# Supplementary material for: Identification of potential biomarkers for ankylosing spondylitis based on bioinformatics analysis
Source: BMC Musculoskelet Disord. 2023 May 24;24:413. doi: 10.1186/s12891-023-06550-3 (PMC10207833; doi:10.1186/s12891-023-06550-3)
Supplement: Supplementary file 1 — Additional file1: Table S1. Dataset GSE73754. Table S2. Dataset GSE11886. Table S3.Gene profile of each module in WGCNA analysis. Table S4. The significance SNP sites corresponding to the sevengenes. Table S5. GSEA pathways forkey genes. Table S6. Drug predictionresults. [file 12891_2023_6550_MOESM1_ESM.zip › Supplementary Information/Table S1. GSE73754.xlsx]

## Sheet: Table S1. GSE73754
Table S1. Dataset GSE73754
Tag	GSM1902182	GSM1902183	GSM1902184	GSM1902185	GSM1902186	GSM1902187	GSM1902188	GSM1902189	GSM1902190	GSM1902191	GSM1902192	GSM1902193	GSM1902194	GSM1902195	GSM1902196	GSM1902197	GSM1902198	GSM1902199	GSM1902200	GSM1902201	GSM1902130	GSM1902131	GSM1902132	GSM1902133	GSM1902134	GSM1902135	GSM1902136	GSM1902137	GSM1902138	GSM1902139	GSM1902140	GSM1902141	GSM1902142	GSM1902143	GSM1902144	GSM1902145	GSM1902146	GSM1902147	GSM1902148	GSM1902149	GSM1902150	GSM1902151	GSM1902152	GSM1902153	GSM1902154	GSM1902155	GSM1902156	GSM1902157	GSM1902158
A1BG	6.89218	6.71481	6.80305	6.72967	6.7867	6.80151	6.70409	6.79052	6.75384	6.7118	6.66383	6.72656	6.68882	6.75481	6.70524	6.71471	6.75225	6.71136	6.75926	6.76723	6.72184	6.67309	6.71296	6.77071	6.71268	6.76725	6.68087	6.73243	6.64519	6.72148	6.67882	6.71197	6.69328	6.79311	6.65117	6.76072	6.73374	6.75009	6.73199	6.75391	6.7347	6.80888	6.71828	6.71917	6.78482	6.76532	6.7048	6.73944	6.66128
A1CF	6.7575	6.6469	6.80381	6.76476	6.68851	6.65624	6.61391	6.68325	6.68993	6.59668	6.65841	6.64967	6.70548	6.72132	6.79927	6.62119	6.66427	6.73964	6.64176	6.70841	6.68716	6.62465	6.64295	6.66423	6.66576	6.67775	6.67791	6.6447	6.64687	6.66888	6.66608	6.75638	6.64625	6.62313	6.67637	6.66853	6.60655	6.69501	6.69001	6.68837	6.65488	6.66403	6.7357	6.69783	6.61593	6.63048	6.66391	6.6522	6.65076
A26C3	6.71203	6.62749	6.86031	6.66451	6.56553	6.62124	6.68558	6.60521	6.66047	6.62451	6.74254	6.68704	6.62805	6.63609	6.69824	6.68366	6.5829	6.65557	6.59606	6.68153	6.60193	6.64358	6.68239	6.6759	6.66013	6.68401	6.65731	6.65675	6.67934	6.61953	6.64589	6.67323	6.63624	6.76721	6.66053	6.66251	6.77865	6.65095	6.67215	6.69734	6.64005	6.6319	6.67158	6.63151	6.66791	6.70295	6.71971	6.65635	6.73595
A2BP1	6.68632	6.65167	6.58111	6.63343	6.65364	6.63646	6.6485	6.62288	6.63663	6.65688	6.64905	6.65399	6.59365	6.63122	6.60424	6.61866	6.57749	6.70555	6.64974	6.54147	6.65558	6.63723	6.57786	6.57701	6.57492	6.6008	6.62085	6.6101	6.65671	6.70349	6.61467	6.55807	6.5998	6.62423	6.61801	6.58915	6.66585	6.5632	6.61762	6.57241	6.61389	6.62103	6.59202	6.63763	6.64289	6.6304	6.61214	6.66465	6.60086
A2LD1	7.01807	7.00845	6.68473	7.14314	6.86091	6.89073	7.01553	6.84782	6.96031	6.90251	6.79994	6.87533	6.71803	7.0011	7.06968	7.37454	7.0309	7.08102	7.15137	6.83912	6.99549	7.15315	6.83295	6.79	6.80948	6.89274	6.86227	6.83618	6.67276	6.93398	6.88971	6.91114	6.81401	6.81813	6.85948	6.86318	6.95362	6.76996	6.87943	6.79362	6.74167	6.85726	6.83845	6.72729	6.86555	7.0175	6.79712	6.88659	6.78923
A2M	6.57695	6.50738	6.55266	6.57748	6.62781	6.59919	6.5295	6.66371	6.53222	6.55799	6.56505	6.57571	6.48435	6.5266	6.53761	6.52008	6.58699	6.71129	6.54826	6.59154	6.61983	6.5428	6.5227	6.63395	6.56257	6.56829	6.52872	6.52934	6.53341	6.46221	6.56136	6.63301	6.56401	6.57702	6.55804	6.4728	6.55599	6.65047	6.46979	6.51654	6.59794	6.62579	6.66523	6.66512	6.50026	6.5703	6.53167	6.67432	6.66502
A2ML1	6.57695	6.58448	6.62178	6.61683	6.57778	6.59549	6.66421	6.5571	6.45782	6.46834	6.50924	6.59505	6.58268	6.52498	6.55884	6.67625	6.4714	6.61829	6.41678	6.46722	6.56778	6.48892	6.51318	6.59909	6.62206	6.61203	6.48385	6.69025	6.52711	6.49272	6.57292	6.44342	6.57326	6.58799	6.70271	6.50094	6.64168	6.63302	6.58804	6.60142	6.49567	6.48073	6.61659	6.6137	6.57374	6.51491	6.60924	6.5367	6.56785
A3GALT2	6.7391	6.7193	6.74365	6.71555	6.86775	6.78992	6.76544	6.67455	6.69248	6.68794	6.61341	6.61529	6.63376	6.61142	6.65896	6.75189	6.72436	6.75966	6.66333	6.66338	6.61463	6.74122	6.61555	6.70386	6.69345	6.78509	6.61177	6.73414	6.75821	6.59501	6.63801	6.59921	6.71171	6.7261	6.69317	6.65464	6.71055	6.63515	6.73716	6.70031	6.69362	6.5902	6.7132	6.68619	6.73118	6.60711	6.64258	6.64484	6.61635
A4GALT	6.52106	6.5922	6.71666	6.59879	6.63487	6.64289	6.59793	6.66515	6.72995	6.62898	6.64259	6.62009	6.63238	6.59283	6.62583	6.58073	6.55607	6.59658	6.5656	6.56966	6.68906	6.6599	6.63883	6.6204	6.58683	6.60585	6.60536	6.63018	6.69036	6.5686	6.66637	6.52943	6.59437	6.62181	6.60959	6.69001	6.58795	6.75382	6.68618	6.54731	6.66618	6.62229	6.5894	6.72394	6.4598	6.61012	6.6201	6.74297	6.63263
A4GNT	6.83447	6.92501	6.98962	6.7181	6.75205	6.74996	6.77981	6.85526	6.93195	6.81903	6.71118	6.65444	6.86187	6.66412	6.73837	6.94571	6.74767	6.67185	6.84689	6.71638	6.68162	6.79275	6.76541	7.05155	6.80278	6.7942	6.77084	6.7372	6.74141	6.85254	6.82436	6.71477	6.86219	6.76787	6.79297	6.83335	6.71143	6.70104	6.6801	6.69895	6.72852	6.70533	6.69504	6.73223	6.70207	6.71037	6.96974	6.74707	6.6902
AAA1	6.75662	6.6409	6.69949	6.67533	6.68037	6.71018	6.68381	6.63869	6.68283	6.64861	6.70647	6.67496	6.72945	6.64136	6.64337	6.68676	6.61953	6.69335	6.59469	6.66735	6.68408	6.68374	6.67842	6.62774	6.67463	6.77421	6.63806	6.71698	6.71408	6.66932	6.63492	6.69917	6.65358	6.69184	6.68481	6.6778	6.67403	6.76626	6.67706	6.71576	6.7286	6.75086	6.6995	6.66237	6.66259	6.64494	6.70257	6.73997	6.70804
AAAS	6.57312	6.6972	6.6381	6.63111	6.63487	6.79176	6.88695	6.75936	6.7462	7.00643	6.77915	6.84617	6.71108	6.78202	6.6814	6.83463	6.79416	6.81492	6.74919	6.72291	6.67683	6.83797	6.79541	6.73689	6.85679	6.91722	6.80165	6.68055	6.91569	6.71751	6.80478	6.71477	6.74385	6.64919	6.8095	6.71604	6.76236	6.71601	6.76781	6.79362	6.66321	6.74556	6.86095	6.80795	6.76589	6.80641	6.9566	6.76883	6.73412
AACS	6.77403	6.84568	6.81081	6.74128	6.71529	7.00546	6.83782	6.98312	6.85883	6.87969	6.92409	6.85973	6.99125	6.83159	6.80403	6.85109	6.91657	6.85244	6.84689	6.87566	6.86325	6.77172	6.76541	6.9166	6.78484	6.84357	6.82327	6.87793	7.0494	6.72386	6.87882	6.89616	6.72222	6.79622	6.82226	6.79567	6.76689	6.95212	6.78171	6.81845	6.86816	6.72925	6.89808	6.69903	6.82977	6.89244	6.76913	6.86047	6.76813
AACSL	6.78646	6.89611	7.26306	6.92579	6.75087	6.75748	6.8073	6.82359	6.66232	6.89323	6.90635	6.72186	6.81292	6.88641	6.84334	6.86022	6.80855	6.76892	6.93896	6.99964	6.81461	6.56711	6.85951	6.76605	6.73905	6.79955	6.86598	6.74617	7.06972	6.86147	6.89216	6.81253	6.92612	6.83965	6.95234	6.91803	6.99494	6.88775	6.79661	6.86922	6.92514	6.9369	6.867	6.79936	6.91514	6.74353	6.86638	6.64411	6.7927
AADAC	6.79885	6.67967	6.68257	6.80049	6.62211	6.65422	6.71854	6.67892	6.61914	6.61677	6.57085	6.60956	6.76515	6.69746	6.75059	6.7436	6.68571	6.73377	6.66706	6.75675	6.64956	6.61417	6.67264	6.67845	6.61548	6.72446	6.67451	6.75831	6.6254	6.66918	6.69986	6.79075	6.6623	6.70454	6.6522	6.63372	6.71925	6.65476	6.69251	6.69895	6.63141	6.68595	6.78969	6.69412	6.65925	6.71284	6.80837	6.63183	6.70303
AADACL1	7.35036	7.18651	7.50428	7.4172	7.35	7.27945	7.20552	7.43043	7.2036	7.31567	7.40997	7.49528	7.32397	7.43499	7.38979	7.3243	7.31756	7.29924	7.3877	7.46378	7.3589	7.40181	7.40828	7.44168	7.2825	7.43343	7.35345	7.34034	7.56931	7.29863	7.24302	7.43837	7.34052	7.40366	7.48795	7.56787	7.54	7.45421	7.44088	7.18582	7.39113	7.32336	7.3161	7.43866	7.43098	7.2513	7.34274	7.31324	7.48855
AADACL2	6.63271	6.63626	6.6951	6.78918	6.69971	6.68801	6.70307	6.6373	6.78293	6.62898	6.63288	6.73992	6.66727	6.72808	6.72238	6.77847	6.68353	6.67185	6.62231	6.67778	6.65228	6.6367	6.67993	6.6506	6.63915	6.68737	6.61906	6.74041	6.69987	6.63992	6.8216	6.68712	6.68059	6.66262	6.65478	6.68383	6.67735	6.72342	6.68618	6.75537	6.81146	6.80092	6.76319	6.58997	6.78215	6.85721	6.72384	6.59847	6.73195
AADACL3	6.75388	6.61383	6.64434	6.60244	6.68681	6.59919	6.58161	6.69794	6.72379	6.70924	6.621	6.6863	6.68279	6.6815	6.61719	6.56301	6.70694	6.72032	6.67843	6.65635	6.69584	6.764	6.62792	6.73689	6.56257	6.71738	6.68179	6.54756	6.69987	6.65324	6.53914	6.70565	6.56542	6.71453	6.68491	6.50591	6.47982	6.64354	6.592	6.59965	6.68254	6.59447	6.60778	6.62407	6.61479	6.64771	6.60621	6.67276	6.58616
AADACL4	6.60872	6.60968	6.45857	6.69648	6.59176	6.54763	6.62961	6.60247	6.65345	6.68494	6.65563	6.67395	6.65331	6.56091	6.58845	6.55214	6.60869	6.4947	6.68913	6.63665	6.60092	6.54536	6.44157	6.59276	6.67731	6.5636	6.59094	6.75553	6.54254	6.51238	6.55551	6.63707	6.44786	6.54584	6.59106	6.63535	6.58795	6.54543	6.53948	6.60546	6.49567	6.56709	6.53198	6.64953	6.58167	6.68985	6.46972	6.7124	6.60748
AADAT	6.64741	6.6278	6.65868	6.58754	6.66209	6.70529	6.65033	6.60694	6.60628	6.57461	6.6615	6.66658	6.69999	6.69465	6.58614	6.62188	6.62276	6.60996	6.57729	6.64653	6.64122	6.62799	6.65943	6.70747	6.57076	6.64199	6.59285	6.60982	6.66721	6.66004	6.63719	6.65548	6.66132	6.67985	6.65486	6.70264	6.68046	6.67572	6.69573	6.66738	6.67905	6.62825	6.69897	6.64432	6.69823	6.60038	6.63391	6.64613	6.68227
AAGAB	7.41684	7.26929	7.57166	7.34646	7.03566	6.97436	7.3267	7.36001	7.02712	7.22206	7.22594	7.07802	7.14526	7.30334	7.21689	7.285	7.39315	7.17092	7.24501	7.12523	7.44366	7.32634	7.1383	7.36662	7.34632	7.38133	7.27231	7.20024	7.42997	7.32477	7.40835	7.27907	7.22998	7.26638	7.21441	7.29134	7.42218	7.24345	7.33293	7.309	7.34286	7.26463	7.15899	7.23387	7.34659	7.38392	7.04142	7.40759	7.24258
AAK1	6.68201	6.81809	6.71833	6.67176	6.74115	6.76551	6.78925	6.79372	6.75297	6.7291	6.77998	6.7218	6.77074	6.76105	6.75779	6.67774	6.78967	6.72879	6.70561	6.73581	6.82329	6.91529	6.77552	6.72519	6.71012	6.87052	6.74417	6.79925	6.76608	6.84905	6.81958	6.83755	6.77818	6.82512	6.75272	6.73086	6.87848	6.75198	6.81081	6.72057	6.75878	6.73089	6.67144	6.78442	6.7427	6.72579	6.73908	6.82354	6.82943
AAMP	7.3216	7.41856	7.44224	7.44177	7.53347	7.53871	7.31305	7.19631	7.2756	7.33951	7.21654	7.36565	7.37409	7.48353	7.28905	7.47606	7.17326	7.15377	7.28296	7.36016	7.29408	7.33853	7.38396	7.31915	7.35645	7.35453	7.9115	7.44122	7.39913	7.35595	7.31002	7.36089	7.3928	7.37692	7.36054	7.28726	7.36641	7.19557	7.42813	7.28072	7.18067	7.23198	7.16387	7.24546	7.40791	7.4437	7.48816	7.32491	7.35789
AANAT	6.53963	6.49326	6.49766	6.52919	6.47913	6.52986	6.52189	6.54352	6.59484	6.66948	6.54596	6.5568	6.54227	6.55274	6.61356	6.67481	6.57345	6.43593	6.60504	6.62089	6.45624	6.56711	6.5188	6.59117	6.59771	6.58243	6.56552	6.50879	6.54864	6.52339	6.62024	6.55592	6.57841	6.52714	6.54258	6.63535	6.43256	6.59761	6.49556	6.64538	6.56203	6.5857	6.57032	6.57609	6.59757	6.5888	6.5301	6.55528	6.4935
AARS	8.98801	9.13581	8.6084	9.12426	8.76835	9.10935	9.13188	8.7845	9.24769	9.24168	8.94863	8.83006	8.68893	9.15157	9.00232	9.31362	9.24769	8.98312	9.21442	9.02027	9.29806	9.04471	8.72373	8.88308	8.99814	9.14838	8.86069	9.13978	8.69348	8.78355	8.7134	8.72462	8.88732	8.54332	8.75486	8.66963	8.87787	8.37661	8.84427	8.56594	8.69088	8.88625	9.09876	8.87642	8.73375	9.78674	8.62467	8.91939	9.19328
AARS2	7.2202	7.21286	7.07086	7.14152	7.1122	7.16815	7.16441	7.17502	7.24091	7.28085	7.3756	6.94878	6.99878	7.24867	7.32212	7.17313	7.16058	7.19306	7.09334	7.18034	7.15557	7.20175	7.03489	7.13174	7.18935	7.07516	7.06742	7.18321	6.99266	7.12536	7.24556	7.12823	7.11483	7.16351	7.18084	7.09367	7.13083	7.01299	7.08574	6.85314	6.98941	7.18613	7.28802	7.24546	7.13867	7.27883	6.97445	7.05072	7.14526
AARSD1	7.38884	7.17577	7.01008	7.00457	7.15587	7.19688	7.34703	7.32342	7.29902	7.13526	7.12611	7.09338	6.91041	7.27487	7.29231	7.23756	7.30607	7.42853	7.1444	7.01849	7.19039	7.35001	7.33292	7.12309	7.14645	7.1576	7.34875	7.27363	7.23163	7.30269	7.30039	7.18586	7.03494	7.0752	7.2404	7.11609	7.2852	7.09505	7.06197	7.23343	7.1344	7.36273	7.13754	7.07618	7.23205	7.35304	7.18877	7.32613	7.20306
AASDH	7.54776	7.17705	7.25404	7.33709	7.25131	7.08499	7.37909	7.34113	7.14625	7.24778	7.21813	7.22246	7.14673	7.51948	7.29921	7.32179	7.40379	7.35509	7.39952	7.31325	7.24624	7.21333	7.27186	7.16251	7.28032	7.28751	7.35729	7.24075	7.19785	7.45031	7.25419	7.29446	7.2582	7.25944	7.25847	7.43222	7.16089	7.25083	7.39082	7.09468	7.17238	7.29808	7.3845	7.2192	7.36348	7.30111	7.15495	7.18328	7.32613
AASDHPPT	7.92843	7.77293	7.62436	8.0029	7.83067	7.92139	7.79991	7.72479	8.0717	7.96124	7.78447	7.81513	7.84368	7.87559	7.95155	7.81162	7.99925	7.96276	7.92602	7.7757	7.88186	7.85061	7.72428	7.61097	7.76249	7.71696	7.86118	7.72983	7.61873	8.0734	7.69911	7.85197	7.78275	7.95914	7.86825	7.77508	7.84334	7.55461	7.83869	7.7917	7.81607	7.85696	7.90122	7.73697	7.89138	8.00179	7.91304	7.7913	7.83704
AASS	6.68145	6.63734	6.86969	6.71224	6.69019	6.6725	6.7159	6.7638	6.73294	6.61283	6.71554	6.63736	6.67588	6.74768	6.76662	6.71774	6.76041	6.64123	6.73788	6.67422	6.70573	6.64855	6.70545	6.73295	6.67575	6.63651	6.64372	6.73039	6.73487	6.69658	6.60431	6.70885	6.73803	6.68773	6.73642	6.73632	6.6667	6.62899	6.78323	6.69069	6.76026	6.65443	6.77983	6.80788	6.69194	6.70347	6.72906	6.69659	6.65583
AATF	8.17007	8.01637	8.07864	8.42704	8.11503	8.19731	8.20975	8.20894	8.17458	8.2173	8.24026	8.20122	8.22769	8.30587	8.41892	8.05917	8.23783	8.20572	8.15532	7.89767	8.14855	8.473	8.27172	8.01976	7.96472	8.40959	8.06562	8.16433	8.14592	8.24795	8.04614	8.35861	8.47674	8.2183	8.2941	8.16821	8.25204	8.16534	8.06946	8.31464	8.25857	8.25206	8.04054	8.17774	8.26882	8.43798	8.30891	8.27367	8.30372
AATK	6.83916	7.02642	7.01807	7.22507	6.96832	7.06096	6.77801	6.9648	6.90768	6.95131	6.8524	6.91097	7.06119	7.03398	6.87683	6.8403	6.84691	6.94189	6.9246	6.99635	6.90268	6.99928	6.90463	6.99722	6.89116	7.06167	6.95397	6.90709	7.07901	6.85168	6.85912	7.02837	6.93034	6.95121	6.91109	7.09043	7.02735	7.20466	6.96602	6.94592	6.92416	6.89623	6.88305	7.00887	6.99376	6.83366	6.84642	6.92223	6.87166
ABAT	7.05863	7.05603	6.86082	6.89796	7.08142	7.00085	7.06803	6.88889	6.90914	6.89984	6.97375	6.99718	7.07017	6.92057	6.96685	6.96088	6.99438	6.97767	6.90301	6.95747	7.01677	7.03005	7.11353	6.90148	7.02085	6.92864	7.01839	7.10743	6.91719	7.09777	6.93535	7.16084	7.00967	6.88716	7.13474	7.04709	6.90791	7.1089	6.90948	7.03939	7.19264	6.93209	6.94811	7.01161	6.93943	6.96369	7.23925	7.11533	7.00645
ABCA1	8.22898	8.38157	8.68231	8.54813	8.13168	8.53599	8.36857	8.91966	7.91252	8.19434	8.5038	9.09054	8.81679	8.1832	8.36518	8.1518	8.63017	8.72327	8.3719	8.15225	8.62082	9.20385	9.08468	8.15504	8.63318	8.28261	8.30776	8.61362	9.22774	8.65011	8.89754	9.03732	8.52867	9.44237	8.57877	8.81823	8.77216	8.28674	8.45989	9.05374	9.22166	8.06694	9.19096	8.12513	8.94275	8.10185	9.16714	9.25827	9.3922
ABCA10	6.78487	6.72358	6.78572	6.6911	6.70971	6.64158	6.71677	6.73919	6.69927	6.76593	6.73974	6.73506	6.74935	6.67114	6.78105	6.69058	6.73656	6.77618	6.67927	6.70963	6.70872	6.63238	6.60637	6.65249	6.77161	6.72045	6.71796	6.71339	6.79951	6.70147	6.74891	6.78589	6.68038	6.73633	6.72614	6.68919	6.71357	6.69832	6.8136	6.78107	6.72092	6.69215	6.76796	6.72785	6.77732	6.7154	6.78067	6.6494	6.69794
ABCA11	6.54706	6.72995	6.62178	6.66198	6.74198	6.75368	6.69423	6.61188	6.73354	6.663	6.90491	6.68498	6.74126	6.79919	6.69611	6.74912	6.75299	6.65581	6.7055	6.63192	6.78864	6.57182	6.67508	6.73536	6.67472	6.74438	6.7144	6.69758	6.71756	6.77207	6.7411	6.63021	6.6623	6.69738	6.72917	6.77839	6.73503	6.78866	6.7744	6.89694	6.79743	6.75334	6.70704	6.70885	6.65691	6.59742	6.5923	6.65925	6.72047
ABCA12	6.6013	6.65412	6.52593	6.58756	6.51214	6.62855	6.48462	6.59556	6.53247	6.68031	6.59171	6.6285	6.52134	6.59258	6.57964	6.60515	6.51146	6.55339	6.52205	6.57756	6.53876	6.54005	6.54223	6.60441	6.56905	6.60669	6.54568	6.61909	6.54565	6.57812	6.64687	6.55946	6.58646	6.44492	6.65092	6.54546	6.58697	6.55417	6.54854	6.58051	6.56442	6.6308	6.65694	6.52438	6.63682	6.61001	6.57669	6.58153	6.58403
ABCA13	6.68043	6.59346	6.59829	6.74323	6.55642	6.43198	7.01831	6.5335	6.56871	6.57496	6.66239	6.5626	6.66179	6.6256	6.63312	6.54275	6.70288	6.5925	6.33336	6.42663	6.60336	6.60959	6.5527	6.56466	6.62079	6.57746	6.58951	6.66902	6.60574	6.52928	6.53914	6.55109	6.52091	6.70318	6.6522	6.60587	6.59792	6.5516	6.46035	6.58683	6.58181	6.57861	6.41845	6.39344	6.67771	6.5324	6.60621	6.4575	6.74886
ABCA2	6.75316	6.7458	6.68258	6.73117	6.86146	6.77661	6.87652	6.78258	6.79491	6.74413	6.80127	6.79697	6.69369	6.80372	6.81736	6.81373	6.76729	6.69154	6.76069	6.76177	6.88054	6.9303	6.7012	6.71998	7.01505	6.83829	6.7253	6.70824	6.78889	6.93245	6.86482	6.79226	6.8078	6.88452	6.80661	6.83416	6.869	6.62012	6.82499	6.76503	6.77362	6.76738	6.69715	6.84082	6.90294	6.84986	6.7795	6.79526	6.70067
ABCA3	7.12208	6.9274	7.05591	6.88483	6.8673	6.92236	6.93995	6.92831	6.8481	6.77898	6.96767	6.90701	6.77064	6.89581	6.99412	6.98426	6.95488	6.77719	6.86576	6.89606	6.90919	6.8815	6.83692	6.93157	6.76065	6.90654	6.91478	6.82235	7.0679	6.95111	6.77484	6.86239	6.97671	6.90057	6.8044	6.84622	6.9436	6.98949	6.94088	6.99092	6.91169	6.78077	6.81462	6.99371	6.76283	6.95223	6.87417	6.8211	6.74999
ABCA4	6.79661	6.71369	6.63386	6.76607	6.60306	6.63519	6.77479	6.66066	6.60443	6.57679	6.63145	6.59799	6.59598	6.59917	6.77168	6.70902	6.58046	6.7678	6.7136	6.726	6.65228	6.57182	6.65298	6.65208	6.60773	6.66585	6.52017	6.7156	6.6863	6.72136	6.70998	6.61087	6.6075	6.61714	6.65722	6.64774	6.60285	6.75227	6.61193	6.59087	6.76238	6.72759	6.61803	6.55461	6.75666	6.66707	6.66334	6.5951	6.78143
ABCA5	6.65565	6.66828	6.60615	6.63493	6.63981	6.63076	6.64161	6.72138	6.65248	6.64195	6.68304	6.66678	6.57743	6.70456	6.68332	6.63862	6.68167	6.55009	6.69588	6.60475	6.59807	6.61055	6.61939	6.60536	6.62413	6.57898	6.59295	6.65807	6.59412	6.75044	6.69687	6.63223	6.67059	6.60027	6.59517	6.60065	6.63199	6.66603	6.73183	6.68974	6.60966	6.59548	6.57123	6.64408	6.63323	6.70656	6.55094	6.67989	6.65774
ABCA6	6.62321	6.66323	6.71752	6.76225	6.69983	6.71544	6.66418	6.73393	6.65324	6.70677	6.68545	6.63511	6.69825	6.74818	6.72006	6.73494	6.70949	6.65728	6.64031	6.67247	6.79593	6.626	6.65087	6.75946	6.70881	6.68108	6.76991	6.7268	6.6567	6.68832	6.71707	6.69596	6.70512	6.69597	6.61735	6.59892	6.67478	6.70778	6.67446	6.68056	6.64751	6.73359	6.62246	6.64631	6.72644	6.73527	6.67673	6.68161	6.7322
ABCA7	7.01431	7.01907	6.91228	6.94751	6.99014	7.01191	7.03016	6.92428	6.82701	6.99481	7.28567	7.0202	7.19394	6.99993	6.94996	6.91939	6.93847	7.09413	6.99318	6.99511	6.97911	7.20374	6.96769	7.08236	7.14113	7.15242	6.91068	7.05433	7.1349	7.02195	6.93739	7.12944	7.08522	6.9569	7.08917	7.03737	6.96635	7.16208	7.08033	6.95184	6.99998	7.17366	7.16602	7.18607	7.01672	7.04076	6.9626	7.12472	7.06714
ABCA8	6.79819	6.82205	6.71204	6.75553	6.71617	6.7918	6.7235	6.65904	6.79197	6.69937	6.6955	6.79308	6.79763	6.75296	6.65407	6.6778	6.77723	6.75171	6.68358	6.62807	6.70996	6.70262	6.88065	6.65013	6.72409	6.69352	6.85088	6.68096	6.76946	6.6788	6.71324	6.69419	6.67442	6.77441	6.78122	6.66093	6.71925	6.8992	6.71248	6.86327	6.73086	6.72415	6.75287	6.78223	6.69093	6.77154	6.71954	6.75065	6.67912
ABCA9	6.74942	6.79087	6.79314	6.64281	6.75958	6.74873	6.61373	6.69961	6.831	6.63774	6.68663	6.73717	6.74189	6.67172	6.58522	6.7633	6.7353	6.65179	6.70152	6.71856	6.77734	6.63685	6.70626	6.63452	6.66208	6.64417	6.83634	6.76161	6.62198	6.77367	6.69669	6.71626	6.75895	6.72005	6.67431	6.59421	6.65793	6.73317	6.62987	6.77102	6.81968	6.72263	6.67718	6.66818	6.7043	6.68879	6.78718	6.67276	6.71135
ABCB1	6.99664	7.16144	6.99898	7.23705	7.09613	7.11203	7.18737	6.96158	7.25018	7.03052	6.88915	6.97302	7.01505	6.91352	7.08358	7.08895	7.23507	7.12305	7.12191	7.0103	7.2146	7.07787	6.93751	6.80639	6.7942	6.81451	7.08911	6.87973	6.94939	7.12636	7.02402	6.8113	7.02653	6.99189	7.00073	6.94817	6.98758	6.81001	6.93142	7.08825	6.92846	7.21522	6.81857	7.0817	7.14348	7.13689	6.92748	7.34701	6.93369
ABCB10	7.71015	7.59803	7.80203	7.82879	7.48493	7.5987	7.73656	7.50156	7.53355	7.73034	7.9602	7.7752	7.63322	7.5968	7.73131	7.7464	7.83231	7.67825	7.76503	7.86439	7.80796	7.54062	7.77317	8.11125	7.69298	7.60294	7.78285	7.73326	7.69935	7.66151	7.79149	7.50271	7.5586	7.53992	7.66914	8.09033	7.9602	7.86865	7.89873	7.6854	7.57237	7.70476	7.83625	7.62312	7.75028	7.78782	7.55946	7.66975	7.88246
ABCB11	6.63078	6.59639	6.77967	6.85737	6.72551	6.63916	6.6968	6.88162	6.65744	6.70483	6.75625	6.75815	6.72224	6.7192	6.58972	6.63433	6.74061	6.63448	6.7033	6.78781	6.72009	6.67695	6.67146	6.93899	6.67964	6.60292	6.58332	6.64773	6.73085	6.66779	6.69718	6.8386	6.65732	6.72617	6.77474	6.74919	6.66113	6.71766	6.65187	6.60344	6.72971	6.80682	6.59668	6.88814	6.75116	6.81327	6.82209	6.80126	6.76063
ABCB4	6.76994	6.79031	6.64434	6.73144	6.89132	6.62949	6.84465	6.92831	6.65873	7.03538	6.77915	6.71387	6.63376	6.65507	6.77966	6.68174	6.82236	6.79319	6.86684	6.70437	6.76596	6.8324	6.74467	6.78854	6.82533	6.65798	6.75611	6.73608	6.76316	6.81682	6.67018	6.79561	6.67728	6.83831	6.74665	6.69167	6.72421	6.58112	6.70193	6.73873	6.74963	6.76615	6.79579	6.70385	6.75343	6.70897	6.73361	6.85228	6.73635
ABCB5	6.68433	6.71777	6.65062	6.5497	6.57371	6.56917	6.46716	6.57197	6.59753	6.55156	6.51257	6.5568	6.6659	6.56585	6.65846	6.55528	6.5764	6.54638	6.62113	6.53522	6.57297	6.57322	6.56925	6.66498	6.61419	6.58058	6.51489	6.73941	6.61561	6.5686	6.61303	6.56653	6.55196	6.5941	6.58285	6.52117	6.5929	6.63751	6.62965	6.58109	6.71699	6.68928	6.62394	6.63792	6.62715	6.51346	6.61685	6.55528	6.55667
ABCB6	6.87876	7.07632	6.8811	7.21266	6.99851	6.95275	6.86897	6.93445	6.94767	6.88598	6.99884	6.94694	7.06567	6.93356	6.9741	7.11324	6.94322	6.90381	7.02448	7.15819	6.97966	6.94354	6.93445	6.94567	7.14393	7.12649	6.92433	6.94611	7.03732	7.11572	7.21288	7.16873	6.9822	6.91324	7.12331	7.01582	7.11431	7.26024	7.03331	7.02665	6.98007	7.05314	6.91024	7.1317	7.08629	7.08567	7.04604	7.09071	6.94726
ABCB7	7.5414	7.46971	7.4467	7.48403	7.58223	7.11782	7.43106	7.43291	7.57447	7.4842	7.59171	7.60784	7.45441	7.44122	7.6318	7.73944	7.61205	7.50992	7.67767	7.36016	7.617	7.50138	7.57577	7.25328	7.77275	7.67786	7.86657	7.50265	7.63914	7.81373	7.76531	7.47693	7.42162	7.67383	7.60268	7.61526	7.71764	7.29712	7.81112	7.44054	7.35833	7.50239	7.61478	7.42175	7.46937	7.71089	7.64177	7.50758	7.62461
ABCB8	6.66089	6.57738	6.72307	6.72567	6.80977	6.67296	6.69034	6.6729	6.76568	6.68938	6.58964	6.64328	6.56982	6.84463	6.65351	6.75552	6.5764	6.67047	6.74164	6.6335	6.6483	6.76877	6.67033	6.64891	6.68351	6.72887	6.60986	6.74617	6.7492	6.67834	6.74939	6.62876	6.61604	6.60633	6.68877	6.71751	6.71611	6.56294	6.73418	6.58487	6.71033	6.77772	6.68708	6.65122	6.71751	6.7694	6.86247	6.48627	6.64616
ABCB9	6.81077	6.86488	6.711	6.7327	6.8873	6.91565	6.88509	6.77987	6.9929	6.89269	6.85097	6.80976	6.77448	6.7949	6.82804	7.12873	6.78983	6.87926	6.92209	6.78365	6.82146	6.88193	6.72723	6.78395	7.22355	7.1255	6.9792	6.92583	6.82832	6.79435	6.86368	6.90452	6.78239	6.73374	6.77169	6.79074	6.82659	6.62658	6.83905	6.8051	6.84313	6.83408	6.82075	6.85849	6.91929	8.21749	6.8628	6.83194	7.31868
ABCC1	6.74956	6.64909	6.75071	6.69789	6.71345	6.73806	6.70729	6.73506	6.6783	6.61596	6.71138	6.67105	6.68075	6.63398	6.70311	6.66088	6.71119	6.63843	6.6457	6.63914	6.72644	6.72838	6.69303	6.69418	6.67681	6.72487	6.70605	6.69691	6.64081	6.72005	6.77548	6.68505	6.68404	6.65062	6.7224	6.65078	6.78955	6.67052	6.70887	6.64595	6.61	6.65901	6.77226	6.68255	6.81569	6.78871	6.59767	6.76147	6.64342
ABCC10	6.7033	6.95708	6.84603	7.03692	6.9258	6.8013	7.00228	6.78142	6.92357	6.91771	7.00925	6.82722	6.78207	6.7043	6.8365	7.03676	6.98867	6.85989	6.84804	6.79985	6.85258	6.96836	6.86879	6.92113	6.94699	7.03501	6.81825	6.82998	6.94257	6.95704	6.90394	6.88777	6.88933	6.94033	6.90945	6.82032	6.94234	7.0228	6.94728	6.82722	6.86705	6.9209	6.90922	6.93646	6.88394	6.93763	7.00116	6.79101	6.93504
ABCC11	6.5879	6.62812	6.6722	6.70585	6.64761	6.77454	6.68914	6.62595	6.68141	6.66281	6.67539	6.6534	6.64553	6.7043	6.60257	6.63885	6.66065	6.65316	6.61345	6.6268	6.63747	6.59488	6.63628	6.64902	6.5799	6.67176	6.65625	6.73206	6.76151	6.64697	6.64441	6.59212	6.70897	6.71086	6.741	6.66	6.65864	6.66622	6.70169	6.7096	6.67414	6.6337	6.58842	6.65497	6.62735	6.62572	6.64459	6.74509	6.67772
ABCC12	6.60872	6.60453	6.56602	6.597	6.66436	6.60102	6.63493	6.55882	6.62478	6.57845	6.57813	6.51691	6.56705	6.70009	6.71047	6.59914	6.61714	6.54638	6.56827	6.61931	6.61486	6.61538	6.49419	6.52714	6.56537	6.59057	6.65509	6.60552	6.58065	6.61958	6.63817	6.5953	6.63149	6.59726	6.58285	6.60587	6.58622	6.58272	6.75327	6.60927	6.70002	6.65145	6.51708	6.64293	6.61235	6.67464	6.6201	6.52367	6.55389
ABCC13	6.68608	6.82194	6.9228	6.89417	6.7383	6.72469	6.71307	6.76483	6.76401	6.74599	6.79302	6.7181	6.96036	6.77507	6.73748	6.83365	6.86185	6.72658	6.78534	7.1015	6.72136	6.774	6.77187	6.83196	6.7211	6.69477	6.76796	6.71117	6.92831	6.83029	6.6735	6.90421	6.82045	6.81051	6.77003	6.76131	6.8257	6.86088	6.71114	6.79065	6.82897	6.78378	6.79917	7.08998	6.76019	6.77327	6.85318	6.79261	6.65413
ABCC2	6.63271	6.59346	6.55715	6.60427	6.65268	6.67689	6.6444	6.78562	6.81318	6.6322	6.60794	6.71914	6.67993	6.5297	6.74428	6.69402	6.57487	6.65719	6.63637	6.63192	6.69238	6.6611	6.67633	6.65765	6.54152	6.62716	6.61607	6.69272	6.56074	6.49449	6.56432	6.71073	6.7176	6.71599	6.86053	6.63202	6.70018	6.64045	6.6228	6.58487	6.7223	6.726	6.66523	6.62926	6.61979	6.79808	6.65011	6.68365	6.62601
ABCC3	7.05771	7.4584	7.60895	7.85522	7.21276	7.53922	7.0723	7.33851	7.06526	6.94393	7.25293	7.06916	7.32738	7.00115	7.17879	7.05342	7.29158	7.16837	7.65114	7.95321	7.30086	7.37078	7.45927	7.57012	7.22751	7.50145	7.28976	7.44905	7.32705	7.51053	7.43662	7.30639	7.49536	7.40149	7.64955	7.33907	7.26008	7.47499	7.39285	7.39323	7.40759	7.99575	7.30112	7.17892	7.38567	7.05371	7.06225	7.40152	7.18288
ABCC4	7.03169	7.33141	7.32099	7.38757	7.33401	7.30899	7.40755	7.0762	7.20549	7.22839	7.29791	7.24369	7.39342	7.26589	7.36215	7.48621	7.49321	7.26887	7.53493	8.00189	7.3259	7.22578	7.37117	7.56209	7.39841	7.42792	7.44411	7.23963	7.26175	7.2035	7.85112	7.44581	7.66194	7.69038	6.8326	7.32354	7.39901	7.50084	7.67602	7.34092	7.49816	7.40971	7.20952	7.72445	7.25522	7.26012	7.13518	7.48149	7.49501
ABCC5	6.95306	7.12554	6.93766	7.11341	7.05781	7.12057	7.02581	7.12519	6.98829	7.16462	7.16297	7.39966	7.20352	7.05015	7.1668	7.01257	7.05607	7.07337	7.08548	7.23869	7.14667	7.12345	7.03739	7.01312	7.12317	7.07289	7.09229	7.23581	7.1864	7.048	7.16741	7.44034	7.09732	7.16703	7.18144	7.0779	7.15131	7.09091	7.08199	7.15929	7.20821	7.13401	7.18831	7.27537	7.20743	7.02804	7.32608	7.16258	7.2449
ABCC6	6.64844	6.6578	6.68589	6.70088	6.62842	6.63229	6.66115	6.67791	6.71101	6.68299	6.71147	6.72136	6.6827	6.69451	6.65223	6.6635	6.69749	6.71167	6.67645	6.71463	6.66116	6.66809	6.67761	6.68821	6.72146	6.61944	6.63522	6.72939	6.65419	6.66564	6.66913	6.6777	6.69612	6.69664	6.7094	6.69241	6.64481	6.6722	6.69711	6.66919	6.64289	6.67372	6.62296	6.68165	6.74227	6.66697	6.69258	6.74354	6.66207
ABCC6P1	6.62507	6.78594	6.90192	6.76402	6.8245	6.59733	6.6968	6.60858	6.64454	6.66948	6.62256	6.69045	6.67559	6.6271	6.6367	6.7913	6.56926	6.72838	6.6658	6.62571	6.60461	6.64738	6.83188	6.67694	6.57937	6.70263	6.65351	6.75346	6.73601	6.73895	6.60449	6.69112	6.64884	6.66262	6.74786	6.73213	6.70339	6.68334	6.7912	6.61679	6.68389	6.53433	6.77769	6.80283	6.79811	6.63815	6.72813	6.64103	6.66387
ABCC6P2	6.70723	6.95808	7.12427	6.77203	6.79898	6.82958	6.75655	6.82778	6.76679	6.77757	6.85247	6.78706	6.77064	6.67151	6.83844	6.76957	6.81406	6.82199	6.7538	6.72744	6.85153	6.85594	6.75641	6.81201	6.76382	6.77369	6.80416	7.03101	6.84665	6.79871	6.68051	6.79339	6.7907	6.75161	6.79074	6.77379	6.87522	6.83786	6.76043	6.7316	6.6864	6.72759	6.8265	6.76118	6.7054	6.78816	6.75403	6.78291	6.74005
ABCC8	6.64426	6.47523	6.56824	6.48431	6.54106	6.52415	6.65495	6.68189	6.47246	6.62435	6.61523	6.75184	6.60042	6.5167	6.55461	6.66353	6.60762	6.51021	6.54432	6.60302	6.4969	6.55345	6.65536	6.60769	6.53502	6.47597	6.49601	6.5529	6.5862	6.7893	6.63115	6.48675	6.57326	6.62023	6.5264	6.60754	6.56314	6.48708	6.51771	6.63204	6.59048	6.58918	6.4886	6.49933	6.52416	6.62981	6.62309	6.52052	6.57308
ABCC9	6.71844	6.7224	6.74771	6.72619	6.69703	6.65307	6.75699	6.68894	6.73898	6.75559	6.7021	6.77988	6.70843	6.68149	6.68512	6.68778	6.69404	6.68894	6.74792	6.64686	6.66516	6.68104	6.69994	6.83865	6.62114	6.74492	6.75691	6.72627	6.7459	6.69436	6.69003	6.72244	6.66707	6.66428	6.65992	6.65822	6.75727	6.78907	6.71714	6.69177	6.75395	6.73605	6.71251	6.75211	6.76181	6.70086	6.80212	6.73414	6.65126
ABCD1	6.68829	6.76494	6.73011	6.85119	6.83717	6.76746	6.87801	6.83179	6.71528	6.68938	6.88908	6.8642	6.73591	6.76882	6.75249	6.87766	6.78636	6.73116	6.80864	6.82267	6.91	6.98915	6.85769	6.63395	6.97767	6.93542	6.92899	6.76479	6.92778	6.91294	6.88971	6.95955	6.9702	7.07094	6.97359	6.95052	6.99266	6.79027	6.88538	6.97805	6.87685	6.77284	6.73703	6.81335	6.83607	6.77286	6.84727	6.85593	6.8658
ABCD2	6.61691	6.62707	6.5984	6.70015	6.66089	6.71465	6.61336	6.7052	6.75836	6.77216	6.59066	6.73803	6.74046	6.70085	6.66461	6.61175	6.65065	6.59825	6.7066	6.626	6.69812	6.72999	6.73975	6.65431	6.72411	6.70579	6.73243	6.64532	6.62406	6.71445	6.73643	6.72728	6.61364	6.64271	6.70306	6.60639	6.64787	6.72275	6.71375	6.62919	6.65406	6.70131	6.79256	6.68249	6.71038	6.6488	6.62172	6.74767	6.63491
ABCD3	7.30667	7.22848	7.34777	7.25076	7.11295	7.11271	7.12985	7.10908	7.11152	7.11568	7.16903	7.12451	6.87096	7.1847	7.22196	7.20832	7.10831	7.08863	7.20737	6.96641	7.16292	7.32047	7.11916	7.14918	7.13619	6.93212	7.112	7.23459	6.82912	7.12248	7.01638	7.08872	7.14004	7.01617	7.14208	6.91158	7.06489	7.11498	7.09334	7.10671	7.05892	7.1089	7.08743	7.0969	7.11873	6.94969	7.08057	7.04365	7.24341
ABCD4	6.72421	6.68261	6.70003	6.69293	6.70581	6.69402	6.7255	6.68313	6.77421	6.68926	6.71198	6.68686	6.67241	6.71099	6.75336	6.69721	6.69042	6.70474	6.63281	6.73826	6.67176	6.70838	6.71742	6.64887	6.69045	6.73318	6.75329	6.65661	6.70043	6.74141	6.64655	6.697	6.726	6.75972	6.66266	6.6701	6.63499	6.64891	6.74269	6.69675	6.69819	6.74997	6.72541	6.71508	6.69978	6.72792	6.66426	6.67168	6.70258
ABCE1	7.65238	7.78849	7.62549	7.8585	7.90113	7.71654	8.05744	7.87866	8.02457	7.8895	7.64016	7.72564	7.50986	8.10501	7.9767	8.0056	7.98044	7.95549	7.85778	7.67471	8.02143	8.04067	7.82719	7.71393	7.82625	7.97907	8.08474	7.77232	7.86685	8.17197	7.94485	7.84384	7.91845	7.93091	7.89988	7.94245	8.11992	7.47055	8.1322	7.7637	7.68679	7.7605	7.86747	7.83347	7.97391	8.23637	7.84906	7.95557	8.06396
ABCF1	8.36959	8.31122	8.41868	8.33684	8.33024	8.58597	8.61405	8.31269	8.5726	8.28813	8.26259	8.20779	8.18806	8.54498	8.51618	8.42365	8.51877	8.5178	8.3806	8.31318	8.40923	8.40803	8.29954	8.46777	8.08131	8.68969	8.31212	8.20062	8.31753	8.31665	8.3187	8.19378	8.47826	8.15422	8.36699	8.08976	8.32817	8.06534	8.27397	8.25149	7.99251	8.25336	8.37764	8.22491	8.28626	8.61825	8.20735	8.47628	8.31274
ABCF2	6.90687	6.88427	6.7345	6.89067	6.93686	6.86509	6.93548	6.90472	7.0502	6.89942	6.86975	6.87097	6.78548	6.95881	6.94631	6.87495	7.04718	6.96699	6.89587	6.78524	6.98269	6.95116	6.89286	6.78597	6.87532	6.82347	6.87189	6.88191	6.82928	6.92334	6.91956	6.86367	6.89531	6.84709	6.93821	6.82579	6.90631	6.728	6.90197	6.90515	6.94199	6.84944	6.8084	6.72481	7.04505	7.0434	6.92206	6.89428	6.90804
ABCF3	6.7599	6.88036	6.65693	6.73941	6.80847	6.67689	6.89409	6.81647	6.87078	6.87969	6.84417	6.81183	6.67417	6.9408	6.89513	6.81783	6.91919	6.78295	6.76513	6.64	6.8641	6.97824	6.96663	6.81857	6.92819	6.76613	6.78761	6.78283	6.7521	6.90999	6.82436	6.89019	6.94733	6.85189	6.86053	6.7999	6.95223	6.83476	7.06359	6.87456	6.81942	6.8894	6.73825	6.80795	6.95441	6.88851	6.74518	6.87346	6.94508
ABCG1	7.03597	7.04345	7.08016	6.9706	7.02162	6.96335	7.07101	7.16477	6.91733	6.95418	7.02482	7.11888	7.04641	6.90344	6.99417	6.97716	7.0225	6.96512	7.07186	6.93466	7.04515	6.99479	7.06693	6.92861	7.02222	7.02021	6.95465	6.87687	7.03752	7.05198	7.03644	7.03771	7.00138	7.17892	7.00553	7.01599	7.028	6.9139	6.95359	7.11308	7.11609	7.04336	7.03181	6.93084	7.08481	6.99925	7.14419	7.08544	7.1341
ABCG2	6.56764	6.5656	6.61103	6.60058	6.53678	6.58986	6.60088	6.66813	6.44836	6.55014	6.51504	6.57431	6.55861	6.57835	6.59375	6.54134	6.60991	6.56678	6.51622	6.5813	6.66224	6.56009	6.44967	6.51893	6.48852	6.66585	6.49763	6.51015	6.58474	6.53078	6.54217	6.41057	6.58321	6.50151	6.57866	6.52284	6.5929	6.58272	6.63904	6.61307	6.52497	6.55105	6.60333	6.54923	6.5472	6.63963	6.65597	6.47339	6.64853
ABCG4	6.83447	6.81304	7.01999	6.86534	6.82562	6.94215	6.90334	6.81357	6.85246	7.00942	6.77254	6.93896	7.19859	6.80778	6.89819	7.01448	6.91415	6.82199	6.8401	6.94261	6.93254	6.79924	7.05345	6.80406	7.00577	6.89274	7.03559	6.91671	7.24987	6.85957	6.85238	6.91858	6.91828	6.94163	6.98243	6.77379	6.92882	6.88612	6.89772	6.86769	6.92292	6.95763	6.89079	6.91293	6.95859	6.82139	7.07944	6.90768	6.80113
ABCG5	6.68433	6.80937	6.85241	6.69308	6.65124	6.7269	6.74505	6.82243	6.61009	6.73712	6.74242	6.86803	6.91538	6.63609	6.61224	6.7569	6.67609	6.71654	6.77511	6.78476	6.75251	6.65361	6.79653	6.71977	6.57238	6.67533	6.62072	6.72825	6.67152	6.67298	6.71258	6.79339	6.75982	6.7291	6.79517	6.69167	6.74551	6.6777	6.77758	6.61117	6.6173	6.63105	6.73346	6.68887	6.69185	6.69729	6.66195	6.61091	6.68206
ABCG8	6.64798	6.74008	6.67631	6.66008	6.65924	6.79766	6.7301	6.66066	6.71254	6.6742	6.67477	6.5512	6.71664	6.58338	6.76363	6.62875	6.64568	6.83295	6.6721	6.72905	6.75898	6.69398	6.6655	6.81201	6.60625	6.65633	6.70568	6.57684	6.67811	6.76863	6.75678	6.80626	6.67627	6.56359	6.60691	6.68842	6.74831	6.71908	6.59871	6.65843	6.7336	6.66763	6.66917	6.71544	6.68462	6.71284	6.676	6.77447	6.62075
ABHD1	6.81701	6.77138	6.74122	6.77017	6.7302	6.69891	6.67848	6.67136	6.63936	6.81489	6.64995	6.65981	6.67277	6.76233	6.81448	6.65643	6.69083	6.78689	6.79435	6.63829	6.62215	6.69968	6.73567	6.74441	6.73316	6.70427	6.66256	6.62411	6.72453	6.77694	6.63954	6.77748	6.67059	6.71314	6.67404	6.72482	6.63484	6.70104	6.79016	6.66947	6.63698	6.72445	6.70842	6.72206	6.67289	6.56153	6.63206	6.65925	6.71934
ABHD10	7.27991	7.33395	6.8429	6.94883	7.45054	7.06303	7.40551	7.48901	7.34238	7.44882	7.51699	7.25205	7.00496	7.43821	7.4497	7.17798	7.40379	7.4306	7.2721	7.33299	7.38842	7.19249	7.33839	7.24772	7.27336	7.43647	7.20324	7.25492	7.22604	7.28103	7.19607	7.23598	7.30797	7.21885	7.1763	7.14966	7.27174	7.04049	7.30287	7.309	7.2286	7.21642	7.51776	7.16489	7.28206	7.3971	7.18316	7.23882	7.39074
ABHD11	6.70134	6.72838	6.71494	6.69429	6.71866	6.63806	6.73185	6.72975	6.6548	6.64615	6.72276	6.66756	6.70236	6.69429	6.82065	6.73357	6.75847	6.69216	6.73458	6.63221	6.69652	6.62861	6.68031	6.65853	6.61856	6.68905	6.7297	6.68855	6.71373	6.63145	6.73379	6.63209	6.66137	6.72983	6.68856	6.69982	6.65928	6.63266	6.7081	6.70366	6.67087	6.66959	6.66514	6.72604	6.71824	6.6867	6.67784	6.65092	6.71033
ABHD12	6.91603	6.84694	6.76728	6.85563	6.81244	6.88591	6.87438	6.84899	6.85177	6.9493	6.92468	6.97591	6.89134	6.81691	6.99921	6.821	6.8863	6.925	7.02009	6.92354	6.94341	6.92739	6.86124	6.79825	6.90071	6.94174	6.84453	6.91201	6.81027	6.90243	6.8995	6.89437	6.89686	6.87452	6.86762	6.78331	6.95022	6.81175	6.86646	6.82792	6.8114	6.89506	6.80903	6.85275	6.92934	6.86836	6.88883	6.87557	6.81383
ABHD12B	6.71694	6.71335	6.69891	6.68465	6.66441	6.65505	6.63243	6.70703	6.72216	6.66456	6.67073	6.66604	6.74008	6.7565	6.64721	6.65525	6.63422	6.67458	6.70249	6.74143	6.68454	6.72082	6.70875	6.65836	6.64362	6.68005	6.66788	6.68024	6.65633	6.67958	6.64293	6.6764	6.65229	6.6251	6.69715	6.67466	6.64744	6.69263	6.64522	6.70264	6.6681	6.71429	6.81951	6.78029	6.71359	6.73063	6.74602	6.70203	6.72483
ABHD13	6.71561	6.78664	6.75666	6.81196	6.75158	6.87049	6.81439	6.87966	6.86135	6.71231	6.77629	6.76962	6.73367	6.78399	6.73596	6.71533	6.76371	6.83928	6.7855	6.77213	6.76245	6.84871	6.74304	6.76728	6.80582	6.80631	6.70358	6.7945	6.7598	6.83466	6.81914	6.71101	6.83213	6.82549	6.84995	6.79453	6.82471	6.86322	6.75847	6.80843	6.80888	6.77588	6.71684	6.8121	6.8652	6.78007	6.77047	6.75924	6.89776
ABHD14A	7.46205	7.27028	7.25999	7.46836	7.37667	7.50538	7.54314	7.32785	7.77418	7.40906	7.15779	7.31373	7.32439	7.50686	7.47124	7.61422	7.54818	7.36198	7.49101	7.28778	7.49912	7.41978	7.35229	7.1195	7.1453	7.4997	7.52605	7.24745	7.34259	7.49904	7.23175	7.32103	7.30179	7.20902	7.35111	7.38266	7.31426	7.09185	7.23927	7.28214	7.14523	7.39582	7.57872	7.22694	7.37516	7.64839	7.38416	7.27561	7.43191
ABHD14B	7.03073	6.90008	6.68883	7.09577	6.90207	7.01649	7.16367	7.00511	7.1242	7.10832	7.06469	6.97891	6.77792	7.17798	7.03704	7.08686	7.18249	7.19667	7.0578	6.89927	7.03831	7.20753	7.05424	6.99482	6.89245	7.04739	7.19911	7.01828	6.93254	6.94232	6.91803	6.92793	7.14133	6.7888	6.95685	6.91663	7.16313	6.77168	6.89918	6.85497	6.75722	6.96806	6.94345	6.98712	7.09765	7.16351	6.96555	7.12142	7.11136
ABHD15	7.19118	7.40766	7.2836	7.68956	7.56729	7.28073	7.46288	7.53475	7.56798	7.45388	7.46328	7.38017	7.33912	7.42451	7.63791	7.43677	7.50427	7.47832	7.54222	7.33299	7.72883	7.66576	7.4759	7.33105	7.23042	7.43153	7.57472	7.331	7.38246	7.66588	7.50109	7.24863	7.25694	7.46865	7.28371	7.37146	7.39349	7.04865	7.51285	7.41084	7.34789	7.32648	7.28345	7.35419	7.4567	7.63488	7.52296	7.38614	7.31227
ABHD2	7.00829	6.90349	7.17089	6.9993	6.97208	6.99493	6.83979	6.99609	6.82856	6.927	6.94648	6.95843	7.14071	6.96832	6.74011	6.88857	6.95252	6.89299	7.02505	6.97785	6.92019	6.92812	6.98494	7.04929	6.91309	6.94308	6.91087	6.95754	6.96519	6.87809	6.9742	6.91418	6.99307	6.92664	7.02761	6.97182	7.01152	7.15197	6.83364	7.09775	7.06438	6.95752	6.9185	6.94481	6.85697	6.78419	7.04503	6.93268	6.90043
ABHD3	8.13315	8.40208	8.06719	8.08689	8.15195	8.18355	8.02044	8.15802	7.87326	8.16235	8.03248	8.42761	8.65893	8.1443	7.85655	7.97268	8.22898	8.27483	8.16625	8.33952	7.83123	7.78944	8.14581	8.44694	8.61976	7.55955	8.54458	8.49353	7.94121	8.18549	8.13471	8.10084	7.80762	7.97476	8.11519	8.24759	7.83582	8.57644	7.98833	8.1308	8.50528	8.41795	8.22978	8.13649	8.05743	8.05518	8.29948	8.60278	8.06082
ABHD4	6.76609	7.0151	6.82482	6.91206	6.88607	6.98477	6.90255	6.98407	6.98533	6.81339	6.97621	6.82176	7.0627	6.82069	6.95913	6.8859	6.84414	6.77827	6.87845	6.9859	6.94629	6.90676	6.94928	6.84749	6.94247	6.9392	6.88293	6.91574	6.8769	6.85143	6.9665	6.97607	6.91217	7.147	6.97604	6.84478	6.94234	6.95212	6.84244	6.90924	6.89729	6.80822	6.81926	6.81176	7.01737	6.75805	7.03572	7.08693	6.89405
ABHD5	8.65916	8.75643	8.9272	8.93004	8.75054	8.07014	8.48174	8.67122	8.13911	8.43255	8.83507	9.1189	9.59539	8.71582	8.88789	8.42226	8.65393	8.95044	8.81926	8.74987	8.78641	8.6949	9.16586	8.60272	8.7094	8.16944	8.87594	8.90011	9.28731	8.7108	9.26127	9.18501	9.01961	9.26637	8.91511	9.41178	8.81145	9.4357	8.5687	9.27716	9.68076	8.94653	8.60253	8.64681	8.70118	8.32863	9.46334	8.87689	8.80334
ABHD6	7.14493	7.11754	7.20336	7.31697	7.22643	7.22397	7.29428	7.31278	7.19926	7.15522	7.11547	7.24672	7.07299	7.12151	7.22196	7.2843	7.22829	7.21066	7.17174	7.17471	7.31413	7.23257	7.33347	7.12861	7.17139	7.04494	7.22349	7.12706	7.17964	7.1374	6.98237	7.13726	7.1113	7.2276	7.23125	6.96477	7.16775	7.15275	7.07631	7.19387	6.96306	7.05188	6.97269	7.16185	6.94107	7.13439	7.18489	7.17842	7.12055
ABHD7	6.74034	6.86635	6.82793	6.95116	6.8204	6.69891	6.76934	6.99756	6.83398	6.73269	6.79994	6.79298	6.76062	6.6701	6.88307	6.97061	6.75573	6.83519	6.87626	6.87043	6.81097	6.74482	6.73213	6.89423	6.85234	6.74587	6.74209	6.68899	6.72715	6.97756	6.81833	6.84003	6.70562	6.82523	6.80232	6.72041	6.78492	6.73257	6.77758	6.58487	6.69338	6.93834	6.71644	7.00695	6.73256	6.9286	6.68445	6.89979	6.75117
ABHD8	7.63313	7.56203	7.61369	7.48173	7.45978	7.53449	7.49587	7.48972	7.51316	7.622	7.4669	7.59985	7.3458	7.47862	7.38526	7.52605	7.56788	7.52692	7.52756	7.46142	7.57447	7.3338	7.44591	7.1447	7.31792	7.63704	7.36355	7.4306	7.27657	7.22163	7.3673	7.31685	7.49263	7.21977	7.55057	7.41071	7.56358	7.41029	7.37624	7.56195	7.12518	7.39439	7.47373	7.41464	7.45565	7.30785	7.46054	7.3204	7.52538
ABHD9	6.93104	6.75627	6.78204	6.58487	6.79274	7.05914	6.75063	6.68619	6.84405	6.97733	6.7527	6.8158	7.06102	6.76634	6.95055	6.94848	6.75389	6.81353	6.64959	6.85231	6.77465	6.62027	6.84732	6.70134	6.87808	6.74864	6.89176	6.85944	7.07997	6.83793	6.92974	6.89963	7.05048	6.84331	6.85636	6.79861	6.70018	6.95486	6.83519	6.85314	6.91685	6.80682	6.95573	6.67713	6.88221	6.86644	6.9472	6.69771	6.76813
ABI1	7.86735	7.90524	7.86517	7.92962	7.77392	7.86196	7.9377	7.94988	7.83219	7.92982	7.9982	7.91673	7.86601	7.89439	7.92101	7.84461	8.06885	7.88807	7.85418	7.81327	7.87667	7.88351	7.97272	7.71338	7.74758	7.74039	7.84377	7.77943	7.81095	7.80172	7.74775	7.80713	7.82962	7.9031	7.92832	7.92862	7.7751	7.78486	7.84236	8.02	7.79914	8.02526	7.80504	7.82023	7.8958	7.85173	7.92597	7.9864	7.89896
ABI2	6.89893	6.83023	6.84747	6.89304	6.97949	6.95174	6.82909	6.85805	6.81528	6.8225	6.86422	6.85275	6.90453	6.93291	6.85201	6.85315	6.87106	6.81445	6.84634	6.84832	6.89913	6.86264	6.80991	6.81992	6.87966	6.83361	6.89413	6.87546	6.88521	6.88221	6.84499	6.86463	6.88905	6.82661	6.83392	6.85909	6.86621	6.83851	6.8599	6.8087	6.88044	6.80164	6.83946	6.7958	6.96582	6.7767	6.77513	6.79483	6.89029
ABI3	8.08643	7.92476	8.03999	8.29572	8.39038	8.02055	8.33566	8.12594	8.28897	8.1676	7.84543	7.82462	7.95859	8.0053	7.96214	8.02646	8.15677	8.07927	8.1588	7.83372	8.46032	7.65298	7.73989	7.7327	8.4947	8.39165	8.07414	7.77674	8.13329	8.32758	7.84578	7.7757	8.15471	8.20992	8.21214	7.92206	8.37661	8.00854	8.31445	8.23959	7.82832	7.97987	7.9048	7.92512	8.09689	8.13198	7.98069	7.87857	8.00732
ABI3BP	6.69197	6.61383	6.75279	6.74128	6.67887	6.65798	6.62285	6.59802	6.65479	6.59477	6.61071	6.56117	6.55289	6.55463	6.66743	6.54417	6.6512	6.50136	6.56429	6.66599	6.5572	6.60823	6.60505	6.57725	6.50803	6.67678	6.56071	6.52789	6.54551	6.51118	6.73169	6.63848	6.61259	6.60776	6.55244	6.60754	6.60126	6.58433	6.51463	6.61307	6.64663	6.70364	6.65955	6.49155	6.68462	6.62567	6.62755	6.71962	6.52254
ABL1	6.82537	6.83891	6.88403	6.83683	6.80813	6.96019	6.94306	6.95908	6.92935	6.91045	6.85844	6.84542	6.80864	6.83463	6.91066	6.83726	6.88388	6.79415	6.87908	6.85588	6.9492	6.88745	6.92031	6.85514	6.80774	6.85087	6.83216	6.81722	6.84547	6.75478	6.80776	6.87274	6.9554	6.86287	6.85999	6.86422	6.80733	6.77181	6.79938	6.85278	6.85054	6.80813	6.86942	6.76728	6.76693	6.85829	6.87802	6.86751	6.87495
ABL2	6.67415	6.73715	6.71169	6.66852	6.7061	6.71254	6.66837	6.70695	6.6918	6.73234	6.70344	6.65879	6.68131	6.7119	6.64012	6.70191	6.70742	6.70474	6.68937	6.64294	6.6431	6.72526	6.66829	6.65417	6.73176	6.63277	6.74837	6.60731	6.72818	6.69316	6.71775	6.70358	6.68338	6.63497	6.6666	6.72009	6.69317	6.73865	6.66369	6.6976	6.71531	6.71622	6.71726	6.69474	6.63895	6.64922	6.59999	6.70897	6.7293
ABLIM1	7.53779	7.65066	7.43673	7.52954	7.5533	7.43866	7.67616	7.4798	7.87846	7.85417	7.61699	7.51151	7.36955	7.80951	7.74299	7.74798	7.77539	7.71707	7.56541	7.50282	7.51764	7.86839	7.58025	7.56064	7.3573	7.89702	7.69808	7.6527	7.50556	7.7792	7.76907	7.60828	7.75634	7.51519	7.7006	7.62398	7.77754	7.34447	7.70838	7.45552	7.61096	7.70169	7.81203	7.63669	7.8212	7.71549	7.48323	7.71775	7.68113
ABLIM2	6.72078	6.58175	6.60028	6.66772	6.59305	6.66181	6.76348	6.72368	6.70394	6.6663	6.63002	6.80456	6.62246	6.68592	6.78387	6.74649	6.71952	6.7441	6.73052	6.70895	6.7358	6.77836	6.69077	6.67845	6.71847	6.74997	6.69808	6.77117	6.61706	6.81916	6.7048	6.70051	6.69279	6.70169	6.72294	6.63372	6.72584	6.61119	6.73194	6.68059	6.70386	6.61348	6.7801	6.62235	6.63439	6.71901	6.64695	6.67276	6.6957
ABLIM3	6.82966	7.09217	7.08246	7.16033	6.97892	7.16568	6.91094	6.89534	6.74746	6.77757	6.86218	6.83337	6.99125	6.85214	6.77773	7.05773	6.82855	6.82199	7.16527	7.18321	6.96069	7.06142	6.98195	7.26886	6.91745	7.2153	7.05265	7.03421	6.92261	7.1077	6.93344	7.0093	7.19354	7.32556	7.16589	7.27066	7.09796	7.11638	7.39546	6.93014	6.96086	7.38906	6.85228	7.33584	7.36348	6.7705	6.83545	7.09931	6.89573
ABO	6.55104	6.56929	6.46611	6.45913	6.60572	6.67495	6.61279	6.48825	6.52085	6.52494	6.53046	6.54517	6.57119	6.6256	6.55461	6.56736	6.59665	6.67861	6.37885	6.49646	6.46849	6.58451	6.67033	6.63085	6.57797	6.64568	6.58629	6.61669	6.57382	6.61545	6.6557	6.54693	6.6402	6.56808	6.64835	6.60927	6.74402	6.67477	6.70678	6.59454	6.6104	6.64452	6.67604	6.54402	6.60598	6.50388	6.50423	6.65632	6.61828
ABP1	6.77403	6.7726	6.80229	6.64723	7.02842	6.83975	6.82422	6.69794	6.76348	6.86413	7.27765	6.9159	7.04425	6.68739	6.78483	6.76957	6.8271	6.75869	6.67711	6.74471	6.77032	6.72647	6.96083	6.68708	6.87656	6.77223	6.83262	6.83409	6.86938	6.67834	6.95962	6.61908	6.7545	6.82287	6.81058	6.65875	6.76689	7.21858	6.68489	6.9474	6.91169	6.98352	6.84605	6.76118	6.63199	6.7833	6.84605	6.805	6.88403
ABR	7.73054	7.65213	7.70317	7.72714	7.59066	7.68279	7.75126	7.74297	7.61757	7.59888	7.7297	7.741	7.69954	7.61029	7.57706	7.49023	7.69672	7.60113	7.68814	7.63997	7.62894	7.55555	7.66966	7.63482	7.53774	7.59369	7.40377	7.77512	7.58379	7.51991	7.60868	7.59705	7.67024	7.5307	7.63951	7.60966	7.57169	7.67824	7.50371	7.65683	7.71152	7.65157	7.66803	7.59114	7.6121	7.5002	7.65531	7.70921	7.5913
ABRA	6.53085	6.55438	6.55046	6.56056	6.58893	6.67888	6.5517	6.70711	6.65744	6.47643	6.69251	6.6367	6.63815	6.55463	6.52948	6.52486	6.49635	6.58065	6.57213	6.5085	6.58691	6.52068	6.5188	6.52531	6.57797	6.54319	6.57539	6.59289	6.62936	6.52339	6.50581	6.68579	6.70458	6.60472	6.52908	6.50728	6.64622	6.54227	6.57432	6.5204	6.60233	6.6066	6.68569	6.5985	6.64044	6.53075	6.5923	6.49537	6.61951
ABT1	6.86458	6.95455	7.00592	6.93102	6.91856	6.90495	7.01777	6.79925	6.87678	7.21997	6.85968	6.87533	6.80981	7.07636	7.23073	6.97061	6.95395	6.91337	6.96833	6.89772	7.09469	7.07907	7.01127	6.61105	6.8141	6.911	6.89999	7.08403	6.83318	7.10981	6.9403	6.87907	6.95315	6.9298	6.97252	7.05181	6.93375	6.6791	6.93418	7.05007	6.86458	6.96248	7.12164	6.96141	6.94804	6.96437	6.98774	6.91741	6.99629
ABTB1	10.0144	9.91184	10.2073	10.2479	9.6777	9.6641	9.44484	9.80013	8.6292	9.67209	9.90489	10.0658	10.2528	9.46604	9.59099	9.49594	9.70374	9.69611	9.6866	9.94896	9.71019	9.95855	9.82871	10.0384	9.84683	9.52877	9.32733	9.8854	10.1491	9.50999	10.2441	10.4458	10.0476	9.95881	9.87927	10.1882	9.99792	10.3039	9.86975	10.2311	10.2786	10.0739	9.59237	10.0941	9.97816	9.28511	10.1942	10.1049	9.83081
ABTB2	6.71879	6.68813	6.69933	6.58132	6.75862	6.79574	6.8887	6.75196	6.7016	6.85083	7.01362	6.85626	6.85705	6.78344	6.86362	6.73027	6.81091	6.7561	6.7763	6.63032	6.80609	6.65234	6.75768	6.77496	6.82831	6.7942	6.65197	6.74504	6.99519	6.7452	6.80905	6.79339	6.79574	6.75299	6.71162	6.77839	6.83627	6.78256	6.66076	6.72807	6.75343	6.83028	6.85103	6.62574	6.79038	6.65157	6.76782	6.83387	6.6544
ACAA1	8.35974	8.29118	8.1217	8.02426	8.00407	8.20424	8.26972	8.17111	8.03627	8.34798	8.40444	8.57323	8.32742	8.2514	8.03974	8.11074	8.0804	8.2584	8.07699	8.33215	8.28826	8.1455	8.14036	8.37627	8.62511	7.96312	8.2332	8.545	8.11358	8.07898	8.2293	8.23118	8.3029	8.10577	8.39887	8.43673	8.17969	8.27205	8.32932	8.48502	8.33137	8.29063	8.3071	8.20573	8.27809	8.03769	8.15389	8.34249	8.13302
ACAA2	7.64839	7.8306	8.02096	7.96965	7.96448	7.93031	8.10466	7.7754	8.21762	7.85429	7.57461	7.67624	7.63649	8.15321	8.00584	7.8091	7.97588	8.01083	7.92994	7.84825	7.94687	8.00163	7.56673	7.88015	7.70861	7.65511	7.7095	7.75516	7.5254	7.69864	7.92254	7.59459	7.7947	7.72977	7.79104	7.56595	7.98021	7.63826	7.71197	8.02579	7.6489	7.62259	7.96007	7.65706	7.72062	8.47103	7.91551	7.76991	7.82273
ACACA	6.891	6.8671	6.83812	6.85108	6.90338	6.79251	7.06014	6.91752	6.99294	6.90463	6.9181	6.91596	6.72637	6.92509	6.9301	6.95034	6.93749	6.89757	6.92153	6.83348	6.97361	6.92935	6.949	6.92126	6.92136	7.04472	6.83051	6.79524	6.85749	6.83374	6.82517	6.80248	6.91203	6.75267	6.99311	6.89157	6.98554	6.79973	6.88055	6.90391	6.82636	6.87251	6.94293	6.93394	6.89458	6.905	6.90534	6.91676	6.88828
ACACB	7.03982	7.06284	6.85801	6.887	7.03877	6.95517	7.3527	7.2502	7.24133	7.31216	7.65533	7.01921	7.00496	7.34861	7.24466	7.12252	7.32096	7.12326	7.12133	7.23738	7.194	7.18034	7.09461	7.12435	7.03988	7.08488	6.9947	7.28912	6.95805	6.90599	7.16506	7.06497	7.21583	7.08698	6.98243	7.22604	7.38274	7.09831	7.16595	7.01681	7.16781	7.14892	7.35752	7.13001	7.11285	7.1803	7.06678	7.13852	7.01558
ACAD10	7.52459	7.34106	7.17543	7.29267	7.27596	7.43344	7.36424	7.41981	7.25078	7.23549	7.38245	7.33279	7.21507	7.22854	7.30142	7.2505	7.28177	7.29724	7.31147	7.15662	7.22064	7.34585	7.29609	7.42597	7.46776	7.20098	7.1874	7.32089	7.3563	7.39319	7.14167	7.26987	7.39689	7.45256	7.3684	7.4925	7.3579	7.35001	7.28882	7.23842	7.21589	7.31704	7.44573	7.44835	7.18271	7.19337	7.30002	7.37222	7.27846
ACAD11	7.28918	7.43478	6.91757	7.08121	7.35165	7.21119	7.39765	7.31135	7.24217	7.25774	7.34342	7.08999	7.17589	7.19182	7.37209	7.29885	7.48782	7.25811	7.33468	7.51949	7.26416	7.18742	7.09215	7.33257	7.54582	7.40295	7.11758	7.32599	7.3035	7.29096	7.25595	7.32026	7.14004	7.16089	7.16715	7.4102	7.24358	7.26357	7.45211	7.22222	7.25426	7.45159	7.56632	7.31312	7.21902	7.37502	7.17541	7.2542	7.1263
ACAD8	7.28607	7.4228	7.21872	7.41922	7.48283	7.3485	7.38566	7.55833	7.40939	7.19555	7.41252	7.34381	7.37213	7.25677	7.31068	7.20902	7.34776	7.35226	7.27568	7.52345	7.30656	7.35471	7.33708	7.54561	7.43795	7.34281	7.35234	7.32112	7.3992	7.27258	7.29931	7.43889	7.33273	7.32223	7.20772	7.40298	7.43405	7.30439	7.36497	7.3502	7.48577	7.13664	7.25867	7.47456	7.36491	7.30315	7.179	7.40079	7.21238
ACAD9	6.9828	7.30116	7.35005	6.99394	7.23107	7.07377	7.3229	7.11767	7.18354	7.15933	7.14576	7.0347	7.10145	7.28177	7.27298	7.08822	7.29928	7.248	7.22896	7.0229	7.1521	7.11806	7.1299	7.12861	7.08163	7.08345	6.98189	7.23778	6.79997	7.00231	7.11843	7.04967	7.00973	6.88622	7.287	6.79861	6.95083	6.97945	6.94575	7.51105	7.02412	7.0179	7.11241	7.47455	6.96527	7.27883	7.03246	6.9666	7.03628
ACADL	6.7302	6.65738	6.62178	6.65463	6.6457	6.79176	6.59371	6.54858	6.64574	6.72682	6.60938	6.70701	6.73859	6.65648	6.52515	6.70768	6.64898	6.64008	6.63033	6.72455	6.5933	6.71314	6.70382	6.74998	6.73784	6.73177	6.71859	6.63387	6.5916	6.74644	6.75202	6.62314	6.61003	6.53607	6.67554	6.69948	6.63325	6.5688	6.63628	6.66762	6.77285	6.63954	6.81347	6.60318	6.64421	6.58405	6.63796	6.71817	6.71697
ACADM	8.14543	7.98453	8.08036	8.25479	8.2236	8.19302	8.16537	8.11764	8.35284	8.38197	8.18432	8.17145	8.1002	8.31719	8.19557	8.41559	8.28671	8.31884	8.32234	8.02646	8.04745	8.03194	8.07733	7.926	8.29821	8.01064	8.4972	7.99448	7.92197	8.24399	8.13146	7.9196	7.87666	8.18458	8.07762	7.98473	8.06256	7.57022	8.1781	8.1334	7.97231	8.01341	8.22819	8.00343	8.11196	8.68516	8.08685	8.19044	8.26347
ACADS	6.94762	6.87125	7.11189	7.28167	6.89969	7.19315	6.9939	6.92958	7.06266	6.96143	7.00007	6.91499	7.31298	6.91207	7.03037	7.04529	6.93185	6.93594	6.8934	6.75826	6.89537	6.83902	6.88837	6.90617	7.00352	7.12002	7.09255	6.99003	7.15745	7.04048	6.98867	7.07892	6.92612	7.1089	7.09977	7.07355	6.86659	6.89716	6.98235	7.00115	6.84362	7.2288	7.00154	6.86848	6.95441	6.96764	7.0335	7.07732	6.86684
ACADSB	6.86225	6.84037	6.71032	6.76402	6.80977	6.6333	6.73905	6.80973	6.80689	6.72984	6.79275	6.77729	7.01761	6.67607	6.88307	6.82715	6.75955	6.86766	6.68681	6.73367	6.7681	6.75119	6.79332	6.71545	6.79301	6.67678	6.82072	6.65138	6.60574	6.79042	6.70737	6.77381	6.88105	6.82754	6.67554	6.86051	6.74983	6.78256	6.72606	6.7832	6.76907	6.81286	6.81926	6.68529	6.68462	6.84131	6.68445	6.87588	6.82914
ACADVL	8.09661	8.12334	8.03802	8.11298	8.02521	8.21767	8.25193	8.12961	8.12692	8.0818	8.27459	8.1893	8.0905	7.97154	8.0566	8.0305	8.07021	8.11233	8.05108	8.34448	8.29295	8.1475	8.17513	8.35152	8.26285	8.24409	8.13998	8.14505	8.18152	8.0266	8.0929	8.25412	8.06267	8.08726	8.27036	8.02971	8.13435	8.1945	8.09785	8.02681	7.83436	8.11365	8.33274	8.21139	8.11323	8.1497	7.96431	8.13418	8.13755
ACAN	6.50437	6.60039	6.55046	6.6437	6.49687	6.62949	6.58592	6.56379	6.45782	6.61824	6.53471	6.4093	6.54071	6.49341	6.65237	6.54275	6.47491	6.49004	6.54197	6.55185	6.55579	6.5616	6.40452	6.58969	6.64312	6.59827	6.46247	6.56435	6.55498	6.51705	6.47189	6.54971	6.61003	6.44588	6.50613	6.48879	6.58445	6.55566	6.49733	6.72068	6.61878	6.66604	6.39183	6.61872	6.51396	6.53075	6.34628	6.49537	6.60987
ACAP1	8.19873	8.68593	8.01694	8.34693	8.55887	8.3186	8.81765	8.44132	8.53927	8.5553	8.98652	8.53599	8.37591	8.53469	8.59228	8.64195	8.67848	8.5946	8.39711	8.49308	8.55713	8.87738	8.39296	8.48628	9.09417	8.6799	8.76767	8.72422	8.68724	8.98568	9.13132	8.73729	8.38788	8.59889	8.53449	8.94689	8.76141	8.47513	8.94964	8.77048	8.29449	8.76564	8.75172	8.69011	8.91024	8.49925	8.29174	8.75277	8.26478
ACAP2	8.10947	8.05069	8.23896	7.88866	8.01331	7.97974	8.0195	8.2864	7.7378	7.98184	8.10418	8.31665	8.32482	7.92836	7.9602	7.71296	8.07112	8.15593	8.18681	7.92353	7.9071	7.94856	8.25757	8.01874	7.93108	7.66466	7.85089	8.16896	7.84652	7.73521	8.30452	8.16991	7.8918	8.21144	8.23133	8.10986	7.91707	8.24907	8.21127	8.1628	8.30102	7.86768	7.92773	7.96053	8.05743	7.71572	8.26428	8.14787	8.11459
ACAP3	6.63646	6.48162	6.58362	6.66198	6.46148	6.61809	6.66552	6.47966	6.6	6.57679	6.5603	6.62705	6.57269	6.6686	6.62583	6.47753	6.49635	6.67994	6.60261	6.48331	6.80506	6.51781	6.57063	6.52531	6.56804	6.47885	6.59934	6.54756	6.51831	6.51238	6.62583	6.60399	6.61003	6.5987	6.60691	6.54871	6.61825	6.62858	6.59737	6.5789	6.53276	6.77615	6.47939	6.57069	6.52663	6.70252	6.69847	6.59996	6.46479
ACAT1	8.28246	8.08613	7.72732	8.14622	7.9434	8.26361	8.43516	8.13258	8.3701	8.2547	8.0132	8.02313	8.06312	8.38234	8.26701	8.24541	8.2476	8.24844	8.53233	8.0038	8.12144	8.27755	8.05376	7.80576	8.14965	8.1402	8.06153	7.98106	7.72773	8.20706	8.0216	7.75937	7.87539	8.06014	8.43009	7.91731	7.96375	7.67908	7.81371	7.94004	7.89647	7.77365	8.12051	7.71734	7.93991	8.82535	8.25436	8.14893	8.2385
ACAT2	7.32006	7.27913	7.2496	7.27598	7.33018	7.30336	7.3768	7.30544	7.35722	7.35845	7.13049	7.27667	7.1884	7.36655	7.35045	7.38226	7.31753	7.31663	7.3295	7.40635	7.21189	7.16561	7.20307	7.12095	7.28225	7.28102	7.38775	7.21027	7.18243	7.26339	7.38304	7.18108	7.18812	7.32265	7.40811	7.33108	7.24914	7.04255	7.29182	7.27886	7.20367	7.28341	7.26155	7.2316	7.23287	7.54671	7.20111	7.27612	7.18836
ACBD3	8.18183	8.16175	8.34375	8.32622	8.40515	8.21408	8.38157	8.45019	8.14354	8.32389	8.44934	8.30654	8.15748	8.12293	8.53188	8.42743	8.33912	8.47814	8.35464	8.122	8.49767	8.60183	8.57348	8.24153	8.43673	8.34102	8.55078	8.11987	8.43893	8.51798	8.59526	8.54411	8.41714	8.41892	8.46919	8.19021	8.48611	8.26942	8.50253	8.25172	8.24976	8.08839	8.30856	8.48893	8.27842	8.63274	8.37884	8.34142	8.63428
ACBD4	6.69017	6.85	6.68257	6.85119	6.76666	6.74996	6.84056	6.7478	6.56301	6.74747	6.80602	6.67246	6.73043	6.71768	6.85587	6.72758	6.7672	6.81608	6.8753	6.74164	6.7107	6.82143	6.79541	6.65765	6.72284	6.72887	6.81825	6.69392	6.90423	6.75213	6.75678	6.98062	6.70679	6.74887	6.88498	6.72193	6.78945	6.92226	6.74009	6.6899	6.95598	6.68425	6.72828	6.67204	6.60842	6.60168	6.68304	6.78547	6.79656
ACBD5	6.72382	6.72671	6.71921	6.67197	6.65103	6.71185	6.71709	6.63828	6.6955	6.68714	6.60066	6.73161	6.64823	6.68316	6.7437	6.64722	6.77393	6.6354	6.68127	6.62038	6.66837	6.62365	6.58974	6.69434	6.61823	6.60313	6.64405	6.70331	6.65862	6.64907	6.66043	6.62981	6.65053	6.67982	6.64896	6.63819	6.64126	6.67217	6.65059	6.72354	6.6423	6.7171	6.72862	6.61296	6.71021	6.70019	6.70071	6.68998	6.69427
ACBD6	7.0703	7.08504	6.87444	7.16371	7.04501	6.89776	6.97556	6.89298	7.1053	6.98586	6.92291	6.92746	6.79918	7.05621	7.07682	7.06564	7.12256	7.08624	7.15137	6.92396	7.12456	7.10517	7.02516	6.85988	6.91662	6.94176	6.95529	6.95265	6.79159	7.0179	7.01246	6.93595	6.95993	6.94033	6.9772	6.93372	7.04655	6.86371	7.00667	7.19277	6.92766	6.97811	6.94702	6.83566	6.92302	7.17272	6.79289	6.96757	7.06619
ACBD7	6.62584	6.56654	6.63819	6.6492	6.61516	6.63531	6.62888	6.71187	6.65059	6.61813	6.60775	6.69032	6.64315	6.55255	6.58602	6.7167	6.64397	6.59307	6.64159	6.64552	6.53916	6.63602	6.51105	6.64307	6.66648	6.58043	6.60343	6.64424	6.63407	6.66814	6.69937	6.70686	6.66863	6.68691	6.70552	6.68567	6.63047	6.59547	6.69645	6.62553	6.63567	6.66521	6.63642	6.67927	6.59513	6.63402	6.66792	6.62676	6.62532
ACCN1	6.72851	6.58762	6.60272	6.65667	6.66213	6.70794	6.63374	6.63073	6.7002	6.63094	6.64969	6.68693	6.65531	6.57333	6.62381	6.664	6.53882	6.71937	6.61288	6.65346	6.57768	6.67656	6.63842	6.64488	6.66191	6.6904	6.72119	6.62537	6.62277	6.65847	6.63804	6.68656	6.68017	6.71902	6.72655	6.70766	6.66651	6.56313	6.58103	6.62051	6.679	6.70533	6.68625	6.6553	6.56149	6.63658	6.62574	6.67219	6.64099
ACCN2	6.5045	6.64959	6.57239	6.61121	6.50643	6.52518	6.61846	6.64962	6.6393	6.67597	6.63175	6.62596	6.59107	6.54777	6.61227	6.68298	6.63521	6.53885	6.64853	6.5556	6.59267	6.71342	6.61911	6.55672	6.57392	6.66543	6.58203	6.62667	6.62258	6.56218	6.63156	6.60423	6.57734	6.60474	6.64812	6.57674	6.59624	6.51886	6.52626	6.59013	6.56607	6.64382	6.67428	6.68598	6.63211	6.65338	6.59443	6.68447	6.54588
ACCN3	6.64409	6.58673	6.63497	6.68084	6.75361	6.75845	6.59837	6.63192	6.71347	6.74396	6.71718	6.64956	6.59096	6.6178	6.60181	6.65049	6.6793	6.65274	6.70549	6.66337	6.64787	6.67961	6.73517	6.73561	6.7015	6.76292	6.64879	6.69359	6.72593	6.70406	6.7008	6.74131	6.69777	6.69302	6.65084	6.65471	6.67135	6.67044	6.71188	6.72384	6.7763	6.76635	6.63739	6.73009	6.72593	6.76097	6.67046	6.68122	6.74427
ACCN4	6.6063	6.6362	6.6977	6.67009	6.56089	6.66214	6.64801	6.55162	6.65234	6.67899	6.59367	6.59945	6.5681	6.60558	6.59266	6.68499	6.6128	6.62258	6.60389	6.67757	6.60612	6.58143	6.58911	6.64096	6.58419	6.63532	6.61864	6.60666	6.60888	6.60831	6.64299	6.63102	6.59208	6.56994	6.66649	6.75825	6.62174	6.65203	6.6552	6.63717	6.58226	6.56252	6.6297	6.59716	6.59089	6.63844	6.64337	6.64733	6.63273
ACCN5	6.78646	6.70355	6.9491	6.67505	6.68399	6.78406	6.68639	6.61017	6.42492	6.73712	6.74114	6.65158	6.71803	6.66706	6.5962	6.67043	6.56778	6.7428	6.63506	6.71338	6.66224	6.66451	6.63281	6.75751	6.70468	6.57145	6.74933	6.62411	6.65942	6.64693	6.68674	6.60821	6.69492	6.7291	6.55939	6.68687	6.66113	6.75543	6.61597	6.65659	6.6328	6.61167	6.68975	6.54753	6.74812	6.68111	6.6201	6.64103	6.70987
ACCS	8.38268	7.71479	7.46462	8.60691	7.56893	7.52556	7.36928	7.39839	7.20344	7.27244	7.89324	7.35226	7.20994	7.20812	7.85276	7.28979	7.51097	8.50292	7.76411	7.58178	7.36002	7.92433	7.12558	7.42707	8.70026	7.22499	7.25085	7.68727	7.46199	7.57827	7.89111	7.25768	7.42746	8.04939	7.99495	7.50326	7.3164	7.25222	8.84026	7.2368	7.29238	7.40373	8.36018	7.87142	7.91353	7.03073	7.13904	7.50427	7.94392
ACCSL	6.56397	6.6263	6.64437	6.6073	6.70495	6.63033	6.59022	6.73574	6.62543	6.63514	6.6695	6.64351	6.73108	6.64568	6.56469	6.64053	6.56502	6.59917	6.71323	6.59188	6.65208	6.65711	6.6982	6.54615	6.589	6.70721	6.70607	6.57738	6.71047	6.58913	6.6379	6.62459	6.61158	6.59974	6.55909	6.64141	6.70068	6.64795	6.66345	6.67604	6.70809	6.66948	6.63589	6.58634	6.61475	6.64152	6.75991	6.59569	6.69322
ACD	7.58733	7.4787	7.48427	7.44376	7.65564	7.57131	7.49147	7.38584	7.39246	7.41906	7.28514	7.45779	7.39897	7.59369	7.52207	7.66556	7.35484	7.35789	7.42668	7.40425	7.59469	7.57626	7.41463	7.4034	7.4932	7.49854	7.4842	7.30906	7.41801	7.4352	7.46466	7.52338	7.49645	7.49755	7.71571	7.49371	7.48386	7.26881	7.56055	7.50215	7.44323	7.68947	7.41122	7.58249	7.46036	7.63955	7.43291	7.51366	7.55175
ACE	6.58682	6.71182	6.77049	6.6553	6.70809	6.69485	6.57598	6.69662	6.62567	6.67221	6.61546	6.63146	6.69799	6.57653	6.62087	6.59536	6.6298	6.66189	6.62911	6.72816	6.58595	6.65341	6.62296	6.63584	6.69917	6.694	6.74118	6.61392	6.59417	6.64943	6.67508	6.6789	6.6193	6.59142	6.62906	6.71502	6.63195	6.65691	6.72365	6.60033	6.65269	6.66165	6.6525	6.63933	6.58871	6.68831	6.59234	6.73291	6.65482
ACE2	6.74227	6.68328	6.65279	6.64914	6.72551	6.74996	6.72115	6.71638	6.68903	6.70017	6.60794	6.74543	6.92475	6.70578	6.74851	6.74787	6.85226	6.69724	6.76513	6.60302	6.76009	6.67817	6.68709	6.76753	6.68351	6.60435	6.65052	6.6666	6.71623	6.71875	6.7545	6.75013	6.7199	6.74072	6.74119	6.66967	6.73016	6.72045	6.77758	6.65297	6.69338	6.75805	6.74309	6.70726	6.72529	6.81015	6.65167	6.7211	6.78247
ACER1	6.58893	6.63037	6.57568	6.72124	6.66707	6.62198	6.57863	6.61889	6.62885	6.67957	6.67177	6.737	6.63471	6.62344	6.76295	6.74252	6.62578	6.64447	6.58356	6.64599	6.68459	6.67121	6.5765	6.63778	6.63979	6.70684	6.62972	6.65285	6.67754	6.6738	6.68174	6.62638	6.60584	6.60711	6.62914	6.60722	6.68515	6.61869	6.61174	6.72443	6.70079	6.66751	6.68212	6.64222	6.603	6.6209	6.63758	6.60622	6.71738
ACER2	6.94187	6.97572	7.13515	6.94365	6.95366	7.02855	6.83954	6.92925	6.91868	7.02895	6.89767	6.87275	6.88616	6.94598	7.02108	6.95506	6.90029	6.99894	6.914	6.86714	6.91389	6.87928	6.92172	6.8063	6.80922	6.91134	6.95534	6.90018	6.8396	6.93691	6.94872	6.86227	6.81471	6.91364	6.92418	6.85759	6.91269	6.85544	6.88811	6.93908	6.9294	6.86634	6.87492	6.87817	6.91603	6.8266	6.83996	6.7967	6.99024
ACER3	6.93736	6.83668	6.78944	6.83177	7.09223	6.88319	7.04656	7.10059	6.78083	7.08628	6.93522	6.97467	7.0382	6.91663	6.86073	6.90241	6.98454	7.03887	6.85274	6.83403	7.12327	6.97236	7.1213	6.83362	7.13507	6.98797	7.06553	7.06461	6.87221	6.95241	7.0958	6.86853	7.05386	7.09809	6.93688	7.05554	7.06304	6.90651	7.45053	7.09597	6.96086	6.92795	6.90922	6.87269	7.03962	6.851	6.86378	6.84316	7.02534
ACHE	6.75611	6.68894	6.73833	6.78096	6.69138	6.97826	6.70354	6.6994	6.7804	6.71239	6.72244	6.74088	6.83076	6.70967	6.74044	6.79649	6.75054	6.69287	6.68586	6.67925	6.70287	6.731	6.73229	6.68421	6.82147	6.82839	6.79263	6.70773	6.89022	6.76819	6.73326	6.806	6.73889	6.76747	6.79728	6.66424	6.72641	6.86737	6.75532	6.76337	6.78424	6.75608	6.71753	6.69495	6.71724	6.82599	6.86864	6.73032	6.72862
ACIN1	7.82809	7.88761	7.87046	7.8709	7.7938	7.66924	7.82041	7.78388	7.84706	7.64204	8.17197	7.93117	7.91364	7.73825	7.78138	7.83094	7.77882	7.67606	7.55623	7.8261	7.86288	8.092	7.70498	7.93672	7.73247	8.19666	7.72893	7.82961	8.20317	7.96425	7.79011	7.91438	8.01649	7.97636	7.74083	7.95721	8.22276	8.06153	7.83731	7.94869	7.69791	7.89442	7.72853	7.9796	8.08853	7.84037	7.9172	8.13342	7.88934
ACLY	8.61968	8.39686	8.72229	8.40393	8.59137	8.5727	8.59435	8.51693	8.60061	8.45622	8.80673	8.65621	8.40195	8.59214	8.51468	8.42795	8.3527	8.59888	8.46228	8.34037	8.8557	8.66053	8.66311	8.40191	8.53513	8.70007	8.46906	8.45025	8.62258	8.59197	8.48811	8.59603	8.69307	8.71218	8.58329	8.45484	8.6931	8.56949	8.57929	8.52398	8.32753	8.43561	8.40557	8.4726	8.44239	8.65416	8.53474	8.69763	8.81824
ACMSD	6.63078	6.5922	6.60689	6.60605	6.58208	6.72129	6.60088	6.51847	6.61778	6.74596	6.70058	6.51255	6.70688	6.67459	6.62703	6.65782	6.73768	6.68246	6.64595	6.74316	6.48436	6.65746	6.62165	6.60481	6.72544	6.61967	6.62072	6.67822	6.63459	6.75568	6.57146	6.67377	6.74152	6.67131	6.63455	6.66496	6.61995	6.64624	6.69784	6.65483	6.65488	6.62931	6.72828	6.71697	6.71313	6.66443	6.67197	6.65163	6.66621
ACN9	7.66795	7.80758	7.3299	7.86784	7.87705	7.64414	7.74432	7.65783	7.97813	7.88676	7.66683	7.73071	7.85505	7.85965	7.81598	8.0495	7.84551	7.95156	7.90612	7.50154	7.70316	7.58676	7.92914	7.36915	7.93464	7.65164	8.00302	7.80256	7.43263	8.05936	7.8977	7.52439	7.53834	7.5201	7.97987	7.64513	7.65507	7.63228	7.75456	7.99049	7.67263	7.64981	7.80002	7.55619	7.55293	8.00978	7.6679	7.67111	7.8507
ACO1	7.70645	7.6672	7.76554	7.85748	7.74836	7.78836	7.87738	7.77674	7.98368	7.81846	7.83529	7.7254	7.53002	7.77058	7.83708	7.8747	7.88568	7.80078	7.75079	7.2669	7.97726	7.80527	7.82417	7.73567	7.41486	7.81124	7.81281	7.76054	7.70655	7.65698	7.81889	7.69523	7.73316	7.66202	7.77461	7.59543	7.74775	7.5279	7.89427	7.61609	7.59687	7.66351	7.5991	7.68035	7.7215	7.71774	7.74072	7.8091	7.73987
ACO2	7.60665	7.57741	7.63151	7.61554	7.53857	7.66576	7.63729	7.68009	7.83473	7.58827	7.53163	7.61516	7.23338	7.4721	7.57343	7.53617	7.51874	7.72052	7.59602	7.577	7.98456	7.52149	7.62419	7.37952	7.5886	7.69665	7.77036	7.54802	7.86348	7.68478	7.60801	7.67698	7.72436	7.59673	7.59477	7.67825	7.69692	7.66802	7.76531	7.62356	7.51299	7.67862	7.2759	7.61441	7.63199	7.75506	7.63756	7.58071	7.74661
ACOT1	6.68947	6.71686	6.71067	6.79269	6.7281	6.6011	6.75595	6.80915	6.79936	6.78559	6.69356	6.72825	6.65055	6.71495	6.74309	6.71409	6.675	6.66736	6.80793	6.60316	6.81075	6.69691	6.5811	6.71112	6.76442	6.69929	6.65543	6.69317	6.69499	6.63073	6.67936	6.70571	6.67112	6.66579	6.62687	6.56091	6.79934	6.64985	6.79124	6.65329	6.66728	6.69048	6.78241	6.57981	6.6495	6.72178	6.61777	6.7071	6.67799
ACOT11	6.64886	6.80452	6.81059	6.65749	6.61192	6.77675	6.74077	6.77844	6.66243	6.76961	6.91473	6.6966	6.77209	6.76075	6.72028	6.6883	6.68649	6.62037	6.62075	6.83913	6.79112	6.72166	6.7079	6.72439	6.65134	6.70433	6.66671	6.75793	6.7537	6.72575	6.7408	6.6381	6.76155	6.71533	6.70878	6.75866	6.61816	6.75029	6.65251	6.65749	6.63511	6.7086	6.81105	6.6842	6.66552	6.73082	6.71777	6.79863	6.6806
ACOT12	6.71293	6.57055	6.57272	6.66008	6.58348	6.54148	6.58592	6.55537	6.64973	6.6804	6.70186	6.59371	6.67559	6.6477	6.58845	6.58391	6.6626	6.67047	6.68449	6.52224	6.48436	6.68049	6.61495	6.61105	6.64845	6.63167	6.70568	6.64898	6.6045	6.625	6.57437	6.60821	6.65366	6.66262	6.59381	6.6258	6.58622	6.58272	6.69652	6.65843	6.57062	6.68595	6.57032	6.58825	6.6259	6.67215	6.54342	6.63942	6.57863
ACOT2	6.8278	6.85998	6.79716	6.81861	6.86469	6.88117	6.82564	6.78629	6.94595	6.79513	6.62702	6.78476	6.72757	6.70132	6.84118	6.86188	6.79511	6.79984	6.79866	6.91769	6.80375	6.72931	6.72071	6.77986	6.74476	6.82203	6.80959	6.8141	6.68743	6.79647	6.83456	6.80534	6.86119	6.76839	6.86328	6.6593	6.70612	6.82221	6.80768	6.76139	6.70692	6.85441	6.81574	6.81118	6.79799	6.79301	6.73	6.71628	6.79011
ACOT4	6.82164	6.91563	6.77442	6.95567	7.03683	7.12324	7.07882	6.90271	7.10836	6.9124	6.71118	6.83602	6.70263	7.04911	7.08256	6.99817	6.89517	6.89665	6.85355	6.83748	7.03006	6.96901	6.63152	6.75149	6.92252	6.7942	6.8475	6.8267	6.72715	7.0865	6.78646	6.80626	6.76598	6.79877	6.87447	6.82717	6.8517	6.83291	6.92548	7.02665	6.80695	6.76291	6.76704	6.84944	6.98133	7.19804	6.82828	6.89979	6.83318
ACOT6	6.85117	6.67582	6.80229	6.76402	6.64848	6.75748	6.62961	6.6373	6.73467	6.61054	6.58819	6.611	6.62092	6.72672	6.64261	6.65924	6.62286	6.68923	6.54965	6.82446	6.67915	6.75224	6.66796	6.63238	6.66689	6.74438	6.61607	6.66902	6.55812	6.6455	6.67918	6.71477	6.68835	6.57563	6.69507	6.75204	6.71301	6.90463	6.64408	6.75351	6.58046	6.64786	6.64565	6.72394	6.71751	6.63668	6.77913	6.66683	6.68909
ACOT7	6.80457	6.80959	6.88927	6.84657	6.75569	6.80353	6.86534	6.79558	6.86491	6.80101	6.81891	6.76605	6.78348	6.79486	6.84781	6.83234	6.8521	6.83907	6.78891	6.90255	6.85388	6.74817	6.75207	6.81097	6.74776	6.84295	6.80928	6.77566	6.74085	6.86131	6.76761	6.81748	6.85261	6.82335	6.8477	6.83282	6.83245	6.84841	6.83112	6.82239	6.72784	6.86287	6.81661	6.77532	6.81984	6.91881	6.79745	6.8142	6.80641
ACOT8	6.84658	6.84168	6.71666	6.79668	6.89862	6.7367	6.87056	7.03055	6.90745	6.97389	6.98002	6.88754	6.88782	6.97172	6.96971	7.02753	6.84985	6.96579	7.0266	6.90639	6.98808	7.00793	6.83295	6.79472	6.87909	6.92689	6.79645	6.97624	6.83318	6.94962	7.02338	7.01106	7.09845	6.86017	6.93868	6.97124	6.98112	6.88775	6.92779	6.66578	7.1307	6.91251	6.83958	6.87732	6.89879	6.96607	6.9523	6.91426	6.90405
ACOT9	7.53534	7.53971	7.3053	7.27507	7.56325	7.36583	7.54165	7.56637	7.41103	7.43618	7.4599	7.55342	7.54555	7.56512	7.63741	7.46765	7.66675	7.57345	7.64252	7.40366	7.47171	7.31765	7.62851	7.5407	8.09671	7.32173	7.48722	7.60037	7.13743	7.21486	7.56682	7.25034	7.35457	7.3421	7.56912	7.39927	7.33787	7.68159	7.71176	7.49642	7.34206	7.44286	7.56901	7.2043	7.18017	7.26046	7.52269	7.33418	7.35006
ACOX1	7.32086	7.12285	7.17867	7.11578	7.13165	6.92197	6.99983	7.05402	6.94897	7.22553	7.16799	7.35032	7.40452	7.12047	7.08326	7.05913	7.1936	7.09483	7.21386	7.05933	7.18116	7.12992	7.16554	7.03595	7.22639	6.94747	7.17669	7.19628	7.16685	6.96971	7.33417	7.29001	7.25093	7.13004	7.19567	7.15518	7.16966	7.38085	7.21984	7.33204	7.43141	7.22684	7.03087	7.18309	7.17673	6.97309	7.35832	7.10129	7.23983
ACOX2	6.73229	6.66939	6.7323	6.58688	6.73132	6.90495	6.63617	6.7407	6.69909	6.71224	6.70718	6.7284	6.6898	6.69879	6.73292	6.73311	6.64898	6.8029	6.74045	6.68733	6.81554	6.66796	6.71306	6.59606	6.7434	6.7473	6.63155	6.72134	6.658	6.59501	6.7199	6.66792	6.78862	6.7597	6.84067	6.66797	6.63484	6.70389	6.69784	6.59087	6.62735	6.74556	6.8017	6.66002	6.63558	6.76019	6.69306	6.70821	6.6902
ACOX3	7.09835	7.39005	7.17831	7.20979	7.00234	7.11644	7.04838	7.16067	7.00619	7.1317	7.23078	7.19089	7.07545	7.11171	7.12051	7.33221	7.19156	7.12474	7.10439	7.08797	7.20098	7.07907	7.13708	6.89969	6.96362	7.06586	7.06742	7.01494	6.94411	6.94962	7.15427	7.11234	7.07214	7.07254	7.22306	7.1147	7.06091	6.93266	7.13841	7.12484	6.98513	7.16195	7.06882	6.95008	7.12024	6.9701	6.96432	7.06316	7.06856
ACOXL	6.67478	6.74384	6.68052	6.70542	6.68265	6.6825	6.66294	6.50088	6.61263	6.57991	6.56772	6.57278	6.76933	6.5643	6.6733	6.566	6.60294	6.61017	6.56311	6.65952	6.72248	6.58572	6.65536	6.59117	6.63387	6.69203	6.66553	6.60682	6.57916	6.61269	6.55982	6.72959	6.55196	6.57429	6.61531	6.72482	6.83356	6.62297	6.62567	6.65843	6.63141	6.57216	6.55618	6.54753	6.55543	6.60168	6.60924	6.58166	6.64616
ACP1	8.77937	8.80817	9.31134	8.82485	8.87054	8.86275	8.73726	8.66222	9.21333	8.96799	8.36278	8.58498	8.69953	8.91971	8.81592	9.20766	9.1133	8.90056	8.95069	9.51196	8.58446	8.12456	8.48972	8.90698	8.62221	8.30663	8.85445	8.68011	8.56827	8.64021	8.55335	8.46873	8.2844	8.55669	8.54326	8.75334	8.30099	8.46394	8.53528	8.49614	8.61246	8.75913	8.78956	9.1149	8.62481	8.88738	8.69107	8.68888	8.67946
ACP2	7.50527	7.10871	7.2682	7.23338	7.27251	7.30345	7.50619	7.3992	7.29655	7.20033	7.28097	7.18651	7.21507	7.4901	7.39726	7.22665	7.21953	7.30455	7.3509	7.35209	7.39983	7.20486	7.24638	7.29421	7.33905	7.4475	7.27857	7.29232	7.20315	7.27386	7.38983	7.28882	7.45248	7.48253	7.33033	7.36102	7.43976	7.26183	7.56266	7.24493	7.33214	7.32648	7.41706	7.24419	7.46036	7.41211	7.2909	7.10588	7.67068
ACP5	7.29115	6.94156	6.68473	7.13813	7.06201	7.07377	7.27162	7.12675	7.19245	7.05684	7.18271	7.37668	6.88646	7.09765	7.15275	7.22897	6.9029	7.37118	7.01969	7.50215	7.10768	7.13695	7.18862	7.32166	7.28878	6.97567	6.92778	7.2252	7.67132	6.87206	6.98579	7.41959	6.92808	7.147	7.14899	7.02544	6.85568	6.97006	7.17583	6.96552	6.94756	6.89072	7.13105	7.45821	7.10836	7.37915	7.19542	7.10515	7.41143
ACP6	6.77812	6.9198	6.7323	6.56598	6.86091	6.75953	6.90022	6.82623	6.85775	6.78611	6.78191	6.73866	6.69128	6.82298	6.78786	6.69119	6.79905	6.77494	6.78154	6.66599	6.73055	6.80866	6.9384	6.73085	6.82332	6.57145	6.64281	6.84856	6.59617	6.69691	6.81509	6.6777	6.87529	6.72331	6.84067	6.69332	6.72421	6.70104	6.69003	6.70284	6.75196	6.76446	6.82404	6.69581	6.87772	6.72795	6.78689	6.66386	6.78143
ACPL2	7.09022	7.0068	7.01197	7.19414	7.13257	7.04251	7.02135	7.03109	7.12114	7.16554	6.98359	7.02558	6.84182	7.0743	7.18665	7.15808	7.0445	7.01233	7.09562	7.11238	7.0571	6.99538	7.03967	6.82344	7.0699	6.85738	7.07994	7.03261	7.00736	7.08106	7.10556	7.06599	6.98774	6.97588	7.03605	7.00789	7.16451	6.81183	7.04069	7.05284	7.0769	7.00116	7.05856	6.80686	7.04272	7.06455	6.92175	7.05374	7.13833
ACPP	7.2202	7.35278	7.26565	7.14931	7.44532	7.23886	7.33149	7.6225	7.10189	7.10106	7.32033	7.33416	7.58675	7.18602	7.32655	7.12679	7.14328	7.20463	7.26219	7.3222	7.12149	7.22923	7.38789	7.12098	7.23841	7.07787	7.18103	7.33228	7.49217	7.05702	7.62095	7.52674	7.51485	7.46865	7.51752	7.59453	7.14219	7.37352	7.00336	7.35732	7.80517	7.29516	7.04633	7.21679	7.33191	7.02484	7.07452	7.37907	7.11136
ACPT	7.2201	6.94001	7.53223	7.09089	6.86956	7.2477	6.92413	6.81222	7.01	7.10751	6.88418	6.96572	7.05504	6.88285	6.91232	7.05693	6.89908	7.07512	6.83417	7.08272	6.96988	6.93462	6.98722	7.06915	6.90659	7.01537	7.19301	7.11759	7.14772	7.16356	7.11384	7.00719	7.10626	7.24413	7.07156	7.04394	6.96897	7.42112	7.1593	7.13936	7.25361	7.12939	7.1629	6.95749	7.03317	7.21497	7.32598	7.03146	6.90508
ACR	6.80993	6.63081	6.61971	6.73144	6.55254	6.74226	6.75655	6.60392	6.66232	6.6986	6.73986	6.63114	6.73591	6.74592	6.57462	6.66624	6.81915	6.48137	6.64959	6.63665	6.61756	6.59795	6.61916	6.61588	6.71501	6.65471	6.81485	6.71239	6.76607	6.67298	6.75563	6.70565	6.64771	6.69292	6.69378	6.5717	6.77481	6.62858	6.675	6.80814	6.63961	6.67095	6.5734	6.62574	6.60251	6.72914	6.69847	6.77727	6.56655
ACRBP	8.03122	8.89594	8.08825	8.61225	8.53003	8.41683	8.10269	8.08719	7.85538	7.9185	8.19253	7.96326	8.59211	8.42341	7.9786	8.76649	8.21554	8.28404	8.46077	8.85689	7.88891	8.24793	8.28657	8.94468	8.12484	9.03284	8.53278	8.41506	8.95756	8.38708	8.09795	8.31191	8.42283	8.78081	8.55078	8.54617	8.5657	8.4418	8.37953	8.73276	8.39696	9.18375	8.00633	8.61019	8.96092	7.6048	7.942	8.41631	7.95701
ACRC	6.99549	6.89079	6.86078	6.76208	6.87276	6.82958	7.02819	6.95935	6.86329	6.87969	6.85361	6.99369	6.76218	6.9609	6.91592	6.8859	7.01534	6.88744	6.99167	7.06956	6.9385	6.92168	6.96188	7.04595	6.95172	6.91238	6.80674	6.98672	6.94838	6.83559	6.85423	6.88642	6.99402	6.80657	6.9212	6.91528	6.8928	6.83937	6.84814	6.98922	6.97015	6.92396	6.92141	6.84361	7.00832	6.97561	6.81577	6.91741	7.02388
ACRV1	6.66004	6.66121	6.68255	6.73456	6.60067	6.86007	6.63463	6.67012	6.62948	6.65608	6.64132	6.66376	6.80867	6.60206	6.71066	6.69469	6.78157	6.69461	6.60686	6.64032	6.74612	6.69832	6.65701	6.60041	6.75947	6.75859	6.74276	6.70821	6.68943	6.72855	6.76528	6.75206	6.74338	6.77644	6.67367	6.70822	6.61622	6.71118	6.70362	6.70631	6.79221	6.68006	6.71465	6.62586	6.65538	6.72284	6.71763	6.69663	6.69606
ACSBG1	6.9828	7.03114	6.68883	6.86989	7.04739	6.91249	7.03289	7.01759	6.74372	6.77757	6.80862	6.88535	6.97306	6.7324	6.75765	6.97397	6.93613	6.86078	7.13198	7.11383	6.88684	6.87614	6.99664	6.78088	6.76594	7.21874	6.83788	6.97527	6.84397	6.82266	6.86934	6.83369	7.04136	7.01617	6.88699	7.09367	6.92643	7.07184	7.07631	6.80468	7.04455	7.02184	6.92141	6.734	7.06802	6.82878	6.9472	7.03323	6.7444
ACSBG2	6.56764	6.68813	6.75992	6.58487	6.51716	6.67296	6.60554	6.56551	6.65611	6.64373	6.59809	6.61561	6.55289	6.60686	6.76565	6.69692	6.6112	6.53623	6.7033	6.64312	6.5743	6.60959	6.66915	6.54913	6.57374	6.67237	6.60689	6.5193	6.63603	6.62758	6.60163	6.56937	6.65366	6.67864	6.62614	6.54539	6.506	6.69643	6.68366	6.64729	6.66618	6.605	6.661	6.64293	6.58773	6.60606	6.67468	6.62225	6.57988
ACSF2	7.16981	6.82559	6.67	6.65112	6.85641	6.61809	6.91271	6.91415	6.82243	6.92634	7.08216	7.05413	6.83014	6.80658	6.99348	6.80631	6.90991	6.89444	6.67335	6.91435	6.88875	6.82143	6.91737	6.82004	7.12611	6.95615	6.91003	6.94611	6.89952	6.91856	6.96926	6.87907	6.85631	6.86537	6.78872	6.87796	6.83627	6.69643	6.91552	7.03456	6.78051	6.89402	6.93813	6.82795	6.93944	7.00131	6.85985	6.97934	6.97723
ACSF3	6.60689	6.75753	6.72541	6.71253	6.68399	6.71032	6.82422	6.70711	6.75933	6.63059	6.80478	6.74122	6.93203	6.79259	6.84693	6.96926	6.68666	6.73509	6.76177	6.68414	6.76009	7.14296	6.68222	6.67225	6.70078	6.85977	6.62233	6.70795	6.84397	6.69825	6.75563	6.69781	6.80741	6.76787	6.82329	6.87019	6.74983	6.56294	6.66447	6.77786	6.71573	6.78685	6.75938	6.80993	6.7864	6.787	6.66195	6.7211	6.67954
ACSL1	10.6463	10.897	11.2787	10.8079	10.6908	10.9709	10.5005	10.8525	10.0187	10.7637	10.9175	11.6393	11.7003	11.1149	10.5275	10.3689	10.7361	10.56	11.4245	11.0025	10.7528	11.2747	11.4588	10.8547	12.1717	10.4873	10.7439	11.8527	11.2202	10.318	11.8799	11.2202	11.1458	10.8987	11.1328	11.7547	10.88	12.2507	10.9584	12.0489	11.6444	11.2223	10.9765	11.1657	11.1483	10.5536	11.8343	11.5318	11.4245
ACSL3	7.25828	7.2511	7.32099	7.34078	7.27161	7.23498	7.35912	7.33843	7.34614	7.28949	7.31018	7.37318	7.24802	7.29988	7.24403	7.29436	7.35831	7.26497	7.41337	7.2327	7.27201	7.11931	7.33988	7.31568	7.26392	7.17907	7.19556	7.27251	7.14509	7.26861	7.34363	7.28838	7.29497	7.30949	7.26058	7.26596	7.29646	7.33218	7.3247	7.32366	7.24082	7.2484	7.17052	7.27006	7.2646	7.22115	7.35389	7.33547	7.3085
ACSL4	7.37345	7.19104	7.3215	7.25258	7.22527	7.20279	7.22105	7.28666	7.14776	7.29718	7.37009	7.32331	7.32486	7.32952	7.22123	7.20784	7.23419	7.20325	7.20755	7.24754	7.27083	7.25981	7.48226	7.17584	7.4478	7.31553	7.29706	7.35113	7.32636	7.25557	7.3013	7.23683	7.29018	7.30916	7.29131	7.28223	7.28511	7.36324	7.27472	7.51356	7.38066	7.23102	7.20835	7.25153	7.30334	7.24515	7.39658	7.35291	7.30784
ACSL5	7.13529	7.16142	7.05172	7.17795	7.08144	7.1177	7.19305	7.25754	7.21769	7.16868	7.12798	7.1333	7.02897	7.1958	7.19399	7.09191	7.17904	7.19346	7.15361	7.11727	7.19572	7.15919	7.16045	7.10129	7.17041	7.14439	7.12163	7.15851	7.0842	7.20282	7.10816	7.0262	7.11611	7.20717	7.06564	7.08171	7.14052	7.14508	7.06606	7.09717	7.06834	7.10916	7.11053	7.17158	7.09832	7.18873	7.16501	7.27386	7.09322
ACSL6	6.68839	6.65318	6.70126	6.68677	6.58796	6.64169	6.67209	6.66847	6.68097	6.71875	6.71241	6.61785	6.64731	6.67901	6.69544	6.6919	6.69545	6.72507	6.72631	6.79321	6.65545	6.68759	6.69263	6.78465	6.67437	6.69129	6.67135	6.6725	6.67116	6.66797	6.72003	6.67684	6.72302	6.60125	6.66507	6.76522	6.67043	6.64089	6.60622	6.67536	6.70318	6.68746	6.73626	6.76006	6.66954	6.72036	6.67894	6.60769	6.61174
ACSM1	6.55851	6.59489	6.64234	6.56598	6.58893	6.54954	6.65646	6.65577	6.57974	6.53073	6.51087	6.55964	6.58714	6.5643	6.52948	6.70902	6.53523	6.64284	6.52986	6.62571	6.59955	6.59075	6.68709	6.54761	6.53909	6.60894	6.65351	6.5849	6.60712	6.62897	6.70216	6.559	6.59822	6.62646	6.59821	6.48684	6.45868	6.54995	6.56649	6.64362	6.59358	6.51743	6.59668	6.6137	6.53579	6.62424	6.5879	6.67276	6.68786
ACSM2A	6.62322	6.68088	6.61971	6.55866	6.53678	6.55518	6.5953	6.60858	6.72877	6.74158	6.60376	6.66945	6.87096	6.60841	6.52086	6.60214	6.60024	6.71394	6.65355	6.52438	6.63712	6.69736	6.63766	6.64733	6.74457	6.60435	6.67744	6.59149	6.60712	6.77334	6.63675	6.51972	6.74837	6.57854	6.53624	6.63535	6.75772	6.69354	6.63091	6.67314	6.66027	6.57861	6.67207	6.57792	6.69845	6.72146	6.53505	6.736	6.72846
ACSM2B	6.76233	6.65353	6.74163	6.65359	6.63328	6.65132	6.66502	6.64974	6.62933	6.68889	6.7313	6.62845	6.76196	6.65769	6.82675	6.70325	6.69897	6.70984	6.62071	6.62365	6.76845	6.63797	6.62558	6.7297	6.6974	6.66282	6.64011	6.61154	6.64257	6.71168	6.65081	6.67904	6.64456	6.72278	6.69921	6.6905	6.75112	6.71005	6.70488	6.70245	6.68416	6.66569	6.63422	6.72967	6.71732	6.61082	6.64316	6.66925	6.60243
ACSM3	6.73769	6.76027	6.62297	6.61045	6.67249	6.76996	6.82685	6.79501	6.81081	6.81254	6.80454	6.73663	6.75934	6.73821	6.76258	6.77824	6.80132	6.73469	6.72734	6.8274	6.76927	6.77333	6.68071	6.70875	6.70291	6.71709	6.72087	6.74182	6.72752	6.74396	6.82389	6.98307	6.80408	6.80254	6.78522	6.77698	6.70873	6.6475	6.70283	6.70639	6.80538	6.7304	6.85412	6.76179	6.76889	6.74747	6.69247	6.73808	6.72314
ACSM4	6.57508	6.59916	6.65279	6.67145	6.72178	6.58235	6.62693	6.71179	6.63138	6.6663	6.59661	6.75691	6.68843	6.6271	6.60729	6.55062	6.55857	6.59389	6.52667	6.57627	6.54683	6.62165	6.58532	6.71679	6.61954	6.57302	6.661	6.60429	6.5976	6.63724	6.54992	6.70689	6.7318	6.67131	6.52908	6.67737	6.6562	6.60671	6.53486	6.66762	6.70788	6.57538	6.57943	6.72394	6.57374	6.56877	6.65756	6.65925	6.54895
ACSM5	6.68836	6.60236	6.68158	6.58831	6.59298	6.61723	6.62451	6.6489	6.63516	6.68365	6.60343	6.62296	6.66309	6.63656	6.6763	6.6022	6.6766	6.66624	6.6819	6.65937	6.65328	6.60781	6.6595	6.71695	6.70331	6.64894	6.6492	6.64184	6.60357	6.63517	6.61265	6.71666	6.60653	6.58516	6.59891	6.68806	6.67299	6.65586	6.67008	6.60303	6.68045	6.67802	6.68355	6.67492	6.63773	6.70504	6.67159	6.62682	6.56559
ACSS1	7.51883	7.36712	7.57007	7.50506	7.48361	7.45215	7.60901	7.66935	7.67817	7.56983	7.79855	7.45092	7.36268	7.5061	7.46111	7.64529	7.34755	7.57902	7.29018	7.6114	7.50342	7.68078	7.65455	7.32166	7.81445	7.96312	7.5728	7.63208	7.68117	7.5609	7.42307	7.50551	7.88638	7.54881	7.46111	7.67202	7.66643	7.40875	7.41574	7.6379	7.43366	7.60526	7.46813	7.58817	7.45083	7.75887	7.58964	7.66827	7.56789
ACSS2	7.32676	7.38943	7.33847	7.21025	7.4046	7.27398	7.28988	7.37746	7.15979	7.35754	7.36539	7.372	7.39108	7.35737	7.31223	7.25261	7.37197	7.25271	7.38273	7.37751	7.31574	7.35802	7.31625	7.31808	7.25901	7.42801	7.2697	7.41381	7.32248	7.13407	7.32616	7.46397	7.38982	7.30329	7.34099	7.44685	7.29012	7.48782	7.28947	7.39555	7.40745	7.37114	7.44425	7.33268	7.35745	7.17548	7.47411	7.45748	7.35758
ACSS3	6.69564	6.76494	6.58997	6.7835	6.71653	6.78796	6.70176	6.66371	6.64454	6.84557	6.621	6.68369	6.6898	6.6701	6.77572	6.64266	6.68571	6.74025	6.70805	6.67357	6.74814	6.72876	6.74467	6.69586	6.71289	6.61967	6.62388	6.67124	6.62125	6.65715	6.60302	6.7162	6.68618	6.6156	6.59246	6.6193	6.70181	6.80078	6.72366	6.68426	6.6864	6.6066	6.63013	6.7374	6.70979	6.85982	6.72524	6.66386	6.54062
ACTA1	6.56387	6.64009	6.55266	6.61143	6.64848	6.60102	6.67077	6.51117	6.62347	6.54423	6.63145	6.47069	6.60042	6.61774	6.59874	6.60969	6.70694	6.57236	6.55243	6.67209	6.51492	6.57465	6.59573	6.52531	6.54456	6.49295	6.54649	6.56145	6.46792	6.5265	6.57292	6.65696	6.65732	6.52156	6.51702	6.60587	6.55077	6.65619	6.50866	6.67132	6.57338	6.58231	6.57943	6.69241	6.64652	6.55696	6.48439	6.52367	6.4695
ACTA2	7.7215	7.64509	8.36837	7.60399	7.71264	8.01441	7.44163	7.39839	7.3439	8.10738	7.40993	8.3621	7.75162	7.9033	7.62191	8.02002	8.10242	7.3251	7.46004	7.44836	8.03989	8.28725	8.19592	7.87195	7.46897	8.1167	7.18011	8.05832	7.15613	7.46607	7.36657	7.81236	7.41247	7.89563	8.00407	7.99507	7.96275	7.33105	7.15477	7.90618	7.61892	7.998	7.74208	8.01097	7.72342	8.17082	8.09123	7.76083	7.21836
ACTB	13.0722	13.1186	13.3001	13.1633	13.452	13.1107	13.1741	13.271	13.0839	13.1461	13.3291	13.4151	13.4828	13.0142	13.2276	13.0511	13.2018	12.9348	13.4236	13.1556	13.4302	13.2125	13.3192	13.0527	13.4462	13.5725	13.347	13.3403	13.5838	13.3667	13.7014	13.3175	13.5351	13.8753	13.5138	13.2564	13.7053	13.5682	13.6223	13.5181	13.3053	13.2332	13.0874	12.9468	13.4016	13.3404	13.5448	13.6389	13.5278
ACTBL2	6.65711	6.64419	6.60477	6.6454	6.64848	6.48335	6.6099	6.7057	6.59878	6.64545	6.65138	6.6795	6.69128	6.69037	6.63916	6.59444	6.56638	6.54903	6.63265	6.70275	6.64067	6.62798	6.61775	6.64452	6.58683	6.83869	6.78023	6.82142	6.61561	6.63186	6.66637	6.61364	6.67627	6.60941	6.62468	6.6043	6.71456	6.64624	6.68869	6.53366	6.6173	6.70533	6.66383	6.60163	6.67404	6.60881	6.63497	6.66835	6.56369
ACTC1	6.60411	6.62697	6.69365	6.6893	6.5981	6.66325	6.49984	6.66711	6.71677	6.73871	6.60546	6.59173	6.72084	6.60286	6.54883	6.64538	6.64351	6.66168	6.60964	6.68132	6.62395	6.62726	6.65802	6.58048	6.59964	6.5862	6.61904	6.64558	6.57696	6.63015	6.66299	6.61617	6.66119	6.68219	6.58789	6.6769	6.59297	6.66019	6.6182	6.69973	6.62449	6.62311	6.7276	6.72445	6.59801	6.62931	6.67294	6.65343	6.62763
ACTG1	12.915	12.6735	13.0023	12.7203	12.7865	12.9118	12.7187	12.7627	12.989	13.0953	12.7707	12.9647	12.7436	12.8587	13.1015	12.8041	12.8712	12.7897	13.1297	12.7556	12.7214	12.2995	12.312	12.4588	12.4422	12.3757	12.8005	12.8838	12.3158	12.7915	12.7049	12.5341	12.5335	12.8501	12.6915	12.7051	12.7202	12.7679	12.7534	12.7343	12.63	12.6553	12.6998	12.3255	12.5319	13.2278	12.8618	12.7699	12.9638
ACTG2	6.52319	6.62018	6.65279	6.60787	6.4719	6.59362	6.55003	6.51462	6.54115	6.58822	6.54476	6.5568	6.59452	6.59748	6.5496	6.64119	6.58582	6.62116	6.64125	6.5419	6.59593	6.6003	6.7119	6.64452	6.63264	6.4971	6.7272	6.62161	6.5902	6.61683	6.59487	6.67076	6.6274	6.5476	6.59106	6.4968	6.62647	6.65047	6.52774	6.71338	6.73229	6.55291	6.58504	6.57609	6.54973	6.52366	6.57067	6.56667	6.5915
ACTL6A	8.16571	8.1267	7.87791	8.06836	8.16808	7.95706	8.24304	8.10011	8.32791	8.34981	8.19876	8.05299	7.79586	8.17965	8.20295	8.28759	8.29968	8.36363	8.1894	8.08224	8.01765	8.06027	8.06437	7.90888	8.18846	7.95109	8.24734	8.1022	7.91423	8.13572	8.18396	7.86796	7.84995	8.07934	8.12061	8.15255	8.02827	7.66086	8.18954	8.03259	7.93311	8.08371	8.25484	7.81197	8.09104	8.49056	8.0521	8.1022	8.16543
ACTL6B	6.83447	6.81787	6.90985	7.11516	6.92865	6.98714	6.82827	6.68766	6.83199	6.78756	6.82934	6.91914	7.0951	6.86465	6.94001	6.77727	6.81091	6.73377	6.7011	6.78625	6.83786	6.76496	6.79232	6.53021	6.90669	6.89545	6.86117	6.81292	7.10574	6.91504	6.90747	6.89278	6.8093	6.89574	6.843	6.80547	6.78344	6.88068	6.87373	6.75719	7.02943	6.84608	6.73095	6.98526	6.64421	6.81536	6.93439	6.86574	6.74219
ACTL7A	6.62693	6.61897	6.57054	6.55676	6.47913	6.53385	6.57228	6.5232	6.60297	6.57991	6.50497	6.59371	6.57565	6.58958	6.70154	6.6185	6.48403	6.60756	6.52513	6.55501	6.64196	6.60553	6.47353	6.62934	6.5282	6.60894	6.5338	6.47923	6.58331	6.49649	6.54992	6.53376	6.50238	6.61252	6.51702	6.6043	6.61825	6.56294	6.51925	6.63204	6.6328	6.57687	6.54506	6.56389	6.50348	6.52517	6.5722	6.52052	6.55962
ACTL7B	6.76193	6.74008	6.74808	6.6897	6.67748	6.61608	6.66944	6.64963	6.79645	6.71077	6.64995	6.63791	6.73043	6.69471	6.66182	6.88454	6.65939	6.65037	6.67453	6.7493	6.81554	6.71643	6.69776	6.67845	6.65511	6.70427	6.67124	6.60312	6.76184	6.72519	6.7048	6.7203	6.67835	6.49972	6.71162	6.55727	6.55756	6.72638	6.63091	6.55147	6.64252	6.64967	6.64422	6.57963	6.63086	6.61855	6.61362	6.60492	6.78589
ACTL8	6.57695	6.60846	6.62957	6.8297	6.62211	6.64289	6.72735	6.77068	6.59343	6.58466	6.68715	6.74796	6.60912	6.76233	6.65237	6.72506	6.74527	6.78426	6.56957	6.61465	6.60736	6.70649	6.67033	6.70677	6.65891	6.74438	6.64593	6.65962	6.62273	6.65585	6.66367	6.61507	6.61377	6.60941	6.57148	6.59941	6.61496	6.62297	6.64159	6.65483	6.69059	6.84608	6.62859	6.60674	6.5938	6.64366	6.57067	6.68507	6.74219
ACTN1	10.0068	10.0372	10.3116	10.2222	10.0563	10.1472	9.84234	10.2127	9.71899	10.0358	10.0746	10.2115	10.4903	10.021	9.81564	10.0694	10.1938	9.92981	10.3648	10.4244	9.9895	10.7714	10.236	10.1938	9.71808	10.6017	9.86066	10.413	10.3523	9.49598	10.318	10.6074	10.4543	10.2612	10.2263	10.5669	10.2101	10.7807	10.0498	10.4624	10.3321	10.5717	10.0735	10.413	10.3475	9.26603	10.2263	10.3648	10.3194
ACTN2	6.47889	6.62018	6.58362	6.61143	6.59876	6.72505	6.66944	6.69244	6.58924	6.7018	6.53624	6.67535	6.62535	6.70578	6.65465	6.62875	6.70374	6.8005	6.77844	6.72905	6.59955	6.55482	6.65039	6.74153	6.59771	6.6212	6.61159	6.71239	6.72305	6.62633	6.59626	6.62738	6.61133	6.55073	6.78872	6.66496	6.62317	6.63751	6.64282	6.55764	6.62463	6.68087	6.65564	6.68705	6.5912	6.62424	6.66334	6.70515	6.60355
ACTN3	6.67079	6.63081	6.69296	6.72193	6.52562	6.70843	6.69034	6.61655	6.61009	6.71689	6.65563	6.69614	6.67559	6.51483	6.6814	6.67187	6.63534	6.60467	6.53618	6.66112	6.671	6.59536	6.6478	6.61105	6.56804	6.66585	6.57366	6.65728	6.49062	6.64821	6.68934	6.67229	6.69492	6.62941	6.57712	6.58974	6.52961	6.6449	6.69919	6.53956	6.57209	6.62579	6.75697	6.66856	6.54589	6.72146	6.6201	6.69196	6.60869
ACTN4	8.04813	8.06219	8.04258	8.10052	7.81089	7.8378	8.04924	7.72713	7.85591	7.82697	8.21354	8.32775	8.11638	7.88783	8.07043	7.91512	7.85506	8.06043	8.03914	7.73034	8.29641	8.43857	8.07358	7.93472	8.25774	8.27512	7.99216	8.05085	8.32114	8.14652	8.1754	8.28573	8.40717	8.26921	8.16594	8.1783	8.26972	8.18793	7.88679	8.38594	8.14248	8.0511	7.72074	8.31156	8.13603	8.04505	8.21489	8.14787	8.16991
ACTR10	8.70799	8.62548	8.65751	8.8072	8.80439	8.58389	8.60309	8.53664	8.72985	8.72482	8.64361	8.63723	9.09169	8.77197	8.90011	9.007	8.68094	8.80039	8.90112	8.85581	8.49186	8.51798	8.7384	8.64799	8.80671	8.36081	8.87438	8.53828	8.33816	8.77837	8.81823	8.61337	8.48482	8.51112	8.74196	8.74915	8.5138	8.63407	8.67917	8.81145	8.83765	8.81926	8.76694	8.76835	8.68059	8.80671	8.64935	8.65707	8.56173
ACTR1A	8.5668	8.27218	8.4859	8.55607	8.42619	8.42307	8.51737	8.30238	8.48214	8.40425	8.19376	8.49308	8.33548	8.25824	8.29917	8.47694	8.29948	8.315	8.38708	8.45989	8.42302	8.41925	8.35464	8.22308	8.30203	8.45689	8.12184	8.27188	8.34039	8.38537	8.40515	8.40642	8.54728	8.27433	8.40978	8.35477	8.45002	8.42381	8.2033	8.62547	8.27468	8.58688	8.39729	8.32161	8.30585	8.28605	8.47997	8.5873	8.31858
ACTR1B	7.69394	7.89633	7.76554	7.83648	8.0511	7.95353	8.00352	7.80527	8.01358	8.05211	7.88591	7.77986	7.77884	7.98395	7.94287	8.03603	7.94096	7.82206	7.73928	7.92588	7.89254	7.91062	7.82162	7.79886	7.94096	7.87393	8.06719	7.78733	7.70146	7.96671	7.85365	7.85773	7.72823	7.96325	7.87907	7.94135	7.8609	7.76792	8.03796	7.93117	7.84565	8.07828	7.95466	7.69614	7.84019	7.82162	7.83393	7.6999	7.75847
ACTR2	11.4324	11.1863	11.2642	11.2287	11.3339	11.2308	11.4394	11.4443	11.2433	11.2766	11.2959	11.4418	11.4989	11.3676	11.4467	11.2959	11.3942	11.3076	11.6006	11.2078	11.6119	11.257	11.3942	10.9653	11.3076	11.2162	11.2592	11.4324	10.9272	11.4018	11.3362	11.6269	11.5094	11.557	11.5017	11.3362	11.3753	11.2787	11.4489	11.2614	11.2032	11.199	11.0572	10.8041	11.343	11.3991	11.5545	11.4636	11.7191
ACTR3	10.5982	10.5536	10.4123	10.7692	10.7121	10.6	10.7456	10.51	10.7174	10.7788	10.993	10.8059	10.833	10.7284	10.8307	10.7361	10.6	11.0409	10.9804	10.3634	10.589	10.8286	10.8776	10.2739	11.123	10.2572	10.8987	10.7406	10.6687	10.8567	10.7915	10.6262	10.643	10.7779	10.6471	10.7341	10.6752	10.6463	10.7507	10.7788	10.967	10.6528	10.6917	10.4954	10.8192	10.723	10.9193	10.6998	10.8201
ACTR3B	6.73376	6.79125	6.84247	6.77679	6.77981	6.76414	6.69512	6.72865	6.7622	6.77664	6.7479	6.79767	6.7648	6.71108	6.77533	6.74938	6.74929	6.75708	6.76559	6.76101	6.72679	6.72417	6.74954	6.78509	6.70934	6.6803	6.7694	6.75232	6.72646	6.76547	6.75681	6.74465	6.77779	6.79368	6.71832	6.70888	6.75917	6.72945	6.76316	6.79448	6.74794	6.71963	6.7814	6.68889	6.81086	6.68384	6.74424	6.68557	6.70024
ACTR5	6.88636	6.97138	6.71032	6.91206	7.1772	6.90028	7.05563	7.02651	6.97817	6.97859	6.98913	7.06711	7.03421	7.00221	7.02762	7.10341	7.05271	6.97685	6.97476	6.9096	7.07878	6.99908	7.06618	7.05548	7.18448	7.0104	7.08574	7.03976	7.08612	7.023	6.93781	7.02298	7.06022	7.04803	7.05184	7.0171	6.92771	6.7683	7.06748	7.06262	6.86585	7.05927	7.18062	7.00531	6.98923	7.10909	6.97564	7.12367	6.87583
ACTR6	8.32083	8.2173	7.9501	8.03043	8.12089	7.96929	8.45564	8.2952	8.31484	7.98524	8.09539	8.07486	8.00179	8.3804	8.27085	8.48214	8.20441	8.21454	8.25555	8.0747	8.13197	8.12607	8.01884	8.00247	8.24595	7.96239	8.30691	7.95116	7.92736	8.40384	8.10064	7.98093	7.97648	8.25093	8.25313	7.98511	8.11754	7.98707	8.12881	8.05944	8.06247	8.23881	8.22898	7.96053	8.14784	8.38883	7.94172	8.27139	8.17197
ACTR8	6.91319	6.9315	6.98152	6.96272	6.92236	7.01649	6.9722	6.98981	6.91368	7.0034	6.99176	6.98123	6.99261	6.90989	7.03611	6.91231	6.99448	7.06509	6.96926	6.85404	6.99968	7.11303	7.1048	6.99667	6.95004	6.90956	6.95857	7.01286	6.92142	6.97347	6.93265	6.87147	7.01632	6.90278	7.07431	7.02212	6.93982	6.94336	7.05396	6.90924	6.93553	6.86047	6.9673	7.01607	6.99903	7.05216	6.93314	7.00594	7.0411
ACTRT1	7.68209	7.36348	7.89833	7.96128	7.25431	8.03177	7.11819	7.15697	7.36153	7.50901	7.2217	7.40373	7.9689	7.16813	7.22958	7.81259	7.19912	7.04396	6.94131	7.71978	7.42481	7.22806	7.46598	7.66353	7.40958	7.734	7.70145	7.27363	8.31611	7.65698	7.32743	7.52918	7.46167	7.72053	7.45151	7.88614	7.48079	7.96375	7.60616	7.58481	7.54818	7.86289	7.63488	7.8164	7.0027	7.28758	7.9386	7.43775	7.34315
ACTRT2	6.55851	6.56929	6.59214	6.59314	6.62927	6.57434	6.70041	6.59802	6.74248	6.52324	6.57547	6.61716	6.62393	6.55616	6.54647	6.67187	6.47491	6.53931	6.61498	6.52795	6.57297	6.61085	6.49951	6.62179	6.60625	6.59827	6.71007	6.55685	6.60574	6.71751	6.62715	6.66241	6.61974	6.59245	6.57712	6.58179	6.506	6.59761	6.67628	6.64362	6.50265	6.51743	6.5734	6.53558	6.54841	6.61436	6.71424	6.58334	6.54641
ACVR1	7.97278	8.21426	8.03004	8.10052	8.05984	8.01441	8.03493	8.12696	7.95478	8.03548	8.07306	8.0524	8.11987	8.4299	8.06417	8.27964	8.18036	8.10648	8.3073	8.23116	8.19465	8.17257	8.25156	8.1425	8.05574	8.29429	8.02885	8.09536	7.9614	8.22898	8.15561	8.06312	8.34658	8.10648	8.29969	8.17071	8.38018	8.3237	8.22013	8.18972	8.22179	8.21748	8.13135	7.88868	8.51622	8.04989	8.06338	7.91905	8.24355
ACVR1B	6.84878	6.93337	6.89393	6.84681	6.82443	6.86366	6.90172	6.91954	6.86289	6.94837	6.97081	6.9665	6.8706	6.93619	6.82283	6.85687	6.94399	6.92762	6.88442	6.82554	6.92049	6.84276	6.91229	6.83514	6.87467	6.85175	6.8029	6.90639	6.82847	6.73904	6.85216	6.8881	6.8997	6.83386	6.89156	6.89569	6.92735	6.86488	6.80507	6.87924	6.93041	6.8165	6.86891	6.83623	6.85123	6.81623	6.9054	6.83338	6.87892
ACVR1C	6.77201	6.68088	6.78697	6.67698	6.6724	6.71209	6.80403	6.71788	6.74372	6.73126	6.7244	6.72326	6.7493	6.70145	6.88449	6.7436	6.73768	6.83403	6.7193	6.77034	6.69584	6.78049	6.70252	6.79785	6.79411	6.78451	6.82462	6.69516	6.83318	6.82677	6.85423	6.63707	6.74494	6.68871	6.80332	6.73213	6.84314	6.71601	6.75681	6.72068	6.74315	6.83718	6.6373	6.79936	6.73483	6.90679	6.81339	6.84316	6.71697
ACVR2A	6.87267	6.91004	6.75864	6.8912	6.90361	6.81937	6.93766	6.88786	6.99534	6.88702	6.82529	6.94304	6.7678	6.97362	6.83347	6.77145	6.97706	6.90001	6.91917	6.9365	7.07089	6.87568	6.91764	6.92734	6.93746	6.9615	6.87092	6.96826	6.85011	6.84529	7.02792	6.95372	6.98258	6.78893	6.87164	6.89228	6.95216	6.87137	6.85867	6.74726	6.93745	6.88282	6.93015	6.84022	7.03323	6.92511	6.90703	6.89003	6.85726
ACVR2B	6.53016	6.65577	6.63183	6.56765	6.63942	6.6447	6.63535	6.65563	6.7613	6.64698	6.4844	6.57795	6.60743	6.58524	6.54408	6.64383	6.62027	6.60419	6.66684	6.62798	6.73688	6.65738	6.71636	6.73291	6.5619	6.49504	6.64745	6.55879	6.5754	6.68492	6.64341	6.54158	6.60095	6.66032	6.61927	6.6175	6.63488	6.59581	6.57585	6.56529	6.75998	6.64032	6.70947	6.61648	6.65368	6.73791	6.56809	6.59188	6.60362
ACVRL1	6.70175	6.62806	6.54636	6.68244	6.65794	6.62752	6.63865	6.59965	6.70983	6.71088	6.67208	6.66492	6.61469	6.7109	6.70409	6.72911	6.69211	6.69873	6.62071	6.67575	6.76609	6.69427	6.68139	6.64339	6.76051	6.72291	6.63095	6.72379	6.59193	6.64415	6.64626	6.57896	6.72516	6.65022	6.7511	6.71922	6.63528	6.6277	6.62102	6.6704	6.69087	6.65285	6.65634	6.65271	6.63223	6.70082	6.66941	6.63136	6.70819
ACY1	6.68829	6.74756	6.66105	6.75854	6.8073	6.79368	6.98965	6.87766	7.00098	6.98082	6.79994	6.89662	6.63965	6.93473	6.92118	6.86022	6.96069	6.84659	6.83706	6.84248	6.89469	6.96309	6.7943	6.7589	6.98556	6.88038	6.91772	6.79182	6.75753	6.73512	6.86018	6.71751	6.89511	6.81683	6.92784	6.88593	6.95487	6.79027	6.98335	6.76427	6.75476	6.69744	6.71398	6.76811	6.89261	6.9386	6.87756	6.91741	6.82621
ACY3	6.59891	6.57452	6.51252	6.64914	6.58893	6.66922	6.589	6.54676	6.68639	6.76595	6.60794	6.69906	6.63965	6.59283	6.58	6.62726	6.62386	6.61829	6.65992	6.68414	6.58814	6.59197	6.57437	6.51436	6.65766	6.66416	6.74209	6.53821	6.81883	6.61126	6.63817	6.62314	6.64268	6.76647	6.62614	6.61599	6.62647	6.58112	6.74716	6.69895	6.69618	6.59447	6.5734	6.59168	6.67885	6.65033	6.50978	6.57491	6.57454
ACYP1	6.90521	6.95867	6.88496	6.9965	6.91106	7.03914	6.97262	6.94106	7.05047	6.95542	7.05636	7.04659	6.86194	7.07252	7.07952	7.00922	7.08547	7.11009	6.9717	6.90726	7.0167	6.9368	6.8886	6.96384	7.07957	6.90401	7.04047	7.02969	6.90578	6.98352	6.92447	6.8503	6.90017	6.86202	6.9381	6.8976	6.93716	6.90583	6.96574	6.97084	6.89084	6.93478	7.09228	6.9183	7.04515	7.03916	6.85273	6.94293	6.93822
ACYP2	6.96219	6.90633	7.14233	6.80424	6.91383	6.86236	6.97095	6.9749	7.04474	6.98646	6.87486	6.85347	6.90492	6.94626	6.96366	7.05134	6.9649	7.03271	6.97394	6.89378	6.94321	6.90315	6.93959	6.81948	6.99589	6.9264	7.00626	6.97441	6.9196	6.92896	7.01953	6.83364	6.883	6.92628	7.0282	6.8103	6.889	6.72194	6.94866	6.8498	6.82077	6.94727	6.88949	6.77566	6.94111	7.05929	6.96083	6.94078	6.947
ADA	7.89301	8.09123	8.03743	7.91	8.1935	8.07164	8.18214	7.85274	8.35554	7.99592	7.87599	7.74519	7.72893	8.01015	8.09718	8.26004	8.19449	8.17568	7.9325	7.90976	8.16976	7.84462	7.4842	7.88108	8.56533	8.16744	8.21411	7.53189	7.66782	8.11415	7.86086	7.59358	7.91097	7.75647	7.71814	7.69307	7.97948	7.65688	7.92605	7.9888	7.78541	8.03042	7.85472	7.97835	7.73293	8.44204	8.01909	7.81699	7.93044
ADAD1	6.68433	6.6481	6.64234	6.64723	6.66302	6.75748	6.67077	6.58506	6.77484	6.6742	6.64551	6.7004	6.62977	6.70009	6.6367	6.5476	6.6939	6.6227	6.65087	6.77508	6.62476	6.55482	6.71306	6.59117	6.66284	6.57892	6.65953	6.67822	6.54864	6.75693	6.66109	6.69248	6.63783	6.62181	6.76613	6.6493	6.66113	6.6791	6.65187	6.65297	6.65617	6.61532	6.62859	6.64787	6.60365	6.66964	6.50772	6.71678	6.58355
ADAD2	6.50032	6.60309	6.52158	6.75102	6.45054	6.55707	6.59371	6.58159	6.58645	6.53563	6.57405	6.60666	6.54875	6.64043	6.53885	6.605	6.55724	6.53623	6.4922	6.54004	6.57165	6.58572	6.60637	6.54761	6.50506	6.54497	6.51186	6.5515	6.60024	6.55776	6.67537	6.49494	6.51954	6.50679	6.54973	6.54171	6.48172	6.56148	6.47776	6.47801	6.49902	6.52915	6.71518	6.57417	6.49132	6.5106	6.569	6.59033	6.51652
ADAL	6.9056	7.00163	6.82793	6.79107	6.98947	6.96677	6.9093	6.83589	6.97333	7.04214	6.69661	7.06583	6.86045	6.95551	6.86138	6.89602	6.98867	6.88412	6.94281	7.02446	6.98608	7.0575	6.92575	6.81038	6.9196	6.83049	6.96693	6.9331	6.87221	6.99681	6.98451	6.94001	6.95315	6.94163	6.94809	6.73357	6.91296	7.04497	6.93553	6.85685	6.88447	6.98352	7.01167	6.88591	6.91826	6.97093	6.98885	7.06102	6.89034
ADAM10	7.49825	7.44028	7.51191	7.33615	7.42094	7.19377	7.30639	7.54867	7.34481	7.50683	7.51824	7.48221	7.53735	7.42685	7.49399	7.42738	7.44812	7.39695	7.58059	7.49424	7.60745	7.27883	7.58748	7.25169	7.27855	7.33872	7.30908	7.61762	7.24212	7.39725	7.512	7.36469	7.34529	7.56007	7.58633	7.31344	7.30521	7.62364	7.51405	7.53902	7.74877	7.2936	7.37102	7.46511	7.4907	7.33268	7.70259	7.5501	7.5587
ADAM11	6.72434	6.66007	6.71032	6.72	6.68681	6.54344	6.65908	6.66219	6.65744	6.76595	6.59524	6.73607	6.69974	6.59439	6.51965	6.72897	6.57919	6.70859	6.7259	6.66441	6.55194	6.63419	6.63648	6.68425	6.66163	6.68588	6.67291	6.63146	6.61277	6.63329	6.77982	6.63848	6.76179	6.72058	6.7592	6.78918	6.62317	6.64203	6.59737	6.59965	6.64526	6.61348	6.67207	6.53033	6.58547	6.62839	6.64849	6.63942	6.6544
ADAM12	6.71726	6.67849	6.71181	6.68145	6.72911	6.76692	6.63638	6.74921	6.7267	6.74143	6.71487	6.71717	6.74392	6.62081	6.70554	6.63485	6.7153	6.69654	6.74279	6.67963	6.70327	6.71156	6.74315	6.73327	6.65726	6.7203	6.66213	6.66631	6.73843	6.65771	6.71549	6.70029	6.72665	6.72139	6.70988	6.69161	6.73214	6.70095	6.74392	6.74976	6.76789	6.75936	6.7708	6.86582	6.68773	6.73197	6.78453	6.76687	6.6758
ADAM15	7.55572	7.56533	7.49352	7.43539	7.5904	7.47099	7.52815	7.56207	7.50845	7.63454	7.58747	7.4027	7.47602	7.44621	7.40988	7.45251	7.52562	7.59468	7.49389	7.54456	7.71933	7.60087	7.69053	7.59679	7.59108	7.80339	7.43303	7.49543	7.59204	7.38568	7.25359	7.47376	7.58555	7.60324	7.5609	7.55012	7.54232	7.59755	7.58172	7.51353	7.3632	7.46762	7.53279	7.32419	7.50457	7.33462	7.54291	7.43432	7.53469
ADAM17	7.05843	7.38822	7.3182	7.10235	7.17264	7.26057	7.28475	7.3113	7.23865	7.22094	7.3685	7.23803	7.13628	7.22327	7.20544	7.18178	7.11063	7.21009	7.21592	7.37352	7.2756	7.23415	7.39736	7.46861	7.32777	7.24421	7.15387	7.38454	7.15455	7.2012	7.22457	7.36302	7.30083	7.17237	7.13622	7.21732	7.24876	7.37618	7.26545	7.36303	7.36614	7.09644	7.23409	7.17896	7.38038	7.18775	7.20679	7.30146	7.16748
ADAM18	6.47083	6.63217	6.64434	6.43454	6.62633	6.59362	6.57838	6.53838	6.57322	6.51616	6.72058	6.58812	6.58005	6.61148	6.6475	6.54134	6.62386	6.64667	6.51787	6.52795	6.59063	6.56839	6.5527	6.47819	6.46098	6.63803	6.63296	6.61543	6.68493	6.57252	6.60302	6.69377	6.63783	6.67131	6.60823	6.70101	6.55599	6.51804	6.65838	6.59267	6.59498	6.71831	6.5302	6.65829	6.54073	6.64771	6.55246	6.40367	6.63992
ADAM19	7.65529	7.69722	7.68322	7.43968	7.60469	7.48803	7.51778	7.72209	7.43665	7.6342	7.90566	7.77596	7.79265	7.53721	7.5857	7.55377	7.63482	7.58728	7.66621	7.66212	7.66602	7.51126	7.78447	7.56525	7.74	7.49889	7.65633	7.68875	7.69499	7.53748	7.7518	7.66651	7.7058	7.70702	7.74994	7.67073	7.65772	7.72247	7.63528	7.74827	7.74563	7.68994	7.62719	7.78009	7.59745	7.67185	7.7685	7.7179	7.80973
ADAM2	6.73834	6.71777	6.7323	6.89699	6.66698	6.70463	6.76463	6.85041	6.70275	6.76595	6.7232	6.7943	6.66454	6.82069	6.72133	6.83607	6.81682	6.71266	6.86187	6.79841	6.65615	6.78974	6.7599	6.72244	6.63776	6.86467	6.60831	6.84382	6.72157	6.80804	6.67668	6.64502	6.73506	6.75025	6.66995	6.95682	6.74831	6.77496	6.72366	6.62619	6.83326	6.71182	6.69763	6.82063	6.77995	6.7833	6.641	6.8315	6.66845
ADAM20	6.53599	6.5922	6.53754	6.67876	6.56803	6.55707	6.5171	6.50723	6.49368	6.47359	6.53334	6.63791	6.66179	6.58509	6.61478	6.51335	6.63739	6.62693	6.57887	6.54356	6.52578	6.48475	6.55424	6.71402	6.49547	6.5197	6.63004	6.48859	6.56904	6.63186	6.5528	6.51541	6.63412	6.47111	6.6586	6.55909	6.49797	6.55422	6.57059	6.45659	6.35921	6.61532	6.54665	6.52091	6.4821	6.70378	6.53344	6.55237	6.54767
ADAM21	6.67282	6.50738	6.58779	6.68803	6.64706	6.74996	6.65646	6.77325	6.57723	6.61824	6.62704	6.62009	6.53776	6.58177	6.55461	6.62141	6.59186	6.63189	6.57213	6.61299	6.52749	6.6599	6.56791	6.65208	6.54456	6.6228	6.53678	6.55985	6.50605	6.60305	6.56136	6.57092	6.58439	6.57702	6.60251	6.64294	6.50221	6.4519	6.60126	6.58887	6.57603	6.50717	6.54056	6.57069	6.5912	6.54472	6.59093	6.56828	6.45824
ADAM21P	6.66279	6.60598	6.74347	6.62923	6.58348	6.65989	6.72115	6.63233	6.60588	6.51969	6.63561	6.59505	6.65742	6.55775	6.62103	6.6607	6.59309	6.56385	6.64241	6.64155	6.65484	6.58332	6.62291	6.58042	6.59365	6.58897	6.69649	6.59415	6.7521	6.61126	6.60602	6.58252	6.74269	6.68005	6.57148	6.61096	6.69072	6.60076	6.58389	6.68813	6.64101	6.65785	6.61386	6.72206	6.65691	6.49156	6.569	6.57491	6.6375
ADAM22	6.7896	6.60215	6.5943	6.58906	6.67054	6.67717	6.59889	6.59764	6.59571	6.63468	6.5764	6.59676	6.58149	6.57041	6.66945	6.56506	6.60227	6.67672	6.69171	6.51044	6.56635	6.6431	6.57889	6.59606	6.5866	6.62726	6.61902	6.639	6.62504	6.62487	6.581	6.6066	6.59849	6.6008	6.6414	6.67444	6.57248	6.64643	6.54	6.57217	6.63347	6.63826	6.64138	6.6172	6.60559	6.65812	6.56871	6.63164	6.60127
ADAM23	6.58088	6.82421	6.60477	6.57169	6.64848	6.65422	6.84731	6.49411	6.77824	6.61677	6.57948	6.65844	6.68557	6.55775	6.65581	6.51015	6.74683	6.69056	6.59042	6.68569	6.63475	6.54812	6.59439	6.71679	6.56667	6.67976	6.637	6.72246	6.62408	6.71875	6.61586	6.61507	6.62608	6.51671	6.58848	6.75944	6.60802	6.5688	6.59328	6.62239	6.68254	6.51577	6.70182	6.66002	6.54073	6.59879	6.59847	6.60158	6.63382
ADAM28	6.67594	6.74336	6.68788	6.61142	6.69909	6.62963	6.79137	6.75103	6.6434	6.68615	6.79028	6.74396	6.69819	6.6489	6.69081	6.66858	6.71171	6.71933	6.77704	6.7261	6.63792	6.68743	6.71122	6.79744	6.71545	6.63636	6.67737	6.76076	6.69934	6.71436	6.64489	6.68425	6.6446	6.73594	6.70673	6.61685	6.62908	6.64381	6.64898	6.74082	6.74391	6.69112	6.80299	6.6767	6.64139	6.72724	6.69862	6.69418	6.70703
ADAM29	6.72078	6.57592	6.91374	6.6983	6.82181	6.72318	6.81114	6.65273	6.73354	6.70924	6.72058	6.68232	6.67277	6.73779	6.62583	6.64555	6.73022	6.68246	6.79435	6.73842	6.79548	6.65102	6.70382	6.86876	6.58537	6.77506	6.72424	6.60802	6.7958	6.60718	6.82702	6.68437	6.74269	6.83831	6.6586	6.69001	6.67892	6.69495	6.72239	6.57514	6.82556	6.76615	6.53198	7.06091	6.65691	6.79703	6.71849	6.67276	6.78043
ADAM30	6.56191	6.74634	6.61971	6.70894	6.79146	6.64834	6.55811	6.70859	6.62612	6.67723	6.68715	6.65158	6.63518	6.52817	6.51965	6.74503	6.7705	6.58527	6.72807	6.72291	6.65092	6.79074	6.68222	6.6459	6.73316	6.55985	6.65351	6.60682	6.68757	6.67045	6.61174	6.60119	6.44786	6.65504	6.78517	6.69789	6.64168	6.72936	6.76894	6.73873	6.71033	6.83852	6.73951	6.54923	6.62353	6.60168	6.57369	6.60332	6.68673
ADAM32	6.67272	6.66253	6.737	6.7074	6.6925	6.66845	6.62196	6.69566	6.67123	6.73557	6.70065	6.71098	6.68564	6.6633	6.62932	6.67773	6.68942	6.62512	6.64168	6.70737	6.72068	6.66861	6.71515	6.6721	6.67981	6.66258	6.68865	6.69812	6.71433	6.68655	6.65528	6.71336	6.66925	6.72512	6.68589	6.71097	6.63031	6.71582	6.66559	6.68639	6.7061	6.73071	6.7475	6.6744	6.61755	6.64781	6.72157	6.69578	6.7283
ADAM33	6.6235	6.66669	6.75517	6.6902	6.61779	6.65221	6.59991	6.6465	6.66229	6.65469	6.60736	6.64298	6.6173	6.60842	6.63902	6.58091	6.71672	6.65821	6.66333	6.59215	6.75223	6.5322	6.7165	6.66213	6.69194	6.62758	6.66834	6.6694	6.60521	6.65205	6.64114	6.60953	6.7571	6.66472	6.62762	6.66649	6.64678	6.61956	6.62401	6.66687	6.62806	6.629	6.66621	6.67016	6.59981	6.58465	6.61692	6.61439	6.71126
ADAM3A	6.66372	6.6853	6.7357	6.64684	6.67493	6.71987	6.65856	6.6886	6.54637	6.61997	6.72285	6.67509	6.70423	6.65893	6.67869	6.71077	6.60378	6.64355	6.69084	6.64708	6.77784	6.65239	6.59738	6.63194	6.6012	6.7293	6.62588	6.62419	6.70978	6.65549	6.60356	6.63067	6.77548	6.71617	6.72778	6.64649	6.63342	6.71559	6.68235	6.6559	6.67148	6.67389	6.64622	6.68119	6.63655	6.66241	6.59294	6.6531	6.62784
ADAM5	6.57523	6.61861	6.57547	6.70125	6.66113	6.63171	6.64159	6.61575	6.69294	6.60303	6.59018	6.67538	6.61134	6.70843	6.57063	6.67309	6.65685	6.716	6.68508	6.64972	6.59455	6.67046	6.62593	6.66887	6.68604	6.61447	6.7166	6.61546	6.59211	6.61043	6.5907	6.68034	6.55894	6.6618	6.70732	6.66421	6.62496	6.6251	6.68306	6.69389	6.71883	6.68774	6.60529	6.70301	6.6474	6.69003	6.64974	6.69681	6.66521
ADAM5P	6.54894	6.49635	6.58574	6.48196	6.58348	6.59549	6.54275	6.645	6.54115	6.56292	6.538	6.5626	6.66864	6.55079	6.62583	6.52486	6.52784	6.62414	6.58421	6.57948	6.5743	6.6367	6.59982	6.47433	6.52044	6.5581	6.64593	6.56779	6.57382	6.56557	6.59626	6.57699	6.63897	6.74623	6.50939	6.56074	6.55933	6.55718	6.56507	6.61679	6.63141	6.43796	6.64422	6.54753	6.59632	6.48268	6.63951	6.59342	6.48474
ADAM6	6.69477	6.64944	6.62768	6.78257	6.68039	6.65328	6.6871	6.66865	6.66397	6.7169	6.74628	6.70744	6.78089	6.68425	6.71203	6.72267	6.69728	6.6251	6.7512	6.73285	6.63219	6.69884	6.74234	6.69801	6.69202	6.62021	6.64374	6.71466	6.64614	6.68054	6.6778	6.68106	6.70692	6.6532	6.63935	6.69965	6.74813	6.78036	6.64642	6.65937	6.6606	6.60512	6.63718	6.80759	6.65704	6.65833	6.67936	6.69858	6.66779
ADAM7	6.71098	6.543	6.74576	6.64206	6.63487	6.58425	6.65495	6.62439	6.56569	6.66466	6.64409	6.68761	6.60635	6.64477	6.62464	6.58995	6.61346	6.66084	6.66332	6.66441	6.63093	6.58572	6.67264	6.6707	6.63131	6.59992	6.5353	6.61669	6.64968	6.57122	6.5847	6.67076	6.59822	6.61714	6.64415	6.68227	6.62478	6.54691	6.63904	6.63204	6.67305	6.59984	6.62859	6.60492	6.64293	6.65556	6.62309	6.67758	6.66502
ADAM8	9.06137	9.08989	9.06513	9.1906	9.24372	9.17168	9.07965	9.179	8.67479	8.785	9.81102	9.4706	9.69076	8.80065	9.1617	8.72553	8.94838	8.99644	8.95675	9.38551	9.05426	9.72158	9.39139	9.25933	9.56996	8.94891	9.30321	9.60192	9.76827	9.18307	9.84234	9.61374	9.59539	9.87359	9.32632	9.69168	9.44895	9.70267	9.49048	9.8147	9.72885	9.40783	9.18786	9.49877	9.57511	8.84788	9.49598	9.62925	9.33133
ADAM9	6.79048	6.76015	6.66769	6.69308	6.68399	6.85011	6.75772	6.75054	6.79766	6.73269	6.84315	6.76207	6.95218	6.7488	6.71731	6.63433	6.78474	6.72162	6.67335	6.77668	6.80609	6.65865	6.69664	6.78088	6.71399	6.71738	6.81947	6.70549	6.67023	6.74981	6.82985	6.76902	6.79766	6.74492	6.81379	6.78759	6.807	6.70245	6.76781	6.72632	6.65365	6.7614	6.7468	6.84944	6.7422	6.73155	6.87874	6.7124	6.7251
ADAMDEC1	6.55007	6.65727	6.61549	6.68485	6.65938	6.58759	6.65587	6.61349	6.65831	6.65583	6.69221	6.86478	6.7643	6.68567	6.6968	6.66489	6.70792	6.67713	6.68146	6.70889	6.71517	6.61988	6.65797	6.69843	6.75817	6.68283	6.67198	6.72201	6.60928	6.594	6.66418	6.76809	6.67515	6.60999	6.73139	6.69065	6.57853	6.6305	6.7572	6.66669	6.69977	6.70055	6.64221	6.74084	6.63047	6.63216	6.59669	6.71362	6.6585
ADAMTS1	6.65711	6.64277	6.69933	6.80841	6.89969	6.55149	6.90421	6.80331	6.69775	6.94814	6.78307	6.6782	6.80074	6.77783	6.7307	6.74787	6.81746	6.80758	6.66213	6.82765	6.84907	6.70303	6.72985	6.67538	6.69708	6.80638	6.63004	6.70342	6.69987	6.75929	6.65039	6.77636	6.77635	6.85189	6.80332	6.90479	6.86783	6.79348	6.76465	6.68612	6.60084	6.83578	6.621	6.75069	6.84766	6.55841	6.78557	6.72367	6.75468
ADAMTS10	6.60494	6.55993	6.62555	6.77977	6.74069	6.68801	6.55003	6.79925	6.56153	6.7018	6.70852	6.73227	6.75497	6.67297	6.66857	6.64555	6.74767	6.57647	6.61993	6.5085	6.63219	6.4796	6.53574	6.64035	6.50169	6.69952	6.53227	6.72825	6.7136	6.72005	6.66894	6.64249	6.50947	6.5476	6.618	6.63984	6.55435	6.74178	6.5756	6.69526	6.55128	6.71018	6.65824	6.61872	6.67649	6.63532	6.65756	6.62545	6.48046
ADAMTS12	6.43818	6.51002	6.45857	6.55866	6.62633	6.5021	6.5469	6.61343	6.55537	6.63714	6.57405	6.64192	6.51209	6.62276	6.53761	6.43819	6.5764	6.52712	6.50097	6.50166	6.57674	6.5616	6.62291	6.58813	6.60475	6.54648	6.6789	6.54359	6.47279	6.56557	6.74229	6.57417	6.67184	6.55905	6.54394	6.51046	6.57977	6.49006	6.559	6.61679	6.54501	6.74865	6.65423	6.52499	6.56695	6.66574	6.55828	6.64861	6.49918
ADAMTS13	6.6214	6.63388	6.59149	6.61291	6.65925	6.62815	6.63482	6.61318	6.63077	6.65992	6.60666	6.65923	6.67023	6.60454	6.62357	6.64815	6.63546	6.6957	6.61704	6.64593	6.66149	6.64975	6.64153	6.59225	6.59867	6.58517	6.6298	6.63151	6.59274	6.65915	6.67329	6.62166	6.67535	6.58198	6.62067	6.64036	6.58307	6.69122	6.59783	6.5975	6.6102	6.5978	6.62323	6.60209	6.6604	6.65858	6.67213	6.68884	6.57875
ADAMTS14	6.63437	6.63344	6.59031	6.56331	6.61715	6.6354	6.61183	6.59201	6.62482	6.64568	6.63217	6.66424	6.63065	6.58398	6.65993	6.68107	6.67532	6.67631	6.62519	6.637	6.64912	6.5801	6.63452	6.59141	6.64564	6.64603	6.6439	6.6526	6.67856	6.66402	6.60016	6.64865	6.6024	6.59458	6.65117	6.707	6.68085	6.61265	6.59435	6.65692	6.64006	6.61656	6.61054	6.64804	6.58773	6.64092	6.54981	6.6355	6.54886
ADAMTS15	6.67079	6.7816	6.99351	6.71629	6.70641	6.697	6.70041	6.86269	6.75814	6.75743	6.70992	6.69469	6.67993	6.83159	6.70379	6.62141	6.56383	6.84659	6.70805	6.62734	6.88236	6.57322	6.6491	6.88477	6.70078	6.79835	6.7159	6.68899	6.84808	6.7114	6.67668	6.5924	6.70562	6.77986	6.63455	6.63837	6.84452	6.87067	6.66447	6.76599	6.65488	6.68087	6.74941	6.77917	6.67404	6.64631	6.76232	6.63343	6.78364
ADAMTS16	6.61587	6.55292	6.67419	6.74518	6.61812	6.68611	6.6734	6.63233	6.55672	6.56468	6.64259	6.61862	6.53776	6.64043	6.52355	6.6677	6.58171	6.59102	6.6448	6.66747	6.62836	6.65361	6.64275	6.69446	6.68974	6.57145	6.66256	6.59289	6.5976	6.5686	6.53625	6.65696	6.6185	6.6685	6.53331	6.49351	6.58795	6.69958	6.5756	6.46068	6.57338	6.73739	6.54056	6.51462	6.66828	6.66205	6.53344	6.61434	6.62466
ADAMTS17	6.64982	6.69973	6.90597	6.74704	6.67371	6.85457	6.76934	6.73356	6.90962	6.75605	6.64259	6.78821	6.92475	6.83621	6.76141	6.92404	6.78017	6.71266	6.79205	6.85404	6.83786	6.78866	6.68342	6.67845	6.72416	6.84112	6.88523	6.74264	6.87221	6.76755	6.73869	6.76256	6.8827	6.84793	6.82329	6.80827	6.80266	6.78866	6.69251	6.63774	6.72362	6.84769	6.91756	6.60674	6.77366	6.81015	6.92185	6.70667	6.79775
ADAMTS18	6.66713	6.6154	6.66977	6.61513	6.70594	6.72217	6.68712	6.63686	6.65946	6.64326	6.71395	6.56016	6.61216	6.66618	6.68628	6.64356	6.73914	6.66691	6.63781	6.56695	6.60917	6.69289	6.71039	6.58459	6.61607	6.67837	6.58839	6.68131	6.69019	6.63239	6.65325	6.62254	6.66252	6.60423	6.59827	6.7109	6.60387	6.68141	6.56567	6.76098	6.60308	6.58939	6.64594	6.64562	6.70074	6.63266	6.68049	6.58856	6.68795
ADAMTS19	6.64021	6.57885	6.63386	6.5424	6.47472	6.57819	6.5517	6.67741	6.61393	6.55319	6.67477	6.50987	6.58993	6.65217	6.58972	6.43045	6.65939	6.55706	6.67579	6.48331	6.54683	6.56964	6.59855	6.68567	6.61684	6.54497	6.53843	6.61669	6.60712	6.60583	6.62846	6.51207	6.50947	6.60941	6.61254	6.57855	6.59472	6.58272	6.63904	6.61498	6.6704	6.46118	6.60058	6.53882	6.54214	6.72273	6.68445	6.54341	6.63627
ADAMTS2	6.67853	6.6341	6.62563	6.60405	6.58995	6.67056	6.60458	6.645	6.67421	6.66243	6.61734	6.57347	6.66117	6.68637	6.60736	6.75433	6.67126	6.66322	6.75366	6.65697	6.68589	6.71525	6.65947	6.67076	6.64547	6.63507	6.68833	6.58945	6.64763	6.78946	6.70119	6.68529	6.6982	6.69243	6.71692	6.61262	6.671	6.67802	6.7371	6.70166	6.67065	6.73105	6.55596	6.70109	6.6184	6.55292	6.71399	6.7168	6.61809
ADAMTS20	6.65831	6.66321	6.68081	6.67156	6.63916	6.65636	6.65617	6.71066	6.63505	6.63904	6.60773	6.66484	6.64127	6.63618	6.66531	6.70405	6.59111	6.63627	6.58472	6.61854	6.6481	6.62534	6.63596	6.65537	6.57884	6.63032	6.59014	6.64186	6.67697	6.63946	6.55171	6.6241	6.64189	6.74049	6.63037	6.68669	6.63799	6.73877	6.59867	6.599	6.55526	6.70269	6.60331	6.5973	6.55653	6.6818	6.60486	6.55854	6.65984
ADAMTS3	6.56764	6.72115	6.71032	6.66198	6.64986	6.60854	6.76227	6.70711	6.59204	6.6322	6.73182	6.63541	6.72916	6.59122	6.4436	6.53674	6.63955	6.64905	6.61002	6.88657	6.70036	6.78765	6.70503	6.67225	6.73092	6.68282	6.66699	6.75938	6.58748	6.68997	6.62583	6.7361	6.56937	6.52156	6.76613	6.65551	6.76857	6.63302	6.70563	6.55544	6.70127	6.77451	6.60058	6.62754	6.78109	6.51346	6.80837	6.75938	6.63868
ADAMTS4	6.83199	6.79441	7.01999	6.66008	6.74314	6.79176	6.74618	6.7042	6.83305	7.07728	6.70453	6.7284	6.6898	6.78202	6.62216	6.88717	6.81406	6.64284	6.81238	6.80623	6.621	6.67695	6.64394	6.87968	6.59106	6.60149	6.5847	6.60929	6.59469	6.56421	6.59338	6.73205	6.55453	6.69292	6.61662	6.73492	6.68634	6.62996	6.62567	6.74403	6.65883	6.64786	6.76581	6.69581	6.69975	6.68985	6.57854	6.736	6.70058
ADAMTS5	6.77608	6.66265	6.46302	6.64723	6.57644	6.65615	6.53818	6.59165	6.65213	6.52673	6.49355	6.58812	6.47298	6.71082	6.58845	6.66624	6.75389	6.56678	6.77951	6.62884	6.5754	6.60419	6.63029	6.64891	6.62727	6.64101	6.7159	6.5529	6.64132	6.58919	6.58607	6.67912	6.69163	6.58799	6.68634	6.73629	6.68791	6.51804	6.61193	6.63578	6.67305	6.63449	6.59087	6.62235	6.7422	6.51642	6.75403	6.58006	6.61362
ADAMTS6	6.78646	6.83412	6.78697	6.80628	6.75574	6.7461	6.81906	6.83312	6.65213	6.78611	6.63425	6.60212	6.83571	6.67878	6.69371	6.70081	6.65475	6.7364	6.8401	6.84409	6.81194	6.78357	6.74124	7.05548	6.71175	6.63325	6.72989	6.68528	6.62125	6.84488	6.66367	6.72583	6.78862	6.73499	6.76279	6.67578	6.75612	6.81852	6.62143	6.71144	6.69618	6.72294	6.86222	6.63093	6.80641	6.7694	6.65011	6.82498	6.77542
ADAMTS7	6.77426	6.70739	6.5579	6.65936	6.63745	6.73065	6.72912	6.74333	6.66616	6.67346	6.67953	6.70558	6.63969	6.72466	6.77136	6.77559	6.64799	6.66462	6.67188	6.68889	6.73871	6.72633	6.63002	6.69213	6.67784	6.73802	6.71722	6.74915	6.64624	6.66183	6.67933	6.645	6.62543	6.59878	6.62211	6.64298	6.65923	6.80156	6.72309	6.79487	6.69321	6.72054	6.80269	6.59512	6.65643	6.66893	6.58996	6.71671	6.63523
ADAMTS8	6.75388	6.6972	6.62178	6.98667	6.70887	6.71209	6.58592	6.72076	6.88508	6.63379	6.73182	6.68086	6.69412	6.70578	6.66067	6.68035	6.7722	6.85109	6.7381	6.8119	6.75488	6.6429	6.96663	6.72937	6.75016	6.97193	6.6789	6.61799	6.77929	6.74022	6.56693	6.61771	6.73408	6.59088	6.58285	6.69001	6.71765	6.68057	6.69518	6.80814	6.71293	6.80682	6.7256	6.75069	6.73369	6.72273	6.65904	6.79374	6.74886
ADAMTS9	6.50232	6.56684	6.61527	6.58688	6.54521	6.51724	6.56921	6.46575	6.67741	6.4544	6.57405	6.61244	6.52451	6.58509	6.57866	6.56463	6.59553	6.67721	6.62113	6.58306	6.61983	6.51781	6.47161	6.45115	6.57105	6.52986	6.4917	6.60929	6.64132	6.59353	6.65436	6.49707	6.60371	6.49608	6.54542	6.49351	6.4903	6.73557	6.44893	6.63003	6.62593	6.56871	6.62859	6.51127	6.56184	6.61296	6.55828	6.51291	6.56513
ADAMTSL1	6.71001	6.6129	6.62954	6.59448	6.63654	6.7069	6.69775	6.61113	6.66264	6.62059	6.65148	6.65036	6.68898	6.66844	6.62596	6.63678	6.58812	6.62991	6.69311	6.66677	6.67278	6.64769	6.61363	6.62095	6.66077	6.68712	6.59582	6.63202	6.76308	6.64641	6.63676	6.6724	6.67323	6.62395	6.62799	6.64125	6.65768	6.64667	6.58235	6.65269	6.67912	6.66645	6.63146	6.62031	6.63099	6.6411	6.60974	6.63501	6.65624
ADAMTSL2	6.55298	6.74509	6.63176	6.62363	6.62781	6.59362	6.63093	6.7009	6.52561	6.66948	6.49181	6.65844	6.57119	6.52817	6.59745	6.79648	6.62498	6.77941	6.68792	6.65157	6.51101	6.57582	6.67033	6.53792	6.57238	6.70427	6.65658	6.63909	6.5902	6.5989	6.58607	6.52477	6.73817	6.53607	6.65996	6.58664	6.52291	6.60076	6.68252	6.55947	6.49132	6.68425	6.71268	6.527	6.60365	6.61995	6.56427	6.64256	6.51213
ADAMTSL3	6.81701	6.77502	6.79435	6.72567	6.74836	6.8153	6.73264	6.8452	6.79423	6.68342	6.69379	6.66252	6.68279	6.94456	6.71148	6.6677	6.78332	6.81492	7.0189	6.70111	6.76596	6.69968	6.84447	6.82884	6.77343	6.81396	6.80165	6.58356	6.65666	6.72136	6.74939	6.77871	6.82725	6.65372	6.86532	6.67903	6.74983	6.79189	6.76465	6.68059	6.77945	6.7614	6.63013	6.77547	6.80742	6.75257	6.83545	6.77727	6.78247
ADAMTSL4	6.81697	6.76839	6.72403	6.72111	6.70125	6.72682	6.79028	6.68214	6.68585	6.78869	6.80134	6.7955	6.72745	6.69952	6.76071	6.74373	6.76078	6.74018	6.74793	6.74921	6.73946	6.70579	6.73704	6.74091	6.88417	6.6636	6.68418	6.66348	6.66082	6.6206	6.72536	6.76294	6.65528	6.69385	6.71982	6.72695	6.71341	6.77875	6.72066	6.7102	6.65197	6.76572	6.74817	6.69429	6.68978	6.67458	6.69896	6.7018	6.69775
ADAMTSL5	6.7599	6.72728	6.76239	6.64723	6.70887	6.69891	6.76708	6.926	6.81789	7.02101	6.87237	6.55412	6.83014	6.86238	6.80058	6.79261	6.8627	6.5925	6.73268	6.88997	6.85258	6.75421	6.67033	6.84314	6.88867	6.84235	6.65806	6.69758	6.79159	6.65203	6.66764	6.68437	6.70357	6.85422	6.7827	6.69948	6.72253	6.76325	6.74009	6.60927	6.8161	6.72925	6.80517	6.76978	6.64896	6.89331	6.71563	6.83646	6.78589
ADAP1	7.14705	7.14421	7.1052	7.03431	7.14394	7.13799	7.14242	7.03923	7.17609	7.12474	7.28953	7.32452	7.53118	7.19557	7.04725	7.02064	7.131	7.13841	7.10037	6.99322	7.31945	7.18858	7.27645	7.03115	7.59621	7.35841	7.1525	7.32599	7.3253	7.36757	7.44665	7.44022	7.33572	7.39021	7.28502	7.23453	7.39586	7.26881	7.32836	7.6146	7.16063	7.20613	6.98015	7.28033	7.31831	7.07584	7.30843	7.26067	7.24624
ADAP2	8.15691	7.77196	7.65179	7.62102	7.95102	8.01345	8.19995	8.22045	7.82151	7.9502	7.909	8.14392	7.77518	8.22798	7.8612	7.72811	8.12838	7.9389	8.15692	7.72733	8.20054	7.88444	8.14125	7.82608	8.55466	8.16249	8.07414	8.03069	7.50086	7.60043	8.01567	7.77861	7.93543	7.74575	8.24403	7.86058	7.83496	7.95582	7.92761	8.06119	7.61187	7.68413	8.1196	7.64704	7.7215	7.29199	8.15242	7.73904	8.03838
ADAR	8.80684	8.77854	8.89557	8.72363	8.72895	8.91196	9.0569	9.02822	8.695	8.76197	8.97353	9.12216	8.89857	8.93463	8.87643	8.61656	9.01116	8.8498	8.78657	8.77222	8.94636	9.32322	9.15191	9.02997	9.22393	9.16753	8.62939	9.01274	9.11136	8.8162	9.28808	9.06544	9.27454	9.05106	9.02643	9.03475	8.87958	9.32597	8.96021	9.20653	8.95958	8.93826	8.99435	8.95762	8.93138	8.84033	9.00174	9.19099	9.11081
ADARB1	7.09126	7.2283	7.09515	7.07084	7.14293	7.11818	7.30739	7.2804	7.29378	7.1917	7.38181	7.18654	7.019	7.14966	7.23437	7.20746	7.33218	7.09279	7.23203	7.289	7.26526	7.16588	7.23742	7.22412	7.20672	7.16745	7.23892	7.23334	7.21408	7.37608	7.34849	7.22126	7.19345	7.08952	7.23031	7.20457	7.2063	7.0187	7.31022	7.12369	7.06348	7.35092	7.32493	7.17546	7.2432	7.22508	7.12204	7.24883	7.17954
ADARB2	6.70521	6.65738	6.941	6.67698	6.77559	6.73285	6.74159	6.81944	6.73693	6.56651	6.79871	6.72456	6.66454	6.72232	6.69494	6.99098	6.82855	6.79676	6.84804	6.726	6.75898	7.03485	6.69898	6.68124	6.64845	6.82643	6.59234	6.59801	6.61843	6.6743	6.85141	6.66792	6.75243	6.74219	6.73666	6.78138	6.75612	6.88932	6.62418	6.96404	6.70788	6.71353	6.7057	6.62407	6.57638	6.72795	6.72673	6.70358	6.61828
ADAT1	7.69039	7.76607	7.67505	7.71979	7.46118	7.93744	7.6225	7.61414	7.65533	7.78474	7.59347	7.57131	7.95632	7.6172	7.68945	7.54251	7.59364	7.58759	7.52444	7.80067	7.7215	7.61967	7.54836	7.4987	7.45907	7.61224	7.75181	7.61024	7.44411	7.85241	7.72773	7.75937	7.54963	7.55093	7.42876	7.62517	7.58394	7.56514	7.81225	7.75028	7.88602	7.60277	7.63755	7.87142	7.62479	7.6291	7.72986	7.69673	7.4932
ADAT2	6.65331	6.65738	6.66105	6.63872	6.77947	6.62202	6.66036	6.70859	6.80689	6.72415	6.73182	6.66677	6.79464	6.86367	6.72957	6.77214	6.6991	6.66754	6.70432	6.69047	6.75591	6.77562	6.70126	6.68847	6.79196	6.73318	6.62388	6.7766	6.78614	6.79995	6.71754	6.60948	6.66466	6.68441	6.7558	6.69643	6.6562	6.74753	6.79016	6.76599	6.75476	6.70853	6.75456	6.73223	6.79338	6.74227	6.69577	6.84316	6.73412
ADAT3	6.64612	6.81178	6.80229	6.66008	6.83717	6.78027	6.95848	6.8452	6.95439	6.90801	6.83702	6.77343	6.82014	6.89813	6.74745	6.8298	6.90912	6.8932	6.9443	6.83912	6.87076	6.79074	6.79764	6.77347	6.92043	6.95191	6.81825	6.88634	6.75905	6.84381	6.92133	6.74891	6.92612	6.81813	6.84569	6.73773	6.85853	6.76172	6.87458	6.7226	6.62463	6.83998	6.69901	6.76978	6.82128	6.93429	6.90358	6.81135	6.85972
ADC	6.60287	6.81545	6.52549	6.65463	6.68399	6.53187	6.64822	6.66066	6.70754	6.7804	6.70584	6.75309	6.63376	6.65217	6.61589	6.75035	6.65355	6.68113	6.62768	6.59637	6.61756	6.57182	6.65536	6.62331	6.6418	6.58243	6.72989	6.70669	6.60165	6.75451	6.66236	6.6438	6.8007	6.73499	6.62614	6.80547	6.65107	6.57647	6.67375	6.55337	6.58323	6.62753	6.62859	6.66856	6.6951	6.71037	6.5301	6.54188	6.59953
ADCK1	6.95958	6.90267	6.78443	6.84909	6.90086	6.87038	7.0861	6.93347	6.89517	6.91891	6.76024	6.91155	6.75781	6.87034	6.95198	6.93688	7.05666	6.92028	6.8401	6.93157	6.87643	6.95866	6.965	6.89423	7.00497	7.14554	6.91975	7.01027	7.33925	6.90398	6.95737	6.90747	6.9711	6.88742	6.95583	7.04798	6.94234	6.76013	6.98335	6.96237	6.87095	6.94637	6.95452	6.93646	6.87772	6.87985	6.78935	6.85467	6.94429
ADCK2	7.55849	7.36482	7.28601	7.43714	7.29626	7.18214	7.63924	7.29084	7.65991	7.4266	7.1499	7.3568	7.15279	7.51948	7.59533	7.65436	7.66228	7.52864	7.51018	7.34632	7.59927	7.49458	7.29958	7.37033	7.32725	7.37524	7.30267	7.34285	7.22887	7.40976	7.43768	7.17826	7.35687	7.0638	7.41025	7.18192	7.29402	7.17841	7.28218	7.36826	7.25757	7.17796	7.44104	7.26148	7.32592	7.37056	7.27726	7.31001	7.42798
ADCK4	7.12392	7.02313	6.78697	6.92579	7.09223	7.01855	7.11819	6.94981	6.93272	7.04869	7.01513	7.17247	7.02162	7.01812	7.06297	7.09809	7.01096	6.89911	7.08817	7.13201	7.12874	7.15673	7.16014	7.12861	7.30101	7.16042	7.14615	7.13848	7.22887	7.19813	7.309	7.08558	7.06582	7.1202	7.1707	7.14299	7.18515	7.05028	7.06748	7.25015	7.22318	7.01535	7.09849	7.12177	7.01986	6.95879	7.09739	7.06316	6.93697
ADCK5	6.87876	6.85902	6.65693	6.74323	6.87169	6.79954	6.82017	6.8452	6.74746	6.82704	6.93522	6.7708	6.82574	6.82678	6.86073	6.90093	6.896	6.91912	6.83905	6.74617	6.76256	6.73419	6.69545	6.91484	6.94773	6.90807	6.9936	6.81593	6.81427	6.82784	6.82436	6.79919	6.71552	6.7102	6.83094	6.70101	6.75772	7.0321	6.90479	6.7316	6.71839	7.02948	6.81123	6.72206	6.85508	6.8894	6.70274	6.80766	6.74333
ADCY1	6.64768	6.65966	6.63281	6.69669	6.60645	6.61449	6.6268	6.62246	6.52487	6.69187	6.61598	6.63255	6.64924	6.64302	6.71164	6.60928	6.7129	6.61366	6.71112	6.63618	6.61696	6.69388	6.53949	6.68188	6.68731	6.62033	6.63407	6.58009	6.74173	6.65784	6.57138	6.65073	6.6075	6.65292	6.65731	6.59132	6.64894	6.59627	6.58318	6.64673	6.65544	6.73351	6.57125	6.63433	6.6393	6.63291	6.63774	6.6069	6.70729
ADCY10	6.61774	6.65074	6.67215	6.61683	6.66834	6.69523	6.69034	6.64047	6.63537	6.60718	6.59809	6.79947	6.61356	6.70578	6.50218	6.63006	6.67609	6.71129	6.56182	6.61614	6.58062	6.72436	6.66152	6.64317	6.62867	6.7011	6.70264	6.63638	6.69473	6.65324	6.69592	6.59106	6.53433	6.57278	6.72052	6.6445	6.61825	6.68334	6.63091	6.53956	6.67586	6.62058	6.64422	6.65475	6.62474	6.68111	6.78289	6.70821	6.6313
ADCY2	6.58276	6.67837	6.71456	6.72756	6.56961	6.66736	6.64159	6.61499	6.57583	6.64044	6.61958	6.70307	6.71803	6.61605	6.79263	6.605	6.60556	6.59525	6.58663	6.73687	6.63348	6.65865	6.68956	6.74441	6.67964	6.64423	6.62233	6.65266	6.711	6.77207	6.67918	6.69917	6.70357	6.58947	6.82416	6.82872	6.80547	6.58272	6.70918	6.72632	6.58323	6.71994	6.66244	6.66512	6.63199	6.60881	6.66623	6.62386	6.72047
ADCY3	7.68382	7.98798	7.67374	8.05846	7.69704	7.78171	7.9676	7.94858	8.0322	7.74302	7.74368	7.52306	7.51331	7.67163	7.84546	7.81564	8.16861	7.89454	7.8683	8.10173	7.82833	8.13438	8.0456	7.72607	7.84847	8.25384	7.97385	7.71795	7.70146	7.99113	8.06142	7.71755	8.08296	7.83583	7.95781	7.67756	7.8084	7.76154	7.90199	7.81248	7.80447	8.07771	7.68796	7.76165	8.15908	8.06084	7.45625	7.88735	7.84706
ADCY4	6.83199	7.05038	6.87773	6.73742	6.91856	6.78796	6.98388	7.0944	6.77367	6.97178	7.21374	7.03282	7.16814	6.92158	6.92898	6.93564	6.96069	6.90695	6.81147	7.01221	6.95984	6.95785	6.96294	6.89007	7.11719	6.73034	6.84511	6.98449	6.90423	6.8092	6.87439	7.05783	6.99082	6.90057	7.14399	7.05181	6.93375	7.1853	6.87865	6.96237	7.07317	7.1295	7.02171	6.95188	6.98799	6.91183	6.99727	7.01414	7.2109
ADCY5	6.71879	6.71242	6.65062	6.80841	6.75992	6.74413	6.78422	6.75339	6.86438	6.75888	6.73323	6.67246	6.66454	6.79259	6.70817	6.7913	6.80855	6.7416	6.69512	6.7493	6.86985	6.67817	6.7599	6.73848	6.65766	6.67084	6.74504	6.75938	6.67405	6.59353	6.66894	6.68712	6.70562	6.69878	6.7592	6.68534	6.65783	6.63153	6.70193	6.72447	6.62023	6.73097	6.71901	6.77547	6.78935	6.74481	6.65756	6.77592	6.80421
ADCY6	6.78271	6.6674	6.71604	6.71796	6.60799	6.66065	6.64878	6.70144	6.74639	6.71276	6.729	6.76852	6.66098	6.71835	6.74954	6.68845	6.6433	6.71044	6.77937	6.65593	6.61799	6.74056	6.72827	6.71989	6.74347	6.79562	6.69245	6.78946	6.7982	6.66215	6.69103	6.58805	6.75103	6.70526	6.70303	6.73838	6.66257	6.65628	6.70879	6.73344	6.69094	6.64992	6.6016	6.66625	6.70366	6.67961	6.77561	6.80949	6.61477
ADCY7	7.64721	7.90366	8.08173	7.91827	7.95102	7.92302	7.96543	7.75497	7.92447	8.00327	7.88159	7.74914	7.79718	7.74856	7.7535	7.70899	7.71988	7.81823	7.70167	8.1696	7.9782	7.77036	7.86312	8.1505	8.12366	7.61741	7.60618	7.8486	7.71416	7.96289	7.66014	7.91036	7.87446	7.57579	7.8142	7.71784	8.07786	7.57665	7.91732	7.80449	7.64471	7.69906	7.75133	8.1559	7.6709	7.63781	7.71308	7.8918	7.73445
ADCY8	6.69769	6.66265	6.64434	6.71446	6.76126	6.71209	6.82321	6.74503	6.75231	6.74303	6.72058	6.60357	6.81428	6.73916	6.73722	6.80998	6.6626	6.69591	6.63879	6.66747	6.71901	6.76971	6.64653	6.76753	6.71726	6.61048	6.73531	6.66312	6.79856	6.67834	6.65976	6.70293	6.78465	6.6685	6.71692	6.78138	6.69384	6.75067	6.73418	6.76427	6.64663	6.74408	6.70311	6.77917	6.66596	6.62839	6.74391	6.8712	6.61109
ADCY9	6.72078	6.664	6.74122	6.70894	6.89482	6.54954	6.76463	6.92958	6.83862	6.72415	6.90635	6.74543	6.60198	6.82298	6.76048	6.82715	6.847	6.82335	6.86493	6.77819	6.78156	6.85673	6.90715	6.7041	6.78894	6.86617	6.80959	6.72585	6.76052	6.91975	6.8359	6.75636	6.94645	6.92067	6.86148	6.84622	7.03306	6.89716	6.85386	6.62239	6.80215	6.86504	6.76581	6.77361	6.89343	6.84131	6.86846	7.02022	6.8559
ADCYAP1	6.50631	6.54416	6.52158	6.66584	6.52727	6.57434	6.51111	6.54858	6.57183	6.50046	6.55531	6.55826	6.5155	6.58013	6.61224	6.58234	6.5764	6.51175	6.55099	6.59975	6.54426	6.5403	6.48502	6.58194	6.63518	6.59212	6.5847	6.61543	6.54254	6.52058	6.6003	6.54085	6.51545	6.52714	6.64835	6.61435	6.70339	6.57647	6.55759	6.59267	6.62178	6.59808	6.50473	6.55275	6.54348	6.61146	6.54179	6.5027	6.63868
ADCYAP1R1	6.63646	6.60846	6.61749	6.68057	6.65124	6.65026	6.60228	6.74374	6.66848	6.75743	6.62559	6.65158	6.63376	6.54921	6.60343	6.58678	6.58308	6.55837	6.57079	6.58306	6.65615	6.60553	6.61775	6.56466	6.61172	6.63008	6.69484	6.68899	6.76052	6.78465	6.62443	6.66792	6.70251	6.60941	6.68491	6.56661	6.62317	6.5516	6.78816	6.80285	6.6104	6.75805	6.54665	6.54045	6.59007	6.71663	6.62609	6.81263	6.63501
ADD1	9.20613	9.37885	9.80981	9.77141	9.39707	9.57091	9.52188	9.24665	9.42557	9.29562	9.55906	9.35088	9.45612	9.35198	9.53659	9.32978	9.25186	9.38816	9.45326	9.5993	9.57974	9.65644	9.39271	9.93279	9.36179	9.68888	9.36289	9.34239	9.71783	9.7192	9.34544	9.70195	9.82851	9.46821	9.42377	9.48489	9.72043	9.68911	9.56396	9.57782	9.65906	9.52325	9.21877	9.86119	9.51674	9.30014	9.3892	9.36276	9.48857
ADD2	6.59936	6.60034	6.65734	6.66544	6.60907	6.60346	6.66676	6.65845	6.64367	6.59937	6.63077	6.64171	6.58593	6.60237	6.62509	6.60725	6.56138	6.60433	6.62051	6.59137	6.64784	6.62693	6.60432	6.63559	6.61458	6.62032	6.55728	6.60074	6.59099	6.56778	6.60441	6.5751	6.63268	6.5735	6.61718	6.6611	6.59927	6.59705	6.62427	6.66178	6.66826	6.62359	6.63803	6.63785	6.61453	6.57115	6.56551	6.66689	6.59727
ADD3	8.87528	9.02378	8.82594	8.96838	8.88921	8.93691	8.93385	8.87828	9.04976	8.92527	9.02633	8.85323	8.92599	9.11224	8.97634	9.1828	9.17101	8.93993	8.99848	8.97406	8.97098	8.99339	8.85137	8.67106	9.0551	8.87132	9.10994	8.91754	8.78845	9.21186	9.11252	8.81855	8.77348	9.11566	8.90089	8.8195	8.87925	8.7298	9.0437	8.7567	8.9468	9.05482	9.10832	8.88699	8.99363	9.10329	8.82272	8.94239	9.02763
ADH1A	6.58887	6.7352	6.64434	6.66008	6.65792	6.67112	6.62147	6.58007	6.69909	6.74005	6.79146	6.67092	6.72089	6.6686	6.80505	6.65352	6.6626	6.76287	6.75263	6.63665	6.6672	6.61085	6.52401	6.81201	6.81952	6.70427	6.65351	6.78076	6.69189	6.69825	6.69317	6.69781	6.67184	6.69878	6.63589	6.77084	6.75152	6.78113	6.78912	6.61307	6.74167	6.59447	6.63157	6.80795	6.67404	6.70508	6.68732	6.63793	6.77027
ADH1B	6.67478	6.68813	6.74576	6.59314	6.6457	6.697	6.6389	6.64197	6.57024	6.70766	6.63828	6.69178	6.58268	6.6656	6.59107	6.69261	6.55724	6.55837	6.67843	6.70748	6.74929	6.6657	6.53026	6.66051	6.66554	6.63958	6.58188	6.61419	6.59895	6.67697	6.64076	6.7361	6.71346	6.65504	6.66617	6.65385	6.72584	6.66209	6.63628	6.56561	6.58892	6.67405	6.55756	6.70726	6.57638	6.61436	6.59994	6.61091	6.61362
ADH1C	6.55104	6.77502	6.53969	6.53084	6.68143	6.69523	6.66036	6.64807	6.62757	6.65184	6.64108	6.62009	6.66031	6.6686	6.67778	6.76826	6.58448	6.67449	6.61993	6.60302	6.65731	6.55221	6.79878	6.70544	6.60327	6.61368	6.6789	6.76479	6.72305	6.61126	6.68051	6.68836	6.74152	6.69292	6.70398	6.67737	6.67237	6.59619	6.79769	6.7422	6.74315	6.65639	6.70311	6.79749	6.65246	6.67987	6.69986	6.79997	6.73635
ADH4	6.60561	6.72316	6.59626	6.60781	6.71739	6.69457	6.74759	6.70167	6.69675	6.68642	6.76857	6.62424	6.67873	6.68969	6.65944	6.64808	6.73482	6.65867	6.65645	6.63107	6.69854	6.76024	6.72158	6.73046	6.71336	6.69388	6.63372	6.70281	6.64471	6.66439	6.74517	6.72602	6.72482	6.68577	6.68704	6.79174	6.80212	6.59298	6.73354	6.74589	6.68782	6.61974	6.69556	6.71143	6.7747	6.72044	6.70881	6.65348	6.71643
ADH5	7.10245	6.95455	7.13952	7.09804	6.91392	7.19068	7.00952	6.96197	7.13955	7.08057	6.94826	6.91396	6.95218	6.98204	6.96587	7.1075	7.18392	6.96752	7.0189	6.81358	7.05688	6.91094	6.85105	6.85071	6.91372	6.95615	6.93314	6.92695	6.76986	6.94457	7.16109	7.017	6.96518	7.02817	7.00001	6.99459	6.99156	6.74474	6.82253	7.03612	6.90303	6.99711	7.08009	6.89262	6.86555	6.88267	6.94084	7.07187	6.90187
ADH6	6.85994	6.70618	6.84603	6.65293	6.75087	6.6825	6.80814	6.75054	6.86974	6.92255	6.72943	6.71119	6.66864	6.80043	6.72748	6.75168	6.7738	6.72162	6.78535	6.7598	6.71186	6.70303	6.74362	6.79	6.73196	6.80491	6.7407	6.85944	6.86537	6.68867	6.72935	6.76625	6.76598	6.7436	6.73541	6.65875	6.8976	6.68774	6.73528	6.7422	6.75852	6.80092	6.8017	6.63457	6.6172	6.75136	6.85216	6.73039	6.77342
ADH7	6.81232	6.82421	6.69086	6.67505	6.59598	6.70649	6.60088	6.71342	6.69521	6.87392	6.78892	6.62009	6.70836	6.72955	6.67778	6.7212	6.75573	6.6033	6.64595	6.6547	6.66855	6.74385	6.74784	6.74585	6.78152	6.66918	6.61319	6.65612	6.80722	6.73387	6.71644	6.54214	6.78269	6.65952	6.72917	6.64131	6.76857	6.77496	6.63495	6.62805	6.8104	6.88231	6.63157	6.67713	6.78109	6.77286	6.676	6.6821	6.72846
ADHFE1	7.12213	7.08851	7.13195	7.08937	7.25121	7.16819	7.18477	7.25101	7.10023	7.07506	7.22581	7.07535	7.11402	6.98844	7.13671	7.2225	7.26379	7.03886	7.09482	7.36951	7.16286	6.95494	6.98906	7.2507	7.13387	6.94666	7.11257	7.07819	7.04509	7.32383	7.05747	7.01361	7.22703	7.18249	7.07704	7.2123	7.16158	7.31416	7.21573	7.06485	7.14108	7.20064	7.17867	7.42658	7.13359	7.38425	7.04774	7.24644	7.03885
ADI1	7.65613	7.97408	7.25735	7.60794	8.16744	7.74326	7.76076	7.65932	7.64738	7.95659	7.77663	7.90318	7.77884	7.62478	7.60534	7.6666	7.45411	7.59639	7.68911	7.48549	7.47939	8.09356	7.37019	7.24935	7.5513	7.85612	7.84675	7.73588	7.6583	7.58204	7.54018	7.78929	7.59428	7.77396	7.45828	7.51131	7.71682	7.72763	7.82798	7.78878	7.89738	7.63975	7.89796	7.40614	7.95368	7.43174	7.61618	7.48055	7.61377
ADIG	6.52319	6.61099	6.63386	6.53084	6.59876	6.65026	6.67715	6.50437	6.55537	6.60718	6.58238	6.50524	6.54362	6.46374	6.58728	6.60825	6.49768	6.598	6.53157	6.53342	6.57297	6.55874	6.56497	6.61904	6.53909	6.56982	6.59658	6.61419	6.56467	6.51705	6.70348	6.57831	6.41426	6.6234	6.53331	6.60927	6.52485	6.57798	6.54663	6.59965	6.49411	6.66763	6.60627	6.57069	6.55099	6.50769	6.57854	6.70358	6.55806
ADIPOQ	6.59104	6.82053	6.79435	6.87987	6.79025	6.72884	6.65354	6.83445	6.78188	6.663	6.77642	6.6782	6.61204	6.80903	6.77572	6.7797	6.82991	6.72696	6.8244	6.92079	6.74929	6.68968	6.93633	6.71402	6.78596	6.68892	6.66699	6.74147	6.85105	6.81153	6.84064	6.75762	6.81689	6.74072	6.76399	6.86443	6.78492	6.858	6.75681	6.70963	6.80927	6.80822	6.44643	6.78648	6.72529	6.76816	6.72813	6.8418	6.85696
ADIPOR1	10.8638	11.3049	12.0473	12.2381	11.0846	11.3987	10.3042	10.6387	10.918	10.388	10.5076	10.6671	11.4852	10.2034	10.3154	11.2855	10.3373	9.45346	10.1137	12.6196	10.6284	10.6666	10.7259	12.1962	10.9342	10.8135	10.9183	10.2719	12.4026	11.7741	10.2686	12.0182	11.4949	11.4114	10.7808	11.6133	11.2929	11.9114	11.297	10.9493	11.2348	11.7817	10.9068	11.9611	11.8031	10.5355	11.0036	10.8909	10.6507
ADIPOR2	7.75112	8.01637	7.80773	8.01384	7.92824	7.88097	8.17055	8.04244	7.90815	7.90113	7.94806	7.84107	7.72996	7.89823	7.89324	7.96338	8.24471	8.00709	8.0006	7.93577	8.1268	7.94856	7.88074	7.97987	7.83754	8.01748	7.61901	8.07453	7.71186	8.03685	7.88197	7.99085	8.09522	7.77579	8.02782	7.67123	7.9671	7.99908	7.8085	8.06641	7.8273	7.94771	7.77813	7.80111	7.79127	7.92813	7.94613	7.98471	7.80539
ADK	7.0748	7.113	6.95004	6.89623	6.86155	6.90576	7.09429	7.01796	6.95415	7.10849	7.02372	7.01415	6.9013	7.12308	6.99994	7.03534	7.10224	6.98272	7.10601	6.98932	7.01848	6.96178	6.97874	7.12632	6.94549	6.91849	7.03849	6.92484	6.75229	6.90557	6.93618	6.9348	6.82012	6.86137	6.91377	6.82685	6.89721	6.77676	7.06566	6.88243	6.8372	6.92383	6.98449	6.89621	6.96668	7.0402	6.93465	6.98031	6.94407
ADM	9.88341	9.4953	9.95916	9.61648	9.32517	9.14995	9.55522	9.33443	9.43526	10.0492	10.0177	11.0409	10.94	10.3165	9.75325	9.48255	9.5131	9.91677	10.5519	9.9033	9.88142	9.97922	10.31	10.3306	10.6609	9.86788	9.73778	10.638	9.9747	8.91217	10.7472	9.76393	10.2319	10.021	9.07412	10.9099	9.25178	10.8662	10.3223	10.7692	10.0018	9.74489	10.1403	10.1326	10.1446	9.70267	10.7269	10.762	10.4465
ADM2	6.74999	6.82839	6.82203	7.05616	6.77947	6.85835	6.8756	6.89045	6.86773	6.94464	6.99411	6.82936	6.89238	6.82415	6.91676	6.84647	6.91262	6.7666	6.90265	6.82765	6.83177	6.94668	6.89366	6.693	6.85234	6.71155	7.01106	6.86363	6.7521	6.79528	6.77883	6.80514	6.93579	6.86157	6.83956	6.75489	6.83757	6.76325	6.71622	6.94882	6.77413	6.84608	6.90277	6.8011	6.90526	6.92493	6.84727	6.80624	6.99851
ADNP	7.55085	7.58307	7.48753	7.62994	7.54406	7.49348	7.59123	7.56428	7.6315	7.58785	7.68992	7.59656	7.54478	7.57	7.66027	7.55315	7.663	7.64384	7.68306	7.52159	7.66529	7.67577	7.62604	7.55933	7.56099	7.43699	7.75038	7.66734	7.57283	7.67487	7.85838	7.74078	7.6056	7.6346	7.61369	7.64623	7.63992	7.52366	7.68904	7.61953	7.74687	7.67743	7.6106	7.71271	7.71476	7.52277	7.64313	7.70432	7.67359
ADNP2	7.67624	7.51477	7.64969	7.45396	7.26929	7.61297	7.61741	7.54297	7.74663	7.66799	7.37938	7.48861	7.44642	7.7256	7.83416	7.5156	7.62872	7.57626	7.73034	7.42962	7.64721	7.3989	7.51065	7.51674	7.35931	7.56349	7.5968	7.53115	7.55165	7.50521	7.88579	7.48612	7.56991	7.6135	7.51682	7.34962	7.4749	7.51269	7.48294	7.49687	7.63322	7.46729	7.66709	7.21077	7.59208	7.61308	7.46946	7.66485	7.54376
ADO	7.76033	7.83495	7.80563	7.88419	7.81628	7.84052	8.06014	7.90631	8.20786	8.04655	7.91831	7.92218	7.73499	8.16133	8.14234	7.98788	7.87141	7.96646	7.92921	7.7948	8.05322	7.95172	8.10892	7.57983	7.93588	8.07969	8.14278	8.00125	7.71068	8.11919	8.02427	7.997	8.06549	7.69471	7.97949	7.66604	7.9185	7.62374	7.87421	8.00761	7.60553	8.06273	7.81136	7.844	7.9053	7.65365	7.89563	7.76821	7.90684
ADORA1	6.66218	6.75827	6.86073	6.79939	6.71021	6.82217	6.7672	6.85516	6.79749	6.71291	6.67062	6.72439	6.75309	6.7872	6.70673	6.71071	6.70671	6.74297	6.79385	6.83954	6.72067	6.66932	6.74437	7.04254	6.66527	6.73688	6.72209	6.81785	6.88513	6.74937	6.70617	6.80323	6.76914	6.69775	6.70371	6.76931	6.77725	7.00868	6.71885	6.7538	6.85898	6.77321	6.78167	6.77771	6.72626	6.6798	6.7228	6.70318	6.73878
ADORA2A	7.44699	7.47693	7.59174	7.35522	7.56983	7.57439	7.37274	7.65872	7.78081	7.66576	7.66668	7.80348	7.32578	7.5968	7.8545	7.57352	7.48008	7.51286	7.47012	7.3966	7.45923	8.05832	7.73108	7.25116	7.72996	7.7004	7.86514	7.59737	7.83115	7.64113	7.68994	7.51998	7.69247	7.9256	7.5121	7.71582	7.8245	7.52039	7.6787	7.72426	7.51706	7.69635	7.57352	7.73768	7.74541	7.61909	7.36074	7.77445	7.67182
ADORA2B	6.87437	6.69061	6.64434	6.84909	6.69971	6.83584	6.93059	6.90522	6.75231	6.78756	6.84203	6.8642	6.65742	6.78344	6.71386	6.84647	6.85605	6.87027	6.76844	6.66275	6.89146	6.89182	6.91929	6.80101	6.81035	6.67829	6.94022	6.92454	6.73356	6.71875	6.84502	6.74097	6.86037	6.86632	6.83644	6.77839	6.93375	6.65333	6.79216	6.87103	6.6233	6.81739	6.87177	6.70885	6.71854	6.82246	6.74391	6.85593	6.80006
ADORA3	6.81354	7.01821	6.87043	6.78104	6.90163	6.75877	6.86733	6.98016	6.8903	6.81381	7.54728	7.11375	6.82019	6.79645	6.83521	6.89028	6.93916	6.87077	6.80266	7.0481	6.91736	6.88666	6.97592	6.86151	6.87644	6.84824	6.84447	7.10608	6.82932	6.85402	6.86544	6.83388	6.93159	6.7689	7.03685	6.87592	7.0784	6.9507	6.86217	6.89497	6.76701	7.0313	6.9716	6.79348	6.87641	6.75555	6.93481	6.97009	6.8637
ADPGK	8.29378	8.47714	8.49576	8.39949	8.36681	8.43818	8.20588	8.38592	8.22945	8.26882	8.47061	8.42381	8.64383	8.47532	8.17554	8.17473	8.33783	8.42321	8.20877	8.38154	8.21454	8.28228	8.43328	8.52517	8.48502	8.36137	8.41324	8.48237	8.45127	8.19511	8.36315	8.54574	8.52673	8.57815	8.3976	8.41999	8.46464	8.55367	8.47122	8.42743	8.63187	8.31613	8.33762	8.46722	8.32844	8.21303	8.64706	8.52009	8.36281
ADPRH	6.83693	6.83412	6.81368	6.85327	6.88481	6.77133	6.99729	6.87303	6.87336	6.86036	6.83261	6.84736	6.75344	6.86783	6.76048	6.95846	6.89208	6.97685	6.89526	6.77034	6.93254	7.01109	6.91387	6.73385	6.86024	6.90807	6.76269	6.81593	6.86092	6.95704	6.82259	6.84003	6.84283	6.78757	7.01597	6.73213	6.96989	6.90269	6.85176	6.73873	6.77413	6.88102	6.84831	6.86278	6.76384	6.87312	6.73663	6.88139	6.9104
ADPRHL1	6.64163	6.61148	6.67288	6.64729	6.70956	6.7749	6.62488	6.61769	6.64998	6.64402	6.64275	6.66949	6.69182	6.69133	6.64584	6.56068	6.6314	6.62205	6.58471	6.68988	6.68586	6.6448	6.6591	6.63914	6.67863	6.68655	6.67007	6.57236	6.58809	6.64315	6.68883	6.65861	6.71956	6.66127	6.69789	6.61211	6.66889	6.6311	6.6619	6.74215	6.64809	6.6574	6.69918	6.64457	6.7097	6.64211	6.76422	6.71579	6.7133
ADPRHL2	8.29588	8.15925	8.1217	7.87209	7.97506	8.17878	8.02134	8.04779	7.84109	7.86416	7.9407	7.9603	8.24777	8.06014	7.95368	7.79323	8.09018	8.02176	8.12934	7.89181	7.93936	7.89673	7.78586	8.1505	7.89453	7.83461	7.74818	7.9741	7.86348	7.82741	7.808	7.88882	7.98999	7.78998	8.0219	7.76532	7.8609	7.87023	7.65922	8.04856	7.85038	7.92993	7.94394	7.94312	7.62163	7.77966	8.0715	8.10331	8.01139
ADRA1A	6.61652	6.61546	6.69288	6.64375	6.63689	6.61095	6.66717	6.63013	6.63416	6.5925	6.61159	6.62648	6.62872	6.6372	6.642	6.63149	6.6701	6.66431	6.60114	6.60205	6.59872	6.6273	6.63524	6.59037	6.59957	6.59287	6.63141	6.68007	6.60667	6.65254	6.56355	6.62835	6.61666	6.56605	6.61049	6.65468	6.63944	6.53972	6.60751	6.63271	6.56092	6.57566	6.58883	6.6285	6.68548	6.65047	6.6052	6.62514	6.64245
ADRA1B	6.60094	6.78738	6.74347	7.09577	6.58893	6.63715	6.67848	6.76489	6.67234	6.71845	6.57253	6.58165	6.69842	6.6626	6.52827	6.65222	6.61234	6.56678	6.7022	6.77179	6.64444	6.69179	6.77667	6.59444	6.63264	6.6212	6.54342	6.65497	6.63322	6.68997	6.6075	6.66653	6.70679	6.65504	6.68227	6.66797	6.72421	6.58433	6.69384	6.60927	6.64526	6.74713	6.65824	6.72206	6.57638	6.62277	6.69444	6.6302	6.66144
ADRA1D	6.55671	6.50738	6.7036	6.56418	6.61675	6.66181	6.65908	6.60105	6.6289	6.51429	6.57405	6.60081	6.6466	6.60993	6.69933	6.69402	6.66589	6.5425	6.62231	6.60466	6.64956	6.57582	6.60505	6.70134	6.57374	6.68437	6.76124	6.59415	6.59469	6.56292	6.58753	6.52151	6.58439	6.68005	6.60959	6.65551	6.54724	6.65911	6.61597	6.59267	6.57603	6.63105	6.50908	6.70558	6.64044	6.60458	6.50978	6.63343	6.65552
ADRA2A	7.18696	6.9701	7.51551	7.15851	6.95537	7.53581	6.91416	6.91661	7.06838	7.05288	7.05551	6.90959	7.36067	6.88999	6.92898	7.05356	6.96537	6.9815	6.8295	7.12804	7.05688	6.99005	7.11213	7.18456	7.03616	7.16747	7.0146	6.94136	7.5254	7.03745	7.03076	7.29598	7.35352	7.20999	6.99118	6.8347	7.02875	7.29434	7.16519	7.09597	7.18305	7.38298	7.03726	7.12826	7.07333	7.01246	7.10623	7.09512	7.07392
ADRA2B	6.80348	6.93686	7.09489	7.15851	6.77416	6.98477	6.80506	6.79645	6.64842	6.92797	6.85247	6.79049	6.84309	6.88242	7.04126	6.85619	6.93292	6.86891	6.9034	7.09432	6.79737	6.88563	6.87156	7.03685	6.77343	6.77062	6.908	6.80068	6.83589	6.78022	6.82067	6.82034	6.93579	6.90399	6.87899	6.80125	6.98112	6.97945	6.89472	6.7991	6.78051	6.76615	6.86581	6.9146	6.94022	6.87419	6.72951	6.78421	7.0411
ADRA2C	7.46135	7.07546	7.42496	7.40514	7.04539	7.65475	6.86289	6.9186	7.16118	7.18137	7.05859	6.96473	7.66887	6.89316	7.1029	7.36356	7.09106	6.97764	6.8298	7.21763	7.06625	7.01836	7.20371	7.18094	7.23794	7.32411	7.34957	7.12151	7.73669	7.2541	7.04698	7.33355	7.26283	7.32245	7.20595	7.13314	7.08144	7.43543	7.1513	7.27161	7.28769	7.42466	7.4029	7.38609	7.04358	7.22892	7.43454	7.22728	7.13636
ADRB1	6.81477	6.67198	6.80533	6.774	6.90316	6.85011	6.60855	6.66977	6.64057	6.68199	6.67477	6.69469	6.59891	6.6686	6.6733	6.65643	6.6813	6.72696	6.87845	6.58828	6.82345	6.78357	6.68101	6.68279	6.73092	6.67678	6.73668	6.72825	6.69592	6.71264	6.7247	6.67076	6.67521	6.89701	6.75803	6.79329	6.67735	6.7683	6.62965	6.71144	6.69482	6.6066	6.78858	6.64953	6.63086	6.76583	6.79158	6.71384	6.65906
ADRB2	8.71297	8.6979	9.2889	9.01312	8.77323	9.05149	9.40196	8.71843	8.93004	8.94063	8.96018	8.88418	8.43274	8.63919	9.0236	8.86435	8.55851	8.40587	8.88732	8.7967	9.01883	8.63386	8.66631	8.3817	8.89018	8.99018	8.44968	8.81261	8.69764	9.20741	7.95571	8.27272	8.65079	8.68255	8.43799	8.32932	8.52478	8.46231	8.72731	9.11723	8.07587	8.87968	8.47591	8.70662	8.14516	9.00373	8.9454	9.12747	8.49146
ADRB3	6.7302	6.66939	6.59421	6.5256	6.75328	6.62949	6.63364	6.56044	6.65092	6.57991	6.67608	6.64456	6.6493	6.71487	6.60609	6.73831	6.70198	6.66341	6.60112	6.63507	6.74335	6.64854	6.69898	6.67384	6.72544	6.64851	6.59234	6.65497	6.5976	6.64821	6.59898	6.76386	6.70251	6.74887	6.68227	6.74345	6.73936	6.57184	6.69518	6.59454	6.60084	6.60341	6.68269	6.70219	6.62963	6.65157	6.63796	6.72637	6.69936
ADRBK1	8.98452	8.95984	8.90152	8.89617	8.94507	8.94441	8.98742	9.05646	8.85612	8.96607	9.0084	9.06213	8.9942	8.83956	8.86572	8.77699	8.92634	8.83091	8.89251	8.95504	9.07411	8.9681	8.92886	8.99856	9.01373	8.95601	9.03469	8.90418	8.83752	8.9009	8.93171	9.06191	9.05502	8.93114	9.02587	8.94967	9.01094	8.93742	8.94168	8.9784	8.95995	8.9775	8.9334	8.90864	8.84137	8.83392	8.99784	9.04651	8.9562
ADRBK2	6.85117	6.88431	6.68684	6.75494	6.67748	6.63138	6.58739	6.63568	6.63804	6.69243	6.63828	6.53709	6.75344	6.67459	6.68251	6.84879	6.57919	6.60612	6.69392	6.61614	6.71186	6.66342	6.62419	6.70276	6.68974	6.69203	6.52362	6.5875	6.62273	6.86765	6.62443	6.69917	6.58926	6.68725	6.69257	6.57523	6.74551	6.62158	6.64675	6.71706	6.75476	6.75972	6.64422	6.71047	6.71751	6.62701	6.72268	6.71534	6.74886
ADRM1	8.16802	8.13376	8.27938	8.22374	8.47048	8.16955	8.2069	8.16184	8.20427	8.1699	8.09543	8.26401	8.37878	8.22675	8.20258	8.30115	8.09452	8.2756	8.19759	8.2571	8.36867	8.34701	8.21857	8.10866	8.39689	8.41956	8.2881	8.17119	8.47242	8.40088	8.44852	8.30862	8.43989	8.43907	8.417	8.40259	8.44825	8.13768	8.41409	8.5903	8.33494	8.27399	8.16299	8.12642	8.37919	8.59007	8.40802	8.33157	8.42489
ADSL	9.26603	9.09966	8.84628	8.6721	9.13948	9.15678	9.26065	9.0236	9.46605	9.28693	9.03795	8.95278	8.7478	9.28632	9.35454	9.29869	9.37591	9.24612	9.22458	8.96359	8.96674	9.30666	8.87885	8.99174	9.01027	9.16784	9.48135	8.98714	8.89066	8.99582	8.89833	8.77103	8.99814	8.6141	9.09656	8.96947	8.98883	8.56328	8.7317	8.97016	9.03155	9.09908	9.42559	8.93603	8.99296	9.44599	9.23187	8.92173	9.22738
ADSS	8.70607	8.50216	8.69634	8.51984	8.64608	8.55674	8.62068	8.61068	8.81994	8.79808	8.50737	8.58832	8.40373	8.41388	8.87507	8.51579	8.7534	8.77704	8.76483	8.30365	8.75484	8.28916	8.45536	8.51208	8.47113	8.32254	8.94824	8.63116	8.14337	8.70577	8.7175	8.66082	8.48476	8.81328	8.45255	8.57754	8.38453	8.33708	8.53003	8.33419	8.67728	8.46758	8.67642	8.54259	8.61909	8.71331	8.87361	8.49276	8.46897
ADSSL1	6.74544	6.75933	6.73416	6.6486	6.71773	6.76892	6.68293	6.70943	6.839	6.80845	6.69344	6.76307	6.73988	6.78035	6.72528	6.75686	6.756	6.72046	6.70863	6.68515	6.73368	6.72137	6.75832	6.71936	6.69526	6.69043	6.78096	6.71329	6.74939	6.73497	6.75801	6.7169	6.79456	6.72936	6.67	6.81291	6.7268	6.65096	6.71369	6.65523	6.71376	6.74265	6.71047	6.68895	6.74683	6.79654	6.72895	6.70237	6.69502
AEBP1	7.10692	6.87397	6.65279	6.84909	6.98947	6.77133	6.93545	6.91151	7.05888	6.91362	6.98603	6.75955	6.82318	6.89457	6.90519	6.96308	6.94585	7.22919	6.8813	6.61614	6.88522	6.99596	6.95031	6.8088	7.12687	6.90956	7.0271	6.86986	6.88258	6.94457	7.03824	6.81018	6.90276	6.80657	6.91109	6.91663	6.91418	6.82853	7.04652	6.91486	6.78051	7.29089	6.85228	7.10009	6.95645	6.82981	6.97325	6.92281	6.9313
AEBP2	7.11357	7.01768	7.11189	7.05203	7.15318	7.18679	7.17169	7.0944	7.16584	7.21903	7.03732	7.13641	7.033	7.25165	7.13591	7.12355	7.19693	7.21469	7.17742	7.17905	7.12668	7.11014	7.10363	7.16738	7.00435	7.09305	7.19213	7.03663	7.01972	7.21376	7.08919	7.0748	7.134	7.0638	7.1042	7.06582	7.08136	7.00313	7.03792	7.00316	6.98635	7.09555	7.05931	7.14991	6.93303	7.27151	7.21104	7.26869	7.09991
AEN	6.98804	6.93809	6.81368	7.0298	7.10463	6.85457	6.95755	6.85298	6.89818	6.93134	6.89531	6.85028	6.76791	6.89581	6.97279	6.93564	6.94867	7.10317	7.06876	6.98382	6.98459	6.98521	7.13296	6.91484	6.9741	6.89545	6.92899	7.19111	6.90098	7.04858	6.91703	7.01574	6.98065	7.07094	7.13587	6.85793	6.97985	7.05495	7.00422	6.96404	6.88172	7.09322	6.8339	6.81885	7.07885	7.05216	6.77913	6.81632	6.9185
AES	8.11555	8.15113	8.0936	8.24121	8.233	8.1839	8.24926	8.18863	8.33776	8.27062	8.24015	8.04439	7.88366	8.38853	8.22228	8.4072	8.22744	8.26042	8.28794	8.06094	8.3881	8.50265	8.15664	8.03853	8.3858	8.55787	8.68687	8.12604	8.58779	8.88206	8.5847	8.14908	8.49332	8.66566	8.24496	8.3751	8.54702	8.10068	8.44233	8.31003	8.10989	8.29732	8.21151	8.15828	8.47437	8.56147	8.18712	8.23046	8.38532
AFAP1	6.72198	6.72922	6.70209	6.85422	6.77558	6.79917	6.73472	6.80084	6.74315	6.87229	6.73534	6.71888	6.79819	6.73981	6.79867	6.69214	6.73752	6.71459	6.73706	6.67119	6.87666	6.73608	6.71611	6.76285	6.69157	6.78095	6.66392	6.68909	6.74904	6.68147	6.77428	6.76652	6.84223	6.75781	6.71732	6.74952	6.73709	6.72316	6.79667	6.72299	6.75219	6.84402	6.74956	6.65781	6.79309	6.74544	6.66001	6.73171	6.75833
AFAP1L1	6.91071	6.62538	6.66105	6.6582	6.72903	6.74808	6.7943	6.90157	6.91866	6.80375	6.64858	6.75815	6.71803	6.69471	6.62834	6.71571	6.77693	6.8005	6.77167	6.7493	6.75376	6.58572	6.64006	6.75149	6.66822	6.66918	6.63296	6.73266	6.6834	6.61545	6.63954	6.68437	6.78675	6.71746	6.68227	6.68383	6.72085	6.57036	6.60255	6.84942	6.76238	6.4971	6.64712	6.7374	6.69975	6.67089	6.69008	6.736	6.65311
AFAP1L2	6.76796	6.71338	6.74097	6.72679	6.74122	6.66899	6.84996	6.816	6.80607	6.75054	6.75729	6.73751	6.84503	6.75328	6.7501	6.73968	6.8852	6.75229	6.86953	6.73493	6.7802	6.7553	6.771	6.88387	6.78354	6.94226	6.77959	6.82952	6.72288	6.79765	6.87973	6.73195	6.81525	6.79878	6.84371	6.73847	6.87933	6.7671	6.73253	6.79056	6.65378	6.9725	6.81472	6.65757	6.84985	6.68438	6.775	6.78917	6.75077
AFAR3	6.64021	6.62815	6.56602	6.63321	6.60012	6.63519	6.69034	6.66515	6.69286	6.63714	6.70584	6.7682	6.59891	6.7324	6.71386	6.48694	6.69499	6.70624	6.62903	6.74617	6.71424	6.70422	6.68833	6.77652	6.53502	6.80935	6.7548	6.78076	6.71483	6.6455	6.70998	6.62178	6.72103	6.66262	6.6194	6.6493	6.69072	6.7586	6.66993	6.74047	6.69059	6.59984	6.73588	6.72394	6.67998	6.75257	6.59994	6.77447	6.65188
AFARP1	6.60906	6.72656	6.76123	6.6643	6.7792	6.72903	6.57343	6.6636	6.62142	6.68025	6.67049	6.64485	6.66618	6.70098	6.66287	6.62247	6.54149	6.62808	6.63516	6.65593	6.58486	6.7395	6.69753	6.6791	6.60556	6.68434	6.76462	6.64612	6.67059	6.66831	6.59313	6.63796	6.69141	6.6115	6.73036	6.67003	6.61488	6.73503	6.595	6.82907	6.74422	6.68111	6.68823	6.66656	6.63429	6.74865	6.57641	6.71103	6.59173
AFF1	7.08454	6.96843	7.16901	6.92657	7.20702	7.07217	7.10454	7.16074	7.02154	6.88679	7.1699	7.13749	6.92643	7.19057	6.97596	6.96604	6.98588	7.11695	7.04463	7.11865	7.06549	7.10246	7.22961	7.21087	7.04765	7.01894	7.02585	6.97072	6.98634	7.0252	7.30852	7.03961	7.13986	7.08433	7.06424	7.05275	6.99771	7.29296	7.06791	7.1289	7.15435	7.0691	6.90289	7.05661	7.11887	7.07755	7.11264	7.1798	7.05195
AFF2	6.68829	6.67582	6.61749	6.50233	6.64706	6.8013	6.65908	6.76773	6.78732	6.65025	6.63002	6.56378	6.64254	6.69606	6.53483	6.67756	6.59439	6.59525	6.61993	6.69345	6.63712	6.64738	6.67993	6.72937	6.57374	6.80779	6.62072	6.59149	6.71232	6.54677	6.64076	6.60399	6.77635	6.68005	6.76044	6.70694	6.63325	6.57951	6.67375	6.67507	6.64802	6.66763	6.69504	6.60674	6.60365	6.68351	6.56282	6.66835	6.56915
AFF3	7.18322	7.03545	6.94472	6.86214	7.04385	6.98617	7.1363	7.10103	7.08589	7.02564	7.11542	6.99882	6.7978	6.86807	6.99953	7.01354	6.99266	7.13005	7.17028	6.99977	7.02697	6.98491	7.26807	7.18569	7.04699	6.94904	7.19528	6.83079	6.97729	7.09006	6.97222	7.21043	6.92293	6.87129	7.13881	6.81906	6.96168	6.77486	7.09234	7.07522	6.91735	7.02457	7.1642	7.12286	6.88284	6.97043	6.97953	7.03951	7.16033
AFF4	8.08643	8.12809	7.72011	7.91648	7.78508	7.94759	7.88234	7.98292	7.8948	8.12408	7.81491	7.85936	8.26682	7.96736	7.95934	8.029	8.26864	7.95432	8.0269	8.19496	7.87069	7.75324	7.83647	8.10949	7.95369	7.67163	7.90163	7.66608	7.89977	8.17443	7.78476	8.02288	7.51745	7.86171	7.69989	8.23196	7.79635	7.72426	7.48886	7.95872	7.79599	8.03562	8.00023	7.85713	7.7758	8.09975	7.968	8.09948	7.49904
AFG3L1	6.81444	6.85733	6.84738	6.77938	6.85038	6.80826	6.79502	6.85138	6.82263	6.73926	6.85247	6.82593	6.75357	6.82426	6.85726	6.76548	6.82575	6.8084	6.7832	6.8415	6.85024	6.77522	6.78182	6.83287	6.91179	6.84757	6.79145	6.82979	6.8004	6.87529	6.82605	6.81726	6.83231	6.833	6.77541	6.79712	6.89779	6.80909	6.84686	6.84086	6.80051	6.8098	6.83567	6.78926	6.86381	6.83523	6.82729	6.80106	6.74059
AFG3L2	8.58045	8.21162	8.12365	8.24198	8.12768	8.36243	8.51971	8.2952	8.50005	8.36589	8.18321	8.04655	8.02338	8.36399	8.32406	8.28458	8.39499	8.32605	8.23064	7.96865	8.22339	8.19558	8.0158	8.3478	7.91781	8.33934	8.23719	7.98633	7.89977	8.09733	8.08496	8.00934	8.16107	7.87186	8.14036	7.98892	8.1625	7.64549	7.95419	8.0811	7.79323	8.03974	7.99469	8.00151	8.10935	8.41666	8.11519	8.1619	8.1207
AFM	6.54155	6.57452	6.52158	6.58305	6.55642	6.60488	6.64822	6.55043	6.51467	6.58822	6.57948	6.4755	6.40157	6.5297	6.58355	6.54583	6.5291	6.55575	6.57641	6.56966	6.62588	6.59912	6.54834	6.55263	6.62329	6.55003	6.65806	6.5489	6.6254	6.4391	6.59626	6.66653	6.56276	6.62791	6.65352	6.56828	6.51278	6.50873	6.47625	6.62805	6.5162	6.6066	6.58504	6.55461	6.59007	6.53411	6.54777	6.6302	6.54217
AFMID	7.46391	6.90564	7.81345	7.17612	7.41096	7.17151	6.94041	7.12137	7.42319	7.29589	6.91774	6.93678	7.37969	7.41503	7.05304	7.22616	7.12678	6.9577	7.16633	7.02946	7.34822	6.91148	6.96011	7.05383	6.98802	7.04869	7.38125	7.12999	7.2731	6.95486	6.89964	6.99392	7.13339	7.06433	7.11158	7.02872	7.16286	7.17669	7.05189	6.98956	7.17338	6.99757	6.99953	7.10534	6.98879	7.00039	7.53423	7.0378	7.35908
AFP	6.64798	6.69847	6.66323	6.56598	6.61235	6.68611	6.64822	6.69391	6.68772	6.71999	6.64995	6.60666	6.66179	6.6256	6.69611	6.72629	6.75299	6.71528	6.69745	6.60302	6.61617	6.72985	6.66422	6.76909	6.85679	6.7473	6.61607	6.83519	6.64968	6.87416	6.60899	6.65562	6.84665	6.58639	6.64273	6.64774	6.65447	6.80078	6.53779	6.65297	6.65237	6.6066	6.67207	6.56211	6.64896	6.81123	6.54486	6.48219	6.61362
AFTPH	7.95854	7.94491	7.98106	8.05918	7.96936	7.93395	7.9605	7.94593	7.89009	7.96821	7.94074	8.02619	8.09235	7.98189	8.05207	7.92925	7.93927	7.88354	8.10216	8.06045	7.99329	8.14521	8.09451	7.9229	7.9385	8.07361	8.11839	8.00535	8.09364	7.91966	8.0812	8.05827	8.08853	8.05727	8.03576	7.98386	8.01637	8.01199	7.86958	8.01602	8.08664	8.03002	7.87867	8.036	8.03946	7.96401	8.09428	8.09698	8.14845
AGA	7.21594	7.37353	7.31128	7.09174	7.25763	7.19897	7.62057	7.36261	7.56798	7.43268	7.56577	7.3868	7.37208	7.46029	7.52493	7.29597	7.56603	7.32925	7.61169	7.27072	7.31021	7.24358	7.06142	7.17124	7.49852	7.3085	7.46699	7.17542	6.88431	7.43314	7.2701	7.23812	7.2823	7.36497	7.2404	7.13431	7.09796	7.08247	7.24869	7.26981	7.25095	7.18613	7.22733	7.20022	7.26397	7.61343	7.23807	7.39703	7.18489
AGAP1	6.56218	6.6605	6.60692	6.71155	6.61126	6.63037	6.72755	6.62233	6.62345	6.60106	6.61566	6.64055	6.66906	6.63734	6.66991	6.63927	6.63005	6.64509	6.70112	6.52886	6.67216	6.63385	6.62626	6.68052	6.57544	6.59544	6.64103	6.61024	6.64649	6.64014	6.62627	6.58771	6.6148	6.64266	6.63402	6.65566	6.60565	6.59547	6.5992	6.65908	6.55616	6.7231	6.72196	6.59313	6.6315	6.5373	6.61285	6.63208	6.71643
AGAP11	6.76405	6.62395	6.65279	6.54803	6.66971	6.74996	6.5469	6.59449	6.48206	6.54118	6.64551	6.52914	6.62684	6.69037	6.55107	6.58678	6.56102	6.64782	6.54826	6.60302	6.63348	6.60158	6.55857	6.64452	6.62996	6.5564	6.52872	6.69989	6.6636	6.56708	6.5265	6.47326	6.54173	6.82642	6.64559	6.60587	6.61664	6.4884	6.63764	6.80985	6.52035	6.56871	6.4934	6.90683	6.64652	6.56153	6.6364	6.71817	6.4935
AGAP2	6.63462	6.71891	6.8429	6.80049	6.73926	6.67888	6.78936	6.81357	6.78404	6.7948	6.80602	6.73102	6.63965	6.76764	6.79167	6.79648	6.81554	6.75026	6.77844	6.70275	6.78053	6.6611	6.68956	6.68124	6.83429	6.83623	6.81825	6.73266	6.57073	6.72882	6.64904	6.66653	6.73506	6.70733	6.59668	6.71449	6.80986	6.78113	6.7438	6.68813	6.68911	6.64786	6.7801	6.71697	6.78935	6.79919	6.717	6.76218	6.69936
AGAP3	6.67746	6.69456	6.7875	6.63362	6.70857	6.70295	6.77062	6.80919	6.75627	6.69075	6.75658	6.74381	6.70691	6.73077	6.6968	6.72249	6.72066	6.72035	6.80368	6.774	6.815	6.65926	6.76697	6.66916	6.75623	6.6785	6.76037	6.84289	6.74267	6.63403	6.79935	6.73511	6.74552	6.66571	6.71869	6.726	6.77344	6.6559	6.72884	6.7375	6.76273	6.70559	6.7168	6.69941	6.77768	6.804	6.90856	6.6203	6.72411
AGAP6	6.9699	6.88581	6.98962	6.94607	6.93728	6.68987	7.05563	7.19152	7.01871	7.07487	7.08216	7.28475	7.13229	7.03231	7.14095	6.85109	6.99048	6.92512	6.95289	7.23617	7.08628	7.09955	6.98103	7.2105	6.91457	6.95191	6.92778	7.11925	7.11605	7.05109	7.10487	7.23153	7.02688	7.22854	7.13346	7.10067	7.12566	7.0809	6.96155	6.99916	7.09955	7.07684	7.0908	7.14195	7.12566	6.96695	7.09469	7.1555	7.1195
AGAP7	6.6669	6.71114	6.65693	6.70718	6.75087	6.64651	6.64296	6.7407	6.72379	6.64373	6.70325	6.64456	6.59452	6.7043	6.66289	6.74096	6.69702	6.71394	6.7136	6.72122	6.78462	6.69179	6.62792	6.81358	6.73665	6.66918	6.62697	6.69025	6.60165	6.6612	6.61869	6.82736	6.7176	6.56964	6.83202	6.62747	6.64168	6.80221	6.80222	6.64362	6.66756	6.68425	6.71135	6.62235	6.75226	6.71284	6.77316	6.78291	6.67701
AGAP8	7.82483	8.13896	8.04258	8.22276	7.73034	7.83015	8.01444	7.91116	7.55208	7.82172	8.13152	8.05645	8.43345	7.77823	7.69376	7.8623	7.93779	7.93473	7.86731	8.46507	7.9372	8.30373	7.71036	8.7293	8.09296	7.68034	7.84028	8.02262	8.472	8.30103	8.25061	8.23048	7.89254	8.20674	8.09848	8.06392	8.10173	8.23611	8.08908	7.95157	8.46757	8.4252	7.92625	8.45969	8.53449	7.79967	8.03534	8.33634	7.81468
AGBL1	6.64787	6.69659	6.60369	6.59241	6.63001	6.56467	6.5398	6.63885	6.67115	6.57204	6.63353	6.61264	6.65904	6.62595	6.58853	6.61513	6.63314	6.59175	6.68374	6.57131	6.6567	6.61079	6.59715	6.63183	6.61096	6.50537	6.67573	6.66851	6.6005	6.57093	6.5875	6.5412	6.68621	6.66193	6.66477	6.61204	6.54987	6.67435	6.58422	6.61719	6.6556	6.60146	6.60525	6.60432	6.54382	6.62472	6.59238	6.64066	6.65013
AGBL2	6.69966	6.64941	6.83092	6.66958	6.64436	6.77133	6.6734	6.63233	6.62204	6.62581	6.68715	6.73866	6.71803	6.70145	6.8309	6.63292	6.62498	6.7441	6.67711	6.62734	6.64578	6.76294	6.64139	6.63238	6.91034	6.65321	6.65509	6.69025	6.74265	6.72763	6.56432	6.67502	6.71235	6.65952	6.62891	6.57523	6.63159	6.62996	6.76781	6.61117	6.67981	6.70202	6.68428	6.63457	6.5472	6.68879	6.6201	6.64256	6.74775
AGBL3	6.71879	6.68328	6.57272	6.7181	6.69716	6.61039	6.72735	6.65907	6.56301	6.48395	6.64409	6.6782	6.58005	6.57202	6.6367	6.64555	6.61588	6.62414	6.65745	6.66275	6.61486	6.8011	6.58662	6.6459	6.47259	6.69666	6.601	6.58356	6.6663	6.68099	6.73637	6.81642	6.72419	6.63517	6.63849	6.63984	6.63484	6.60518	6.61998	6.64729	6.64252	6.80543	6.65564	6.74904	6.73483	6.49156	6.65597	6.5951	6.60086
AGBL4	6.66482	6.56282	6.63598	6.49361	6.54968	6.55707	6.62828	6.61188	6.58645	6.6663	6.63694	6.63252	6.59139	6.56091	6.61853	6.63433	6.55607	6.67861	6.66836	6.59809	6.53611	6.55094	6.5188	6.60769	6.64582	6.50591	6.56719	6.59935	6.65666	6.56421	6.6462	6.60261	6.59948	6.5957	6.63849	6.69167	6.57121	6.62996	6.61854	6.68813	6.57062	6.5601	6.68428	6.6836	6.68926	6.70121	6.64543	6.65482	6.45824
AGBL5	6.83831	7.05768	6.67654	7.06382	6.86458	7.06543	6.91779	6.89452	6.9078	6.88352	6.96849	7.00601	6.96848	6.91843	6.93462	7.07463	6.98746	6.95566	6.94376	7.11277	6.87385	7.14601	6.80253	6.80071	7.0002	7.042	7.04708	6.96569	7.12441	7.02253	6.97996	6.97479	6.99839	7.01716	6.97255	7.01872	6.96144	7.05706	7.12729	6.843	7.01273	7.01168	6.88211	7.07941	7.01834	6.96271	6.88396	6.90413	7.06057
AGC1	6.83933	6.77748	6.58574	6.57748	6.64305	6.73079	6.59059	6.62439	6.65744	6.73856	6.65428	6.5512	6.7264	6.61303	6.58	6.76226	6.61346	6.71777	6.60734	6.69501	6.56268	6.59075	6.65665	6.63717	6.71609	6.71308	6.68477	6.66543	6.78614	6.72763	6.77683	6.58104	6.71448	6.74752	6.99922	6.67118	6.50221	6.66908	6.61998	6.74793	6.64395	6.62931	6.58653	6.63093	6.67885	6.70897	6.61072	6.83646	6.66734
AGER	6.91732	6.78874	6.91045	6.83424	6.79812	6.79933	6.83208	6.83609	6.68857	6.85536	6.90605	6.82547	6.79785	6.7271	6.67833	6.77305	6.73872	6.7432	6.81306	6.78661	6.84519	6.75058	6.73837	6.75545	6.82028	6.81242	6.76455	6.7242	6.78963	6.78253	6.79552	6.79686	6.75182	6.90083	6.79372	6.89718	6.89196	6.82376	6.79153	6.82867	6.78792	6.80532	6.88505	6.81615	6.78226	6.83251	6.79009	6.78834	6.73341
AGFG1	7.21393	7.23595	7.07619	7.03451	7.17009	7.06788	7.26447	7.28274	7.13798	7.22201	7.13993	7.29732	7.13307	7.28016	7.25538	7.18528	7.22094	7.21509	7.1627	7.23484	7.2803	7.37018	7.41751	7.17726	7.08227	7.35741	7.28617	7.22114	7.23789	7.25731	7.23347	7.4408	7.22979	7.36255	7.37011	7.26566	7.35581	7.16074	7.31436	7.37556	7.19667	7.14668	7.40351	7.22083	7.30814	7.23208	7.18923	7.30238	7.27588
AGFG2	6.64486	6.76926	6.88144	6.6923	6.78224	6.78263	6.84781	6.82013	6.68851	6.7663	6.77757	6.79195	6.88566	6.88036	6.80592	6.81032	6.85319	6.85333	6.76892	6.77616	6.91721	6.79763	6.72823	6.67722	6.73545	6.82198	6.82487	6.81309	6.70648	6.75964	6.81157	6.70696	6.75374	6.84561	6.78224	6.7758	6.82411	6.78933	6.88189	6.76726	6.79874	6.79532	6.76998	6.90776	6.83253	6.77684	6.74381	6.81302	6.74034
AGGF1	7.55328	7.56437	7.43793	7.53354	7.48337	7.45591	7.68332	7.65278	7.68097	7.60543	7.68019	7.56703	7.38661	7.60732	7.61689	7.48506	7.65674	7.47035	7.58332	7.44679	7.65441	7.5807	7.57801	7.68712	7.46202	7.49648	7.53813	7.57115	7.30667	7.42984	7.53989	7.55398	7.55601	7.5446	7.55588	7.53695	7.4833	7.42904	7.58449	7.4813	7.38449	7.55239	7.61181	7.47889	7.40908	7.61982	7.60396	7.61127	7.56013
AGK	7.28918	7.48492	7.36351	7.52894	7.48032	7.34258	7.56155	7.40036	7.67442	7.43693	7.35719	7.29064	7.15787	7.47665	7.67774	7.4229	7.56188	7.61507	7.54811	7.44971	7.59577	7.43953	7.27073	7.52425	7.41793	7.43084	7.42574	7.27107	7.15982	7.42459	7.48748	7.25437	7.38657	7.32206	7.42474	7.2772	7.66782	7.17841	7.38125	7.30792	7.39044	7.26102	7.28194	7.54452	7.29681	7.88591	7.34421	7.40759	7.43664
AGL	6.87688	6.89122	6.96669	6.89419	6.9865	6.86266	6.9966	6.95131	6.96281	6.87287	6.98828	6.93139	6.91618	6.93961	6.94374	6.9533	6.95333	6.93581	6.91731	6.90003	6.98465	6.96485	6.93814	6.9062	6.93307	6.97566	6.92024	6.94459	6.9538	7.03566	6.94224	6.99346	6.93503	6.96037	6.94769	6.97217	6.95417	6.91618	6.966	6.88896	6.91063	7.00511	6.932	6.91713	6.96963	6.96646	6.91816	6.94915	6.92954
AGMAT	7.06764	7.32192	6.70575	7.02604	6.96589	6.99459	7.11471	6.99405	7.33684	7.33455	7.13781	7.03596	7.1155	7.29038	7.17676	7.50576	7.32904	7.21897	7.15043	6.83403	7.10192	7.12181	7.11001	6.88108	7.15676	7.08706	7.36984	7.14876	6.9749	7.10326	7.18694	7.04749	7.03116	7.08065	7.18538	7.19387	7.08567	6.92766	7.40333	6.89338	7.2493	7.13997	7.25705	7.04641	7.2294	7.34937	7.03844	7.12367	7.37062
AGPAT1	6.77414	6.78465	6.823	6.82848	6.82108	6.80535	6.82846	6.80007	6.78867	6.7768	6.84824	6.82507	6.697	6.77998	6.85343	6.712	6.80701	6.75917	6.74597	6.8625	6.76368	6.87565	6.84559	6.76115	6.83352	6.9319	6.82453	6.84431	6.88407	6.81035	6.90912	6.87488	6.86368	6.93039	6.87532	6.87926	6.90929	6.81501	6.84831	6.92428	6.82041	6.90494	6.81151	6.81575	6.89983	6.71158	6.8647	6.86553	6.86196
AGPAT2	7.1921	7.17862	7.07153	6.83452	7.2036	6.93914	7.21666	7.17254	7.13853	7.11059	7.1703	7.31619	7.10445	7.08889	7.17658	7.03044	7.15958	7.15616	7.0949	7.0829	7.16777	7.20556	7.19636	7.02838	7.14736	7.22602	7.22249	7.24583	7.09454	7.04547	7.21931	7.15992	7.27987	7.26466	7.23326	7.2349	7.34685	7.25888	7.31598	7.10577	7.17404	7.03244	7.10999	7.20753	7.1049	6.9546	7.11246	7.20892	7.1361
AGPAT3	6.67038	6.65238	6.71657	6.77231	6.69262	6.68472	6.6739	6.7343	6.65401	6.69266	6.70422	6.66617	6.77585	6.69764	6.71571	6.77357	6.67619	6.66457	6.65982	6.70736	6.6731	6.71827	6.75355	6.62999	6.75182	6.69337	6.60883	6.70496	6.73717	6.72452	6.76135	6.73377	6.70894	6.78745	6.71861	6.68904	6.73973	6.72449	6.79558	6.75277	6.67286	6.66749	6.71357	6.69884	6.76217	6.77327	6.66989	6.73549	6.79134
AGPAT4	6.70038	6.98389	7.00214	6.97258	6.82618	6.84562	6.94781	6.93093	6.83429	6.7546	6.83922	6.86429	6.79606	6.78676	6.92347	6.81826	6.87883	6.98086	6.75886	6.98958	7.09586	6.84452	6.85298	6.97023	6.9272	6.94921	6.84952	6.88993	6.88173	6.99386	6.80952	6.86437	7.01959	7.09282	6.89085	6.79029	6.93362	6.84945	6.99661	6.98331	6.85783	6.9259	6.86021	7.04545	6.93485	7.01794	6.90915	7.05495	6.88511
AGPAT5	6.85117	6.87888	6.78697	6.74899	6.91392	6.81107	6.97943	6.89298	7.04176	7.0397	6.90635	6.84002	6.78344	6.87034	6.99711	6.92661	7.03212	6.88073	6.93896	6.94602	6.97081	6.68968	6.88837	6.88477	6.9526	6.77062	7.00413	6.88249	6.76457	7.00519	6.90606	6.89388	6.90436	6.86737	7.01451	6.88105	6.79552	6.70538	6.91135	6.85685	6.93774	7.01218	6.96225	6.71214	6.86278	7.02685	6.96146	6.87876	6.93048
AGPAT6	6.80993	6.77138	6.76968	6.66772	6.73926	6.84377	6.78646	6.79403	6.80829	6.75888	6.69943	6.83072	6.86772	6.89328	6.82096	6.67187	6.73676	6.90879	6.90043	6.75826	6.84371	6.81974	6.92747	7.01706	6.76065	6.93071	6.78761	6.90279	6.83733	6.82572	6.9022	7.017	6.87341	6.81556	6.77021	6.85203	6.807	6.66209	6.76575	6.92833	6.75722	6.90921	6.8017	6.74566	6.86022	6.7717	6.74899	6.80766	6.70425
AGPAT9	8.23444	7.96581	8.15389	7.83174	8.356	8.09748	8.10064	8.66099	7.63092	8.1396	8.10608	8.88418	8.80236	7.85635	8.22961	7.54936	7.93936	7.8354	8.21256	7.72733	8.23443	8.50425	8.68988	7.8441	7.94831	9.04564	7.97268	8.53387	8.70283	7.86978	8.57323	8.92907	8.52918	8.82834	8.60352	8.30428	8.68846	8.9082	8.06946	8.43537	8.38611	7.88691	7.93319	8.42539	8.27632	7.71089	8.43911	8.08908	8.68613
AGPS	7.45885	7.31561	7.38533	7.35719	7.57079	7.33085	7.31191	7.53152	7.48639	7.36088	7.42613	7.58006	7.62449	7.4901	7.32269	7.52831	7.36285	7.4659	7.66201	7.4818	7.47115	7.30409	7.59149	7.21783	7.36197	7.44007	7.4407	7.5708	7.19306	7.39096	7.39645	7.20074	7.23744	7.37474	7.47856	7.36739	7.38628	7.31959	7.39601	7.4016	7.29755	7.29408	7.37153	7.1317	7.20686	7.52322	7.2852	7.33265	7.5377
AGR2	6.6405	6.67452	6.69717	6.59939	6.72478	6.64559	6.67522	6.69768	6.615	6.69341	6.7373	6.72583	6.65185	6.66199	6.63127	6.65852	6.64048	6.63781	6.63607	6.6455	6.64091	6.69011	6.63783	6.66342	6.63049	6.64562	6.67811	6.7246	6.65384	6.67955	6.67175	6.65205	6.65525	6.58712	6.69538	6.68855	6.61991	6.62033	6.65852	6.6142	6.62298	6.64637	6.66106	6.65324	6.6508	6.69568	6.60232	6.62502	6.7684
AGR3	6.78936	6.68259	6.66902	6.66107	6.6313	6.6859	6.69294	6.70429	6.67163	6.64357	6.61979	6.85251	6.75349	6.66825	6.69078	6.65331	6.7015	6.79915	6.7293	6.7181	6.58794	6.66384	6.66177	6.73556	6.70342	6.74826	6.63856	6.65549	6.66932	6.71533	6.67441	6.66566	6.67123	6.72333	6.71558	6.68997	6.70442	6.72565	6.6858	6.6384	6.64525	6.68535	6.72485	6.71236	6.64775	6.62991	6.68723	6.66773	6.73989
AGRN	7.12894	6.82137	7.07383	6.95013	6.90001	7.02184	6.76728	6.89947	6.92649	7.00966	6.90057	6.88793	6.97977	6.87607	6.83045	6.79735	6.89009	6.8564	6.92809	7.03853	6.82105	6.91672	6.9132	6.92564	6.9135	7.02414	6.84828	6.93866	6.99585	6.8928	6.84176	7.01277	6.97054	6.95814	6.75799	7.00903	6.89152	6.92887	6.95768	6.90583	6.96857	6.83112	6.8288	6.92466	6.97524	6.77597	6.82966	6.72181	6.96636
AGRP	6.68527	6.6263	6.69723	6.72147	6.67448	6.60189	6.59743	6.69667	6.62357	6.71203	6.72883	6.6829	6.63548	6.65896	6.69699	6.66898	6.55343	6.6486	6.66036	6.63055	6.61741	6.66209	6.67431	6.72746	6.58573	6.68723	6.68776	6.74073	6.65042	6.72286	6.69735	6.74688	6.74253	6.69012	6.71834	6.75094	6.6245	6.66057	6.64643	6.64975	6.69488	6.69893	6.60714	6.71097	6.70644	6.68668	6.62916	6.67937	6.64086
AGT	6.71676	6.65738	6.73679	6.74323	6.68681	6.8214	6.71478	6.7009	6.78404	6.58822	6.70186	6.72706	6.75344	6.75421	6.69933	6.68312	6.63845	6.69056	6.63879	6.78315	6.65228	6.69736	6.72642	6.62934	6.83691	6.95615	6.66974	6.69272	6.87976	6.73645	6.75795	6.72305	6.65614	6.65079	6.77716	6.60927	6.72253	6.80221	6.72239	6.7991	6.80454	6.74087	6.76451	6.64458	6.64421	6.86326	6.61685	6.6821	6.7456
AGTPBP1	8.05036	8.12216	8.35573	8.35095	8.27488	8.13973	8.19911	8.21957	7.92421	8.09142	8.4365	8.27935	8.3878	8.28795	8.08654	8.00767	8.15441	8.56169	8.30439	8.29303	8.32151	8.91902	8.46889	8.11916	8.43217	8.35549	8.42857	8.35583	8.57343	8.25576	8.7747	8.61071	8.54064	8.74146	8.3812	8.69104	8.74378	8.73518	8.49405	8.62583	8.71239	8.19301	8.01806	8.40279	8.62174	8.04764	8.51151	8.56591	8.33471
AGTR1	6.64663	6.68654	6.65216	6.67659	6.83812	6.68254	6.73873	6.75602	6.74719	6.73343	6.78504	6.71045	6.81495	6.63773	6.65194	6.70722	6.63165	6.74234	6.708	6.68103	6.75601	6.84619	6.75094	6.69035	6.73033	6.69536	6.62497	6.72763	6.77994	6.70618	6.73812	6.70384	6.75203	6.66252	6.756	6.65245	6.68517	6.72733	6.71276	6.65635	6.69088	6.70867	6.76354	6.70298	6.70034	6.68151	6.69699	6.73538	6.75365
AGTR2	6.56764	6.64277	6.83372	6.69146	6.65528	6.65026	6.71366	6.62293	6.69155	6.75027	6.59387	6.67246	6.7439	6.67607	6.61853	6.51335	6.79091	6.5258	6.76844	6.70748	6.71186	6.59416	6.62291	6.72804	6.61043	6.73752	6.56071	6.73495	6.5862	6.6874	6.53486	6.64118	6.53301	6.65504	6.58974	6.75635	6.61496	6.71766	6.67756	6.67132	6.73495	6.74865	6.62247	6.8011	6.68462	6.73516	6.59384	6.67758	6.68206
AGTRAP	8.0716	8.08011	8.28594	8.09922	8.24145	8.22361	8.25741	8.38843	8.0173	8.04148	8.35686	8.6457	8.68155	8.10193	8.26261	7.99173	8.19037	8.22217	8.0895	7.9198	8.37283	8.12448	8.31395	8.05569	8.64966	8.39813	8.35181	8.3915	8.47346	8.0786	8.14853	8.32376	8.45687	8.37973	8.62383	8.22788	8.45459	8.61827	8.40763	8.28749	8.31811	8.29279	8.02612	8.15149	8.22383	7.84328	8.42155	8.32725	8.32765
AGXT	6.68629	6.79867	6.79947	6.8106	6.57923	6.91512	6.71854	6.85526	6.67359	6.74005	6.77508	6.61716	6.67277	6.69178	6.64261	6.59287	6.82991	6.67047	6.63879	6.68893	6.66855	6.65234	6.66796	6.67384	6.80278	6.76337	6.78023	6.82779	6.76865	6.86765	6.70104	6.69248	6.83571	6.82754	6.69257	6.58515	6.85426	6.74474	6.81046	6.69526	6.8232	6.74713	6.83271	6.71047	6.72529	6.73273	6.83197	6.83646	6.6375
AGXT2	6.59891	6.43398	6.48588	6.57169	6.66174	6.58235	6.55651	6.58159	6.59621	6.58156	6.47704	6.50524	6.63965	6.60993	6.5962	6.55693	6.64154	6.57507	6.5282	6.58659	6.6672	6.45726	6.58404	6.56925	6.59365	6.57145	6.55591	6.60073	6.5028	6.57252	6.5222	6.56653	6.62356	6.51517	6.53194	6.67269	6.66113	6.60373	6.56649	6.5044	6.60233	6.53076	6.61526	6.64953	6.52918	6.44198	6.61362	6.63942	6.59824
AGXT2L1	6.67378	6.57743	6.60616	6.62058	6.60367	6.61404	6.56806	6.57251	6.66353	6.58949	6.59652	6.59814	6.61576	6.65635	6.6195	6.59545	6.67776	6.56419	6.60653	6.72612	6.56742	6.66102	6.60776	6.65861	6.58172	6.59414	6.61986	6.65883	6.59666	6.63054	6.63122	6.56356	6.5561	6.64441	6.65038	6.74071	6.62187	6.58379	6.62518	6.5641	6.61295	6.62721	6.62598	6.65931	6.65458	6.53049	6.5907	6.63164	6.59872
AGXT2L2	7.19408	7.22184	6.92366	7.03555	7.24514	7.12706	7.23959	7.3614	7.28145	7.26931	7.26306	7.18702	7.30607	7.1878	7.16685	7.18875	7.14209	7.29161	7.19498	7.18265	7.10271	7.19637	7.13465	7.21648	7.30655	7.13222	7.22916	7.22882	7.28898	7.26774	7.15531	7.27226	7.25635	7.31759	7.25485	7.29849	7.19338	7.26464	7.31479	7.09417	7.2596	7.13553	7.27031	7.248	7.19204	7.14293	7.15901	7.18786	7.07921
AHCTF1	7.43584	7.39064	7.42159	7.38006	7.30815	7.29548	7.33615	7.47279	7.22478	7.33357	7.4159	7.56772	7.4516	7.35763	7.32769	7.22997	7.37356	7.41357	7.37729	7.37611	7.53117	7.58169	7.55234	7.33691	7.32113	7.42524	7.34128	7.3981	7.34448	7.50751	7.5477	7.73046	7.63683	7.48235	7.47462	7.51807	7.58584	7.60049	7.40394	7.66896	7.74827	7.43054	7.33266	7.54407	7.55905	7.36897	7.63817	7.59789	7.61467
AHCY	7.87246	7.63549	7.37133	7.5962	7.73214	7.90665	7.98394	7.68488	7.83349	7.79566	7.60666	7.80798	7.46614	7.85893	7.71959	7.88735	7.80166	7.91943	7.7133	7.38061	7.73944	7.91186	7.77453	7.51674	8.16522	7.60997	8.08173	7.79989	7.52682	7.63414	8.12171	7.59793	7.71069	7.83887	7.84725	7.57371	7.68189	7.31015	7.76954	7.5955	7.53272	7.87751	7.56203	7.51179	7.82381	8.41746	7.90668	7.66634	7.85759
AHCYL1	8.80495	8.683	8.75975	8.58389	8.73814	8.67458	8.72371	8.70618	8.52602	8.71935	8.83131	8.78641	8.66876	8.69556	8.81527	8.63495	8.88439	8.65872	8.87293	8.77323	8.90895	8.80927	8.70425	8.6234	8.35586	9.1992	8.55446	8.66147	8.63587	8.53002	8.65773	8.83481	9.02472	8.62548	8.71982	8.64015	8.79353	8.63251	8.62997	8.90659	8.67708	8.65916	8.68657	8.74799	8.67479	8.75951	8.84903	8.81261	8.74574
AHCYL2	7.08954	7.02188	6.73679	7.03692	6.88741	6.98218	7.00142	7.02391	6.99909	6.98586	6.98913	6.97039	6.80981	6.96485	6.95524	6.85109	7.00323	6.91674	6.98573	6.87228	6.96344	7.02008	6.96005	6.88658	6.94247	6.95615	6.96583	6.96842	6.80421	7.10157	6.91139	7.00098	6.92995	6.95471	6.98938	7.04105	6.94846	6.85595	7.00113	6.75719	6.96086	6.9181	6.90386	6.94034	6.94255	6.96695	6.98025	6.97934	6.98465
AHDC1	6.69966	6.58448	6.70575	6.69308	6.77165	6.76944	6.7301	6.76215	6.82243	6.67876	6.59809	6.67682	6.68279	6.75027	6.73614	6.64825	6.6512	6.64284	6.65221	6.66112	6.76256	6.67125	6.76643	6.66051	6.68092	6.7347	6.74209	6.77433	6.80722	6.85359	6.84162	6.69377	6.90038	6.76519	6.71692	6.66797	6.88668	6.63601	6.64037	6.76599	6.82556	6.71667	6.67469	6.71544	6.6951	6.72146	6.71424	6.79494	6.66024
AHI1	6.62507	6.5388	6.76737	6.67145	6.64044	6.58235	6.81212	6.7042	6.69286	6.7018	6.86696	6.7004	6.61511	6.69037	6.80775	6.65782	6.77459	6.72294	6.73691	6.63032	6.65484	6.66342	6.67385	6.75149	6.62867	6.66585	6.73668	6.72023	6.67913	6.77207	6.81616	6.72446	6.6828	6.71746	6.83849	6.65714	6.73174	6.65619	6.81245	6.65659	6.79984	6.76615	6.79343	6.67874	6.76973	6.75805	6.81208	6.84719	6.8579
AHNAK	8.39012	8.27408	8.4204	8.41727	8.51845	8.36887	8.64901	8.43519	8.34478	8.30538	8.31473	8.39442	8.05433	8.37601	8.53696	8.36765	8.42881	8.46301	8.51817	8.38722	8.69362	8.54519	8.53221	8.19854	8.59093	8.5131	8.44734	8.53188	8.3222	8.56745	8.44223	8.3076	8.5213	8.53527	8.49924	8.34224	8.54235	8.31784	8.51032	8.63789	8.21388	8.34289	8.37302	8.23699	8.37244	8.58972	8.45408	8.42982	8.38297
AHNAK2	6.86691	6.62677	6.61971	6.702	6.66046	6.6825	6.63617	6.62293	6.63138	6.67271	6.71798	6.57571	6.79193	6.70009	6.69145	6.53323	6.61465	6.61301	6.59958	6.64312	6.55081	6.5365	6.74892	6.75149	6.70602	6.67084	6.63004	6.71679	6.59895	6.57943	6.62443	6.69112	6.71012	6.61714	6.60098	6.69487	6.62317	6.51976	6.67122	6.79549	6.60902	6.63105	6.661	6.65829	6.64771	6.76583	6.59093	6.64411	6.67954
AHR	9.26867	9.5621	9.24159	9.12246	9.19564	9.18865	9.13963	9.56772	9.14663	9.21931	9.69975	9.44212	9.22619	9.22494	9.18606	9.08099	9.25568	9.27421	9.2044	9.47382	9.16295	9.16277	9.19797	9.63428	9.38403	9.17919	8.9738	9.50909	9.21054	9.16132	9.19254	9.25561	9.20255	9.35742	9.07721	9.44374	9.22389	9.58685	9.40606	9.04184	9.3762	9.21684	9.30894	9.32605	9.36749	9.11896	9.14055	9.14398	9.10951
AHRR	6.61054	6.58716	6.55947	6.64206	6.56216	6.59362	6.5517	6.61188	6.56017	6.64203	6.56354	6.58016	6.67993	6.55274	6.56256	6.58073	6.67301	6.51303	6.58421	6.57148	6.54821	6.53904	6.51485	6.60614	6.64582	6.66263	6.46783	6.61056	6.72839	6.63038	6.5222	6.50908	6.54547	6.56647	6.58436	6.51046	6.50967	6.56588	6.67883	6.55544	6.70652	6.61348	6.45899	6.62235	6.55696	6.49983	6.58954	6.65777	6.57722
AHSA1	8.37262	8.15165	8.00608	8.32535	8.4232	8.26361	8.14873	8.22554	8.16598	8.45203	8.30086	8.08991	8.32296	8.31277	8.30372	8.55223	8.01369	8.26459	8.17086	8.26055	8.30535	8.03536	8.41878	8.16534	8.15894	8.39417	8.38303	8.06497	8.37954	8.29783	7.87458	7.99575	8.00112	7.97835	8.10973	8.16821	8.26481	8.03728	7.98159	8.0606	8.28336	8.25042	8.12365	7.94794	8.04232	8.31749	8.16342	8.34778	8.10347
AHSA2	8.57347	9.01458	7.87493	8.60817	8.67122	8.07499	8.25676	8.5031	8.31207	8.13743	9.12939	8.56058	8.34932	7.9193	8.82957	8.39678	8.32775	8.63653	8.48043	8.85104	8.2818	7.98417	7.98282	9.13549	9.02472	8.2226	8.58646	9.03402	8.87864	9.08808	8.18745	8.866	8.08203	8.55932	8.52883	8.61792	8.74323	8.66244	8.7815	8.28128	8.71363	8.456	8.8298	8.73495	8.64318	8.42082	8.38902	8.5109	8.23664
AHSG	6.53779	6.41426	6.54401	6.61143	6.5071	6.52788	6.60388	6.59007	6.53667	6.69243	6.5603	6.44533	6.56416	6.53594	6.48618	6.58234	6.50963	6.61301	6.54691	6.58828	6.56905	6.53904	6.57191	6.67694	6.56405	6.55003	6.51186	6.64285	6.53977	6.5507	6.61447	6.59677	6.53158	6.62494	6.59821	6.58974	6.63325	6.58866	6.58389	6.5734	6.55583	6.5857	6.55618	6.51127	6.57087	6.66073	6.60154	6.53207	6.69457
AHSP	10.0688	10.4453	11.8188	11.7161	10.7341	10.9215	9.14348	10.4318	10.6083	9.89034	9.90622	9.71808	11.0531	10.0548	9.77623	10.5069	8.97549	9.63705	9.43648	11.2056	10.0247	10.4244	9.48018	11.9806	9.90123	10.7121	10.2251	9.47245	11.1589	10.1962	8.98858	10.9417	10.1949	10.1381	9.65001	11.2983	10.3703	11.8433	9.69991	10.2068	10.8504	10.643	10.1052	12.0657	10.2375	10.221	10.8504	10.6544	9.92442
AICDA	6.70913	6.92092	6.62178	6.72378	6.71529	6.65989	6.74618	6.78704	6.62056	6.72547	6.84095	6.73992	6.72224	6.69746	6.7586	6.74787	6.81915	6.69854	6.72929	6.68733	6.66224	6.68495	6.71872	6.75305	6.66689	6.65471	6.64133	6.77768	6.73601	6.74154	6.71258	6.67628	6.72614	6.8105	6.82226	6.83178	6.80266	6.7586	6.79317	6.66025	6.73622	6.68595	6.63302	6.72206	6.72081	6.80824	6.64543	6.76624	6.77842
AIDA	9.91778	9.90003	10.2585	10.1588	9.96681	9.88341	10.1818	10.0665	10.3216	10.1403	9.77415	9.70758	9.79742	10.0492	10.0271	10.1439	10.0141	10.1018	10.0358	10.4479	10.0676	9.99329	9.91443	10.6649	9.72596	10.1075	10.0414	9.7335	10.3541	10.3236	9.83443	10.2653	9.87098	10.0519	9.80715	9.91778	10.2	9.66647	9.82609	9.86411	9.85861	10.2012	10.0113	10.2852	9.97428	10.1126	9.84634	10.1551	9.87929
AIF1	9.92639	9.48288	9.50734	9.26507	9.66614	9.534	9.42663	9.58468	9.24907	9.57253	9.37966	9.64918	9.59688	9.37572	9.3401	9.49095	9.42043	9.71358	9.6698	9.24285	9.41436	9.19262	9.66132	9.57131	9.40456	9.70016	9.52021	9.60178	9.51307	9.25202	9.15029	9.55968	9.64069	9.61676	9.89762	9.66239	9.58422	9.00365	9.69723	9.79653	9.6641	9.33332	9.47306	9.41827	9.40533	9.04422	9.78996	9.67972	9.36191
AIF1L	6.79999	6.73499	6.94933	6.76132	6.77276	6.75463	6.76607	6.89299	6.79636	6.82195	6.73331	6.82592	6.85339	6.80904	6.68281	6.86867	6.74119	6.77825	6.83042	6.8061	6.7014	6.81256	6.71571	6.61399	6.81353	6.85142	6.79614	6.76167	6.80564	6.79004	6.79748	6.86489	6.87323	6.7574	6.79372	6.75356	6.72111	6.82462	6.69977	6.77442	6.78757	6.78108	6.82671	6.80113	6.84157	6.70711	6.76261	6.80829	6.85792
AIFM1	7.17287	7.12817	7.07999	7.15708	7.13184	7.14468	7.13225	7.15244	7.17828	7.12306	7.10528	7.20587	7.0928	7.18577	7.17304	7.20205	7.30062	7.15573	7.20795	7.12213	7.15334	7.16518	7.12517	7.13446	7.08614	7.18893	7.13007	7.11843	7.01389	7.12306	7.02849	7.151	7.12159	7.0127	7.07795	7.0175	7.08168	6.92655	7.06936	7.19101	7.04262	7.08132	7.13127	7.08397	7.04611	7.19988	7.04899	7.03466	7.13607
AIFM2	6.69769	6.65738	6.60249	6.67322	6.66971	6.67296	6.61726	6.66664	6.6611	6.71689	6.74766	6.65302	6.59891	6.71345	6.54647	6.60214	6.65587	6.55706	6.63383	6.78476	6.65092	6.6429	6.65411	6.63717	6.65374	6.61967	6.62853	6.70221	6.76865	6.65074	6.72701	6.6438	6.67521	6.66109	6.78387	6.60121	6.70494	6.58272	6.64931	6.62619	6.62463	6.61694	6.59087	6.62048	6.70207	6.60309	6.59384	6.52052	6.6957
AIFM3	6.65151	6.79441	6.66105	6.67322	6.82181	6.76352	6.59793	6.72509	6.62612	6.79777	6.80348	6.74122	6.68138	6.73506	6.7234	6.68312	6.61588	6.69056	6.74389	6.71338	6.69025	6.76971	6.68833	6.83204	6.791	6.74304	6.7272	6.71348	6.63068	6.6874	6.80786	6.77748	6.67728	6.74623	6.62069	6.73357	6.69221	6.71005	6.65572	6.79362	6.74587	6.70202	6.65955	6.63792	6.66707	6.66443	6.62164	6.77592	6.63382
AIG1	6.79048	6.9354	6.94503	7.17968	6.815	6.76161	7.04521	6.94564	6.93631	6.83136	6.80348	6.97778	7.00331	7.03977	7.0895	7.07278	6.97967	6.93689	6.9119	6.82446	6.9987	7.05847	6.80783	6.85345	6.8955	6.94176	6.95119	6.9984	6.85247	6.92104	7.07008	6.89278	6.88359	7.06654	7.01851	6.94637	6.90523	6.80677	6.93234	6.92248	6.94038	6.98352	6.91329	6.8475	7.08701	7.11984	6.97193	6.95454	7.06038
AIM1	7.36662	7.43107	7.70308	7.33519	7.3718	7.54096	7.47411	7.43821	7.31009	7.43122	7.38147	7.54834	7.32939	7.34789	7.35758	7.50759	7.31747	7.50626	7.29643	7.46988	7.53407	7.5453	7.44875	7.3521	7.51515	7.38286	7.5294	7.71553	7.55031	7.53001	7.57412	7.45327	7.44309	7.47576	7.49417	7.50224	7.59026	7.52653	7.43176	7.46745	7.43976	7.3652	7.46582	7.68199	7.46212	7.28403	7.3801	7.32867	7.38621
AIM1L	6.6732	6.73968	6.62512	6.67272	6.66129	6.69216	6.67748	6.63486	6.64337	6.63016	6.65173	6.66484	6.68387	6.69654	6.67022	6.71294	6.61252	6.65939	6.65958	6.64316	6.6275	6.70902	6.63078	6.63724	6.68975	6.62503	6.6293	6.65726	6.68065	6.63971	6.7245	6.63105	6.66428	6.69223	6.61786	6.66337	6.71157	6.64527	6.64185	6.64475	6.6577	6.62912	6.68072	6.74629	6.61704	6.68819	6.64302	6.66469	6.60441
AIM2	7.11426	7.00423	7.10622	7.13958	7.01803	7.24883	7.10847	7.28831	7.16237	7.25616	6.96325	7.3877	7.32696	7.29513	7.2328	7.37339	7.1285	7.48491	7.38748	7.08924	7.11472	7.17351	7.31713	7.34556	7.69776	7.12158	7.25969	7.21387	7.13406	7.08167	7.17056	7.10469	7.12016	7.20986	7.12035	7.29465	7.07531	7.77449	7.18251	7.37674	7.26986	7.29396	7.2454	7.19728	7.13377	7.14625	7.22154	7.2769	7.28827
AIMP2	8.36778	8.00659	8.14775	8.15417	8.07785	8.17878	8.37101	8.36715	8.44916	8.33991	8.02387	8.15318	7.81408	8.38121	8.34425	8.32775	8.3661	8.27999	8.45223	7.9199	8.37756	8.01937	8.21411	8.0319	8.15971	8.19344	8.0934	8.15389	7.95959	8.04154	7.95792	7.82653	8.05817	7.81236	8.19634	7.88783	8.05022	7.88986	8.01127	8.06376	7.81955	7.93964	8.29605	7.86898	7.90395	8.45846	8.06574	8.22409	8.11047
AIP	8.80189	8.74535	8.92264	8.84628	8.72373	8.9342	8.94031	8.6773	9.07477	8.94624	8.90919	8.69159	8.54958	8.83586	8.846	8.86483	8.86311	8.925	8.72829	8.8286	8.80495	8.87638	8.63473	8.59087	8.74535	8.90163	9.05878	8.50947	9.01936	9.05374	8.73627	8.61866	8.87009	8.6757	8.65773	8.62952	8.76037	8.50467	8.65524	8.79999	8.73653	8.85061	8.74108	8.71007	8.70708	8.78399	8.85343	8.69322	8.79992
AIPL1	6.59026	6.69654	6.67006	6.63872	6.64032	6.64633	6.59648	6.67921	6.61936	6.6498	6.62578	6.54597	6.64861	6.57333	6.59419	6.59441	6.59843	6.6538	6.55148	6.61713	6.52046	6.56773	6.52579	6.62859	6.55218	6.57402	6.59172	6.63158	6.5762	6.60236	6.61464	6.65187	6.65232	6.62935	6.6522	6.54399	6.62496	6.6007	6.63655	6.64434	6.58614	6.68337	6.5914	6.58595	6.57936	6.55544	6.63427	6.59105	6.62642
AIRE	8.72109	9.01204	8.83816	8.79235	8.74574	8.73599	8.69182	8.92957	8.597	8.79496	8.9209	8.87634	8.75934	8.68295	8.63878	8.65024	8.69371	8.73261	8.70625	8.95387	8.70243	8.72633	8.80247	8.96699	8.85154	8.74942	8.55976	8.83607	8.77834	8.61471	8.70023	8.7734	8.77303	8.72788	8.71964	8.78996	8.72334	8.91059	8.73328	8.78754	8.85614	8.80462	8.77059	8.82175	8.80198	8.619	8.64273	8.69305	8.69892
AJAP1	6.65451	6.69807	6.78858	6.72381	6.70944	6.66681	6.64603	6.66558	6.68034	6.64818	6.71314	6.68683	6.58047	6.68963	6.61996	6.64766	6.66879	6.65263	6.70523	6.70226	6.71556	6.67999	6.58415	6.70862	6.6818	6.70672	6.62258	6.69778	6.59092	6.7306	6.63053	6.66384	6.73637	6.63103	6.59086	6.66552	6.68525	6.65918	6.62376	6.70538	6.6229	6.71336	6.6498	6.69109	6.66078	6.69409	6.65966	6.67393	6.67523
AK1	7.28587	7.17502	7.71683	7.43714	7.03195	7.22582	7.04344	7.10574	7.20418	7.1132	7.13661	6.96331	7.17589	6.90298	7.166	7.11324	7.19472	7.15106	7.0182	7.74847	7.08885	7.04096	6.94431	7.52691	6.9051	6.95323	7.08368	7.13848	7.13308	7.1518	6.84715	7.01006	7.06582	6.93927	6.94719	7.07206	7.07739	7.2032	7.16595	7.25837	7.34286	7.26844	7.12164	7.41847	7.04536	7.11984	6.90806	6.9341	6.92454
AK2	7.50828	7.4654	7.3043	7.26798	7.48033	7.22389	7.5264	7.5428	7.57589	7.53287	7.51557	7.4904	7.30076	7.50889	7.46734	7.5617	7.38295	7.58047	7.52449	7.28316	7.48851	7.43161	7.65304	7.32298	7.5039	7.52095	7.45866	7.46542	7.35779	7.36578	7.37352	7.31999	7.39508	7.35773	7.52785	7.30142	7.46386	7.3205	7.45256	7.40795	7.36889	7.45403	7.45894	7.19116	7.35181	7.45512	7.419	7.41376	7.473
AK2P2	7.26795	7.45373	7.40417	7.29603	7.17534	7.21339	7.09618	7.34113	7.12322	7.19182	7.51875	7.23768	7.11971	7.03466	7.09492	7.0608	7.131	7.23043	7.18792	7.6205	7.2986	7.56179	7.16999	7.57983	7.29556	7.22978	7.09675	7.58171	7.00352	7.24556	7.1391	7.25164	7.19833	7.03045	6.93868	7.89403	7.13537	7.39348	7.29422	7.19147	7.30313	6.95457	7.29205	7.54857	7.22143	6.99459	7.22428	7.03437	7.27363
AK3	8.03883	8.05744	7.8272	8.2559	8.12511	7.95157	8.07229	8.26919	8.49574	8.18866	7.98261	7.90962	7.88146	8.33745	8.42226	8.28766	8.29469	8.21712	8.26809	8.18822	8.19397	8.23334	8.03082	7.90505	7.87069	8.33088	8.26774	8.12513	7.85714	8.32915	7.94419	7.98694	8.07529	7.94405	8.04574	8.026	8.21696	7.80934	8.03317	8.02056	8.12905	8.38902	8.185	8.22738	7.93151	8.46171	8.06574	8.29537	7.98443
AK3L1	6.7908	6.78716	6.73444	6.71729	6.76805	6.7218	6.76885	6.82145	6.78095	6.70653	6.74763	6.82245	6.76216	6.84647	6.72925	6.6658	6.7647	6.76252	6.78642	6.72778	6.75226	6.78427	6.75688	6.79646	6.74635	6.75699	6.82548	6.78626	6.73935	6.75835	6.7784	6.70153	6.7784	6.79832	6.77886	6.7146	6.70183	6.76749	6.76649	6.70499	6.70016	6.73893	6.76672	6.75618	6.79159	6.71994	6.75535	6.71807	6.74766
AK5	6.71989	6.74168	6.79546	6.81965	6.76522	6.68124	6.69325	6.68395	6.76558	6.7634	6.65991	6.74972	6.74661	6.79088	6.75334	6.75509	6.75813	6.65638	6.71469	6.6851	6.69942	6.76557	6.7122	6.64658	6.63975	6.69769	6.68554	6.71747	6.72823	6.71306	6.76488	6.666	6.67838	6.67806	6.67783	6.73321	6.69942	6.69921	6.71443	6.64926	6.65717	6.72472	6.76159	6.64257	6.77938	6.67856	6.73576	6.69966	6.76062
AK7	6.50631	6.51904	6.55947	6.58132	6.64986	6.65422	6.6734	6.60858	6.64842	6.52324	6.57253	6.60509	6.57565	6.53594	6.66633	6.53489	6.60426	6.4947	6.59692	6.70111	6.65969	6.62798	6.57953	6.67845	6.64845	6.48925	6.63986	6.54103	6.45645	6.63597	6.67018	6.61771	6.66816	6.49972	6.55522	6.60927	6.60126	6.61871	6.56202	6.61117	6.56908	6.58918	6.65955	6.60674	6.53322	6.58405	6.6201	6.60937	6.45946
AKAP1	6.70107	6.70145	6.61607	6.58135	6.67599	6.7542	6.72825	6.78679	6.66803	6.67872	6.82878	6.62993	6.70372	6.86656	6.74278	6.79078	6.81033	6.75847	6.74143	6.74286	6.72475	6.81013	6.7203	6.7161	6.77352	6.80897	6.83643	6.73845	6.74543	6.83488	6.91193	6.69517	6.77327	6.88154	6.78341	6.70887	6.78324	6.59816	6.81251	6.76304	6.67151	6.75737	6.81632	6.78684	6.82736	6.83107	6.72093	6.78956	6.8608
AKAP10	6.93104	6.97138	7.04612	7.03692	6.90678	6.75953	6.94444	7.01759	6.71391	6.99708	6.83801	6.98259	6.92127	6.85214	6.92244	6.94038	6.92257	7.00293	6.9227	7.00644	6.95135	6.83548	6.87999	6.78854	6.87206	6.94037	6.91116	6.91348	6.86804	6.89232	6.93507	7.00515	6.83021	7.01454	7.01523	6.839	6.84583	7.13449	7.07214	7.12723	6.98513	6.93439	6.98315	6.97525	6.99582	7.07355	6.94937	6.88989	6.97131
AKAP11	7.29855	7.29325	7.20702	7.26588	7.34227	7.15095	7.40495	7.34781	7.34479	7.38055	7.39543	7.25146	7.15151	7.40345	7.29777	7.27809	7.37861	7.38182	7.29029	7.34415	7.36537	7.32037	7.36306	7.34309	7.22863	7.275	7.38698	7.35975	7.20926	7.43919	7.37728	7.38579	7.32328	7.38808	7.34399	7.39069	7.3943	7.22305	7.47796	7.22526	7.28569	7.31047	7.33887	7.39095	7.41131	7.32624	7.28442	7.36568	7.38047
AKAP12	6.75622	6.73058	6.79158	6.79107	6.82871	6.69117	6.71886	6.77599	6.70103	6.70495	6.82704	6.75406	6.69981	6.7149	6.68219	6.72058	6.71367	6.7092	6.75404	6.75058	6.72584	6.67868	6.78534	6.72607	6.7686	6.80659	6.72538	6.73194	6.77968	6.61757	6.82181	6.82615	6.77879	6.77331	6.74992	6.69486	6.72948	6.72389	6.72301	6.76018	6.74802	6.72041	6.73846	6.76093	6.76213	6.6977	6.81977	6.74119	6.73685
AKAP13	8.31106	8.14975	8.39245	8.20423	8.22446	8.2148	8.29782	8.39461	8.08476	8.28253	8.52596	8.513	8.25634	8.06708	8.17187	8.07385	8.23462	8.24811	8.11119	8.32203	8.52671	8.51355	8.37665	8.29923	8.33966	8.4792	8.00379	8.33078	8.42367	8.33003	8.38958	8.30786	8.59157	8.34456	8.51893	8.33035	8.41833	8.54613	8.25261	8.32134	8.20302	8.30794	8.13168	8.47339	8.34413	8.13394	8.37898	8.36438	8.29688
AKAP14	6.64221	6.59203	6.74677	6.5788	6.60451	6.60038	6.55972	6.61874	6.56672	6.57992	6.62422	6.54208	6.57121	6.54952	6.60136	6.54957	6.58202	6.56503	6.58401	6.63514	6.57711	6.5889	6.65221	6.58578	6.64089	6.59599	6.60946	6.69115	6.58372	6.62949	6.65366	6.65896	6.56362	6.6294	6.62526	6.59412	6.57272	6.63408	6.59256	6.57352	6.56327	6.53178	6.62416	6.58793	6.60658	6.55906	6.58157	6.54374	6.68254
AKAP2	6.72969	6.79655	6.71287	6.72138	6.63203	6.72967	6.73381	6.70842	6.70344	6.71748	6.74615	6.77	6.73388	6.70806	6.71661	6.69199	6.70217	6.73607	6.72701	6.63306	6.80229	6.72729	6.71878	6.73961	6.75286	6.75498	6.74626	6.7349	6.73279	6.7087	6.65461	6.66956	6.67878	6.75817	6.68476	6.71698	6.74469	6.64719	6.72881	6.70908	6.65055	6.68465	6.72768	6.72879	6.57571	6.70691	6.66619	6.70402	6.71852
AKAP3	6.57508	6.64419	6.66323	6.70542	6.70102	6.6825	6.6071	6.69527	6.62056	6.61054	6.63828	6.50067	6.70688	6.79015	6.5496	6.65924	6.73978	6.68519	6.62113	6.80304	6.66593	6.64403	6.63766	6.73536	6.61043	6.65798	6.67451	6.61669	6.65942	6.60021	6.62024	6.58104	6.64771	6.59088	6.62069	6.69948	6.75927	6.73419	6.67628	6.62239	6.58451	6.59267	6.75203	6.59502	6.57638	6.57444	6.60771	6.67276	6.62733
AKAP4	6.66143	6.70415	6.6373	6.66611	6.6362	6.62951	6.71638	6.627	6.63441	6.66223	6.5926	6.63644	6.58826	6.67789	6.61585	6.59099	6.6866	6.66477	6.60223	6.66173	6.61719	6.67289	6.65612	6.68764	6.63948	6.62438	6.6214	6.7017	6.61136	6.66028	6.57959	6.58741	6.64914	6.59451	6.63189	6.5857	6.62784	6.64468	6.61654	6.61704	6.62797	6.6523	6.59307	6.7434	6.62734	6.73365	6.64723	6.67594	6.67404
AKAP5	6.71879	6.65738	6.8429	6.6582	6.5863	6.81107	6.65354	6.69794	6.66	6.56292	6.61211	6.67246	6.73859	6.63609	6.61224	6.56463	6.74767	6.68391	6.65867	6.75523	6.72607	6.68968	6.67033	6.65337	6.77812	6.67533	6.64909	6.55685	6.64413	6.70065	6.69173	6.66792	6.61495	6.76647	6.6194	6.74639	6.68791	6.60973	6.6454	6.63774	6.5465	6.8025	6.61386	6.70219	6.63439	6.64499	6.54777	6.57839	6.67581
AKAP6	6.68629	6.57592	6.6381	6.58907	6.61675	6.6333	6.48765	6.7842	6.59343	6.6274	6.59961	6.59232	6.61356	6.52817	6.61981	6.59594	6.6626	6.68923	6.64595	6.52224	6.65354	6.6367	6.65912	6.77058	6.50669	6.67829	6.52017	6.5515	6.59895	6.58361	6.58324	6.67628	6.54547	6.64919	6.68634	6.58515	6.66431	6.71443	6.56928	6.67507	6.66756	6.63791	6.56441	6.58134	6.57374	6.50629	6.63206	6.65632	6.55962
AKAP7	7.53586	7.54209	7.73547	7.71343	7.50147	7.52564	7.41852	7.51199	7.5504	7.38584	7.41746	7.49538	7.6466	7.46641	7.49019	7.5096	7.47948	7.42103	7.36011	7.47083	7.52594	7.57781	7.44559	7.55429	7.46095	7.5124	7.50633	7.36305	7.58068	7.68336	7.42888	7.59449	7.60626	7.5889	7.30583	7.46992	7.60632	7.47554	7.42732	7.55241	7.44936	7.61224	7.64359	7.64548	7.65586	7.4847	7.59691	7.49663	7.55111
AKAP8	7.53476	7.40766	7.47199	7.45216	7.53097	7.57579	7.76139	7.57461	7.50087	7.65208	7.58531	7.58187	7.52222	7.4632	7.67339	7.47356	7.52831	7.59713	7.46473	7.36016	7.49311	7.53449	7.57757	7.59173	7.64798	7.56349	7.63497	7.63729	7.21162	7.56698	7.41728	7.63853	7.56433	7.50005	7.47947	7.55643	7.4899	7.57362	7.76492	7.66506	7.42852	7.66913	7.60232	7.6788	7.53042	7.71774	7.60286	7.655	7.55235
AKAP8L	7.29115	6.98944	7.08548	7.02113	7.1808	6.88076	7.21344	7.18656	7.09509	6.85876	7.30403	7.18432	7.19118	7.1001	7.05543	7.20732	7.08134	7.1767	7.03729	7.38555	7.23015	7.43068	7.18361	7.28606	7.07791	7.44548	7.17905	7.17456	7.55563	7.21101	7.25595	7.23294	7.31971	7.2782	7.26101	7.24374	7.47227	7.1892	7.35694	7.12248	7.21929	7.11742	7.19024	7.48557	7.37377	7.1848	7.22681	7.21356	7.22127
AKAP9	6.60761	6.69029	6.71526	6.85335	6.63696	6.71484	6.74736	6.67678	6.78822	6.63016	6.72562	6.76335	6.64251	6.70753	6.7291	6.69243	6.82057	6.60002	6.70592	6.7338	6.70625	6.7557	6.66082	6.80296	6.70077	6.65176	6.66611	6.69698	6.71381	6.76765	6.75989	6.66427	6.77362	6.74783	6.72074	6.64861	6.66625	6.70942	6.70677	6.75068	6.77802	6.76327	6.63228	6.72997	6.69187	6.73693	6.7202	6.65238	6.78179
AKIRIN1	7.71621	7.80949	7.76764	7.79109	7.76532	7.93318	7.48209	7.85165	7.70305	7.75212	7.646	7.71637	7.87553	7.65407	7.68138	7.53938	7.80276	7.66975	7.79288	7.77132	7.52213	7.44958	7.56997	7.55073	7.38276	7.49882	7.65663	7.90253	7.85073	7.55155	7.72391	7.60386	7.49268	7.68577	7.52262	7.79202	7.61325	7.83357	7.82334	7.68636	7.80379	7.71024	7.67507	7.66178	7.60148	7.59456	7.75276	7.53924	7.73126
AKIRIN2	9.15127	9.18099	9.11633	9.14995	9.5157	9.12215	9.10461	9.15762	8.82783	9.15925	9.32786	9.48092	9.68717	9.1787	9.35289	9.15999	9.18821	9.08468	9.51716	9.17484	9.26065	9.33645	9.6028	9.17044	9.67037	9.28153	9.2122	9.45824	9.64221	9.38878	9.61033	9.45658	9.49522	9.54577	9.58806	9.5864	9.54654	9.73593	9.59214	9.73162	9.74401	9.39809	9.23481	9.36112	9.36599	9.20044	9.67658	9.45133	9.62705
AKNA	10.0224	9.95297	9.96552	10.0101	9.8282	10.0023	10.1858	9.87492	10.0783	10.0384	10.0407	10.1075	10.0626	9.85143	10.0611	10.1222	10.0164	10.0241	9.76692	9.79818	10.2289	10.5293	10.1544	9.77833	10.021	10.1858	10.1305	10.0113	10.433	10.4873	10.4792	10.2559	10.3408	10.585	10.1806	9.92981	10.3927	9.9596	10.1499	10.3377	10.1392	10.0519	9.62251	10.121	10.1234	10.0793	10.2739	10.4054	10.0378
AKNAD1	6.88117	6.62815	6.8811	6.69146	6.66698	6.65615	6.6968	6.72944	6.68008	6.66466	6.63828	6.70844	6.71664	6.60993	6.75344	6.7797	6.70288	6.68246	6.7888	6.61299	6.72607	6.71643	6.65536	6.89598	6.64718	6.63325	6.73531	6.75163	6.75753	6.73003	6.75795	6.74891	6.82482	6.68871	6.70525	6.74209	6.73641	6.69354	6.63495	6.62423	6.57902	6.73739	6.73095	6.76978	6.65471	6.73031	6.70973	6.66835	6.63382
AKR1A1	8.10894	7.9646	7.91073	7.93996	8.08236	8.0422	8.12417	8.1058	8.02184	8.18867	7.98774	8.06993	7.86958	8.08586	8.14168	8.05596	8.1179	8.09802	7.89437	7.93419	7.96369	7.90702	8.00693	7.97321	8.27106	8.01363	8.15284	8.02561	7.89811	7.98015	8.14659	7.91433	7.96205	7.86241	8.24065	7.97271	7.96471	7.94784	8.06131	8.03725	7.96375	8.0237	8.11902	7.83261	7.95855	8.2338	7.92086	7.98777	8.15119
AKR1B1	8.89454	8.93896	8.89248	8.92957	8.91858	8.77002	9.10278	8.87379	9.3877	9.20269	8.82416	8.66058	8.63274	8.77323	8.9439	9.07327	8.85315	9.01312	9.08527	8.73756	8.99018	8.75006	8.56986	8.6629	8.6129	8.94468	9.15616	8.63854	8.72682	8.8316	8.7052	8.66876	8.72206	8.60396	8.65962	8.57832	8.84137	8.37424	8.79326	8.59595	8.3216	9.05374	8.99409	8.68895	8.67968	9.50905	8.65986	8.81049	8.86545
AKR1B10	6.53085	6.60598	6.57054	6.58907	6.67371	6.61226	6.53522	6.63398	6.53526	6.56292	6.59524	6.63399	6.60487	6.54751	6.52355	6.56736	6.5764	6.5925	6.58788	6.64992	6.5743	6.54812	6.56925	6.64317	6.4469	6.65006	6.50345	6.55551	6.52863	6.54058	6.58895	6.5526	6.58077	6.56212	6.48467	6.53714	6.63484	6.61723	6.64159	6.52754	6.5465	6.68928	6.62859	6.69241	6.55543	6.63668	6.5658	6.56496	6.60355
AKR1B15	6.6123	6.69319	6.62754	6.60787	6.61675	6.56529	6.60855	6.54185	6.54277	6.61677	6.57405	6.54208	6.54602	6.6686	6.65237	6.57753	6.53662	6.63448	6.60112	6.54831	6.70591	6.5403	6.62419	6.55416	6.61043	6.76911	6.66553	6.57954	6.57382	6.52503	6.5699	6.58252	6.6075	6.56808	6.67828	6.74069	6.69072	6.73257	6.60126	6.5789	6.57209	6.61694	6.64139	6.56728	6.63915	6.70508	6.63353	6.55393	6.58878
AKR1C1	6.59311	6.60453	6.60689	6.57539	6.51554	6.51356	6.61581	6.63568	6.55905	6.55319	6.60101	6.54049	6.55568	6.46739	6.53623	6.47279	6.55983	6.63189	6.56957	6.60791	6.70358	6.52452	6.59573	6.55076	6.4469	6.5581	6.55281	6.5656	6.53489	6.70184	6.58324	6.62464	6.67936	6.64919	6.61394	6.62898	6.65271	6.53733	6.42571	6.54934	6.5747	6.5857	6.55618	6.54045	6.50348	6.5771	6.66475	6.58517	6.60355
AKR1C2	6.73768	6.7728	6.75446	6.64584	6.66675	6.69349	6.692	6.63983	6.67786	6.69638	6.67721	6.66693	6.73828	6.67904	6.68365	6.68235	6.6607	6.65275	6.67391	6.68639	6.72236	6.67734	6.66133	6.72221	6.70669	6.65339	6.69317	6.65773	6.68776	6.63987	6.66292	6.68508	6.63012	6.66111	6.65271	6.66333	6.69835	6.73541	6.66876	6.77501	6.67233	6.65338	6.68197	6.69065	6.71674	6.62703	6.69672	6.6684	6.68922
AKR1C3	7.66821	7.66141	8.07864	8.54875	8.42743	8.25975	8.57644	7.58942	8.66914	7.70623	7.99354	7.28803	7.6907	8.07414	7.81191	7.80247	7.6942	7.80018	7.33603	8.03669	7.98681	7.20676	7.38068	7.58432	7.49125	7.64511	7.63003	7.55531	7.90391	7.47974	7.36605	7.15765	8.5038	7.75154	7.76812	7.4925	8.17592	7.97267	7.62347	7.68128	7.50138	7.67036	7.25973	7.01284	7.57413	7.47468	7.54843	7.45218	7.2909
AKR1C4	6.71503	6.69141	7.00669	6.96849	6.97929	6.88033	6.94542	6.7765	7.04866	6.82137	6.84632	6.73676	6.91489	6.8987	6.82073	6.84084	6.82912	6.7968	6.72048	6.84142	6.85158	6.75585	6.88405	6.90847	6.74285	6.70179	6.76552	6.78311	6.87896	6.77744	6.81667	6.74969	6.96601	6.87551	6.80379	6.92121	6.69722	6.78963	6.79526	6.7292	6.78335	6.72455	6.75178	6.64043	6.76418	6.68299	6.83283	6.67556	6.73004
AKR1CL1	6.68246	6.6488	6.72272	6.70465	6.76068	6.71597	6.65228	6.77146	6.68547	6.68744	6.68676	6.7969	6.64314	6.6881	6.58911	6.64472	6.71812	6.67672	6.61261	6.67408	6.76072	6.71551	6.69078	6.67851	6.67294	6.66422	6.69371	6.6637	6.68887	6.7628	6.67216	6.77948	6.82599	6.63937	6.69867	6.6983	6.72619	6.69431	6.63413	6.61357	6.6247	6.71623	6.63258	6.65566	6.65605	6.69556	6.73886	6.67233	6.63272
AKR1D1	9.94346	10.1598	10.0712	9.88043	9.86829	10.0348	9.85584	10.1327	9.89895	9.98817	10.2074	10.0147	10.0751	9.84195	9.9376	9.81056	9.92445	9.92871	9.91223	10.1872	10.0518	9.81714	9.93538	10.2977	10.1634	9.82804	9.74154	10.0762	9.9756	9.89488	9.86041	10.0238	9.99406	9.84798	9.80891	10.0778	9.93729	10.26	10.1425	9.83808	10.0945	9.94749	10.05	10.1824	9.91122	9.81178	9.83442	9.92326	9.94309
AKR1E2	6.72434	6.74634	6.6381	6.71253	6.72178	6.56119	6.68639	6.62133	6.69775	6.68938	6.63288	6.58165	6.70111	6.63756	6.65002	6.6677	6.65355	6.58223	6.58549	6.60965	6.72607	6.6599	6.65912	6.80406	6.60188	6.67976	6.69649	6.62161	6.97178	6.76631	6.63817	6.7374	6.69595	6.74492	6.59106	6.73213	6.68211	6.68638	6.82253	6.62619	6.63563	6.67581	6.71774	6.77162	6.70753	6.62981	6.63069	6.81263	6.6375
AKR7A2	9.03732	9.0866	8.73944	8.92197	9.0438	9.23187	9.37878	8.82441	9.20183	9.05545	9.0224	8.94812	8.70052	9.34421	9.35964	9.34421	9.43609	9.23875	9.26447	8.76835	9.11416	9.04754	8.97441	8.67545	8.71935	9.1906	8.83507	8.94129	8.7437	8.79912	8.91484	8.85742	9.09344	8.75172	8.93748	8.81001	8.7743	8.76378	8.744	9.06981	8.76219	8.96611	8.94939	8.74598	8.94225	9.1453	8.97889	9.08139	9.02794
AKR7A3	7.24597	7.17646	7.09871	7.17366	7.22395	7.16029	7.22289	7.07628	7.1858	7.26059	7.17489	7.24364	7.10375	7.18956	7.28017	7.27498	7.24819	7.31442	7.33673	7.2112	7.25652	7.26378	7.17462	7.39309	7.13049	7.24181	7.38097	7.12791	7.13457	7.17705	7.18655	7.08153	7.18401	7.22776	7.29223	7.17883	7.0789	7.16366	7.17732	7.20737	7.23338	7.17945	7.19785	7.22634	7.16081	7.17855	7.28596	7.12846	7.26496
AKR7L	6.71676	6.64678	6.70146	6.63694	6.60156	6.62949	6.70041	6.68189	6.58234	6.61224	6.72943	6.61716	6.5259	6.63326	6.66743	6.65782	6.59439	6.55706	6.63879	6.59637	6.68162	6.71863	6.73677	6.61904	6.67731	6.71308	6.67291	6.65497	6.59617	6.67565	6.7223	6.58962	6.59058	6.60776	6.66495	6.62898	6.60285	6.64912	6.67756	6.70459	6.55737	6.72925	6.5004	6.60856	6.68462	6.55243	6.52213	6.64411	6.70545
AKT1	8.3682	8.34009	8.39584	8.46813	8.51046	8.28936	8.30289	8.3898	8.31186	8.31574	8.63342	8.54175	8.40889	8.22667	8.33293	8.26062	8.36264	8.1696	8.25269	8.44852	8.40033	8.40449	8.35828	8.49916	8.24875	8.48659	8.24427	8.47575	8.54589	8.49249	8.37695	8.73134	8.62103	8.58511	8.34421	8.65456	8.72928	8.48744	8.41126	8.54745	8.56749	8.50278	8.42111	8.55536	8.56925	8.2534	8.39322	8.62681	8.37938
AKT1S1	6.89599	6.81178	6.98152	6.86754	6.74709	6.90275	6.71605	6.84256	6.69521	6.8494	6.82934	6.76701	6.89238	6.73916	6.81632	6.7837	6.77623	6.82335	6.80372	6.72744	6.671	6.78659	6.68709	6.76753	6.79908	6.76911	6.82842	6.77547	7.03596	6.68997	6.74939	6.93225	6.82562	6.82409	6.81379	6.90079	6.86211	7.15123	6.92886	6.85314	6.8449	6.7518	6.84831	6.90893	6.82411	6.83621	6.80609	6.84862	6.78923
AKT2	6.59683	6.48444	6.74122	6.66584	6.63216	6.64651	6.62147	6.4959	6.54115	6.7018	6.57682	6.74924	6.66454	6.55274	6.57095	6.50855	6.66485	6.69854	6.65483	6.52438	6.63596	6.60158	6.54106	6.85071	6.63264	6.79835	6.64432	6.58869	6.74265	6.67045	6.58753	6.60261	6.61604	6.80133	6.41629	6.47485	6.64168	6.57317	6.61193	6.57514	6.48881	6.6066	6.56586	6.69903	6.57374	6.62424	6.70274	6.58166	6.61951
AKT3	6.71903	6.61842	6.78854	6.70442	6.72396	6.76483	6.80117	6.74788	6.77785	6.76659	6.72246	6.72495	6.75109	6.78379	6.792	6.74529	6.72308	6.75637	6.78498	6.74984	6.71022	6.7247	6.75719	6.71087	6.73042	6.7129	6.7882	6.75993	6.76091	6.78339	6.77535	6.77605	6.77286	6.76243	6.7285	6.72081	6.70385	6.7706	6.71326	6.78984	6.74478	6.71578	6.68407	6.73614	6.78517	6.7288	6.69021	6.78941	6.71349
AKTIP	8.50342	8.4122	8.37066	8.14557	8.31304	8.02753	8.25798	8.31591	8.48089	8.38424	8.46503	8.33806	8.409	8.61337	8.37216	8.45313	8.47817	8.41796	8.29019	8.20895	8.26639	8.49013	8.23818	7.75547	8.14494	8.4282	8.35432	8.31624	8.32828	8.5981	8.52684	8.32776	8.31502	8.48325	8.36263	8.45783	8.49142	8.36732	8.5071	8.07286	8.62735	8.43834	8.44917	8.36671	8.50511	8.6281	8.2532	8.67993	8.5167
ALAD	7.13136	6.94953	7.05755	7.05434	7.02906	7.07936	7.05535	7.02062	7.17126	7.09122	7.05866	7.00754	7.07472	7.02627	7.09859	7.05991	7.04544	6.95755	7.11446	7.10069	6.9817	7.00279	6.98336	7.07519	6.94618	6.98965	7.02981	6.96225	6.93936	6.92276	6.92705	7.0317	7.05704	6.98258	6.96072	6.93342	6.88922	6.99948	6.94834	7.05665	6.99594	6.97369	7.10862	6.93475	6.95639	6.95057	6.97561	7.02056	7.00046
ALAS1	6.65205	6.77125	6.69192	6.70387	6.67575	6.6995	6.75741	6.68839	6.68583	6.72544	6.75687	6.74534	6.70177	6.74633	6.72083	6.6814	6.74171	6.66877	6.68827	6.72518	6.64027	6.70494	6.71445	6.67391	6.70886	6.69223	6.64913	6.74255	6.65211	6.62587	6.69617	6.68701	6.77255	6.77389	6.7722	6.64523	6.71531	6.64813	6.65159	6.68089	6.6922	6.72844	6.72537	6.73822	6.65175	6.65939	6.7168	6.67392	6.68232
ALAS2	9.33799	9.77323	10.2348	10.4267	9.19446	9.60026	8.47324	8.87919	9.51871	8.89339	9.29078	9.07585	9.93404	8.98358	8.71206	9.63016	9.0761	8.37207	9.16163	11.0126	8.52855	9.06558	9.36021	10.7776	9.38915	9.36725	9.20551	8.86966	9.22211	8.87951	9.3817	10.6113	9.51004	8.55803	9.55949	10.3393	8.90234	10.0914	9.06545	9.48289	9.67777	9.74056	9.49926	10.8179	10.0898	9.01092	9.94418	9.27706	8.8875
ALB	6.73588	6.74059	6.90971	6.96835	6.74941	6.77031	6.71064	6.76219	6.78344	6.74689	6.79645	6.83357	6.78675	6.73609	6.75153	6.67511	6.78653	6.82367	6.76163	6.87332	6.75083	6.65043	6.7994	6.89078	6.84421	6.83293	6.80086	6.72774	6.83461	6.84441	6.68638	6.77236	6.77926	6.84943	6.69402	6.70055	6.82412	6.87985	6.81556	6.72149	6.88237	6.78477	6.67145	6.78395	6.84964	6.78923	6.74943	6.74129	6.83909
ALCAM	7.69471	7.55548	7.42729	7.67504	7.58442	7.54997	7.80517	7.92465	7.45195	7.51714	7.91967	7.87752	8.00048	7.81944	7.84183	7.66102	7.53027	7.88444	7.75038	7.91105	7.7507	7.90618	8.15164	7.74828	7.64177	7.73946	8.04179	7.69499	7.90272	7.79577	7.83593	8.05211	7.64748	7.88725	7.92196	7.82238	8.20773	7.45519	7.80089	8.04141	7.86359	7.90666	7.58404	7.74388	7.93507	7.48878	8.17788	8.01112	7.78708
ALDH16A1	7.16981	7.20818	6.90192	7.08793	7.11584	7.03909	7.09316	7.04984	7.02457	6.90669	7.1596	7.20853	7.03555	7.07911	7.11568	7.14153	7.22698	7.06596	7.11895	7.03636	7.03261	7.15982	7.14267	7.18456	7.48032	7.16042	7.01909	7.15564	7.1878	7.25553	7.20301	7.24756	7.1763	7.22155	7.12331	7.25308	7.13537	6.85595	7.13892	7.04028	6.95207	7.22989	7.06165	7.12338	7.20098	7.13537	7.13651	7.02412	7.10869
ALDH18A1	6.77201	6.96898	6.71666	6.76607	6.97404	6.99202	7.14242	7.02507	7.19152	7.04728	7.02804	6.94878	6.83146	7.10864	7.11044	7.14928	7.11791	7.14271	6.99059	6.94756	7.24182	7.06022	7.04648	6.80101	6.9051	7.06468	6.84039	6.96594	6.76052	7.02804	6.97691	6.94335	6.93394	6.8995	6.96629	6.91803	6.96059	6.89121	6.82056	6.94401	6.88447	7.02602	7.08986	6.86469	7.03152	7.29332	6.90019	6.9761	7.03011
ALDH1A1	8.22046	8.15488	7.94629	7.94692	7.86278	8.21831	8.1024	8.19848	7.55715	8.22662	8.14957	8.33555	8.02427	7.90316	7.79014	8.21411	8.08407	8.18497	8.13575	7.36716	8.3218	8.27193	8.50027	7.84102	8.25126	8.34554	8.42614	8.14297	8.16746	7.54301	7.75813	7.66759	8.30857	8.39389	8.24799	7.88754	8.36328	7.9471	8.63353	8.02421	8.27226	8.02237	7.86037	7.81146	7.86443	7.41086	8.83339	7.9466	8.23501
ALDH1A2	6.77699	6.73531	6.71948	6.79668	6.86286	6.72712	6.73271	6.7416	6.7699	6.66906	6.72798	6.76254	6.78513	6.65949	6.76708	6.75461	6.74814	6.69834	6.74293	6.71959	6.73306	6.72283	6.67548	6.75097	6.76907	6.76134	6.62707	6.7311	6.81093	6.71287	6.7095	6.64296	6.77259	6.76934	6.76709	6.74356	6.69481	6.7356	6.7069	6.67495	6.69624	6.63586	6.76263	6.76597	6.75688	6.59325	6.81533	6.72604	6.66959
ALDH1A3	6.65746	6.6738	6.6469	6.67672	6.59045	6.67862	6.58263	6.64304	6.63709	6.62878	6.67309	6.57165	6.63244	6.65585	6.58739	6.61645	6.59834	6.64387	6.67637	6.5584	6.60622	6.62042	6.59468	6.57448	6.60203	6.66367	6.63855	6.57982	6.64314	6.54718	6.59393	6.67753	6.62608	6.64486	6.64062	6.55392	6.58115	6.64123	6.61523	6.62815	6.54982	6.53665	6.606	6.61414	6.59097	6.64464	6.68797	6.66157	6.50797
ALDH1B1	6.77298	6.78252	6.82203	6.84902	6.78317	6.71847	6.87769	6.77876	6.88479	6.86336	6.85174	6.83878	6.8207	6.86601	6.9515	6.87566	6.78574	6.94859	6.79944	6.82826	6.91077	6.92793	6.82842	6.75374	6.86491	6.93011	6.88422	6.79802	6.69341	6.89976	6.82868	6.79902	6.83902	6.80385	6.83919	6.93777	6.90217	6.8201	6.90244	6.84119	6.71938	6.78336	6.80389	6.7635	6.81436	6.9637	6.78433	6.8858	6.90709
ALDH1L1	6.72628	6.66666	6.67631	6.55328	6.68399	6.75185	6.6389	6.48436	6.61526	6.663	6.58693	6.65576	6.66864	6.70829	6.6733	6.78856	6.5764	6.7548	6.7193	6.61614	6.64196	6.65234	6.64524	6.63395	6.67731	6.6212	6.62853	6.76594	6.65263	6.61269	6.59898	6.67229	6.53301	6.60156	6.67124	6.64131	6.66113	6.83937	6.71999	6.60344	6.67171	6.76786	6.65423	6.61872	6.62836	6.69988	6.61522	6.51726	6.64247
ALDH1L2	6.85296	6.86683	6.83612	6.65926	6.93365	6.84863	6.76485	6.65125	6.76131	6.79983	6.90055	6.77327	6.75359	6.83539	6.84259	6.86409	6.69093	6.75704	6.75509	6.79245	6.8516	6.81829	6.78168	6.76183	6.7334	6.72672	6.88357	6.73824	6.94666	6.7552	6.79715	6.93321	6.82712	6.75909	6.81508	6.75432	6.87585	6.91424	6.81242	6.73525	6.74344	6.81374	6.84559	6.77462	6.82554	6.76004	6.8462	6.77448	6.76168
ALDH2	8.65148	8.14487	8.25624	8.23243	8.15845	8.56532	8.38018	8.53579	8.10692	8.30473	8.19434	8.74623	8.25108	8.40192	8.22798	8.234	8.0855	7.94589	8.71221	7.93577	8.60253	8.09356	8.81553	7.95608	8.47003	8.53944	8.31989	8.39439	8.40175	7.82066	8.30411	8.4055	8.33783	8.33911	8.75723	8.3346	8.49389	8.51816	8.56191	8.42111	8.58451	7.92666	8.3843	8.102	8.29587	7.65522	8.57054	8.35409	8.3725
ALDH3A1	6.73634	6.63626	6.60028	6.53851	6.66046	6.60854	6.56094	6.61017	6.66232	6.6274	6.64259	6.72706	6.73303	6.72955	6.54263	6.82313	6.59186	6.63063	6.7011	6.63192	6.48436	6.65234	6.62043	6.61758	6.59771	6.71738	6.62539	6.74617	6.69592	6.67565	6.55842	6.56789	6.74034	6.7436	6.75803	6.58179	6.52089	6.68918	6.69652	6.62239	6.68776	6.60341	6.52411	6.6462	6.46339	6.63963	6.69714	6.74438	6.66387
ALDH3A2	7.28152	7.1815	7.09168	7.32447	7.22046	7.30164	7.2547	7.22352	7.25196	7.25912	7.27296	7.28735	7.07641	7.30536	7.30183	7.28981	7.33738	7.2188	7.15867	7.14365	7.17887	7.25233	7.24141	6.97559	7.1626	7.23308	7.245	7.29054	7.15442	7.16321	7.12604	7.30449	7.22565	7.1173	7.25027	7.14546	7.13875	7.01141	7.17841	7.09913	7.10712	7.09579	7.26556	7.13774	7.20053	7.13711	7.23604	7.0746	7.14272
ALDH3B1	7.25073	7.26698	7.04558	7.19078	7.18565	7.21359	7.22532	7.24446	7.07107	7.14675	7.38516	7.31408	7.30774	7.1765	7.1228	7.12784	7.09533	7.13673	7.19054	7.13183	7.2098	7.20779	7.21895	7.1506	7.49197	7.34255	7.2021	7.1734	7.18524	7.09755	7.26308	7.32669	7.32298	7.44516	7.38291	7.26665	7.34648	7.29868	7.33339	7.2539	7.40259	7.06842	7.08263	7.11613	7.17721	7.04442	7.35248	7.28783	7.30959
ALDH3B2	6.59264	6.74079	6.63054	6.5932	6.596	6.56093	6.6075	6.62398	6.53952	6.62276	6.64503	6.63761	6.58062	6.63512	6.591	6.68384	6.62035	6.60417	6.59995	6.6088	6.62405	6.59417	6.57331	6.67697	6.65852	6.67636	6.58602	6.55927	6.57519	6.58728	6.54824	6.58769	6.57715	6.64644	6.60428	6.56801	6.62304	6.6869	6.57768	6.57399	6.54522	6.58007	6.5642	6.55884	6.58911	6.56128	6.63845	6.60255	6.57745
ALDH4A1	6.74984	6.72249	6.72124	6.81467	6.72223	6.66672	6.75595	6.74208	6.68895	6.71941	6.71363	6.64892	6.65322	6.68092	6.70937	6.76379	6.69859	6.68718	6.73656	6.65089	6.75164	6.69603	6.78387	6.65418	6.73355	6.73524	6.74769	6.69218	6.6364	6.68907	6.67144	6.6935	6.69853	6.67719	6.76324	6.6763	6.69216	6.63217	6.67811	6.66055	6.6174	6.68345	6.69666	6.64062	6.69292	6.68802	6.73682	6.73121	6.69433
ALDH5A1	7.53688	7.5953	8.35799	7.68697	7.62842	7.98093	7.6777	7.3875	7.75855	7.60291	7.66363	7.60315	7.69443	7.55472	7.58966	7.6346	7.64169	7.62584	7.5429	8.87036	7.44052	7.84742	7.55937	9.01386	7.33894	7.92196	7.5842	7.58954	8.12643	8.13039	7.87662	7.92014	7.68473	7.30787	7.75661	8.31699	7.93724	7.93424	7.75037	7.68489	7.77431	7.97074	7.78327	8.6134	8.1441	7.49892	7.83813	7.68984	7.52091
ALDH6A1	7.15199	7.17949	7.07264	7.03554	7.26509	7.14204	7.30922	7.32079	7.30158	7.2473	7.59129	7.2291	7.11475	7.36699	7.25438	7.20152	7.39712	7.2959	7.26894	7.21976	7.21792	7.33559	7.2626	6.96127	7.14962	7.54429	7.354	7.28221	7.16799	7.32292	7.60012	7.3279	7.47425	7.436	7.35646	7.17963	7.32598	7.05009	7.33424	7.21177	7.11851	7.25415	7.17569	7.12296	7.27014	7.34079	7.17462	7.42304	7.33824
ALDH7A1	6.72928	6.74341	6.80612	6.69505	6.68686	6.78793	6.70748	6.67622	6.738	6.80591	6.71825	6.6938	6.7288	6.75813	6.64953	6.69826	6.78906	6.73655	6.77717	6.7359	6.73797	6.69334	6.70706	6.76502	6.72457	6.69138	6.7897	6.80331	6.64242	6.70652	6.81349	6.68241	6.67877	6.77234	6.72986	6.72535	6.72205	6.59385	6.66896	6.64434	6.61472	6.67896	6.72726	6.76154	6.75534	6.76751	6.87454	6.78755	6.73385
ALDH8A1	6.69574	6.74625	6.76263	6.65959	6.69213	6.65336	6.72287	6.74918	6.69632	6.78082	6.7249	6.75203	6.74031	6.66733	6.70197	6.71193	6.72491	6.71779	6.67205	6.75053	6.70682	6.74113	6.65075	6.68034	6.73053	6.67623	6.65701	6.68815	6.67335	6.64047	6.70784	6.64268	6.74884	6.70892	6.8104	6.77014	6.75565	6.77746	6.66288	6.73897	6.71793	6.68767	6.7979	6.78878	6.6205	6.76621	6.7838	6.75864	6.73494
ALDH9A1	10.8109	10.8702	10.7898	10.5469	10.788	10.872	10.9308	10.8881	11.3319	11.1416	10.8514	10.9785	10.9064	10.9079	11.0427	10.9521	11.2408	10.8662	11.0509	10.88	10.9884	10.643	10.4903	10.4116	10.4062	10.7984	10.8504	10.7302	10.5401	10.7064	10.6413	10.7361	10.9272	10.6092	10.7733	10.521	10.6704	10.7174	11.029	10.5309	10.5085	10.8118	10.9099	10.6618	10.5441	10.8606	10.6292	10.872	10.1793
ALDOA	8.5824	8.51487	8.77806	8.64581	8.53695	8.71412	8.38946	8.5393	8.43735	8.53222	8.45821	8.65889	8.67251	8.44313	8.38601	8.49939	8.50543	8.39653	8.57546	8.57675	8.51833	8.42079	8.5065	8.46144	8.57699	8.56568	8.57858	8.61077	8.7676	8.43413	8.57389	8.59024	8.48027	8.67963	8.57166	8.59689	8.58113	8.70424	8.60629	8.50502	8.52757	8.48202	8.57453	8.51149	8.58006	8.36216	8.61659	8.42904	8.5411
ALDOB	6.69966	6.63626	6.77196	6.6437	6.85531	6.697	6.72479	6.85526	6.75582	6.58156	6.86085	6.73476	6.80816	6.77925	6.81904	6.7938	6.71868	6.77616	6.78991	6.83748	6.81937	6.74482	6.83515	6.86701	6.82131	6.90176	6.77894	6.75745	6.83589	7.02582	6.82702	6.94851	6.92368	6.88264	6.81169	6.86864	6.91824	6.88068	7.07813	6.85885	6.83326	6.85568	6.81462	7.03096	7.03067	6.86139	6.80358	6.94436	6.89658
ALDOC	8.69348	8.31244	8.28726	8.14952	8.23513	8.274	8.54229	8.19197	8.49265	8.66267	8.16578	8.20623	8.2173	8.55798	8.32882	8.3719	8.52379	8.37408	8.22719	8.26719	8.21411	8.0661	8.22723	8.04063	7.853	8.11945	8.01371	8.15619	8.22343	7.97063	8.01801	8.08864	8.10468	7.85793	8.15648	8.06587	7.92062	8.12893	7.94109	8.28744	8.03783	8.15149	8.42579	8.07266	8.05121	7.96055	8.29174	8.32192	8.20674
ALG1	6.71293	6.70996	6.72092	6.73548	6.69085	6.7269	6.80907	6.80331	6.88009	6.7547	6.69661	6.77857	6.55861	6.76233	6.7767	6.68718	6.76447	6.81219	6.79094	6.84922	6.82614	6.74166	6.74124	6.53792	6.73442	6.80212	6.70568	6.86267	6.71756	6.79528	6.80576	6.63986	6.78862	6.75436	6.82883	6.73921	6.807	6.65911	6.77339	6.65111	6.73103	6.75334	6.67604	6.73904	6.79427	6.9482	6.90601	6.77727	6.95741
ALG10	6.81701	6.75243	6.65062	6.70718	6.78784	6.78796	6.93464	6.70258	6.76788	6.74747	6.87851	6.71647	6.80219	6.82786	6.89513	6.68174	6.75482	6.77827	6.8004	6.76757	6.78367	6.76971	6.82507	6.79139	6.71399	6.69666	6.80296	6.7156	6.78614	6.80438	6.79995	6.62738	6.72103	6.83196	6.73541	6.73064	6.71925	6.80677	6.82056	6.70963	6.79743	6.81286	6.78858	6.84361	6.68103	6.94969	6.66907	6.72498	6.76813
ALG10B	6.8062	6.81428	6.9122	6.89897	6.8507	6.82028	6.90122	6.88377	6.88562	6.76782	6.90372	6.88026	6.84067	6.85333	6.90592	6.83827	6.89643	6.87181	6.87637	6.88818	6.84282	6.87514	6.85869	6.82361	6.83665	6.84667	6.8626	6.87194	6.93409	6.94474	6.88208	6.8784	6.87277	6.95554	6.84532	6.91742	6.8842	6.95478	6.85122	6.80259	6.933	6.91293	6.86269	6.81264	6.9335	6.95427	6.86521	6.86757	6.90056
ALG11	6.81163	6.87921	6.86045	6.89108	6.89633	6.74297	6.74082	6.85786	6.7509	6.74346	7.10032	7.06511	6.7374	6.92235	6.76167	6.91684	6.98319	6.79302	6.75462	6.85014	6.87453	6.7727	6.93091	6.98543	6.95847	7.08494	6.82558	6.88157	6.64856	6.80413	6.77349	7.08558	6.88046	6.98088	6.92624	6.78426	6.76155	6.71776	6.82943	6.96916	6.83573	6.74939	6.88931	6.78196	7.14309	6.97901	6.77449	6.93361	6.79482
ALG12	6.91319	7.02446	6.71666	6.89437	6.85641	6.97693	6.96585	6.96939	6.87802	6.9164	6.83899	6.78589	6.8218	6.97766	6.94171	6.7913	7.06448	7.06126	6.90587	7.02915	6.81849	6.92065	7.03755	7.14039	6.83204	6.77223	6.91478	7.07431	6.94695	7.00816	6.94174	6.88438	6.87433	6.94872	6.90183	6.84622	7.06388	6.97006	6.87046	6.93692	6.83803	6.80398	6.81462	7.20346	6.74713	6.77625	6.82828	6.80126	6.87987
ALG13	7.25632	7.44536	7.3357	7.36354	7.40364	7.29782	7.36379	7.37731	7.55439	7.4456	7.30742	7.376	7.40442	7.4931	7.44156	7.42063	7.4247	7.41181	7.46333	7.2896	7.22969	7.36256	7.25092	7.15788	7.28879	7.16502	7.43657	7.25628	7.30419	7.1584	7.2344	7.09903	7.10273	7.25867	7.44994	7.2616	7.23692	7.13605	7.22597	7.24726	7.29791	7.34299	7.44596	7.23437	7.28512	7.47911	7.36913	7.25846	7.34821
ALG14	6.74897	6.68743	6.68769	6.85605	6.8054	6.79773	6.73509	6.76076	6.89918	6.868	6.77962	6.69932	6.71778	6.77629	6.82333	6.88316	6.8821	6.80089	6.78595	6.77599	6.73805	6.66401	6.74969	6.90037	6.87236	6.80314	6.78264	6.72455	6.78898	6.85959	6.8085	6.65385	6.76507	6.70937	6.77535	6.72071	6.71596	6.68168	6.75784	6.74342	6.68524	6.79325	6.73802	6.68598	6.74248	7.09235	6.84691	6.76518	6.87123
ALG1L	6.65343	6.61516	6.61933	6.69443	6.73327	6.6941	6.64692	6.59465	6.7738	6.69562	6.59859	6.69944	6.67848	6.67164	6.65329	6.68239	6.75051	6.77113	6.66469	6.71196	6.72299	6.65301	6.71644	6.58192	6.64312	6.62335	6.72239	6.64798	6.71124	6.61599	6.68274	6.60427	6.5775	6.68218	6.63704	6.65941	6.66711	6.6032	6.57574	6.67971	6.64446	6.63735	6.56754	6.61321	6.6319	6.67415	6.63834	6.67	6.65021
ALG2	6.6824	6.83226	6.73428	6.77096	6.79807	6.65508	6.82108	6.67618	6.81641	6.7843	6.73091	6.77891	6.83019	6.68088	6.71592	6.725	6.66743	6.82075	6.72919	6.69423	6.77701	6.74741	6.70168	6.73631	6.7368	6.73474	6.79225	6.71279	6.6853	6.70083	6.73421	6.74195	6.71505	6.71254	6.81362	6.70621	6.72357	6.7167	6.70677	6.68703	6.66314	6.75064	6.73132	6.70217	6.70377	6.79778	6.65087	6.79076	6.79597
ALG3	7.30204	7.1622	7.06623	7.16761	7.17201	7.20139	7.26771	7.18113	7.28199	7.30968	7.10121	7.08277	7.12428	7.2651	7.15952	7.36795	7.24468	7.29748	7.26626	7.05608	7.24973	7.19211	7.24288	7.03455	7.22474	7.12175	7.34549	7.16467	7.07625	7.09653	7.28513	7.10532	7.12887	7.12274	7.24883	7.17578	7.11998	7.10544	7.07964	7.02468	7.09698	7.15529	7.23283	7.08247	7.11934	7.26906	7.13912	7.06398	7.18828
ALG5	7.88973	8.12089	8.21908	7.9447	8.39417	7.99403	8.14602	8.07558	8.50633	8.17241	7.97435	8.06957	8.06907	8.12696	8.19088	8.22359	8.25417	8.34993	8.18469	7.8948	8.30587	8.36892	8.03017	7.81845	8.35899	8.32194	8.40869	7.8888	8.26553	8.32132	8.12527	8.02288	8.05481	8.19317	8.22243	8.06587	8.07572	7.78369	8.36995	7.93483	8.00163	8.08894	7.97739	7.79516	8.0096	9.16515	8.09006	8.18389	8.45956
ALG6	7.76033	7.92305	7.53723	7.74134	7.78017	7.69216	7.78318	7.77373	7.84801	7.70187	7.74154	7.86451	7.70177	7.72803	7.83257	7.61214	7.80111	7.7865	7.79364	7.70835	7.71458	7.71057	7.79429	7.56893	8.0274	7.87667	7.92486	7.82515	7.83803	8.09495	7.95143	7.7612	7.76933	7.9722	7.91551	7.87337	7.97751	7.79044	8.02081	7.7865	7.68001	7.85349	7.66566	7.74467	7.85946	8.0273	7.81397	7.84971	7.91106
ALG8	7.27273	7.25965	7.24447	7.22694	7.18551	7.23787	7.28255	7.17611	7.33748	7.29348	7.18019	7.25684	7.18927	7.24095	7.28965	7.30944	7.32424	7.25661	7.17274	7.09438	7.22414	7.30153	7.19809	7.02808	7.37037	7.40506	7.26154	7.21658	7.23449	7.26977	7.24364	7.18878	7.23981	7.19437	7.21649	7.26341	7.33632	7.08553	7.25442	7.21594	7.20091	7.18346	7.20279	7.12664	7.22101	7.46046	7.30798	7.17277	7.24812
ALG9	7.27096	7.25138	7.37804	7.34825	7.15486	7.5151	7.42626	7.30399	7.32342	7.51858	7.21977	7.18651	6.91213	7.36327	7.47332	7.42428	7.32186	7.3251	7.28615	7.12199	7.26752	7.12772	7.27524	7.10617	7.31717	7.25195	7.2162	7.26452	7.1585	7.26637	7.29417	7.23153	7.23544	7.28469	7.36115	7.13855	7.27174	7.32771	7.14152	7.00617	7.31387	7.28309	7.30899	7.40181	7.18178	7.78574	7.12943	7.22765	7.3448
ALK	6.83447	6.79162	6.79947	6.87251	6.87628	6.62015	6.80814	6.7009	6.80121	6.80375	6.71383	6.83602	6.75641	6.85454	6.81813	6.79648	6.732	6.66209	6.7033	6.60619	6.75376	6.90039	6.81708	6.77496	6.791	6.70742	6.8497	6.7156	6.97178	6.75336	6.6557	6.87402	6.72849	6.69153	6.89465	6.70398	6.77481	6.92059	6.71037	6.76091	6.75988	6.69744	6.84972	6.84361	6.74812	6.85893	6.74391	6.90895	6.74333
ALKBH1	7.09913	7.02712	7.0613	7.05146	7.19996	7.19885	7.02986	7.04179	7.18405	7.06065	7.12173	7.16916	7.16263	7.12664	7.09902	7.25	7.08228	7.1436	7.05108	7.02897	7.14471	7.08143	7.07302	6.96292	7.11186	6.98516	7.14436	7.07284	7.09359	7.10307	7.15153	7.09916	7.14818	7.22719	7.08643	6.9868	7.06833	7.11814	7.11091	7.12387	7.20133	7.14689	7.10399	7.0191	7.07333	7.11263	7.0797	7.07512	7.03261
ALKBH2	7.1581	7.06177	6.8429	6.97449	7.01681	6.99459	7.0715	7.04284	7.21802	7.24848	7.06369	7.06711	6.98226	7.06862	7.10735	7.08969	7.13916	7.07306	6.98785	6.95438	7.14431	7.04796	7.11001	7.13049	7.06731	7.12287	7.07233	7.10005	7.07094	7.11942	6.92038	7.08764	6.93674	7.0857	7.14271	7.0748	6.96434	6.90651	7.15724	7.0585	6.97477	7.08053	7.1603	6.84171	7.1285	7.259	6.95911	7.05983	7.05647
ALKBH3	7.3216	7.2451	6.93276	7.08335	7.35715	7.32683	7.52756	7.38781	7.40123	7.39803	7.28816	7.22978	7.09861	7.38885	7.30213	7.36527	7.52314	7.38226	7.4136	7.18495	7.35446	7.28297	7.09215	6.87685	7.34396	7.51149	7.31679	7.20691	7.13165	7.22896	7.56258	7.21094	7.30664	7.131	7.52795	7.22149	7.3423	6.92226	7.28108	7.36053	7.30151	7.21408	7.30656	7.04641	7.33538	7.53575	7.2944	7.36132	7.32576
ALKBH4	6.86225	6.85673	6.60891	6.64723	6.78669	6.78982	6.90334	6.85409	6.85562	6.85083	6.81205	6.66677	6.68138	6.84063	6.81724	6.79777	6.88688	6.80874	6.80256	6.79241	6.85811	6.73093	6.76426	6.67225	6.79003	6.79559	6.76124	6.90945	6.68757	6.83682	6.69465	6.7203	6.81875	6.68299	6.79074	6.77379	6.76689	6.78546	6.72239	6.85314	6.67981	6.70691	6.69901	6.74904	6.73032	6.86539	6.67744	6.90191	6.82722
ALKBH5	10.8927	10.6292	10.8948	10.9158	10.6395	10.589	10.8449	10.8429	11.0143	10.9653	10.8307	10.7907	10.5162	10.8079	10.9079	10.8118	10.9989	10.7949	10.8859	10.8021	10.8927	10.6037	10.6669	10.9215	10.2697	10.7807	10.5982	10.6092	10.4116	10.5309	10.3989	10.7788	10.6718	10.3862	10.5732	10.4823	10.7015	10.4973	10.5982	10.521	10.6495	10.7084	10.8826	10.6772	10.4566	11.0369	10.611	10.7284	10.6618
ALKBH6	7.46371	7.51825	7.45534	7.42088	7.23995	7.17831	7.46225	7.34721	7.42069	7.25497	7.2839	7.28218	7.13749	7.31331	7.16721	7.30967	7.29464	7.34293	7.25091	7.2488	7.57967	7.3505	7.17036	7.44685	7.41486	7.16858	7.37952	7.32039	7.01825	7.28103	7.14908	7.22385	7.35474	7.16642	7.24592	7.3104	7.34106	7.32233	7.22477	7.29825	7.17461	7.27059	7.31519	7.26445	7.37377	7.37416	7.18134	7.30767	7.34315
ALKBH7	7.57333	7.38672	7.32893	7.34355	7.55464	7.42402	7.46437	7.42354	7.76219	7.54323	7.2317	7.33734	7.49424	7.47372	7.3109	7.39474	7.52615	7.38864	7.39213	7.26051	7.46657	7.42619	7.27282	7.45487	7.04914	7.54208	7.5049	7.51305	7.3646	7.32724	7.51834	7.39359	7.31518	7.36877	7.47283	7.34612	7.58924	7.38694	7.37474	7.44155	7.451	7.24881	7.53609	7.53025	7.32698	7.34824	7.4706	7.49083	7.43664
ALKBH8	6.99058	7.1198	6.7323	6.8426	7.04382	7.13568	7.18538	7.02651	7.06564	7.18934	7.05551	7.00215	6.86045	7.14105	7.17396	7.2619	7.26053	7.12326	7.16252	7.00802	7.12218	7.26021	7.05567	6.86876	7.08089	7.20311	7.20029	7.01828	7.10832	7.09144	7.19896	7.00627	6.95384	7.18667	7.05952	7.11609	7.10889	6.67618	7.07299	6.95712	7.15994	7.10552	7.14942	7.12177	7.11224	7.24379	7.06808	6.94436	6.98329
ALLC	6.67149	6.59943	6.60133	6.68443	6.57917	6.64367	6.57185	6.59075	6.67404	6.65898	6.63552	6.59992	6.61861	6.64458	6.60092	6.64117	6.60593	6.68674	6.60021	6.60707	6.5668	6.62566	6.58318	6.62843	6.60211	6.6287	6.591	6.70116	6.58487	6.6001	6.62162	6.62808	6.66319	6.65467	6.64085	6.63288	6.57374	6.59376	6.59164	6.61062	6.68827	6.60239	6.5851	6.64968	6.63812	6.62947	6.55997	6.66132	6.63325
ALMS1	6.92117	6.85159	6.90597	6.77977	6.93229	6.82344	6.88052	6.86534	6.99445	6.93134	6.97362	6.87664	6.73591	6.88864	6.91592	6.94038	6.89517	6.91337	6.93442	6.89138	6.91501	6.96397	6.965	6.75305	6.86571	6.92317	6.85212	6.97784	6.97322	6.99193	6.89907	7.12523	7.0642	7.03919	6.86148	7.02212	6.97285	6.8655	6.83322	7.05145	6.90196	6.94503	6.70704	7.09158	6.92793	6.98716	6.86973	6.86574	6.99448
ALMS1P	6.71879	6.74384	6.71248	6.80628	6.70887	6.8195	6.80618	6.76773	6.71003	6.77346	6.69806	6.62977	6.73303	6.74172	6.78483	6.74229	6.73584	6.81219	6.74389	6.79985	6.75488	6.74057	6.71762	6.79943	6.71399	6.81396	6.7681	6.67019	6.73356	6.77808	6.80576	6.70565	6.74837	6.75705	6.79624	6.81913	6.81135	6.68638	6.73314	6.7353	6.67843	6.76956	6.77769	6.77547	6.80325	6.63395	6.83197	6.82498	6.74219
ALOX12	6.95513	7.65882	7.4777	7.67615	7.35833	7.42107	7.17625	7.32108	6.91866	7.01062	7.25847	7.0205	7.5366	6.88864	7.01249	7.48672	7.11048	7.07806	7.5633	7.81879	7.14208	7.5656	7.44254	7.52425	7.41561	7.76444	7.5527	7.68239	7.58734	7.6999	7.41792	7.21673	7.77418	7.70271	7.47582	7.28207	7.39928	7.64205	7.70773	7.65093	7.632	8.23768	7.23955	7.51062	7.97974	6.94283	6.89888	7.21356	7.32407
ALOX12B	6.59891	6.57738	6.65894	6.56056	6.77695	6.83386	6.69423	6.64047	6.6289	6.77757	6.63425	6.60212	6.59749	6.44658	6.64261	6.66624	6.53662	6.60207	6.57498	6.52224	6.55081	6.58332	6.57191	6.60201	6.58093	6.69348	6.60248	6.65382	6.58194	6.52503	6.56693	6.65562	6.58196	6.5476	6.54973	6.53071	6.6562	6.62158	6.63091	6.51272	6.54815	6.62058	6.621	6.55645	6.52918	6.58561	6.57067	6.63343	6.5393
ALOX12P2	6.75794	6.64068	6.88113	6.66233	6.7709	6.65222	6.63203	6.64709	6.67928	6.60566	6.72372	6.71826	6.66659	6.73973	6.64039	6.73387	6.71386	6.68689	6.65671	6.65275	6.70254	6.63161	6.62452	6.6467	6.61006	6.72313	6.76478	6.64709	6.67083	6.6934	6.65849	6.7037	6.67842	6.64608	6.65409	6.64226	6.6569	6.7366	6.69807	6.64671	6.67174	6.69759	6.68716	6.65805	6.66199	6.71099	6.70147	6.68447	6.6696
ALOX15	6.74563	6.84321	6.78024	6.7825	6.78343	6.7089	6.90891	6.9374	6.84465	6.7612	7.52176	7.05659	6.70688	6.75248	6.75403	6.74654	6.8363	6.75494	6.79101	6.99148	6.78695	6.81519	6.81608	6.92365	6.80101	6.81382	6.81107	6.95179	6.79922	6.79538	6.82005	6.80649	6.84225	6.84536	6.81538	6.7907	6.93256	6.83164	6.80575	6.8247	6.78485	6.84032	6.78833	6.68469	6.83657	6.75582	6.85364	6.95281	6.75475
ALOX15B	6.70732	6.69423	6.78642	6.69377	6.74308	6.67852	6.71081	6.67409	6.70863	6.72353	6.64818	6.69212	6.69113	6.66413	6.70927	6.64206	6.69081	6.64231	6.65094	6.70852	6.6613	6.68478	6.67314	6.69258	6.64243	6.65761	6.63587	6.64417	6.71751	6.71895	6.69707	6.69137	6.70389	6.60412	6.66894	6.68414	6.72345	6.62772	6.6526	6.68937	6.63907	6.64073	6.65038	6.67518	6.67739	6.71449	6.67102	6.64655	6.63261
ALOX5	8.39928	8.37525	8.49294	8.3222	8.31297	8.41364	8.19692	8.4367	8.04824	8.26957	8.41655	8.53434	8.57174	8.27821	8.23606	8.13455	8.23134	8.24473	8.44446	8.35251	8.27309	8.33872	8.30351	8.29892	8.50262	8.05084	8.22336	8.46591	8.26001	8.01168	8.26156	8.40286	8.24679	8.27096	8.36691	8.43871	8.16401	8.57791	8.18465	8.39989	8.42976	8.36875	8.42741	8.26933	8.20556	8.09225	8.48002	8.39403	8.32609
ALOX5AP	12.1446	12.4432	12.8129	12.0591	12.2902	12.3972	12.0988	12.4693	11.7392	12.2722	12.7834	13.0464	13.0371	12.0988	12.2015	11.8307	12.233	12.183	12.7881	12.294	12.6355	11.99	12.6907	11.7037	12.9539	12.1604	11.6063	12.5321	12.672	11.9743	12.2982	12.4204	12.3127	12.8223	12.8691	12.294	12.4308	13.262	12.2258	12.6953	12.7657	12.1334	11.6332	12.5447	12.179	11.7253	13.0024	12.4351	12.5277
ALOXE3	6.7302	6.74384	6.79435	6.72756	6.72046	6.8153	6.68639	6.66066	6.81548	6.68199	6.71924	6.72971	6.6659	6.71626	6.72442	6.71429	6.71952	6.77719	6.71476	6.71049	6.75785	6.73746	6.75345	6.73536	6.64582	6.73177	6.76679	6.73941	6.77508	6.64416	6.67264	6.68437	6.81875	6.71599	6.87373	6.70694	6.75152	6.63601	6.65054	6.64729	6.78418	6.71018	6.67207	6.79936	6.67771	6.79237	6.80725	6.77307	6.54217
ALPI	7.0377	6.76257	6.8554	6.91007	6.77035	7.1766	6.66294	6.72221	6.78848	6.83666	6.85545	6.8828	7.01601	6.72389	6.91055	6.93564	6.80635	6.92606	6.78991	6.88657	6.94693	6.76877	6.88096	6.68124	6.91457	6.91238	7.00228	6.7766	6.90423	7.09865	6.75326	6.90194	6.78675	6.9145	6.93497	6.88105	6.86446	7.02881	6.94371	6.9474	6.90423	6.88639	7.00342	6.86278	6.76177	6.86828	6.81974	6.87416	6.98465
ALPK1	7.82809	7.79746	7.68229	7.81503	7.97463	7.64271	7.70742	7.95198	7.31325	7.74755	7.82043	8.40623	8.23118	8.00774	7.77964	7.51494	7.71802	7.65777	7.70027	8.00732	7.83372	7.92884	8.22077	8.46288	8.26478	7.83084	7.63151	8.27573	7.99279	7.79703	8.19255	8.26005	8.13331	7.95983	7.84599	8.53233	7.99742	8.73028	8.12968	8.38219	8.42341	8.03562	7.84684	8.04154	8.21129	7.44261	8.35187	8.32146	8.18836
ALPK2	6.57508	6.60598	6.57054	6.57748	6.49505	6.62949	6.56636	6.7102	6.66591	6.71845	6.46924	6.56378	6.55714	6.61774	6.82732	6.61558	6.58699	6.50273	6.56311	6.65157	6.60092	6.56839	6.64006	6.52062	6.6418	6.57145	6.63839	6.73379	6.65263	6.64416	6.71397	6.75879	6.58077	6.59245	6.50773	6.59435	6.60126	6.60228	6.64037	6.72987	6.56908	6.56709	6.55356	6.57609	6.66253	6.59026	6.66907	6.68507	6.58355
ALPK3	6.81477	6.63483	6.60891	6.78157	6.70499	6.69891	6.73535	6.69391	6.71794	6.78195	6.73323	6.72706	6.76791	6.71626	6.76248	6.7837	6.79905	6.69724	6.60866	6.70895	6.85153	6.70882	6.67633	6.61258	6.74457	6.81529	6.85656	6.68055	6.8317	6.65455	6.83964	6.75512	6.72614	6.78492	6.56587	6.82175	6.75612	6.70851	6.77642	6.72987	6.69748	6.70691	6.71518	6.72729	6.64293	6.77871	6.81077	6.82001	6.59554
ALPL	10.4707	10.5069	11.0827	11.2942	10.337	10.6074	10.0771	10.3812	9.97611	10.2475	9.95817	11.2182	11.2642	11.0531	10.3131	10.8392	10.6528	10.6669	11.825	10.8525	10.0824	11.5267	11.197	10.4492	10.9804	9.98713	10.4775	11.454	10.3572	8.9675	11.1797	11.1729	11.135	8.87009	10.2518	11.4684	9.74595	11.5798	10.4624	12.0367	11.3459	10.5909	11.2122	10.8307	10.7588	10.1186	10.2689	11.7485	11.0105
ALPP	11.4018	12.0174	11.3145	11.3233	11.6246	11.5291	11.4443	12.1293	11.0759	11.4273	12.3023	11.6921	11.4588	11.3599	11.137	11.1911	11.2614	11.5727	11.4324	12.0543	11.4093	11.5352	11.4159	12.3714	12.0218	11.565	11.1841	12.2507	11.683	11.4659	11.8088	11.84	11.6712	11.4758	11.3049	11.9162	11.683	12.0256	12.0049	11.3799	11.8629	11.4758	11.7887	11.9493	11.8894	11.3145	11.2756	11.3799	11.4684
ALPPL2	6.8839	6.85	6.64851	7.00674	6.80373	7.10431	6.89854	6.92489	7.04176	6.89323	7.02128	6.71781	7.15508	6.87602	6.92528	6.96445	6.85143	6.75359	6.79657	6.69189	7.03205	6.92514	6.9384	6.85071	6.8955	6.96636	7.10243	6.98672	7.17169	6.75806	6.87439	6.8325	7.02189	6.84654	6.9928	6.79567	6.88296	7.15456	6.96642	6.93692	7.00738	6.99463	7.07622	6.68705	6.79141	6.91681	6.98556	6.95004	6.97036
ALS2	7.36033	7.552	7.1052	7.2295	7.75486	7.41086	7.75525	7.54701	7.50769	7.29807	7.97179	7.65017	7.57749	7.46814	7.28971	7.30114	7.4472	7.55341	7.31071	7.56893	7.56541	7.278	7.45358	7.3499	7.2742	7.62374	7.28172	7.56656	7.45168	7.53935	7.69347	7.50368	7.55916	7.5465	7.7007	7.64978	7.75917	7.63522	7.42878	7.63151	7.44323	7.46414	7.60981	7.64798	7.44005	7.61859	7.50821	7.5021	7.50315
ALS2CL	6.65614	6.63913	6.69346	6.67651	6.66095	6.7148	6.63694	6.63567	6.64586	6.65447	6.67306	6.61328	6.70488	6.70276	6.68906	6.71877	6.73623	6.66062	6.55437	6.61599	6.66316	6.67248	6.68887	6.65607	6.66712	6.66483	6.72569	6.68228	6.75925	6.65173	6.70752	6.69854	6.73423	6.6719	6.68797	6.58156	6.71458	6.65014	6.68222	6.60129	6.63852	6.71864	6.69652	6.67551	6.67097	6.73323	6.72438	6.57019	6.59702
ALS2CR11	6.60494	6.5488	6.59629	6.57169	6.66698	6.52415	6.50169	6.58843	6.59484	6.53073	6.54895	6.50214	6.63376	6.60228	6.58	6.60352	6.57783	6.53623	6.66101	6.63032	6.63093	6.6003	6.64006	6.57409	6.54032	6.59827	6.53227	6.5583	6.61975	6.52503	6.65838	6.57831	6.54173	6.55734	6.58143	6.57003	6.52648	6.55869	6.65313	6.6186	6.60635	6.61532	6.51544	6.68887	6.66031	6.56441	6.45085	6.50857	6.50949
ALS2CR12	6.65151	6.81917	7.0346	6.93102	6.64305	6.88076	6.61726	6.77194	6.81207	6.83002	6.79871	6.88044	6.80505	6.70829	6.8868	6.73556	6.85226	6.83054	6.68086	6.74001	6.80609	6.86167	6.75003	6.71977	6.64582	6.77642	6.65351	6.8192	6.80873	6.87307	6.59898	6.74891	6.84283	6.78627	6.75027	6.70248	6.79413	6.91131	6.83608	6.98922	6.64526	6.82152	6.71774	6.82252	6.81836	6.86049	6.66771	6.75665	6.85048
ALS2CR14	7.74134	8.32664	7.92725	7.79797	7.99441	7.62864	7.63339	8.33055	7.6265	7.84309	8.43389	7.97861	7.93743	7.89169	7.50436	7.50498	7.89091	8.02144	7.65383	8.3228	7.78261	7.9452	7.8794	8.5479	7.82547	7.80683	7.50815	8.40623	8.0344	7.74447	8.0147	8.16105	7.88382	7.82227	7.47785	8.40886	7.87493	8.28573	7.81779	7.48581	8.20522	7.79647	8.13287	8.14903	8.17725	7.46199	7.76345	7.62401	7.8171
ALS2CR16	6.67079	6.61777	6.64234	6.82081	6.69461	6.52613	6.83398	6.7042	6.76788	6.75175	6.75756	6.75815	6.73591	6.6656	6.81349	6.75552	6.732	6.80758	6.79322	6.77668	6.6993	6.71104	6.67993	6.80101	6.72985	6.76613	6.70568	6.78871	6.85838	6.73512	6.67264	6.79339	6.71118	6.73785	6.70525	6.91528	6.78044	6.73097	6.76781	6.72807	6.74587	6.726	6.82156	6.91816	6.7054	6.68753	6.75147	6.8615	6.74775
ALS2CR4	6.64798	6.57055	6.75737	6.73548	6.66046	6.74996	6.75886	6.76355	6.85246	6.76176	6.75756	6.71914	6.65331	6.93886	6.86138	6.785	6.84335	6.83519	6.79753	6.74316	6.67683	6.75224	6.69201	6.64035	6.87134	6.63325	6.82583	6.68646	6.81427	6.83682	6.72701	6.65984	6.7188	6.7436	6.79517	6.70694	6.86556	6.65047	6.78816	6.87287	6.70908	6.67915	6.78387	6.6565	6.92507	7.08494	6.71563	6.805	6.87887
ALS2CR8	6.56191	6.61383	6.52549	6.58487	6.75574	6.68427	6.74027	6.77734	6.87911	6.56841	6.7244	6.67092	6.61954	6.64621	6.72748	6.63849	6.65242	6.59658	6.72929	6.66747	6.73368	6.76496	6.57063	6.55865	6.66163	6.58243	6.71007	6.68411	6.60574	6.85768	6.68414	6.58962	6.62477	6.69738	6.65722	6.72767	6.68058	6.74178	6.64282	6.68612	6.68511	6.66928	6.72964	6.58294	6.67526	6.73273	6.62609	6.61434	6.70987
ALX1	6.84433	7.11088	7.25404	7.29778	7.08792	6.98218	6.901	7.00122	6.94311	7.00809	6.95902	6.97244	7.07673	6.89813	6.8416	6.88454	6.80938	6.9648	7.19869	6.99964	6.87891	6.99082	6.94319	7.00856	6.86167	6.92571	6.72146	7.02417	7.14664	6.91394	6.70216	6.94585	6.8784	7.06523	6.73893	7.09201	7.06489	7.0228	6.84814	6.92641	7.02412	6.78213	6.76704	7.10009	6.99746	6.7947	7.0123	6.78019	6.92513
ALX3	6.65777	6.61808	6.68984	6.79796	6.70308	6.73383	6.73011	6.72179	6.67823	6.73278	6.72146	6.68444	6.79112	6.78504	6.65538	6.66042	6.69079	6.66523	6.71563	6.78318	6.75252	6.60052	6.77058	6.76371	6.72819	6.7537	6.74501	6.7258	6.73657	6.667	6.69697	6.69142	6.72879	6.68951	6.69801	6.63519	6.80411	6.79988	6.68397	6.76097	6.74439	6.7694	6.69881	6.82088	6.6795	6.69448	6.71556	6.69206	6.71158
ALX4	6.59104	6.81917	6.82793	6.59314	6.63348	6.62015	6.5677	6.63568	6.6	6.70017	6.67756	6.58954	6.62246	6.67151	6.64617	6.64825	6.63638	6.68793	6.7538	6.78936	6.63825	6.64046	6.63281	6.76328	6.5093	6.54124	6.65658	6.67238	6.55812	6.80566	6.56564	6.52477	6.79183	6.667	6.64273	6.72629	6.55077	6.61568	6.63361	6.69168	6.65104	6.63954	6.74309	6.62754	6.58773	6.52217	6.5658	6.55679	6.59689
AMAC1	6.59891	6.7352	6.57272	6.55676	6.67108	6.60295	6.64822	6.55882	6.61009	6.54423	6.70852	6.54517	6.63238	6.58806	6.62834	6.65782	6.73295	6.66341	6.65615	6.55185	6.72496	6.64403	6.6655	6.63085	6.63131	6.59361	6.60248	6.74727	6.63459	6.53798	6.5236	6.55424	6.70357	6.55905	6.48331	6.66357	6.56642	6.62158	6.61193	6.71528	6.64802	6.51224	6.67469	6.6634	6.54073	6.61436	6.65308	6.50718	6.59953
AMAC1L1	6.80115	6.63747	6.80229	6.55136	6.61812	6.66922	6.64159	6.78	6.73693	6.73269	6.74626	6.43796	6.83842	6.6477	6.7234	6.75035	6.83528	6.73509	6.61863	6.79556	6.64956	6.74902	6.72985	6.70963	6.70078	6.77223	6.73531	6.70549	6.7944	6.59353	6.69317	6.68437	6.72316	6.7247	6.78872	6.67903	6.73788	6.74753	6.81046	6.83045	6.57748	6.68928	6.8339	6.67547	6.78833	6.63395	6.62462	6.65925	6.6957
AMAC1L2	6.6996	6.77231	6.97877	6.70082	6.70655	6.75855	6.67414	6.72959	6.7592	6.79911	6.70235	6.72646	6.81394	6.74683	6.64868	6.68013	6.68616	6.75819	6.73261	6.75482	6.82991	6.67122	6.69432	6.82292	6.72839	6.77759	6.73943	6.73604	6.73161	6.7391	6.72736	6.69126	6.76134	6.74404	6.71287	6.75646	6.655	6.73574	6.75938	6.69073	6.70709	6.67905	6.6892	6.80143	6.66805	6.72872	6.82431	6.76984	6.73817
AMAC1L3	7.02838	6.81178	7.16854	6.94607	6.97404	7.00736	6.86419	7.04984	6.91962	6.87392	6.86809	7.0205	7.06415	6.95102	7.07458	6.9954	6.98367	6.73377	6.88653	6.90496	6.87442	6.83447	6.94319	7.21283	6.84683	7.07892	6.92325	6.86887	7.18994	6.80566	6.83488	6.91114	6.92152	6.8629	6.90402	7.09067	6.94482	7.30234	6.96363	6.98752	6.95087	7.00747	6.89214	7.04269	6.82315	6.82449	7.03456	6.88399	6.85261
AMACR	6.93939	6.79608	6.79541	6.83867	6.82929	6.85256	6.88478	6.87753	6.91479	6.91117	6.86304	6.86156	6.90587	6.76546	6.91393	6.81455	6.87136	6.91492	6.79974	6.76192	6.84314	6.81382	6.87869	6.78644	6.87037	6.75155	6.82003	6.83676	6.82667	6.87279	6.84456	6.84701	6.91375	6.86581	6.88157	6.87491	6.75984	6.77674	6.82462	6.91544	6.8909	6.93073	6.84391	6.85697	6.80095	6.77483	6.82691	6.97548	6.83449
AMBN	6.69604	6.69979	6.7094	6.67457	6.63768	6.64466	6.65709	6.64081	6.63854	6.62585	6.652	6.63096	6.65606	6.5881	6.67808	6.65147	6.6378	6.66194	6.72052	6.62175	6.65735	6.58952	6.74558	6.72837	6.71419	6.69078	6.66608	6.68356	6.66885	6.65879	6.67981	6.65609	6.63167	6.66103	6.65746	6.63564	6.60572	6.67097	6.67626	6.61879	6.66655	6.6715	6.65827	6.64443	6.63531	6.72915	6.63967	6.67505	6.67038
AMBP	6.58088	6.57738	6.59629	6.55136	6.59176	6.51724	6.5994	6.58335	6.55905	6.65509	6.56505	6.54964	6.55861	6.63609	6.6733	6.58533	6.67077	6.57906	6.68449	6.70437	6.63825	6.6003	6.90055	6.59444	6.61419	6.56982	6.59234	6.60312	6.6114	6.4809	6.63243	6.53376	6.58196	6.53012	6.618	6.65076	6.6562	6.68197	6.60126	6.65659	6.62178	6.61694	6.5495	6.68705	6.67063	6.5658	6.61362	6.59996	6.52386
AMBRA1	6.99549	6.81433	6.83676	6.72	6.7302	6.78608	6.80293	6.72644	6.83862	6.78195	6.77915	6.94251	6.69267	6.85591	6.74335	6.83463	6.81616	6.87027	6.98041	6.85593	6.81283	6.80674	6.76303	6.83527	6.81587	6.90654	6.97343	6.76687	6.77248	6.74154	6.86273	6.67076	6.82562	6.88961	6.73293	6.69001	6.7864	6.7402	6.85492	6.87964	6.82956	6.72759	6.69901	6.66002	6.76079	6.84324	6.84861	6.67758	6.72735
AMD1	9.20056	9.06213	9.01778	8.96327	8.77573	8.84694	8.76437	8.90486	8.70031	9.00091	8.89339	8.97481	9.33641	8.87165	8.83532	8.71623	9.02817	8.96979	8.73998	8.87879	8.84069	8.55744	8.93642	8.56763	8.5111	8.52488	8.86141	8.89322	8.87161	8.78474	8.79761	9.0116	8.82926	8.95313	8.77316	8.73007	8.83352	8.78858	8.62206	8.86301	9.17712	8.96119	8.76572	8.78749	8.56077	8.42012	9.27593	8.77167	8.66617
AMDHD1	6.70723	7.28912	6.81368	6.71629	6.72046	6.62564	6.79539	6.84256	6.62056	6.83255	6.80226	6.71647	6.69842	6.74592	6.63916	6.81245	6.76123	6.77494	6.7022	6.71638	6.85349	6.70768	6.81609	6.71116	6.78806	6.68125	6.73813	6.73495	6.78751	6.71514	6.81318	6.74224	6.8702	6.80916	6.77151	6.69167	6.64008	6.62996	6.77877	6.71338	6.60233	6.74087	6.59799	6.7541	6.89261	6.74227	6.68871	6.60332	6.68673
AMDHD2	7.04978	6.93686	6.96082	7.05872	6.98947	6.96677	6.95452	7.20564	7.19541	6.9933	7.00079	7.13224	7.04759	7.09208	7.0322	7.01973	6.962	6.90601	7.0189	6.91569	7.08338	6.95243	6.92274	6.75458	7.35023	7.07253	7.11415	6.9331	7.00352	6.90293	7.19257	7.05783	6.81689	6.96326	7.33033	7.07355	7.10977	6.78546	7.10648	7.11644	6.93086	6.87972	6.9259	7.07076	7.041	7.12097	7.06521	6.99271	7.06544
AMELX	6.65898	6.54573	6.78944	6.61516	6.58763	6.72884	6.62001	6.64807	6.7852	6.663	6.67202	6.64192	6.64793	6.59917	6.71509	6.85377	6.72526	6.87594	6.72697	6.63829	6.67557	6.74271	6.73213	6.57725	6.6418	6.5636	6.72424	6.67822	6.78344	6.70438	6.64474	6.73079	6.79281	6.70019	6.70657	6.61096	6.65947	6.79783	6.75802	6.66947	6.8307	6.74556	6.71901	6.78096	6.66031	6.60022	6.69444	6.61266	6.61109
AMELY	6.64798	6.6821	6.69933	6.76607	6.72903	6.56321	6.65223	6.80199	6.68131	6.71224	6.7244	6.67682	6.70111	6.67297	6.4935	6.67043	6.59439	6.72981	6.61863	6.64312	6.58585	6.67928	6.5527	6.52873	6.61419	6.60435	6.6906	6.64416	6.65116	6.67565	6.62169	6.7162	6.6993	6.5476	6.78387	6.5436	6.69072	6.69958	6.58668	6.62619	6.60233	6.6083	6.66383	6.74904	6.71964	6.63395	6.65447	6.63793	6.65669
AMFR	7.45191	7.24728	7.52437	7.56996	7.43117	7.05665	7.16072	7.40538	7.25107	7.19931	7.20676	7.2249	7.23188	7.26315	7.43095	7.09733	7.20451	7.31418	7.35929	7.52475	7.49005	7.39496	7.41526	7.70714	7.31569	7.14212	7.28575	7.39314	7.49398	7.17419	7.44714	7.53538	7.27176	7.30866	7.45271	7.45033	7.61474	7.45363	7.57347	7.28303	7.43175	7.15144	7.45139	7.62404	7.37034	7.28304	7.38535	7.12788	7.45343
AMH	6.65898	6.61777	6.66544	6.63694	6.69716	6.58425	6.60228	6.52495	6.55791	6.4561	6.66107	6.57571	6.50584	6.6626	6.60475	6.59287	6.62386	6.56962	6.57887	6.59312	6.63943	6.56311	6.54981	6.49625	6.58379	6.55003	6.65658	6.52358	6.5976	6.67834	6.47879	6.58252	6.61003	6.57563	6.61254	6.68842	6.57805	6.62014	6.56202	6.59087	6.64252	6.66291	6.57191	6.67874	6.6136	6.55998	6.62309	6.56184	6.52125
AMHR2	6.52891	6.64419	6.58779	6.49533	6.50857	6.77852	6.56921	6.44588	6.59064	6.54423	6.59809	6.73352	6.56276	6.52132	6.68937	6.64266	6.56235	6.61301	6.66454	6.60965	6.66855	6.63156	6.62419	6.59444	6.62079	6.65798	6.67598	6.58356	6.7136	6.63329	6.56289	6.54358	6.61495	6.74072	6.64559	6.6493	6.61323	6.70389	6.71264	6.61307	6.6118	6.71018	6.59252	6.612	6.64168	6.60309	6.74102	6.59186	6.62601
AMICA1	11.0827	10.9006	10.7827	10.444	10.7031	10.8429	10.5114	10.9099	10.3194	10.9308	11.4885	11.3778	11.4223	10.6	10.6633	10.2545	10.9328	10.8257	10.6395	10.6143	10.6413	10.8567	10.9463	10.9884	10.8859	10.94	10.6495	11.0552	11.1149	10.5469	11.1589	11.3577	11.0143	10.9499	11.1729	11.1208	10.9272	11.3799	11.027	11.1014	11.1657	10.9785	10.7692	10.897	11.029	10.3263	11.0633	10.9804	11.2458
AMIGO1	6.81477	6.90706	6.79695	6.79855	6.89743	6.73285	6.85855	6.7057	6.94048	6.71689	6.76658	6.65981	6.76933	6.7192	6.8974	6.90881	6.74859	6.86655	6.79932	6.73367	6.86146	6.70183	6.83109	6.70134	6.69344	6.90956	6.70264	6.77117	6.6636	6.81794	6.67918	6.72711	6.7545	6.8454	6.82502	6.86318	6.81972	6.74908	6.66076	6.70087	6.8449	6.9061	6.88961	6.75788	6.82024	6.83621	6.79712	6.80254	6.7444
AMIGO2	6.58088	6.66525	6.55046	6.72567	6.54521	6.66736	6.65088	6.73512	6.71663	6.85596	6.53471	6.61396	6.63965	6.60686	6.67778	6.66216	6.68979	6.77616	6.61993	6.57321	6.63943	6.75328	6.78178	6.75305	6.66284	6.74304	6.66256	6.64655	6.75353	6.5686	6.73169	6.62178	6.64647	6.62791	6.66617	6.58515	6.68936	6.63153	6.70678	6.66385	6.71839	6.5637	6.67064	6.74402	6.68229	6.6924	6.55107	6.86047	6.64247
AMIGO3	6.66482	6.5859	6.57272	6.68439	6.64305	6.70282	6.76348	6.7102	6.60736	6.75175	6.61366	6.67246	6.66179	6.78062	6.77168	6.58995	6.61835	6.61829	6.69512	6.66112	6.71901	6.68386	6.67385	6.5555	6.68231	6.67237	6.63562	6.49014	6.69987	6.67565	6.59761	6.6205	6.67627	6.64299	6.68491	6.71891	6.61496	6.79493	6.675	6.69705	6.66027	6.70202	6.61803	6.8475	6.80922	6.5432	6.66907	6.67432	6.59554
AMMECR1	7.07558	6.96428	7.06557	6.97006	6.9349	6.98382	7.09707	7.04844	7.03486	6.9832	7.04895	7.01	6.96852	7.0665	7.06551	6.97142	7.0726	6.94831	7.01864	7.01338	7.09107	7.05497	7.07567	6.96183	6.95193	7.05187	7.0545	7.01936	7.01607	7.13782	7.02571	7.11521	7.00541	7.0165	7.04918	6.95402	6.98817	6.96869	7.02982	7.13813	6.94894	7.13173	6.96888	7.10289	7.05816	7.10091	7.0732	7.05061	7.04936
AMMECR1L	7.30113	7.44113	7.59009	7.29778	7.58089	7.26731	7.44163	7.38189	7.464	7.39322	7.55342	7.48336	7.42898	7.33229	7.39103	7.30114	7.40635	7.2624	7.50831	7.42063	7.52538	7.5199	7.3637	7.15519	7.47552	7.38804	7.25542	7.41848	7.21329	7.49904	7.33395	7.36571	7.41135	7.33513	7.45557	7.32471	7.42121	7.31406	7.18845	7.49878	7.23204	7.45923	7.35925	7.35419	7.51434	7.35224	7.39461	7.42582	7.34789
AMN	6.74788	6.67068	6.77712	6.68251	6.6724	6.67296	6.68381	6.74638	6.81674	6.74882	6.63828	6.76207	6.7807	6.79259	6.71148	6.83463	6.76123	6.72562	6.57887	6.73527	6.81097	6.75524	6.76197	6.71257	6.77582	6.68892	6.85438	6.81095	6.6483	6.63466	6.63115	6.76386	6.83312	6.73921	6.69773	6.71604	6.6562	6.77168	6.61597	6.62239	6.65747	6.71182	6.61526	6.73044	6.78833	6.64771	6.69306	6.69909	6.71817
AMN1	7.10692	7.0779	6.89815	7.07057	6.84914	6.87682	7.03013	6.92958	7.02612	6.94007	7.1201	7.02261	7.07993	7.10299	7.04998	7.0065	7.06372	7.18102	7.08453	6.86874	7.00597	7.05367	6.94821	6.98201	7.10928	6.85551	7.06193	7.02572	6.87533	6.95704	7.14713	7.0588	6.97331	7.06069	7.11338	7.17756	7.02278	7.19376	6.99336	7.03612	7.08479	7.11862	7.16387	7.02547	7.12781	6.92315	7.03706	7.0162	7.12857
AMOT	6.91608	6.76751	7.15052	6.77203	6.94624	6.7733	7.10989	6.96673	6.87078	6.99093	6.9172	6.7427	6.84651	6.90423	7.06205	6.85619	6.93185	6.9537	7.03183	6.77819	6.9242	6.99755	6.95031	6.93562	7.05702	7.08248	6.90585	6.86887	6.85387	6.98816	6.8216	6.89727	6.88019	6.90834	6.85153	6.80827	7.00245	6.79027	6.83414	6.95712	6.83684	6.87394	6.81462	6.90471	6.98237	6.9694	6.94937	6.92158	7.0411
AMOTL1	6.71485	6.62395	6.64234	6.7181	6.78062	6.64651	6.66036	6.66813	6.66848	6.86569	6.74242	6.67395	6.69128	6.7488	6.66404	6.68846	6.65587	6.83965	6.63763	6.74471	6.8405	6.74385	6.63401	6.6548	6.65254	6.67237	6.63562	6.75062	6.74648	6.67971	6.69317	6.70689	6.77115	6.74752	6.69773	6.65714	6.64782	6.55718	6.71752	6.76956	6.71162	6.74713	6.84372	6.87732	6.76772	6.87808	6.76096	6.65925	6.66144
AMOTL2	7.40968	7.24789	7.32689	7.2599	7.27596	7.28876	7.15175	7.23383	7.13666	7.13265	7.33872	7.48621	7.29383	7.20033	7.11971	7.26428	7.21577	7.1144	7.20922	7.17045	7.15275	7.3641	7.19054	7.38811	7.16894	7.06701	7.29243	7.21869	7.37132	7.31575	7.30825	7.21789	7.12886	7.42581	7.12791	7.37146	7.24869	7.37215	7.05705	7.26981	7.37545	7.10552	7.23562	7.57844	7.21257	7.12252	7.16549	7.0528	7.26857
AMPD1	6.53271	6.49834	6.57484	6.5275	6.58208	6.47459	6.66552	6.52149	6.49974	6.56468	6.65697	6.54049	6.43167	6.58338	6.48121	6.53993	6.5495	6.45206	6.50097	6.56787	6.71665	6.63801	6.63766	6.52062	6.67086	6.64851	6.67598	6.40794	6.56333	6.51238	6.54217	6.58392	6.49888	6.58155	6.54394	6.55379	6.49513	6.47631	6.59328	6.56347	6.50465	6.67095	6.49628	6.51923	6.48561	6.47266	6.59994	6.6064	6.62201
AMPD2	6.59227	6.60345	6.60534	6.63131	6.64448	6.60562	6.58726	6.64578	6.58304	6.5773	6.59359	6.66911	6.59753	6.61368	6.66222	6.55968	6.65135	6.58656	6.61406	6.61114	6.6295	6.61284	6.57119	6.59429	6.61705	6.60123	6.58588	6.56843	6.60681	6.60622	6.61968	6.577	6.57667	6.53462	6.56612	6.5512	6.52463	6.63792	6.60139	6.60082	6.58918	6.6325	6.58392	6.59727	6.60995	6.58245	6.63781	6.55935	6.60351
AMPD3	6.76942	6.75453	6.77761	6.72253	6.66879	6.71852	6.74008	6.68819	6.70369	6.7398	6.70848	6.67539	6.68199	6.73407	6.67328	6.7035	6.73317	6.68768	6.66866	6.74485	6.70758	6.7207	6.80171	6.74663	6.68746	6.75692	6.74537	6.71422	6.70489	6.72512	6.74995	6.75448	6.70482	6.69586	6.77496	6.73145	6.73879	6.7398	6.72015	6.81352	6.66167	6.75293	6.70652	6.65041	6.74224	6.78947	6.75746	6.75831	6.74476
AMPH	6.69705	6.69201	6.68191	6.60813	6.71699	6.58102	6.72088	6.6148	6.66511	6.7538	6.71173	6.58761	6.6618	6.70291	6.66399	6.66612	6.65786	6.7031	6.72874	6.6613	6.62892	6.66687	6.66487	6.67164	6.69679	6.61589	6.62796	6.65761	6.69429	6.64971	6.66216	6.56979	6.73134	6.69234	6.69017	6.6152	6.69262	6.60787	6.62212	6.67407	6.56291	6.64253	6.68843	6.65144	6.66151	6.70735	6.56917	6.63754	6.64531
AMT	7.24391	7.56675	7.28601	7.36089	7.26825	7.11782	7.44672	7.34223	7.13859	7.11144	7.52626	7.39363	7.05428	7.17959	7.17995	7.37945	7.28847	7.15106	7.05514	7.72269	7.23204	7.26155	7.1574	7.59453	7.42405	7.08488	7.26322	7.40639	7.09818	7.44494	7.0634	7.31554	7.25136	7.04425	7.17834	7.27518	7.37408	7.41367	7.28985	7.10525	7.17541	7.357	7.54322	7.37468	7.17856	7.21309	7.00731	7.3204	7.19086
AMTN	6.66882	6.57306	6.5617	6.56775	6.52089	6.58235	6.59793	6.57678	6.50536	6.53737	6.62854	6.58328	6.53299	6.59122	6.61981	6.6898	6.58699	6.55441	6.61993	6.58306	6.67915	6.6657	6.62672	6.57885	6.56257	6.59057	6.59658	6.62411	6.58194	6.47579	6.67918	6.51972	6.48913	6.58481	6.47939	6.62898	6.55756	6.57798	6.60659	6.75719	6.65237	6.62403	6.6373	6.57609	6.53322	6.65157	6.57369	6.66086	6.54767
AMY1A	7.45329	7.63412	7.6184	7.56031	7.55012	7.58943	7.51141	7.56378	7.59877	7.61207	7.59117	7.53874	7.47902	7.53383	7.41611	7.47534	7.42435	7.56082	7.32998	7.43188	7.46061	7.50998	8.05609	7.49733	7.23089	7.35227	7.37314	7.49829	7.31068	7.3493	7.35353	7.52424	7.22029	7.33043	7.45185	7.046	7.4593	7.38876	7.42364	7.38617	7.21411	7.32768	7.38455	7.36087	8.12174	7.59845	7.27292	7.41098	7.60937
AMY1B	7.14779	7.09984	7.10052	6.97267	7.05466	6.99478	7.01217	7.07325	7.03229	7.04653	7.13774	7.00526	7.03321	7.07455	7.02847	7.05009	7.06856	7.0298	6.97592	6.95231	6.97215	7.09001	7.20094	7.11601	6.97604	7.0093	6.89286	7.04445	6.96187	6.95541	7.00737	7.01961	6.91802	7.09025	7.01478	6.95769	7.07537	7.11661	7.01731	7.00138	6.96201	6.9297	6.96697	6.94558	7.16898	7.0634	6.97215	7.09226	7.05765
AMY1C	11.2667	11.4614	11.2959	11.8499	11.6862	11.6921	11.0927	11.2008	11.6561	11.9669	11.5459	11.6037	11.4367	11.5318	11.8593	11.5459	11.2433	11.257	11.4367	11.4245	11.4588	11.6763	10.7568	11.1053	11.1706	11.1208	11.7362	11.6712	11.4082	11.4515	11.0759	10.9328	11.7362	11.4885	10.7174	11.4989	11.4245	11.1541	11.3942	11.1149	11.3319	10.8987	11.224	11.16	10.874	11.1036	11.1253	10.7211	11.73
AMY2A	7.08204	7.12808	6.93839	7.04029	6.89864	6.92736	6.93455	7.00674	6.90539	6.87325	7.07681	7.07719	6.96897	6.89179	7.00996	6.95811	6.9889	6.92638	6.88513	7.03011	6.98074	6.98995	6.94187	7.09568	7.06505	6.98138	6.99114	7.017	6.99855	7.09239	6.9663	7.04772	6.9292	7.03143	6.90725	7.08934	7.05444	7.04359	7.04344	6.90456	7.02664	7.00759	7.15737	7.04779	7.0871	6.98619	6.86116	7.01236	6.99684
AMY2B	7.11373	7.38517	6.96744	7.15625	7.04339	6.91368	7.13317	7.21676	7.11221	7.14208	7.21723	7.05346	7.23113	7.01886	7.00046	7.01812	7.02703	7.05521	7.15338	7.3091	7.0236	7.0631	7.14637	7.31004	7.21592	7.0066	7.18294	7.27784	7.26184	7.30012	7.13779	7.24769	6.97576	7.25527	7.10267	7.33055	7.12262	7.21564	7.33442	7.14704	7.29944	7.2196	7.3465	7.1629	7.36711	7.08526	6.99852	7.245	7.09501
AMZ1	6.58688	6.54741	6.56602	6.58688	6.54968	6.5709	6.64822	6.51117	6.59484	6.72682	6.64259	6.60666	6.61511	6.38194	6.54506	6.68846	6.68242	6.71902	6.58663	6.60466	6.50431	6.52847	6.61262	6.63395	6.65511	6.54824	6.64593	6.58356	6.60574	6.50489	6.57146	6.5924	6.55453	6.59726	6.60251	6.62257	6.52291	6.55869	6.57432	6.53366	6.692	6.61877	6.59411	6.56389	6.58773	6.57974	6.65597	6.56828	6.56915
AMZ2	7.72476	7.7425	7.81859	7.74479	7.86927	7.86192	8.04463	7.87537	7.91715	7.82161	7.78927	7.73761	7.69877	7.90919	7.93133	7.84582	7.86598	7.84326	7.99832	7.77516	7.82108	7.85006	7.66118	7.87703	7.84929	7.68914	7.94308	7.8037	7.70697	7.99079	7.97502	7.7436	7.71564	7.74491	7.76359	7.75734	7.71416	7.75464	7.77948	7.87741	7.84064	7.81502	7.89065	7.74291	7.8168	7.83653	7.69608	7.83955	7.69027
ANAPC1	7.34505	7.22565	7.43977	7.30732	7.27401	7.19516	7.31214	7.33752	7.34228	7.38447	7.24217	7.20577	7.35687	7.23259	7.23719	7.39873	7.36994	7.32281	7.28785	7.39146	7.29823	7.42277	7.37889	7.35929	7.17277	7.33017	7.17391	7.28702	7.19636	7.50334	7.17594	7.37677	7.30717	7.27463	7.24911	7.23099	7.43188	7.22549	7.17808	7.32101	7.40915	7.31819	7.30076	7.35383	7.29376	7.33434	7.29614	7.3108	7.26586
ANAPC10	7.26171	7.29927	7.18491	7.30697	7.41605	7.14422	7.3436	7.32108	7.52007	7.40906	7.21491	7.15109	7.13887	7.44361	7.41544	7.30559	7.52141	7.43686	7.43867	7.14247	7.24821	7.10158	7.3076	7.00469	7.23715	7.11881	7.43206	7.20444	7.07094	7.40287	7.32893	7.16963	7.16132	7.40951	7.31921	7.14138	7.30493	7.08432	7.34466	7.31627	7.20663	7.25261	7.23393	7.0325	7.26318	7.62771	7.24975	7.248	7.25582
ANAPC11	7.10729	7.00458	7.02674	7.00219	7.06024	7.13039	7.06718	7.06148	7.06437	7.06262	7.05932	7.06135	7.05786	7.05225	7.07243	7.07791	7.0265	7.05057	6.98583	7.03379	7.0794	6.97202	7.132	6.98378	7.04277	7.08515	7.04489	7.05565	7.05194	7.03855	6.93929	7.00788	7.00797	7.00201	7.12329	7.03954	7.06504	6.97125	6.97137	7.0432	7.0018	7.01075	7.03607	7.00116	6.97661	7.19277	7.01989	7.00193	7.02177
ANAPC13	10.0401	9.86884	9.87929	9.78441	9.55559	10.1292	10.0077	9.99329	10.2877	10.0855	9.82147	10.2801	10.1046	9.9233	10.2222	10.0505	10.2289	10.205	10.2127	9.87452	10.0052	10.0626	10.0293	9.92855	9.88142	9.84592	10.0153	10.0973	9.76692	9.82426	9.97268	9.95522	9.88244	9.90517	10.0771	9.73059	9.90003	9.91327	9.7793	10.0047	10.0543	10.0187	10.1716	9.78867	9.7152	9.75715	10.2935	10.0505	10.0611
ANAPC2	6.70246	6.68996	6.71474	6.67301	6.6965	6.6643	6.74765	6.69743	6.82466	6.76811	6.73239	6.73209	6.72547	6.72588	6.71643	6.72494	6.71659	6.75783	6.63116	6.71885	6.72104	6.68124	6.76218	6.74523	6.81996	6.76473	6.68701	6.68752	6.65971	6.80173	6.69271	6.66628	6.73907	6.7853	6.75678	6.74779	6.72742	6.84057	6.74617	6.71425	6.61352	6.73164	6.72652	6.60762	6.75842	6.76782	6.79807	6.71685	6.81862
ANAPC4	7.91967	8.00003	7.62964	7.89114	7.705	7.63511	8.07319	7.82483	8.04533	7.83593	8.066	7.70928	7.71468	7.80247	7.93805	7.75867	8.14125	7.95236	7.81879	8.03304	7.74619	7.80705	7.68569	7.93532	7.93369	7.65419	7.86194	7.92944	7.49861	7.86404	7.53066	7.64819	7.71928	7.69857	7.76033	7.81756	7.51768	7.80762	8.01885	7.78496	7.56665	7.89442	8.00569	7.88135	7.7	8.04628	7.58186	7.96726	7.71152
ANAPC5	9.09111	9.16883	8.98028	9.33843	9.18375	9.13976	9.38627	9.18438	9.33571	9.14409	9.31554	9.26378	8.90966	9.25033	9.1923	9.50596	9.28426	9.15762	9.14965	9.41626	9.19833	9.22936	9.01454	9.32989	9.43407	9.42875	9.07653	9.30666	9.20301	9.47546	9.10645	9.26065	9.33995	9.16452	9.25102	9.35742	9.29619	9.11264	9.30769	9.21369	9.06685	9.64688	9.34036	9.22675	9.39893	9.88244	8.98939	9.41484	9.27863
ANAPC7	6.69564	6.7339	6.81653	6.74323	6.86861	6.95517	6.87942	6.80199	6.94767	6.9335	6.79395	6.86674	6.73303	6.88549	6.81996	6.85873	6.91856	6.89079	6.90587	6.73687	6.84267	6.81667	6.91105	6.69586	6.8695	6.73615	6.91975	6.88899	6.711	6.83682	6.82985	6.79075	6.82562	6.77055	6.83202	6.9254	6.62979	6.62584	6.98041	6.81323	6.73495	6.81452	6.91118	6.8397	6.82219	6.92406	6.75547	6.80624	6.81899
ANG	7.38512	7.36489	7.40971	7.1409	7.41009	7.3468	7.24174	7.24216	7.2265	6.99754	7.20725	7.39037	7.26607	7.26654	7.26415	7.23834	7.5044	7.40676	7.38151	7.1645	7.38563	7.11838	7.56637	7.0992	7.37522	7.30516	7.44318	7.2557	7.17176	7.06328	7.16264	7.29307	7.37653	7.2929	7.34661	7.1106	7.27313	7.23438	7.28164	7.22617	7.28807	7.19609	7.23873	7.0811	7.11798	7.25512	7.24843	7.21895	7.30073
ANGEL1	7.21807	7.10596	6.76488	7.12363	7.07499	7.04638	7.18316	6.93783	7.06936	7.01779	7.1745	6.99626	6.90524	7.15709	6.99348	7.26295	7.11115	7.1548	7.04544	7.05812	7.11543	7.11556	7.1763	7.18961	7.10354	7.24673	7.01586	6.89822	7.05864	7.10157	7.1402	7.017	6.97953	6.98402	7.10333	7.01966	7.00965	6.74178	7.08005	7.19147	7.05768	6.94418	7.14332	7.08743	7.16557	7.12354	7.04604	7.04639	7.07294
ANGEL2	8.49945	8.63896	8.45109	8.54053	8.31683	8.45417	8.68059	8.80439	8.69011	8.55264	8.66611	8.47754	8.35189	8.66914	8.75438	8.69715	8.58798	8.45778	8.53619	8.84137	8.72731	8.68506	8.51113	8.54574	8.72779	8.82634	8.50907	8.5057	8.64423	8.86435	8.49644	8.72553	8.67235	8.75668	8.53412	8.65345	8.71843	8.44488	8.82312	8.5469	8.57058	8.54417	8.72893	8.84549	8.62846	8.86856	8.53431	8.7404	8.49884
ANGPT1	7.03741	7.03045	7.31386	7.18978	7.17148	6.98707	6.96219	7.16894	6.81466	6.91665	6.99869	6.94373	7.14279	6.99028	7.00336	6.89064	7.20966	7.19661	7.0289	7.07035	7.24064	6.92028	6.84242	6.97117	6.85751	7.07417	6.89605	6.94504	7.09651	7.03074	6.97847	6.97632	7.01837	7.07397	7.12252	7.00741	6.99494	7.0648	6.89666	6.8234	7.3132	7.29806	6.87679	6.84504	6.98109	6.9668	7.34947	7.08257	7.05036
ANGPT2	6.69599	6.64277	6.62788	6.52666	6.63636	6.64319	6.64903	6.6051	6.67477	6.56164	6.55456	6.58483	6.56879	6.6588	6.71433	6.5658	6.63953	6.71571	6.64597	6.58852	6.62403	6.67486	6.71092	6.62601	6.60266	6.72962	6.65586	6.59931	6.55002	6.58465	6.65064	6.60311	6.62143	6.60414	6.61508	6.66044	6.62795	6.65498	6.65799	6.6288	6.62681	6.67046	6.60888	6.59505	6.63914	6.58818	6.61839	6.59139	6.6094
ANGPT4	6.51748	6.58311	6.60249	6.60427	6.52562	6.74226	6.50169	6.5571	6.53974	6.59477	6.60654	6.56969	6.60042	6.58958	6.51576	6.605	6.48403	6.51021	6.53309	6.4756	6.51935	6.62798	6.60251	6.72394	6.57105	6.56829	6.51186	6.49659	6.71756	6.5322	6.59761	6.49494	6.59193	6.63237	6.62334	6.57689	6.66598	6.52251	6.58255	6.51654	6.52817	6.57042	6.55356	6.54753	6.59896	6.63963	6.6364	6.57305	6.54217
ANGPTL1	6.6271	6.59082	6.63084	6.62147	6.5735	6.60572	6.63858	6.63805	6.61396	6.58564	6.56229	6.66226	6.5663	6.55727	6.60995	6.6768	6.52158	6.65093	6.61947	6.61722	6.6058	6.61252	6.64349	6.65445	6.56816	6.58939	6.70706	6.63896	6.63746	6.60866	6.56923	6.64005	6.65054	6.57341	6.66196	6.63436	6.54141	6.55314	6.5472	6.64747	6.66047	6.51451	6.56964	6.55926	6.57444	6.57036	6.64532	6.62761	6.70176
ANGPTL2	6.62507	6.65738	6.51252	6.58305	6.61097	6.63138	6.67592	6.69078	6.67877	6.59631	6.538	6.62977	6.61954	6.55932	6.58229	6.5476	6.64454	6.61301	6.58549	6.64816	6.66224	6.5403	6.53968	6.58349	6.58821	6.59992	6.66699	6.57684	6.56747	6.73895	6.54533	6.53518	6.69055	6.56359	6.59106	6.70694	6.71143	6.64045	6.50313	6.70087	6.57902	6.61006	6.55756	6.6634	6.58547	6.61012	6.62309	6.46665	6.57988
ANGPTL3	6.81939	6.76512	6.82975	6.82155	6.66953	6.66554	6.65569	6.68303	6.6376	6.71657	6.69111	6.74835	6.87837	6.69085	6.75841	6.66083	6.72332	6.73256	6.682	6.73907	6.73038	6.708	6.70423	6.62688	6.77421	6.65533	6.75063	6.67223	6.7584	6.76378	6.71067	6.80525	6.72634	6.6739	6.7638	6.66461	6.68799	6.83844	6.68387	6.66693	6.74079	6.69706	6.76769	6.73231	6.81076	6.6746	6.71061	6.78304	6.72775
ANGPTL4	6.66326	6.78516	6.9306	6.87351	6.7876	6.62554	6.77605	6.77423	6.74017	6.77562	6.82384	6.77001	6.82031	6.78524	6.69631	6.75875	6.72754	6.85428	6.83206	6.84213	6.74827	6.77003	6.77861	6.8305	6.7418	6.81257	6.76476	6.77825	6.73885	6.71418	6.72138	6.8027	6.73974	6.75386	6.70734	6.85657	6.75837	6.77876	6.77482	6.66548	6.83332	6.75973	6.69742	6.78203	6.73791	6.69587	6.66242	6.72739	6.78794
ANGPTL5	6.69769	6.58311	6.56602	6.62021	6.70887	6.90028	6.62147	6.61655	6.69155	6.63714	6.69115	6.75184	6.63518	6.58509	6.70817	6.76103	6.53662	6.75743	6.72807	6.66599	6.75251	6.54151	6.63281	6.63717	6.67337	6.73034	6.73122	6.5489	6.61843	6.60851	6.69718	6.7979	6.7318	6.7247	6.79407	6.71891	6.82238	6.72936	6.64282	6.65659	6.52035	6.72146	6.62394	6.72889	6.69845	6.72795	6.70133	6.54188	6.66387
ANGPTL6	6.69966	6.74756	6.6381	6.87251	6.86196	6.66366	6.64296	6.74911	6.71003	6.7283	6.62704	6.6976	6.5841	6.7192	6.76363	6.70902	6.62286	6.59389	6.77951	6.70111	6.58203	6.7142	6.70503	6.73848	6.74116	6.6675	6.67451	6.75831	6.84953	6.6849	6.76106	6.72835	6.68059	6.76787	6.69909	6.80976	6.57452	6.86889	6.70056	6.65843	6.80695	6.73739	6.59411	6.6565	6.66031	6.53899	6.676	6.88659	6.73309
ANGPTL7	6.6141	6.67701	6.49577	6.58487	6.64706	6.5534	6.6968	6.61809	6.58787	6.57679	6.64259	6.65844	6.60042	6.75421	6.66289	6.57453	6.67301	6.59389	6.65355	6.77345	6.53011	6.60959	6.61628	6.70276	6.70602	6.64101	6.71146	6.60682	6.62273	6.58496	6.58018	6.62738	6.59691	6.68581	6.6586	6.61599	6.60285	6.57317	6.59871	6.55947	6.63563	6.55835	6.64995	6.64458	6.52786	6.64631	6.62462	6.65777	6.60869
ANK1	6.57752	6.80744	7.07236	6.69892	6.73154	6.61222	6.7544	6.6644	6.66606	6.68958	6.65389	6.6194	6.70875	6.62533	6.56353	6.69846	6.68844	6.6912	6.71178	6.81162	6.72435	6.73021	6.64881	7.09332	6.67827	6.70072	6.73346	6.72159	6.82835	6.72616	6.7723	6.74056	6.74234	6.83703	6.68195	6.74576	6.70733	6.75757	6.73099	6.78226	6.75137	6.78988	6.63284	6.8071	6.66764	6.66338	6.65565	6.72954	6.64933
ANK2	6.60873	6.55582	6.58362	6.64666	6.67027	6.61244	6.55717	6.5925	6.62199	6.55816	6.58179	6.58345	6.64084	6.62543	6.63513	6.54634	6.6495	6.67106	6.68156	6.57739	6.60599	6.57395	6.67597	6.62789	6.61619	6.60625	6.69182	6.65896	6.67761	6.58122	6.6191	6.58441	6.62569	6.6639	6.62072	6.71607	6.72528	6.69149	6.67537	6.64776	6.67154	6.66047	6.65396	6.61134	6.62404	6.63961	6.58984	6.6291	6.61739
ANK3	6.90173	6.99628	6.83675	6.95942	6.84861	6.85155	6.96816	6.88263	6.89113	6.84448	6.82184	6.76183	6.82786	6.92246	6.94473	6.82438	6.87499	6.8654	6.88554	6.84247	6.85404	6.86696	6.75197	6.94275	6.80182	6.92408	6.82621	6.8446	6.866	6.81578	6.83763	6.88074	6.81607	6.74576	6.84242	6.85662	6.90093	6.79398	6.82106	6.81726	6.81411	6.86626	6.92202	6.78172	6.91981	6.86702	6.87126	6.84595	6.83427
ANKAR	6.65841	6.74935	6.61823	6.764	6.75277	6.71123	6.8021	6.72407	6.69863	6.65178	6.82851	6.68695	6.68843	6.68734	6.71244	6.82751	6.78383	6.80029	6.81653	6.75218	6.65988	6.71632	6.76147	6.76251	6.81131	6.62547	6.69874	6.68546	6.69468	6.8203	6.72904	6.85048	6.74327	6.75033	6.78928	6.72624	6.66638	6.72131	6.7212	6.75096	6.66099	6.78891	6.80684	6.72808	6.82089	6.69266	6.76872	6.77448	6.80607
ANKDD1A	7.03542	7.24925	7.30805	6.91888	6.79525	6.82554	6.97798	7.45796	6.97911	7.48133	7.37346	6.89928	7.29115	7.26582	6.69145	6.89832	6.83452	6.85889	6.91109	7.12358	7.06313	6.80573	6.91566	6.85656	7.00921	7.0596	7.26655	7.3085	6.69036	6.8752	6.76786	7.53305	7.20857	6.87302	6.90551	7.54207	6.96562	6.91711	7.29586	6.91657	6.84748	7.23949	7.40066	7.66913	7.67348	7.81779	6.85985	7.37775	6.86339
ANKFN1	6.70723	6.52978	6.65693	6.72756	6.48881	6.51157	6.50776	6.64963	6.66848	6.57679	6.58238	6.61862	6.54362	6.60526	6.55107	6.48694	6.53129	6.56385	6.66836	6.64481	6.51358	6.66685	6.64275	6.48677	6.48384	6.41634	6.51186	6.59415	6.46356	6.52058	6.63243	6.61507	6.59691	6.60472	6.47532	6.56074	6.60126	6.54835	6.5262	6.49888	6.51479	6.44499	6.60933	6.64787	6.54465	6.47971	6.61685	6.53069	6.51356
ANKFY1	7.39363	7.29837	7.26276	7.14932	7.32063	7.28946	7.36456	7.34246	7.25303	7.36766	7.2739	7.31479	7.24544	7.31356	7.22882	7.14473	7.35079	7.23928	7.261	7.34332	7.3618	7.21315	7.36533	7.44088	7.58152	7.2457	7.12068	7.31237	7.29174	7.20521	7.40813	7.3466	7.27841	7.27172	7.31006	7.27196	7.20793	7.45491	7.3175	7.29055	7.28223	7.32396	7.39875	7.32687	7.30009	7.21304	7.2699	7.39616	7.32239
ANKH	6.74854	6.7081	6.7934	6.86367	6.85523	6.77839	6.71853	6.56045	6.76155	6.75863	6.71579	6.65768	6.92681	6.69501	6.73923	6.77034	6.68581	6.74512	6.61276	6.80066	6.77808	6.7235	6.73422	6.80897	6.72912	6.83201	6.79534	6.78765	6.82827	6.85	6.68384	6.75392	6.69229	6.72762	6.73118	6.71717	6.67367	6.74778	6.75038	6.6972	6.81992	6.76699	6.77737	6.67589	6.72551	6.72642	6.81226	6.76699	6.73469
ANKHD1	7.19838	7.1925	7.15874	7.12732	7.13016	7.10154	7.18929	7.14456	7.0739	7.16718	7.15244	7.19111	7.03161	7.13938	7.24653	7.0751	7.11908	7.14449	7.0534	7.01212	7.11928	7.07028	7.12032	7.13771	7.2106	7.12222	7.13097	7.17866	7.0044	7.08531	7.18165	7.15606	7.1129	7.12105	7.17094	7.3588	7.1222	7.14058	7.12578	7.2242	7.2535	7.17149	7.10248	7.0594	7.0962	7.20695	7.27939	7.17833	7.07056
ANKHD1-EIF4EBP3	6.63462	7.05038	6.74347	6.83386	6.72308	6.7461	6.8464	6.81228	6.89517	6.74303	7.11435	7.0295	6.72783	6.95656	6.88914	6.94716	6.92344	6.88744	6.81723	6.87724	6.89403	6.94275	7.0574	7.05868	6.88195	6.90956	6.76124	6.95696	7.02906	6.86765	6.99029	7.11797	6.98601	6.9828	6.9403	6.88593	6.91296	6.77337	6.90782	6.81323	6.87213	7.043	6.80035	6.98905	6.91385	6.95879	6.96331	7.00691	6.93048
ANKIB1	7.94628	7.82881	7.8254	7.86405	7.8684	7.79551	8.07277	8.0483	8.15503	7.89621	8.08335	7.96594	7.91316	7.90518	7.87303	8.02553	8.08451	7.91427	7.93141	8.05392	8.02343	7.98342	8.01484	7.92015	8.40072	7.88324	8.04711	7.96102	8.00112	8.19165	8.00946	7.96532	8.00506	7.9944	7.98579	7.9676	8.05097	7.98248	8.15101	7.93936	7.94664	8.14209	7.92038	7.82752	8.12408	8.08826	7.8305	8.11503	8.13228
ANKK1	6.63646	6.664	6.64641	6.58907	6.69461	6.57612	6.6444	6.65577	6.55097	6.68494	6.65285	6.71387	6.60042	6.59122	6.81632	6.62285	6.64686	6.64782	6.62768	6.65312	6.60461	6.60291	6.74892	6.69726	6.62727	6.60585	6.6789	6.6666	6.63322	6.58641	6.73398	6.62314	6.57068	6.63988	6.74441	6.52284	6.76396	6.69208	6.72492	6.66578	6.67586	6.73915	6.70311	6.48483	6.70097	6.63532	6.81461	6.59033	6.61234
ANKLE1	6.72078	6.67464	6.7036	6.6983	6.67748	6.66736	6.77683	6.69391	6.77247	6.55634	6.54476	6.79173	6.60487	6.56091	6.60232	6.64412	6.70577	6.55961	6.65087	6.60302	6.63596	6.67928	6.64275	6.60939	6.66416	6.71594	6.66974	6.67822	6.64555	6.66392	6.6557	6.60261	6.59058	6.67864	6.73783	6.61096	6.69689	6.73257	6.65054	6.65297	6.60765	6.63954	6.72177	6.71862	6.75561	6.61995	6.70973	6.81742	6.72047
ANKLE2	7.54776	7.27518	7.38533	7.2295	7.40238	7.40302	7.49489	7.52354	7.33408	7.4842	7.50444	7.57716	7.23651	7.47754	7.4624	7.4229	7.39044	7.40588	7.29609	7.55572	7.50342	7.6265	7.47028	7.5632	7.3051	7.50147	7.45311	7.37166	7.40868	7.48702	7.4393	7.58267	7.61732	7.58506	7.57802	7.50459	7.63897	7.46277	7.52006	7.35924	7.37334	7.35131	7.31401	7.50847	7.46487	7.30371	7.44403	7.52013	7.29724
ANKMY1	6.88557	6.93624	6.70833	6.96749	6.79875	6.8818	6.93325	6.81488	6.84836	6.79546	6.8227	6.76666	6.75347	6.83999	6.75238	6.77419	6.87849	6.81322	6.79325	6.83287	6.85048	6.86621	6.82321	6.80565	6.76705	6.76455	6.83435	6.81005	6.8732	6.85776	6.75388	6.81182	6.76714	6.82438	6.83021	6.77511	6.76817	6.80354	6.90965	6.7871	6.77099	6.89746	6.81934	6.88038	6.76369	6.84634	6.85292	6.81424	6.80042
ANKMY2	7.41684	7.36273	6.88463	7.39397	7.4625	7.21339	7.56349	7.418	7.40943	7.38444	7.47992	7.33416	7.22003	7.52917	7.49025	7.50403	7.39951	7.44604	7.42436	7.46665	7.46806	7.38018	7.35378	7.22643	7.51825	7.25396	7.33866	7.25813	7.14199	7.37706	7.27867	7.37273	7.33409	7.25376	7.32854	7.36739	7.3262	7.22216	7.42715	7.45884	7.21361	7.27168	7.23823	7.14195	7.36348	7.56901	7.40223	7.46739	7.40891
ANKRA2	8.20685	8.15605	7.82422	7.85617	7.97766	7.99475	8.09176	8.20432	8.02994	7.98343	8.20264	7.83292	8.0672	8.14073	8.19365	8.11136	8.24343	8.05817	7.97634	8.21263	7.84424	7.78922	7.97168	8.29368	8.16213	7.77902	8.12727	8.17162	7.95525	8.22379	7.91146	8.11827	7.97286	8.10147	7.94848	8.1885	7.86135	8.00924	8.08425	7.83543	8.07774	8.13382	8.34527	8.15469	8.09839	7.94889	7.95104	8.00666	7.80477
ANKRD1	6.74999	6.72472	6.69933	6.74518	6.60833	6.61418	6.55954	6.6512	6.76788	6.68494	6.58964	6.64878	6.76791	6.72232	6.70038	6.70768	6.68772	6.6089	6.74045	6.7493	6.65615	6.71984	6.66915	6.68425	6.58967	6.63167	6.77609	6.63777	6.76986	6.75806	6.65436	6.78006	6.70357	6.76102	6.52501	6.71297	6.79691	6.71295	6.70056	6.64362	6.6173	6.69577	6.61242	6.74904	6.82891	6.69367	6.65167	6.58517	6.68076
ANKRD10	7.84888	7.94473	7.55511	7.70432	7.77619	7.68337	7.83562	7.80732	7.78858	7.61983	7.88115	7.8204	7.78547	7.84165	7.68531	7.87371	7.65987	7.67509	7.65583	7.9235	7.72361	7.71843	7.9624	8.02362	7.85135	7.63473	7.76544	7.80465	7.63785	7.85393	7.75232	7.84114	7.68058	7.6788	7.70564	7.73731	7.8065	7.8629	7.9246	7.56879	7.82038	7.87765	7.75887	7.93625	7.76722	8.01487	7.63457	7.98577	7.7767
ANKRD11	7.63678	7.65804	7.6689	7.53662	7.52763	7.5054	7.63665	7.59381	7.57692	7.51327	7.67928	7.52189	7.5862	7.61867	7.54719	7.57898	7.53032	7.69723	7.51417	7.64598	7.6682	7.55781	7.57821	7.73307	7.49747	7.4455	7.4345	7.67994	7.48382	7.53472	7.54778	7.70868	7.49128	7.49763	7.62188	7.6411	7.52305	7.66567	7.46925	7.65438	7.61666	7.60204	7.60434	7.64337	7.58279	7.52963	7.57061	7.73994	7.55691
ANKRD12	8.52556	8.4009	8.45969	8.62391	8.50272	8.55385	8.87762	8.90966	8.74626	8.57667	8.9309	8.9068	8.62846	8.92605	8.90701	8.45165	8.64362	8.51816	8.4299	8.73326	8.67458	8.95278	8.6969	8.76786	8.45939	8.64237	8.47631	8.68117	8.81477	8.81553	8.7806	8.82132	8.89899	8.73029	8.67479	8.62952	8.79353	8.44712	8.6044	8.63199	8.71197	8.53641	8.64584	8.70544	8.69556	8.66478	8.7815	9.06255	8.816
ANKRD13A	10.1234	10.021	10.3249	10.0338	10.0057	9.79925	10.0949	10.1486	9.82609	9.8657	10.3989	10.2711	10.1403	10.0153	10.112	9.74301	10.0347	10.146	10.1088	10.0532	10.1499	10.3355	10.2904	10.2904	10.1677	10.1099	9.80327	10.1975	10.3031	9.89365	10.5384	10.534	10.4707	10.3974	10.2289	10.0771	10.31	10.6633	10.3003	10.321	10.5193	10.0735	10.0543	10.1574	10.264	10.0258	10.4159	10.5372	10.342
ANKRD13B	6.80993	6.70229	6.64434	6.70894	6.77818	6.62381	6.66552	6.69944	6.86773	6.73269	6.72562	6.75054	6.78795	6.75421	6.8566	6.74503	6.62724	6.79319	6.80372	6.76903	6.78462	6.6429	6.88488	6.80406	6.791	6.76613	6.79033	6.75346	6.8317	6.70551	6.83384	6.7347	6.82637	6.7936	6.88005	6.66797	6.78044	7.05495	6.81046	6.75719	6.89622	6.90762	6.88564	6.67713	6.81482	6.75373	6.76517	6.64103	6.7251
ANKRD13C	7.12675	7.07229	7.02373	7.01306	7.06018	6.98218	7.10269	6.91661	7.07922	7.18934	7.05456	7.07709	7.04759	7.07529	7.11262	7.19466	7.26899	7.00693	7.18581	7.09345	7.08338	6.9444	7.10869	7.10617	7.10598	6.86764	6.96583	7.20192	6.89952	7.09517	7.10349	7.00855	7.12199	7.05773	6.90714	7.04291	7.09796	6.97945	7.14152	7.23842	7.04068	7.04522	6.98315	7.03408	7.03714	7.16471	7.02134	7.00022	7.04732
ANKRD13D	6.98057	6.94528	6.95987	6.86051	6.95009	6.84119	6.90339	6.9944	6.8537	6.84368	7.04798	6.97553	7.0669	6.89502	6.8846	6.93052	6.91848	6.93768	6.91322	7.04247	6.95469	6.91077	6.94875	7.10989	7.02119	6.94475	6.90788	7.06721	7.03757	6.88947	7.00674	6.96052	6.99471	6.98564	6.99316	7.05682	6.9766	7.12505	6.95072	6.95576	7.0189	6.93491	7.00773	7.04208	6.99834	6.90384	6.89013	7.01272	6.97823
ANKRD16	6.88056	6.83194	6.69962	6.80209	6.80928	6.87008	6.86295	6.88231	6.87103	6.89151	6.75091	6.78201	6.72357	6.88184	6.83514	6.83366	6.88563	6.90857	6.88783	6.89112	6.88412	6.80337	6.75627	6.773	6.83236	6.81645	6.80535	6.8034	6.75176	6.83396	6.82267	6.80801	6.81562	6.75	6.87832	6.90224	6.85283	6.75783	6.80383	6.81201	6.81837	6.80309	6.82261	6.87053	6.73962	6.87308	6.75727	6.87103	6.89452
ANKRD17	7.33185	7.1133	7.20397	7.33371	7.33393	7.11395	7.30658	7.24325	7.28364	7.24165	7.31743	7.37579	7.18826	7.28403	7.2544	7.2541	7.27112	7.27865	7.27615	7.22635	7.32664	7.34245	7.36954	7.16059	7.28739	7.25722	7.28157	7.29419	7.24652	7.28469	7.40421	7.32472	7.38194	7.38846	7.31277	7.37949	7.37442	7.26523	7.38339	7.31941	7.22599	7.21454	7.2699	7.25555	7.38133	7.27816	7.28827	7.38275	7.37478
ANKRD18A	6.7362	6.58416	6.6391	6.74905	6.64516	6.62423	6.70888	6.67336	6.67875	6.65661	6.65559	6.6211	6.66399	6.67275	6.55588	6.74731	6.69656	6.61107	6.67216	6.64199	6.70791	6.70904	6.64714	6.66881	6.6445	6.7706	6.79406	6.70887	6.66877	6.67798	6.64175	6.67915	6.60927	6.62989	6.66351	6.56039	6.67562	6.66624	6.68972	6.63674	6.64558	6.61737	6.78904	6.70195	6.69369	6.66006	6.5784	6.63962	6.64838
ANKRD18B	6.68152	6.71921	6.66057	6.71308	6.62902	6.6621	6.67019	6.66592	6.68994	6.69367	6.6427	6.66636	6.59675	6.6355	6.63626	6.68771	6.65422	6.66856	6.65221	6.68112	6.70274	6.65346	6.64461	6.61336	6.6908	6.65508	6.73728	6.58048	6.71822	6.59465	6.56117	6.60671	6.65778	6.61076	6.69952	6.69626	6.70383	6.75911	6.62784	6.64885	6.57664	6.59459	6.59045	6.58988	6.59572	6.62412	6.62852	6.65863	6.67868
ANKRD19	6.58887	6.44306	6.53202	6.59118	6.64436	6.45704	6.53373	6.64047	6.74135	6.51616	6.65697	6.65158	6.61653	6.58013	6.51455	6.64412	6.57345	6.5882	6.67453	6.5263	6.68273	6.57072	6.53026	6.71545	6.49002	6.63803	6.61749	6.62538	6.5777	6.46893	6.50136	6.73858	6.52908	6.53156	6.57148	6.60927	6.55933	6.47046	6.63495	6.70626	6.55583	6.57216	6.65824	6.60492	6.60129	6.63815	6.52526	6.71817	6.65791
ANKRD2	6.50232	6.62395	6.73899	6.6582	6.63763	6.67112	6.72479	6.63895	6.72264	6.97055	6.7527	6.82589	6.73993	6.49512	6.59745	6.71571	6.62724	6.74787	6.6471	6.57779	6.64314	6.70303	6.65912	6.73997	6.66822	6.65471	6.66256	6.5875	6.71756	6.77808	6.7223	6.59677	6.7296	6.7102	6.77716	6.71751	6.69072	6.56588	6.73078	6.74047	6.56908	6.67405	6.76828	6.63093	6.81102	6.70252	6.72673	6.54022	6.7087
ANKRD20A1	6.68472	7.02895	6.71479	6.91451	6.80958	6.76777	6.76917	6.94097	6.78976	6.85876	6.94753	6.83064	6.81215	6.76168	6.7048	6.87436	6.76478	6.89412	6.75917	6.93509	6.87317	6.87533	6.81181	7.29982	6.80101	6.79342	6.82755	6.87456	6.85879	6.81482	6.89087	6.89171	6.80931	6.88093	6.79656	7.02065	6.7781	6.76053	6.94236	6.73251	6.7591	6.8051	6.81409	6.896	6.82995	6.82247	6.75121	6.93282	6.77235
ANKRD20A2	6.59891	6.53736	6.67631	6.56775	6.62487	6.72129	6.69034	6.68189	6.70629	6.56651	6.64259	6.45587	6.60343	6.63756	6.65002	6.57022	6.61714	6.56678	6.60618	6.59312	6.58324	6.57582	6.50253	6.67845	6.57238	6.698	6.637	6.69025	6.49062	6.62633	6.61447	6.63707	6.59193	6.64762	6.60691	6.51216	6.67578	6.65767	6.56794	6.62805	6.67305	6.69256	6.61803	6.51462	6.56824	6.62839	6.66055	6.65323	6.64853
ANKRD20A3	6.58118	6.76951	6.59579	6.65352	6.7271	6.71359	6.61248	6.57882	6.5881	6.59292	6.61552	6.75423	6.6909	6.62298	6.70035	6.69929	6.57325	6.70178	6.55527	6.72936	6.75137	6.60706	6.70034	6.67165	6.6136	6.54963	6.72333	6.55172	6.62892	6.62997	6.6774	6.67144	6.57995	6.55855	6.62758	6.67875	6.67485	6.7264	6.6494	6.59374	6.65062	6.67505	6.60269	6.67315	6.56172	6.67345	6.59546	6.63508	6.58943
ANKRD20A4	6.57133	6.51764	6.85241	6.6454	6.59738	6.60672	6.58315	6.62133	6.54823	6.65184	6.64995	6.58016	6.68704	6.58338	6.5962	6.73169	6.51523	6.64419	6.58153	6.54658	6.54006	6.66342	6.7119	6.55076	6.76269	6.59827	6.60986	6.59	6.61417	6.65982	6.5699	6.73079	6.77635	6.60633	6.61394	6.70549	6.55756	6.5688	6.61055	6.66385	6.69748	6.65785	6.72037	6.62926	6.58167	6.52217	6.63353	6.56342	6.54895
ANKRD20B	6.68734	6.61544	6.64724	6.54026	6.59299	6.60478	6.60354	6.6028	6.60505	6.64787	6.60217	6.60995	6.60762	6.54709	6.63149	6.61036	6.63677	6.6117	6.64667	6.62903	6.63441	6.68254	6.629	6.55906	6.6722	6.62358	6.56553	6.5501	6.5899	6.63445	6.64294	6.59414	6.62717	6.59833	6.62955	6.7457	6.6458	6.61027	6.58927	6.58404	6.63175	6.67806	6.60118	6.63808	6.64061	6.67066	6.67279	6.62184	6.61117
ANKRD21	6.69376	6.57055	6.78944	6.69464	6.56516	6.76944	6.6389	6.67443	6.65345	6.71546	6.74898	6.71647	6.78795	6.5643	6.6814	6.60214	6.70001	6.74025	6.64125	6.69047	6.68162	6.65234	6.74574	6.77058	6.6859	6.67388	6.71289	6.7846	6.5902	6.70551	6.77257	6.65426	6.67627	6.69878	6.73541	6.60927	6.77029	6.59474	6.61597	6.68813	6.66477	6.74087	6.59799	6.7541	6.62353	6.61568	6.69986	6.77307	6.70181
ANKRD22	7.00485	7.04019	7.15376	7.11004	6.92526	6.96095	6.93752	7.1974	6.87106	7.14862	6.85706	7.28532	7.30985	7.08035	6.99841	6.95274	6.97174	6.95512	7.04331	6.95159	7.03661	6.88228	6.95634	7.37535	7.1695	7.10719	6.86312	7.14983	7.10057	6.9678	7.1428	7.08339	7.01034	7.28895	7.08039	7.1022	7.03321	7.78477	6.99713	6.92898	7.1332	7.09561	7.04667	6.98221	6.99233	6.91182	7.22017	6.96943	7.30552
ANKRD23	6.92273	6.77208	6.79066	6.74603	6.79524	6.75492	6.77966	6.74025	6.85608	6.76819	6.82459	6.92918	6.81566	6.89546	6.74391	6.74638	6.73928	6.7765	6.83205	6.82605	6.81565	6.83108	6.88292	6.81207	6.81945	6.99084	6.75941	6.74767	6.82779	6.83022	6.76963	6.81644	6.82497	6.76852	6.81249	6.80831	6.74271	6.77796	6.71935	6.8434	6.95816	6.78569	6.7085	6.79545	6.81752	6.93584	6.86052	6.79559	6.76946
ANKRD24	6.63566	6.73892	6.88786	6.69115	6.68199	6.64023	6.66833	6.75793	6.64638	6.67383	6.68038	6.62545	6.69327	6.62755	6.73765	6.70459	6.66598	6.60979	6.61456	6.67615	6.66301	6.70377	6.75049	6.68989	6.72469	6.62488	6.61003	6.67743	6.74009	6.68825	6.64137	6.73238	6.73719	6.66721	6.70372	6.71016	6.65887	6.66079	6.70715	6.80172	6.61855	6.75249	6.71202	6.74138	6.66017	6.84224	6.74282	6.64501	6.72439
ANKRD26	6.74416	6.82988	6.75501	6.80841	6.69327	6.6333	6.76934	6.71491	6.77247	6.81618	6.84619	6.78929	6.70111	6.86103	6.77572	6.7212	6.86811	6.80169	6.76844	6.77034	6.81194	6.85522	6.85282	6.71977	6.80379	6.70871	6.78279	6.79873	6.77651	6.6927	6.81011	6.79561	6.73698	6.86965	6.85833	6.71151	6.80125	6.6791	6.72968	6.81145	6.71699	6.90921	6.74554	6.7374	6.9418	6.74102	6.75547	6.736	6.8382
ANKRD27	7.15182	7.29615	7.16854	7.30333	7.36991	7.20495	7.23941	7.09019	7.31059	7.2858	7.24018	7.2893	7.36417	7.31331	7.40513	6.98987	7.20439	7.33671	7.34091	7.23892	7.37402	7.24811	7.11622	7.27385	7.14933	7.41098	7.45211	7.18967	7.30654	7.15642	7.31692	7.45727	7.35879	7.58025	7.30486	7.23594	7.32699	7.16756	7.13466	7.47209	7.28462	7.10653	7.10037	7.21812	7.29872	7.22652	7.31072	7.27015	7.34955
ANKRD28	7.0049	7.07009	6.99023	7.06262	7.01032	7.00529	7.11487	6.91714	7.07513	7.01539	7.07095	6.90036	6.89658	6.98714	6.9946	7.15726	7.06276	6.97573	7.12827	7.16828	7.05177	7.0136	7.0473	7.01539	7.09	7.1344	7.0903	6.99983	6.87831	7.05423	6.98649	6.93944	7.03433	7.01458	7.05644	6.9543	7.03822	6.9249	7.06708	7.10533	6.98527	7.06828	7.04291	6.90617	7.10704	7.06831	6.91025	7.1174	7.01704
ANKRD29	6.6316	6.57299	6.67392	6.56582	6.64517	6.52114	6.63976	6.63769	6.54303	6.65328	6.69579	6.65442	6.68217	6.58134	6.67104	6.52077	6.58864	6.6077	6.74834	6.61366	6.67823	6.58532	6.53799	6.63168	6.65986	6.5493	6.63537	6.5643	6.59768	6.64172	6.65118	6.6209	6.5951	6.56114	6.57834	6.52397	6.71724	6.58346	6.67689	6.65369	6.6306	6.59992	6.57264	6.59738	6.68735	6.61621	6.60106	6.63265	6.64973
ANKRD30A	6.64135	6.56676	6.6269	6.57377	6.65887	6.5154	6.54631	6.64948	6.60569	6.61232	6.61965	6.56816	6.64698	6.55454	6.5249	6.59304	6.57845	6.57478	6.58635	6.56208	6.56963	6.5143	6.58605	6.67825	6.56459	6.57481	6.69428	6.61925	6.63643	6.57752	6.65334	6.57138	6.56117	6.57087	6.59302	6.56068	6.6373	6.58047	6.58126	6.6628	6.57738	6.6297	6.56191	6.60722	6.60002	6.633	6.65001	6.56015	6.60145
ANKRD30B	11.5206	12.0962	11.4565	11.3339	11.5956	11.3233	11.2502	12.1406	11.4684	11.5378	12.3486	11.7953	11.6086	11.6712	11.3625	11.2614	11.4708	11.6063	11.4935	12.0111	11.6393	11.6269	11.5727	12.2794	11.8799	11.3507	10.9843	12.0591	11.7332	11.5124	11.4989	11.7332	11.8663	11.6888	11.2162	12.2756	11.8088	12.2982	11.9395	11.4346	11.7887	11.4048	11.9238	12.0174	11.8088	11.0927	11.0488	11.5894	11.5545
ANKRD31	6.60872	6.61777	6.68473	6.73144	6.75862	6.69342	6.6099	6.61343	6.69775	6.69712	6.71248	6.69321	6.63663	6.57518	6.61719	6.55977	6.53019	6.61966	6.76844	6.54499	6.72827	6.75328	6.72985	6.80101	6.6695	6.74997	6.661	6.67591	6.54393	6.72642	6.74462	6.79204	6.65496	6.63237	6.64415	6.61599	6.76396	6.61119	6.71622	6.75537	6.70002	6.70051	6.78141	6.68705	6.53579	6.70641	6.76913	6.67432	6.66024
ANKRD32	6.979	7.10178	7.03404	7.06311	7.01724	6.89184	7.17965	7.0239	7.08485	7.06897	6.99818	7.04781	7.09905	7.04638	7.05612	6.97519	6.98863	7.05962	7.24008	7.0559	7.12063	7.1674	7.18849	7.17397	7.20468	7.04135	6.99584	7.05557	6.84134	7.24454	7.24395	7.0993	7.01067	7.21654	7.05441	7.06968	7.06623	6.91779	7.00802	7.28066	7.05955	6.97796	6.96328	7.11173	7.12658	7.21875	7.17163	7.26291	7.01076
ANKRD33	8.55713	9.03433	9.01553	8.62121	8.70283	8.58139	8.67329	8.71197	8.38497	8.88652	8.83896	8.9572	8.75297	8.7325	8.39909	8.39678	8.46776	8.47552	8.72482	8.21043	8.78574	8.71221	8.71421	8.4802	8.67064	8.94937	8.43062	9.14349	8.71603	8.08523	8.24523	8.84187	8.8298	8.52102	8.97441	8.80186	8.77002	9.16515	8.3564	8.71958	8.65773	8.5816	8.4113	8.63745	8.31645	8.00071	8.64076	8.3953	8.94939
ANKRD34A	6.64021	6.71502	6.73899	7.07624	6.96987	6.80493	6.73264	6.82243	6.79208	6.88736	6.73062	6.84249	6.73303	6.88999	6.80233	6.90093	6.76962	6.92957	6.75837	6.83912	6.72377	6.93384	6.84921	6.68567	6.991	6.8471	6.77754	6.80188	6.80576	6.84034	6.78987	6.78948	6.78765	6.88961	6.77259	6.71297	6.79093	6.87875	6.88015	6.7226	6.92292	6.67405	6.77299	6.82975	6.92302	6.89414	6.72135	6.91741	6.97923
ANKRD34B	6.61774	6.78886	6.76239	6.62363	6.74836	6.68987	6.76815	6.76355	6.47083	6.6138	6.53471	6.77598	6.73591	6.75157	6.56256	6.55693	6.75767	6.5235	7.00849	6.55013	6.65845	6.73534	6.74362	6.64733	7.02527	6.67388	6.62697	6.79779	6.53977	6.55617	6.84903	6.72711	6.64268	6.62791	6.75698	6.61096	7.02029	6.71443	6.6133	6.58307	6.87349	6.68928	6.70842	6.52301	6.74507	6.5119	6.61072	6.75938	6.61234
ANKRD34C	6.65711	6.63344	6.68684	6.64914	6.7458	6.70843	6.67715	6.60703	6.72619	6.72282	6.81319	6.63791	6.7439	6.82415	6.79648	6.76571	6.80696	6.65037	6.75619	6.81358	6.72937	6.62027	6.72878	6.69586	6.71609	6.82777	6.72576	6.75261	6.75614	6.73387	6.80668	6.92575	6.70904	6.73356	6.90945	6.76798	6.75456	6.76996	6.69129	6.86245	6.78418	6.69256	6.67744	6.73571	6.73369	6.78584	6.80837	6.8289	6.75701
ANKRD35	6.97645	6.90973	7.08955	7.06386	6.91585	6.79695	6.84228	6.90968	6.80717	6.8123	6.79144	6.90667	6.99078	6.93846	6.87514	6.92254	6.95652	6.86092	6.87084	6.93303	6.9543	6.94029	6.89667	6.80582	6.79121	7.10602	6.85616	6.983	7.18612	6.98577	6.86424	6.96563	6.99399	6.85939	6.79082	6.85691	6.92171	7.04434	6.90235	6.82549	6.92711	6.95169	6.87772	6.83116	6.89058	6.90149	6.85392	6.88187	6.88041
ANKRD36	6.64752	6.76574	6.6934	6.65799	6.64057	6.67997	6.66223	6.70713	6.7137	6.7398	6.73966	6.64904	6.63557	6.70929	6.6887	6.66268	6.68253	6.69579	6.64369	6.72308	6.59103	6.62286	6.55095	6.67005	6.75101	6.65937	6.64256	6.72856	6.62788	6.69612	6.73256	6.60626	6.70019	6.71195	6.66913	6.70384	6.66728	6.61262	6.57772	6.67766	6.69692	6.71595	6.80117	6.7133	6.75062	6.70727	6.68845	6.70757	6.69
ANKRD36B	6.7645	7.01065	6.72022	6.74237	6.83951	6.74829	6.83012	6.90079	6.84289	6.82821	6.85923	6.73001	6.78506	6.86121	6.85721	6.73818	6.88762	6.87336	6.86942	6.94632	6.89909	6.68614	6.74808	6.97482	6.94676	6.85006	6.88904	6.93246	6.74026	6.91538	6.92271	6.78972	6.76555	6.83928	6.76975	6.73309	6.82766	6.83489	6.85248	6.78132	6.78855	6.85949	6.97272	6.93484	6.87841	6.82555	6.82287	6.93112	6.82661
ANKRD37	6.64798	6.79441	6.60891	6.69464	6.86196	6.81317	6.85371	6.76355	6.78967	6.74005	6.80478	6.78468	6.73043	6.94787	6.92312	6.98729	6.90512	6.77616	6.87773	6.77668	6.9166	6.92065	6.89278	6.76328	7.00136	6.88721	6.90585	6.96108	6.67671	6.94029	6.92133	6.71751	6.86954	7.01074	6.88498	6.76645	6.7925	6.71005	6.85673	6.78853	6.92637	6.82599	6.87306	6.68202	6.83444	7.18182	6.85581	6.952	6.96448
ANKRD38	6.68043	6.9301	6.79435	6.73347	6.68143	6.90495	6.61862	6.72368	6.78083	6.68494	6.74485	6.75054	6.75497	6.6686	6.69253	6.80501	6.78097	6.76892	6.6658	6.68251	6.77269	6.77365	6.67264	6.77347	6.73316	6.73318	6.81485	6.65612	6.74648	6.64137	6.55419	6.72711	6.81401	6.89701	6.7793	6.71751	6.68058	6.6791	6.61998	6.70626	6.68254	6.55105	6.78629	6.76642	6.75561	6.61855	6.67893	6.67432	6.71934
ANKRD39	7.18034	7.15015	7.24749	7.03936	7.12421	7.19532	7.16261	7.20475	7.20033	7.11568	7.02235	7.08599	7.09861	7.07636	7.15947	7.24471	7.18016	7.12207	7.13368	7.014	7.1521	7.14875	7.12417	7.08076	7.13619	7.27966	7.17767	6.95612	6.99266	7.15937	6.87181	6.88536	7.16336	7.05001	7.00283	7.1147	7.01193	7.12203	7.03874	7.01519	6.95462	7.20094	7.00586	7.03096	7.12706	7.37056	7.16633	7.19785	7.08384
ANKRD40	7.41165	7.18809	7.50994	7.5559	7.24645	7.18214	7.14242	7.16067	7.16674	7.21903	7.35865	7.21557	7.19398	7.09309	7.23829	7.20893	7.03393	7.10977	7.40976	7.30722	7.27396	7.27292	7.28883	7.46045	7.22116	7.38286	7.27444	7.29103	7.3222	7.20586	7.111	7.30843	7.25395	7.32439	7.10938	7.41919	7.37619	7.4715	7.42078	6.99408	7.24536	7.20933	7.20209	7.29005	7.10695	7.09627	7.18316	7.13074	7.20602
ANKRD41	6.69187	6.67845	6.63598	6.62747	6.74175	6.64411	6.72313	6.72768	6.66484	6.74301	6.77667	6.71112	6.66579	6.76044	6.73575	6.80072	6.71819	6.72124	6.67855	6.67653	6.71543	6.65135	6.69541	6.82211	6.67114	6.71394	6.74707	6.6451	6.72269	6.6202	6.69398	6.62478	6.716	6.63912	6.75174	6.75463	6.7319	6.69531	6.67116	6.59615	6.70671	6.66297	6.66426	6.75475	6.71469	6.73839	6.66346	6.69235	6.74494
ANKRD42	6.52891	6.66939	6.60689	6.59314	6.59738	6.59362	6.6143	6.54017	6.72264	6.6322	6.66787	6.5626	6.59139	6.65953	6.74956	6.62285	6.61835	6.53314	6.5656	6.62251	6.6672	6.62421	6.4866	6.67384	6.58821	6.59361	6.56552	6.5849	6.54551	6.53646	6.58607	6.61364	6.67184	6.64453	6.65352	6.4774	6.52648	6.55295	6.60379	6.62619	6.53276	6.50214	6.60058	6.47697	6.56301	6.54472	6.64247	6.50118	6.54523
ANKRD43	6.71485	6.64142	6.68883	6.62552	6.64305	6.70843	6.80293	6.70258	6.64699	6.64044	6.77254	6.75815	6.64793	6.73506	6.81448	6.58678	6.69499	6.77002	6.64595	6.69501	6.72377	6.68852	6.67385	6.65765	6.66822	6.70871	6.71859	6.72585	6.84808	6.63724	6.67668	6.72446	6.76487	6.55398	6.62334	6.66211	6.66275	6.72045	6.81046	6.81145	6.71839	6.80092	6.75456	6.69581	6.60129	6.80027	6.77316	6.58868	6.80518
ANKRD44	7.02776	7.45628	7.14479	6.99957	7.12624	6.90156	7.24339	7.2997	6.93316	7.05957	7.58724	7.1477	7.0798	7.08619	6.98491	7.09852	7.05884	7.14712	6.98301	7.23964	7.03752	7.12616	7.28205	7.59744	7.3181	7.1246	6.94372	7.34882	7.13087	7.11606	7.34049	7.23218	7.10976	7.308	7.08254	7.45899	7.18733	7.39644	7.37369	7.04428	7.41772	7.1428	7.24917	7.38194	7.2402	7.12517	7.03536	7.17568	7.0783
ANKRD45	6.71293	6.73128	6.79695	6.64914	6.87628	6.82754	6.66686	6.72793	6.72264	6.62281	6.72562	6.71914	6.76062	6.58664	6.68605	6.75416	6.6939	6.6089	6.73168	6.64992	6.7179	6.72756	6.72759	6.77939	6.88683	6.60435	6.78155	6.82556	6.80722	6.70065	6.68544	6.80404	6.7967	6.71453	6.80232	6.58515	6.67892	6.68774	6.77339	6.63003	6.74457	6.68595	6.79908	6.60019	6.72421	6.66073	6.73663	6.53497	6.71353
ANKRD46	7.55689	7.54099	7.24199	7.48774	7.5176	7.51203	7.75712	7.57079	7.98918	7.71989	7.48565	7.57678	7.43236	7.63871	7.70583	7.83582	7.6548	7.77625	7.51018	7.43153	7.52538	7.55351	7.55564	7.32564	7.28959	7.37286	7.60516	7.47258	7.21033	7.6551	7.43584	7.37273	7.43068	7.34598	7.5497	7.44434	7.46012	7.23061	7.39166	7.25015	7.40505	7.56303	7.37796	7.45821	7.53904	7.68762	7.47537	7.63508	7.68664
ANKRD47	6.78223	6.69583	6.72092	6.6983	6.80373	6.90028	6.83289	6.52656	6.86006	6.58634	6.84203	6.7017	6.82863	6.84974	6.65237	6.84293	6.79344	6.76158	6.73468	6.80469	6.63943	6.61538	6.72195	6.57885	6.7533	6.63325	6.68331	6.79413	6.67023	6.76299	6.81986	6.7751	6.74152	6.75025	6.73164	6.69332	6.76689	6.83643	6.76673	6.83929	6.79487	6.84136	6.83013	6.72729	6.79608	6.72023	6.73088	6.85343	6.84432
ANKRD49	7.95249	8.05363	8.00761	8.06014	8.06719	8.10619	8.21454	8.12696	8.06924	7.96239	8.05942	8.13152	7.97505	7.98129	8.05657	7.81779	8.11385	8.08335	7.92137	8.14836	7.94533	8.08566	7.94589	7.97408	8.18854	7.92327	8.05481	8.09468	7.88625	8.26737	8.04388	7.94173	8.05225	8.07612	7.97673	7.92995	8.01607	7.96672	8.07898	7.94495	8.00505	8.08158	8.10907	8.26105	8.12484	7.93057	7.98157	8.12408	8.04561
ANKRD5	6.63384	6.73606	6.73573	6.66583	6.62111	6.71296	6.6725	6.65245	6.62097	6.63273	6.68602	6.62183	6.65967	6.57783	6.69407	6.62838	6.63678	6.72658	6.66208	6.60392	6.65963	6.66784	6.67086	6.70856	6.68956	6.60024	6.57088	6.65757	6.65227	6.66977	6.64564	6.67893	6.70408	6.68352	6.68474	6.64087	6.65118	6.67541	6.72234	6.67348	6.64216	6.71088	6.59045	6.68078	6.64188	6.68165	6.58464	6.66447	6.62211
ANKRD50	6.9575	6.78886	7.00138	6.68625	7.10359	6.7461	6.99601	6.96799	6.82757	6.82318	6.9039	7.05339	6.76374	6.99732	6.89664	6.76571	6.93613	6.84204	6.90587	6.78781	7.05075	6.86167	6.96397	6.92636	6.85601	7.1508	6.89999	6.80872	6.81734	6.74981	6.8216	7.017	6.7967	6.91933	6.92521	6.95808	7.02152	6.78546	6.8274	6.89007	6.83803	6.83852	6.89079	7.00695	6.82315	6.8643	6.74391	6.92882	7.01558
ANKRD52	6.69197	6.63483	6.58362	6.72567	6.70229	7.00736	6.79321	6.56551	6.75462	6.6804	6.65428	6.67682	6.67559	6.72808	6.65351	6.77214	6.7722	6.65446	6.67963	6.62571	6.83786	6.76496	6.69898	6.58042	6.72659	6.63643	6.60831	6.67124	6.77929	6.7452	6.66367	6.74097	6.87638	6.66989	6.88167	6.76506	6.84792	6.68918	6.78072	6.76427	6.67305	6.65639	6.64422	6.68887	6.81482	6.75584	6.63796	6.7211	6.80954
ANKRD53	6.83693	6.76015	6.71456	6.70542	6.75718	6.95517	6.7314	6.72644	6.99087	6.67271	6.95129	6.87533	7.04261	6.79798	6.81448	6.97628	6.79748	6.77827	6.79094	6.99797	6.77656	6.80866	6.86654	6.86174	6.90313	6.90031	6.86724	6.82556	7.11423	6.88333	6.76002	6.82859	6.87255	6.9677	6.91593	6.90079	6.80266	6.92766	6.79885	6.76599	6.86916	6.86805	6.8265	6.90268	6.70207	6.96853	6.85581	6.92657	6.89123
ANKRD54	6.73229	6.65601	6.63598	6.64914	6.78669	6.6522	6.78199	6.93445	6.79081	6.84427	6.86218	6.73992	6.69561	6.75828	6.74745	6.81361	6.80001	6.83844	6.81622	6.62884	6.78664	6.79275	6.78082	6.81358	6.77461	6.84822	6.65052	6.83726	6.85533	6.83122	6.77257	6.74366	6.80545	6.77191	6.94132	6.59941	6.80986	6.80529	6.73775	6.73873	6.73229	6.74087	6.8265	6.68887	6.83896	6.99593	6.77439	6.71534	6.72618
ANKRD55	7.0729	7.12239	6.80533	6.86534	6.87628	7.1744	7.14607	6.99072	6.98467	7.40072	7.23421	7.14919	6.94112	7.2759	6.86205	7.24222	7.11962	7.08522	7.23567	7.07965	7.00318	6.99755	7.1645	6.84457	6.96204	7.16627	6.90445	7.36002	7.13308	6.91087	7.22958	6.87907	6.86132	6.79877	7.20392	6.97233	7.53609	6.91131	6.88827	7.14718	7.037	7.20094	7.57352	6.81702	7.1048	6.89414	6.77439	7.00296	7.12772
ANKRD56	6.69564	6.67068	6.78944	6.67876	6.66302	6.56529	6.63751	6.72509	6.85246	6.7283	6.69251	6.8131	6.81698	6.72538	6.73614	6.6185	6.64252	6.78818	6.64241	6.69791	6.61362	6.67243	6.70252	6.63395	6.80379	6.65953	6.77474	6.76479	6.6985	6.58361	6.63385	6.6528	6.72614	6.72331	6.81169	6.59134	6.63841	6.76325	6.65961	6.62239	6.84877	6.70691	6.65289	6.734	6.60974	6.63532	6.717	6.66528	6.5514
ANKRD57	7.13906	7.01373	6.8678	6.81269	6.9055	6.99726	7.09382	6.98981	6.95919	6.96399	6.98364	7.03596	7.02462	7.10965	7.23968	6.9543	7.04575	7.14469	7.20922	6.90217	6.91501	6.76601	7.0574	6.84156	7.02239	7.0995	7.14412	7.11925	7.12256	6.81044	7.03599	7.04507	6.9711	7.00116	7.18338	7.01857	7.06388	7.03038	7.08005	6.77626	7.19343	6.99817	7.12051	6.91293	7.04332	6.99858	7.08677	7.0528	7.0878
ANKRD58	6.69769	6.66807	6.79182	6.85534	6.66971	6.71937	6.66163	6.85409	6.81548	6.75175	6.76151	6.7467	6.82443	6.6477	6.76048	6.71715	6.73768	6.61156	6.7865	6.83577	6.67213	6.78357	6.74784	6.78256	6.68351	6.72446	6.72858	6.84382	6.74013	6.73137	6.72819	6.71888	6.75243	6.75025	6.78517	6.81267	6.72877	6.79937	6.69652	6.49194	6.73495	6.78365	6.68708	6.82446	6.828	6.68233	6.72813	6.68365	6.64853
ANKRD6	6.88032	6.89644	6.87947	6.75956	6.86756	6.72211	6.9121	6.86946	6.77653	6.78126	6.88648	6.85479	6.87862	6.77965	6.85502	6.82779	6.77128	6.81924	6.81774	6.88447	6.85309	6.86105	6.81578	6.84863	6.82384	6.81764	6.78932	6.86556	6.76502	6.75678	6.8538	6.87349	6.88645	6.88012	6.81802	6.73894	6.86437	6.88656	6.81738	6.85281	6.89317	6.76367	6.79037	6.84406	6.83757	6.81962	6.86886	6.84615	6.83802
ANKRD7	6.68139	6.72777	6.85304	6.79745	6.59742	6.64086	6.72369	6.76662	6.74067	6.74863	6.65163	6.6882	6.66941	6.6595	6.6901	6.65028	6.68861	6.69964	6.69988	6.68041	6.64038	6.6662	6.71638	6.73694	6.68432	6.6583	6.67992	6.68603	6.72762	6.68466	6.66487	6.64521	6.64973	6.69576	6.66644	6.74896	6.69028	6.63291	6.66292	6.74129	6.66546	6.60761	6.65781	6.72694	6.67918	6.64751	6.71348	6.67565	6.74905
ANKRD9	7.37202	7.74725	7.98349	7.85013	7.39561	7.96261	7.39346	7.53479	7.30339	7.29054	7.22806	7.25218	7.56601	7.42084	7.11861	7.42763	7.38019	7.07145	7.72239	8.27872	7.25333	7.34262	7.49558	7.99461	7.26773	7.54201	7.38599	7.71181	7.9908	7.47309	7.47442	7.97772	7.61915	7.66232	7.61212	7.99023	7.46058	8.04904	7.59596	7.566	7.57034	7.97143	7.54893	7.83867	7.54238	7.13378	7.2818	7.32261	7.36706
ANKS1A	7.92921	7.72646	8.1425	7.99303	8.04041	7.75702	7.79989	7.98457	7.69347	7.92352	8.02991	8.00327	8.1855	7.78141	7.81688	7.91316	7.95776	8.01263	7.93141	7.99508	8.15593	7.80609	8.05133	8.20507	8.03346	7.86264	7.81467	7.88383	7.7351	7.65612	7.9256	8.11546	8.04779	7.83583	8.08628	7.83232	8.01849	8.28491	7.98538	8.14489	8.09169	8.15816	7.713	7.93355	7.86464	7.62979	8.02044	8.05006	7.85429
ANKS1B	6.64631	6.71894	6.63351	6.77932	6.66109	6.70309	6.63015	6.74257	6.65214	6.64507	6.64446	6.67845	6.70444	6.67663	6.6587	6.71161	6.64936	6.70428	6.70911	6.68427	6.6236	6.67729	6.68639	6.68976	6.65051	6.73158	6.63289	6.67848	6.67313	6.7142	6.74623	6.6833	6.67557	6.65927	6.63423	6.6848	6.67979	6.70078	6.69222	6.67318	6.66389	6.72819	6.6402	6.70754	6.71188	6.65673	6.70061	6.64358	6.68638
ANKS3	6.86225	6.89079	6.78697	6.81269	6.68143	6.65422	6.73905	6.7842	6.69775	6.81903	6.78054	6.80089	6.60198	6.76764	6.72748	6.78856	6.6771	6.81962	6.7237	6.69954	6.671	6.82746	6.76541	6.73239	6.72985	6.66918	6.68477	6.69516	6.76746	6.70184	6.73517	6.82622	6.77321	6.71901	6.79297	6.76218	6.73641	6.81689	6.71264	6.70626	6.91552	6.74257	6.65564	6.82252	6.70207	6.75257	6.86508	6.67598	6.6544
ANKS4B	6.71293	6.83149	6.58148	6.61852	6.69971	6.67689	6.67471	6.77068	6.77484	6.69407	6.68715	6.611	6.7439	6.65801	6.84024	6.80007	6.73106	6.74545	6.68792	6.58306	6.74016	6.5967	6.59439	6.62495	6.60914	6.84357	6.61749	6.5849	6.7136	6.62897	6.7247	6.67076	6.68405	6.57563	6.67952	6.65228	6.60441	6.59912	6.5304	6.59454	6.60635	6.63274	6.6734	6.69903	6.71964	6.71037	6.76647	6.76082	6.60623
ANKS6	6.54894	6.67198	6.64851	6.94883	6.72308	6.88813	6.62552	6.53188	6.65345	6.56651	6.7539	6.57278	6.63663	6.75157	6.69611	6.75296	6.62181	6.71129	6.66454	6.52224	6.63093	6.74902	6.66422	6.68847	6.64046	6.66585	6.63155	6.60429	6.65263	6.6717	6.63675	6.78352	6.53726	6.6383	6.60405	6.65076	6.55756	6.66209	6.61597	6.70087	6.69059	6.81128	6.627	6.612	6.77366	6.76019	6.77552	6.7676	6.6375
ANKZF1	7.10159	7.04872	7.05676	6.9414	7.08477	7.00469	7.04036	7.07041	7.00221	7.06067	7.01901	6.94653	6.95341	6.94887	7.09285	7.00771	7.01494	7.07435	6.97958	7.07358	6.96991	6.99041	7.02464	7.17792	7.01475	7.04471	7.07269	6.97539	7.2519	7.05144	6.9985	7.09494	7.06487	7.00183	7.10933	7.07662	6.9556	7.05815	7.09074	6.9599	6.99785	6.94245	7.09306	7.07666	7.06321	6.99413	7.00963	7.12501	7.02397
ANLN	6.63462	6.63217	6.66105	6.82288	6.60572	6.59549	6.75655	6.66977	6.64173	6.67271	6.69516	6.58328	6.54362	6.64326	6.56143	6.64825	6.72327	6.598	6.7259	6.57321	6.63475	6.68386	6.6655	6.6707	6.69221	6.76076	6.63296	6.66428	6.58065	6.64821	6.58895	6.62876	6.66697	6.60776	6.62334	6.63535	6.70018	6.60373	6.70056	6.67507	6.55281	6.67753	6.71135	6.46593	6.56301	7.00842	6.62462	6.67598	6.77027
ANO1	6.72821	6.63626	6.78443	6.67698	6.75087	6.56917	6.79736	6.61655	6.73123	6.57991	6.66107	6.72048	6.64108	6.72389	6.65465	6.76957	6.74337	6.6033	6.76844	6.69791	6.64314	6.7365	6.62792	6.70134	6.6418	6.65321	6.61159	6.62161	6.78479	6.58227	6.68414	6.67628	6.67521	6.76382	6.72423	6.80547	6.57623	6.68057	6.67375	6.66762	6.73229	6.63954	6.70434	6.67027	6.71964	6.58405	6.64849	6.75665	6.58096
ANO10	7.12549	6.83668	6.7323	6.78157	6.77288	6.63715	6.97349	7.0098	6.79527	6.87678	6.85111	6.91499	6.9762	6.81257	6.83256	6.84647	6.93869	6.74787	6.99059	6.77034	7.05406	7.05514	6.99023	6.72677	6.91883	6.88433	6.89999	6.94703	6.93086	6.82905	7.03511	6.95376	6.9377	6.94291	6.88862	6.77379	6.85568	6.94499	6.81865	6.83371	6.77813	6.92396	6.8158	6.79022	6.88394	6.87533	6.95778	6.91317	6.90187
ANO2	6.90102	6.68578	6.73899	6.59879	6.77695	6.5709	6.7884	6.78857	6.74492	6.85461	6.68041	6.73352	6.66727	6.7488	6.74539	6.80876	6.79176	6.63583	6.77167	6.72455	6.77656	6.74574	6.81997	6.80406	6.66822	6.84469	6.61607	6.70549	6.72305	6.70438	6.55419	6.68047	6.67728	6.75161	6.62334	6.78456	6.66431	6.73557	6.58534	6.63578	6.71293	6.66604	6.76319	6.77547	6.64421	6.64771	6.69577	6.7224	6.63263
ANO3	6.68629	6.57885	6.62555	6.702	6.59176	6.64472	6.48165	6.51117	6.61653	6.6742	6.68449	6.65444	6.61057	6.53439	6.59375	6.51587	6.62498	6.66907	6.54432	6.64155	6.55854	6.6861	6.58098	6.60769	6.63915	6.5564	6.59784	6.63507	6.60165	6.54677	6.65838	6.5924	6.61974	6.68871	6.54836	6.53239	6.76396	6.62014	6.73651	6.67874	6.76385	6.54067	6.58794	6.62574	6.64652	6.59422	6.5923	6.64256	6.66621
ANO4	6.56191	6.48162	6.52158	6.76815	6.52386	6.58037	6.57538	6.55882	6.62204	6.55014	6.62704	6.56117	6.67277	6.57354	6.59495	6.61558	6.59439	6.60467	6.74164	6.6547	6.61756	6.50187	6.6115	6.55865	6.55843	6.5044	6.50091	6.60552	6.58194	6.58641	6.65299	6.68712	6.55196	6.51984	6.73039	6.62091	6.62979	6.54227	6.66993	6.65111	6.52672	6.63274	6.56586	6.48181	6.58167	6.51491	6.61362	6.62701	6.52813
ANO5	6.61587	6.57885	6.53754	6.58907	6.60306	6.53187	6.56094	6.5867	6.48023	6.56468	6.53624	6.62577	6.5259	6.55463	6.44017	6.68174	6.5069	6.69724	6.4884	6.57627	6.58324	6.58079	6.60251	6.57409	6.61172	6.5328	6.62072	6.65846	6.64968	6.56708	6.78646	6.46995	6.62356	6.6031	6.56587	6.6493	6.64782	6.62724	6.60379	6.56137	6.51762	6.59447	6.61093	6.5163	6.60129	6.50629	6.641	6.56184	6.59824
ANO6	8.21211	8.29172	8.44553	8.63831	8.28068	8.68593	8.18406	8.26681	8.03627	8.14442	8.13928	8.12867	8.46529	8.09899	8.16418	8.41092	8.31645	8.1619	8.45284	8.75194	8.35424	8.19828	8.59868	8.41474	8.42853	8.47515	8.48502	8.43135	8.34426	8.45474	8.3069	8.41666	8.37384	8.61494	8.70794	8.34819	8.24629	8.71866	8.83642	8.3944	8.52824	8.9202	8.00207	8.43135	8.80647	7.87361	8.46601	8.5223	8.29429
ANO7	6.62898	6.63509	6.85699	6.69966	6.67092	6.71597	6.65948	6.66109	6.71208	6.67176	6.6746	6.77286	6.63091	6.7248	6.63243	6.67067	6.69862	6.72878	6.62389	6.6568	6.69524	6.69261	6.67768	6.67648	6.68574	6.70036	6.70498	6.74233	6.73445	6.71197	6.7086	6.68188	6.67928	6.70862	6.73666	6.69057	6.66523	6.6942	6.68282	6.64994	6.64045	6.70218	6.7248	6.62257	6.69484	6.71489	6.65911	6.57283	6.7096
ANO8	6.78014	6.92863	6.81931	6.74518	7.06104	6.80698	6.93392	6.82925	6.88729	6.85732	6.96554	6.78706	6.84947	6.88242	6.78786	6.94168	6.78702	6.78949	6.8004	6.83912	6.94449	6.90123	6.9384	6.68567	7.04721	7.03726	6.99581	6.82142	6.99266	7.07847	6.93592	6.85049	6.84852	6.9298	6.79074	6.95808	6.92771	6.96157	6.82161	6.82202	6.80811	7.00636	6.81347	6.84171	6.92389	6.8623	6.84258	6.80766	6.88077
ANO9	6.80436	6.88195	6.67796	6.72101	6.84638	6.77936	6.88366	6.92917	6.86022	6.80815	6.84782	6.80498	6.74784	6.86918	6.92826	6.79057	6.88661	6.82009	6.77428	6.84618	6.82754	6.83166	6.79271	6.80812	6.84669	6.91386	6.86467	6.81185	6.89842	6.93094	6.90352	6.89331	6.85688	6.78568	6.80461	6.90217	6.9284	6.7691	6.85496	6.73187	6.84057	6.84903	6.89925	6.83862	6.92604	6.82404	6.8316	6.80986	6.82949
ANP32A	8.09935	8.55752	8.33931	8.21589	8.61608	8.6306	8.25988	8.45455	7.691	8.27555	8.47795	8.61019	9.48337	8.16133	8.15151	7.80155	8.53469	8.62733	9.13921	8.14836	8.27666	8.52783	8.83896	8.05877	8.51581	8.3586	8.11815	8.79644	8.79284	7.92524	8.33869	8.59949	8.15604	8.42793	8.3843	8.75884	8.32643	8.74554	8.05645	8.94914	9.07623	8.39793	8.59666	8.3983	8.667	8.20823	8.65524	8.38396	8.81553
ANP32B	11.557	11.84	11.9302	11.8343	11.5813	11.4515	11.6975	11.5751	11.8867	11.7817	11.4489	11.4614	11.5072	11.8221	11.6653	11.9606	11.7423	11.6738	11.7719	12.1717	11.6561	11.7003	11.5977	12.3802	11.1122	11.9054	11.6862	11.4418	11.9706	11.8593	11.5153	11.6561	11.7852	11.6246	11.7585	11.8126	11.7755	11.2458	11.7817	11.5869	11.6196	11.7737	11.8307	11.9842	11.6975	11.9871	11.662	11.8061	11.7452
ANP32C	7.07492	7.11716	7.01487	6.90724	7.12485	7.08348	7.02603	7.034	6.93704	7.02673	7.09825	7.20616	7.27956	6.90445	7.10185	6.96545	7.13523	7.05756	7.23719	7.11957	7.07263	7.04412	7.21379	7.09399	7.00994	7.00499	7.07806	7.1934	7.0153	6.97166	7.2191	7.13038	6.99923	7.09236	6.96304	7.05481	7.09494	6.99123	6.97296	7.02731	7.15188	7.03904	7.0498	7.04567	7.11091	7.02155	7.06627	7.07403	7.0725
ANP32D	6.59891	6.70355	7.02373	6.58907	6.73784	6.78406	6.6143	6.73925	6.58645	6.62581	6.69251	6.63114	6.677	6.64477	6.71047	6.78733	6.58046	6.64782	6.65867	6.64646	6.69136	6.70422	6.65411	6.65622	6.68092	6.6212	6.7012	6.66902	6.54393	6.62232	6.61447	6.54836	6.7188	6.71746	6.68491	6.61599	6.61153	6.70245	6.63091	6.78667	6.60507	6.67249	6.77058	6.79022	6.69308	6.60168	6.69847	6.66086	6.79518
ANP32E	6.92357	6.84568	6.60477	6.65112	6.76926	6.78406	6.76227	6.72793	6.78967	6.71689	6.85745	6.72326	6.66999	6.72538	6.89999	6.67887	6.76197	6.71266	6.81049	6.63032	6.82345	6.8545	6.81392	6.74867	6.68231	6.69512	6.69484	6.76479	6.73225	6.72136	6.79685	6.72959	6.77208	6.81311	6.63183	6.76506	6.87647	6.77652	6.72118	6.69168	6.77164	6.84937	6.86581	6.77361	6.72311	6.73981	6.63951	6.8223	6.77131
ANPEP	8.00893	8.09522	8.31278	8.33215	8.26937	7.73401	7.6268	8.34343	7.55208	7.94521	8.42971	8.64036	8.62082	7.78942	7.81444	7.88002	7.94897	7.75453	8.15067	8.3044	8.50947	8.65526	8.72599	7.79261	8.73328	8.26739	7.7567	8.8527	8.79779	8.02371	8.56804	9.45459	8.9087	9.17139	8.91746	8.97607	8.96083	8.85933	8.58577	9.07142	8.24729	8.20588	7.95184	8.57095	8.58201	7.68469	8.60947	8.75641	8.7886
ANRIL	6.64021	6.71242	6.65279	6.72378	6.66046	6.79368	6.88235	6.53838	6.73242	6.67112	6.68715	6.73476	6.64531	6.67459	6.70485	6.68035	6.67812	6.62936	6.66706	6.69345	6.71544	6.70995	6.78838	6.68279	6.6245	6.56982	6.57195	6.69272	6.72305	6.70664	6.75563	6.8137	6.83021	6.81179	6.6586	6.75786	6.62478	6.73703	6.79885	6.56953	6.70788	6.72925	6.53667	6.78279	6.77464	6.75483	6.69577	6.67124	6.65669
ANTXR1	6.64341	6.70005	6.71158	6.64978	6.70079	6.66036	6.72558	6.69352	6.63761	6.77813	6.69272	6.63691	6.7146	6.67571	6.70432	6.64962	6.69372	6.69647	6.68871	6.67504	6.72201	6.68584	6.68425	6.67128	6.67125	6.70274	6.70584	6.70747	6.65618	6.71815	6.6496	6.77172	6.64397	6.68537	6.67221	6.69051	6.71097	6.68676	6.70858	6.72381	6.65964	6.69953	6.70389	6.69704	6.6419	6.70588	6.68306	6.73469	6.68969
ANTXR2	9.22706	9.1542	9.39074	9.10548	9.24805	9.33474	9.37314	9.48972	9.00009	8.82416	9.42559	9.66647	9.59452	9.31554	9.68121	8.83561	8.97409	9.31015	9.28981	9.28226	9.81664	9.56446	9.69309	9.14631	9.15255	9.76393	9.28926	9.36908	9.78031	9.59261	9.70566	9.74225	9.92981	10.1499	9.55639	9.53809	9.58558	9.64961	9.22166	9.37092	9.64688	9.47125	9.01587	9.53416	9.58558	9.22962	9.88293	9.70837	9.67125
ANTXRL	6.69376	6.63081	6.58362	6.62363	6.75862	6.76161	6.60088	6.65273	6.54277	6.56841	6.72562	6.66394	6.58854	6.49965	6.58	6.60352	6.61234	6.58527	6.65483	6.78476	6.72121	6.84789	6.63883	6.75149	6.65511	6.58058	6.66699	6.68055	6.73601	6.5754	6.65976	6.57564	6.57197	6.64607	6.7558	6.6258	6.66922	6.64354	6.65313	6.61307	6.6328	6.67249	6.57943	6.71697	6.72199	6.73516	6.70679	6.64861	6.65669
ANUBL1	6.85316	6.6124	6.6951	6.66198	6.73531	6.68987	6.79736	6.61188	6.75462	6.65812	6.57948	6.81183	6.84161	6.55932	6.81144	6.67887	6.70001	6.61017	6.68449	6.69642	6.6993	6.59795	6.73677	6.76186	6.66032	6.64423	6.83374	6.74954	6.59895	6.75929	6.57146	6.76499	6.60091	6.66109	6.72167	6.66211	6.70653	6.5688	6.63221	6.80468	6.66477	6.69088	6.72691	6.56032	6.71964	6.67597	6.69847	6.80126	6.61234
ANXA1	11.4989	11.4935	11.7783	11.6301	11.6332	11.3554	11.8156	11.3211	11.3554	11.137	11.9091	11.8375	10.9235	11.5046	11.7226	11.4367	11.3727	11.6246	11.9203	11.4489	11.99	11.2915	11.6332	11.21	12.0988	11.6501	11.9806	11.7649	11.7681	11.8986	12.0452	10.7637	11.6444	12.5153	11.99	11.5751	11.9364	11.6417	11.7984	12.0049	11.5094	11.5435	11.2223	11.2523	11.5459	11.5956	11.9706	11.8922	11.1797
ANXA10	6.78429	6.77889	6.77196	6.73941	6.73132	6.73482	6.7314	6.71491	6.78083	6.90967	6.63288	6.62977	6.71949	6.69879	6.7234	6.65782	6.86986	6.82814	6.80864	6.76903	6.67915	6.83902	6.85105	6.77496	6.69102	6.76476	6.79645	6.82998	6.79997	6.75336	6.77484	6.56789	6.74615	6.75569	6.75803	6.78918	6.8129	6.71766	6.6813	6.68059	6.75476	6.67405	6.65824	6.6836	6.71854	6.66707	6.85325	6.65163	6.86339
ANXA11	7.80947	7.77086	7.6789	7.67346	7.64881	7.64494	7.69754	8.05736	7.56837	7.59931	8.07451	8.05441	7.83427	7.69805	7.67252	7.50849	7.85898	7.66857	7.63284	7.79974	7.79326	8.13013	7.84158	7.83547	7.77009	7.8946	7.5722	7.88242	7.90651	7.69669	7.89861	8.17815	7.81028	7.89254	7.7127	7.95479	7.84714	8.06286	7.8056	7.76385	7.91394	7.68349	7.76129	7.99292	8.07993	7.56377	7.72492	7.94618	7.7948
ANXA13	6.61237	6.6698	6.57339	6.61956	6.62351	6.56684	6.59274	6.6035	6.66235	6.65443	6.6524	6.68115	6.56841	6.66361	6.62153	6.72448	6.65428	6.62869	6.63611	6.57358	6.59233	6.66573	6.60488	6.69	6.60291	6.63695	6.62741	6.59054	6.64687	6.66798	6.55555	6.57315	6.6132	6.67466	6.64129	6.66826	6.62742	6.66909	6.58693	6.68432	6.59493	6.58206	6.63693	6.60806	6.58731	6.69716	6.63096	6.66763	6.57887
ANXA2	8.70201	8.44078	8.57135	8.34145	8.58806	8.58392	8.73035	8.88408	8.64789	8.66553	8.52877	8.76647	8.38919	8.66061	8.65889	8.70274	8.7867	8.77135	8.87871	8.46335	8.7634	8.42773	8.69736	8.56493	9.115	8.69107	8.87545	8.7973	8.33435	8.52683	8.5355	8.32002	8.50994	8.56619	8.8245	8.461	8.43291	8.62455	8.59899	8.74724	8.29663	8.35102	8.69691	8.31999	8.37564	8.76045	8.70898	8.44508	8.64058
ANXA2P1	9.27151	9.45788	9.45589	9.40724	9.86005	9.47407	9.40689	9.60868	9.6213	9.52592	9.56607	9.60168	9.23255	9.58818	9.50089	9.48554	9.32916	9.80446	9.70498	9.24386	9.78251	9.64464	9.66364	9.26508	10.305	9.85391	10.0394	9.75727	9.44891	9.65042	9.37126	9.37608	9.7605	9.65958	9.78746	9.79164	9.71698	9.63302	9.83521	9.6057	9.18654	9.01979	9.25406	9.13756	9.72523	9.4347	9.42881	8.91062	9.74338
ANXA2P2	14.8593	14.8902	14.8593	14.7804	14.7804	14.8122	14.8454	14.904	14.9175	14.9175	14.9742	14.9742	14.8122	15.0469	14.7979	14.8122	14.7123	14.9944	14.6098	14.9944	14.8902	14.9944	14.9577	14.9577	14.9175	14.7804	14.766	15.1438	14.875	14.8321	14.7979	14.8122	14.938	14.8902	14.766	14.8902	14.9944	14.9944	14.9944	14.8593	14.938	14.875	14.9175	14.9577	14.9944	14.766	14.8122	14.9175	14.875
ANXA2P3	6.86225	7.1989	7.07852	6.86754	7.03195	7.10862	6.9644	6.89924	6.85664	7.07953	6.97463	6.94008	6.74126	7.00393	7.00474	6.82715	6.88939	6.99577	6.94565	6.76757	6.88971	6.91517	6.87368	7.12671	7.02349	6.96909	6.88191	6.91671	6.80873	6.81465	6.65039	6.84003	7.00876	6.82864	7.06742	7.19626	6.83356	6.80376	6.89918	6.99092	6.78671	6.63954	6.77404	6.80283	6.90877	6.91183	6.89586	6.75386	6.92577
ANXA3	7.91336	8.29818	8.41148	8.91939	8.54709	7.90001	8.57778	7.85806	7.45717	7.99865	8.08496	9.06981	9.53885	8.61699	8.28354	8.50754	7.9199	8.27085	9.24031	8.31045	7.5223	8.95458	9.01164	8.4453	9.86677	7.78509	8.50253	9.54347	8.60947	8.24041	9.45539	7.8994	8.66246	8.16698	7.82504	9.8195	7.73141	9.77623	8.36762	9.23964	9.52752	8.40868	8.33564	8.3933	8.15067	7.80676	9.00373	8.9224	8.66034
ANXA4	7.14493	7.28397	7.31459	7.56613	7.14641	7.06106	7.25842	7.05086	7.11775	6.93583	6.98815	7.11358	7.02764	7.00494	7.31034	7.19366	7.11791	7.14987	7.22241	7.08797	7.14691	7.14954	7.1048	6.90444	7.39416	7.1251	7.14271	7.00212	7.03596	7.26844	7.16699	7.02589	6.93394	7.292	7.26063	7.09818	7.22822	6.8655	7.23014	7.11809	6.96437	7.05708	7.06059	6.95771	7.11873	7.11743	7.18489	7.12639	7.19611
ANXA5	10.1198	9.50276	9.57334	9.34709	9.28926	9.84019	9.70153	9.60947	9.39809	9.69356	9.70153	9.74747	9.42657	9.84234	9.43264	9.59849	9.83526	9.52175	9.69529	9.35628	9.5373	9.24222	9.80823	9.60728	9.98853	9.25759	9.84234	9.48972	9.80444	9.50905	9.82721	9.12683	9.66418	9.54748	9.67658	9.62705	9.38551	9.41994	9.7021	9.85143	9.49361	9.32265	9.53327	9.46867	9.32551	9.72258	9.86935	9.40271	9.45459
ANXA6	6.90953	7.05203	6.88108	7.08759	7.09538	6.92186	7.24468	6.97068	7.11502	7.13464	7.12399	7.07333	6.89671	7.12081	7.07804	7.08939	7.27879	7.04426	7.13876	6.98722	7.26579	7.08275	7.16351	6.90487	6.98242	7.09972	6.98269	7.17918	6.78704	7.15242	6.93567	6.97753	7.10613	6.93827	7.10261	7.03816	6.98292	6.86339	7.02267	7.07764	7.02437	7.07889	7.12473	7.08195	7.01278	7.17939	7.13783	7.10687	7.00308
ANXA7	7.91299	7.94745	7.86067	7.92003	7.97714	7.91321	8.14709	7.97776	7.91295	7.9212	7.91761	8.01104	7.91684	8.01742	8.15006	8.07305	8.05589	7.8761	8.12855	7.92554	7.97494	7.88323	7.99283	7.74056	7.84696	7.98157	7.99129	7.87069	7.90354	7.9996	7.90107	7.97891	8.00678	8.02119	8.20139	7.94682	8.09583	7.83025	8.00596	8.06785	7.84405	7.93239	7.91571	7.87625	8.04031	7.95936	7.9335	7.98428	7.94048
ANXA8	6.74174	6.62198	6.67643	6.58709	6.63893	6.60013	6.61541	6.59144	6.65422	6.65234	6.57819	6.63219	6.66491	6.64979	6.59249	6.73696	6.6193	6.56289	6.71399	6.63638	6.63472	6.68311	6.66634	6.62199	6.63869	6.58727	6.67802	6.65586	6.64761	6.58059	6.6692	6.64903	6.58324	6.60614	6.67308	6.63168	6.64475	6.64952	6.72303	6.57701	6.62692	6.55092	6.54365	6.709	6.66733	6.55314	6.67889	6.62358	6.55559
ANXA8L1	6.6141	6.72359	6.65693	6.60605	6.66174	6.56321	6.7301	6.56379	6.72494	6.55319	6.57085	6.57571	6.59598	6.69606	6.70379	6.62005	6.81264	6.67047	6.75505	6.65312	6.70475	6.69179	6.68459	6.66639	6.69588	6.698	6.65509	6.78283	6.63459	6.72005	6.68674	6.81132	6.71652	6.68299	6.6194	6.82872	6.5729	6.6791	6.73651	6.60927	6.73495	6.67581	6.65955	6.71383	6.65013	6.5731	6.64849	6.5951	6.73075
ANXA8L2	6.65331	6.69847	6.59829	6.6454	6.53241	6.59919	6.66686	6.60105	6.66473	6.72984	6.55531	6.5994	6.65474	6.6507	6.6367	6.64555	6.64252	6.59525	6.58285	6.66599	6.66349	6.66451	6.62043	6.65765	6.52972	6.63008	6.55108	6.62283	6.5902	6.56167	6.57146	6.57955	6.41837	6.65795	6.64273	6.58015	6.69689	6.49216	6.57859	6.662	6.65488	6.62579	6.61093	6.58644	6.583	6.60168	6.68871	6.58006	6.60355
ANXA9	6.56571	6.664	6.55481	6.60058	6.64044	6.55518	6.56489	6.65273	6.59621	6.44379	6.66239	6.62977	6.60912	6.53124	6.68722	6.51155	6.58308	6.60467	6.58549	6.54499	6.54556	6.4721	6.6115	6.58349	6.49547	6.58729	6.6789	6.61929	6.61002	6.45542	6.62302	6.39206	6.53726	6.63237	6.618	6.63685	6.53353	6.57036	6.51144	6.55147	6.57902	6.605	6.59411	6.55275	6.5938	6.63395	6.56136	6.66683	6.72957
AOAH	8.90631	8.19873	8.68549	8.15648	8.51897	8.5516	8.53848	8.36569	8.11742	8.69322	8.42971	8.52401	8.68572	8.14473	8.47396	8.40271	8.5353	8.67685	8.5195	8.18901	8.46378	8.38446	8.72059	8.49125	8.34287	8.33183	8.10256	8.44373	8.42189	7.93484	9.06809	8.46018	8.66914	8.54411	8.68036	8.6882	8.39093	8.7735	8.25603	8.70279	8.46757	8.48282	8.54728	8.29378	8.2226	8.11624	8.43497	8.57516	8.67235
AOC2	6.72983	6.76555	6.72319	6.66314	6.72566	6.76531	6.75696	6.74449	6.65257	6.79947	6.78549	6.77658	6.74197	6.68495	6.7271	6.78523	6.74887	6.71137	6.72792	6.78338	6.77058	6.78098	6.73725	6.74957	6.74067	6.80261	6.75373	6.77042	6.79151	6.70166	6.69813	6.71088	6.68857	6.78108	6.78966	6.7513	6.77774	6.7763	6.76004	6.77954	6.79768	6.78248	6.74605	6.7303	6.77145	6.68357	6.74177	6.77394	6.75509
AOC3	6.89599	6.99738	7.26565	6.94607	6.8013	6.76352	6.75655	6.95935	6.73693	6.79627	6.929	6.79298	7.04759	6.9183	6.93386	6.74096	6.82991	6.81353	6.7538	7.03779	6.93405	7.14829	7.01127	7.09213	6.77343	6.80212	6.78638	7.06461	6.87071	6.86558	6.95559	7.19918	6.9676	6.82287	6.89074	7.04291	6.90808	7.24345	6.92022	6.84771	7.07072	6.74713	6.89588	7.0935	6.95243	6.75136	6.89586	7.02513	6.91748
AOF2	7.67936	7.74053	7.6577	7.57325	7.6848	7.60077	7.92656	7.71069	7.98983	7.86755	7.72436	7.63906	7.43654	7.8248	7.72689	7.77057	7.87516	7.71603	7.85263	7.58835	7.67036	7.75477	7.81005	7.71047	7.51919	7.92218	7.47824	7.77674	7.43576	7.57139	7.47637	7.66652	7.7753	7.50272	7.76033	7.43381	7.62269	7.53475	7.59533	7.65533	7.54251	7.49132	7.70058	7.52887	7.65435	7.91637	7.68384	7.69278	7.73554
AOX1	6.54155	6.63081	6.57484	6.50848	6.44571	6.44588	6.67203	6.58843	6.59878	6.57845	6.50637	6.51255	6.70836	6.5421	6.49224	6.4854	6.60869	6.60756	6.65615	6.5203	6.54006	6.60688	6.547	6.46108	6.53767	6.66263	6.5847	6.63387	6.51243	6.58361	6.61447	6.56068	6.60617	6.52714	6.66495	6.51729	6.56126	6.54835	6.54407	6.52754	6.58181	6.52346	6.75332	6.70385	6.56948	6.45624	6.59847	6.57839	6.62466
AOX2P	6.70521	6.72239	6.67	6.80628	6.68956	6.65615	6.67976	6.69794	6.68517	6.64373	6.60235	6.5849	6.66727	6.70145	6.73399	6.69692	6.64788	6.7416	6.69512	6.77034	6.6483	6.69515	6.72985	6.71679	6.75551	6.81529	6.7012	6.63638	6.74141	6.76299	6.64474	6.72959	6.82822	6.84793	6.71296	6.58664	6.65783	6.76482	6.75564	6.7316	6.72489	6.62229	6.68428	6.62235	6.71523	6.5731	6.74391	6.56981	6.67954
AP1B1	7.40595	7.3522	7.30244	7.24634	7.4529	7.40116	7.48685	7.44882	7.42363	7.40228	7.39176	7.32418	7.23823	7.37748	7.41916	7.43554	7.54536	7.36284	7.43842	7.23549	7.47788	7.34995	7.42462	7.24885	7.30001	7.32172	7.15176	7.3347	7.11691	7.10653	7.42681	7.33977	7.35491	7.23298	7.37329	7.23626	7.27841	7.25642	7.28839	7.2567	7.24465	7.3284	7.40577	7.1938	7.21075	7.44458	7.31806	7.27002	7.41945
AP1G1	7.06112	7.18429	7.44399	7.21222	7.2745	7.20849	7.55298	7.6072	7.13653	7.32329	7.50824	7.42683	7.24343	7.32083	7.32688	7.31103	7.32998	7.30446	7.27984	7.49135	7.45643	7.49087	7.65746	7.46074	7.20182	7.55818	7.19842	7.41636	7.32849	7.37862	7.38623	7.56859	7.56333	7.48897	7.55523	7.44617	7.51231	7.55705	7.45432	7.52165	7.28357	7.36179	7.22578	7.45723	7.51371	7.48505	7.48731	7.52764	7.52657
AP1G2	7.31768	7.46051	7.27286	7.18421	7.39951	7.29848	7.31224	7.33846	7.18198	7.2816	7.46175	7.2676	7.28975	7.28199	7.38585	7.28809	7.33451	7.07863	7.31107	7.38974	7.23796	7.37024	7.22538	7.41634	7.42173	7.4486	7.2376	7.28526	7.45059	7.4958	7.18608	7.34856	7.31083	7.53934	7.38471	7.30146	7.45858	7.41128	7.34745	7.30171	7.3223	7.45	7.40767	7.3271	7.51889	7.42343	7.30181	7.29363	7.36984
AP1GBP1	7.02398	6.983	6.95884	6.91258	7.0377	6.81316	6.99225	7.00254	7.10616	7.05547	6.93164	6.95995	6.82003	6.95201	6.98164	6.95693	6.98984	6.92058	6.95356	6.92501	7.08738	6.9877	7.03778	7.01909	6.84716	6.90729	6.95791	6.9527	6.91579	7.02684	7.00953	6.9964	6.95879	6.85267	6.99607	6.89	6.98044	6.94258	6.97305	6.86817	6.93486	6.85139	6.92046	6.9326	7.05544	7.07979	6.92591	7.03754	7.03704
AP1M1	9.50276	9.58901	9.26817	9.28571	9.33358	9.40903	9.4737	9.23964	9.72793	9.50788	9.55967	9.30694	9.17606	9.44639	9.29357	9.25526	9.46825	9.41102	9.17608	8.99814	9.46714	9.30181	9.22166	9.2538	9.15792	9.45459	9.19165	9.33211	9.10543	8.98803	9.1536	9.23388	9.40037	8.97604	9.11199	9.16391	8.98969	9.06865	8.89119	9.45133	9.00229	9.32713	9.31109	9.43738	8.97258	9.26511	9.0704	9.50557	9.33329
AP1M2	6.58476	6.77748	6.65279	6.71253	6.63074	6.51553	6.64023	6.74223	6.68772	6.61531	6.67756	6.7695	6.63815	6.60841	6.76565	6.71988	6.7738	6.76416	6.64364	6.72905	6.74452	6.7142	6.74678	6.62641	6.65891	6.79004	6.661	6.71908	6.72453	6.72763	6.73869	6.79075	6.84941	6.62494	6.65595	6.62747	6.63484	6.61412	6.60921	6.86599	6.7261	6.70691	6.65699	6.67204	6.7054	6.54793	6.58325	6.65777	6.67831
AP1S1	6.89431	6.81145	6.91696	6.86486	6.96469	6.98081	6.93632	6.96922	6.9204	7.03435	6.9477	7.01784	6.86588	6.89917	6.97201	6.94797	6.95889	7.09199	7.18033	7.00524	6.98987	6.82082	6.92698	6.78611	6.84619	6.86267	6.89221	6.91492	6.90302	6.98294	6.87575	6.84299	6.90237	6.94527	6.89508	6.81795	6.9257	6.72203	6.97714	6.95017	6.88828	6.75497	6.89706	6.90118	6.93778	6.91724	6.8524	6.92952	6.88634
AP1S2	11.1561	10.6883	10.6442	10.5395	11.0778	10.8913	10.8652	10.8636	10.5843	10.9861	11.0786	11.0168	10.8133	10.9228	11.007	10.8987	10.9903	10.7989	10.9698	10.6131	11.0167	10.4427	10.9628	10.5466	11.0036	10.9096	11.2081	11.0458	10.733	10.4112	10.9066	10.6903	10.9374	10.678	11.0715	10.7077	11.0416	10.7107	10.8716	10.7992	10.4445	10.7848	10.9246	10.3744	10.7107	10.2565	11.3165	10.8499	11.0544
AP1S3	6.60494	6.69583	7.24529	6.58688	6.79146	6.75368	6.82321	6.64047	6.70511	6.74596	6.78892	6.78114	6.70688	6.69037	6.7899	6.69822	6.49481	6.83178	6.85355	6.60965	6.78156	6.75013	6.69664	6.67538	6.62727	6.69203	6.74799	6.68899	6.72587	6.76863	6.65838	6.70172	6.66101	6.58799	6.71433	6.61096	6.73174	6.69958	6.71037	6.65659	6.60635	6.82756	6.72037	6.64787	6.74908	6.69367	6.74777	6.59342	6.78589
AP2A1	6.91459	7.03778	7.47676	7.55988	7.19764	7.21543	6.92328	7.06218	7.0024	7.02331	7.06797	7.01272	7.10134	6.95796	6.97656	7.18071	6.96816	6.8615	7.00398	7.19628	6.98918	7.19704	7.03981	7.27734	7.20357	7.31094	7.16659	6.96744	7.86308	7.26154	7.16181	7.50456	7.30087	7.31546	7.12715	7.35966	7.35789	7.49008	7.48397	7.15858	7.25136	7.20262	7.04074	7.4583	7.37541	7.08352	7.14375	7.12477	7.06004
AP2A2	7.01566	6.91854	7.01345	6.93867	7.12757	6.82554	7.04221	7.00616	7.03166	6.94572	7.01099	7.08743	7.16545	6.90989	7.1246	7.04912	7.05389	7.07723	6.92835	7.12199	7.21187	7.10274	7.11791	7.17766	7.07433	7.28841	7.26655	7.18666	7.20558	7.15281	7.0317	7.12523	7.09132	7.26398	7.04105	7.12029	7.19247	6.99629	7.11126	7.11644	7.22749	6.90921	7.10037	7.00531	7.10393	6.93587	7.11881	7.04365	7.13401
AP2B1	7.02216	7.05622	7.05822	6.97257	7.02262	7.11658	7.09638	7.15668	7.1014	7.01491	7.20113	7.1094	6.95793	7.08463	7.07317	7.02635	7.0125	7.09015	7.06339	7.18723	7.28377	7.29696	7.17801	7.21238	7.0121	7.31587	7.11255	7.11914	7.37762	7.22419	7.25898	7.07033	7.28177	7.18183	7.12127	6.96254	7.23306	7.36862	7.21522	7.31979	7.06354	7.0039	7.02346	7.15622	7.09932	7.1217	7.07702	7.21188	7.1747
AP2M1	8.55568	8.63219	9.14865	9.30677	8.63179	8.87705	8.36465	8.63234	8.4812	8.48619	8.45815	8.44413	8.81789	8.40447	8.46575	8.53206	8.28846	8.24289	8.44139	9.10275	8.45697	8.82233	8.53965	8.47302	8.61955	9.03255	8.88225	8.62294	9.57958	8.99378	8.52021	8.97448	8.8241	8.98676	8.67908	9.09191	8.94754	8.98559	8.95732	8.64036	8.94715	8.92385	8.44767	9.44317	8.8282	8.53691	8.68455	8.36213	8.74079
AP2S1	10.6605	10.6232	11.21	10.9805	10.7777	10.7436	10.3489	10.57	10.7353	10.6395	10.504	10.594	10.7171	10.5573	10.5129	10.7947	10.5484	10.5949	10.6587	10.5019	10.6818	10.4344	10.4869	10.6049	10.7803	11.0091	10.8848	10.4382	11.146	10.7159	10.5494	10.7862	10.7303	10.8668	10.8535	10.6438	10.6555	10.8155	10.7042	10.5576	10.5812	10.6862	10.6229	10.758	10.6612	10.6531	10.6299	10.4329	10.4656
AP3B1	9.11103	9.1536	9.43609	9.35592	9.17788	9.31325	9.17236	9.10935	9.19629	9.04295	9.06981	9.19802	9.40156	9.31933	9.24644	9.21966	9.13976	8.88732	9.04754	9.18531	9.43407	9.22236	9.43481	9.22033	9.32632	9.26252	9.32551	9.08137	9.08958	9.4232	9.28226	9.26317	9.48096	9.47125	9.36079	9.30836	9.46638	9.43481	9.40309	9.15222	8.91377	9.25102	9.14907	9.34892	9.34254	9.09479	9.25788	9.27047	9.26817
AP3B2	6.72821	6.62018	6.59421	6.57748	6.65124	6.65989	6.589	6.73656	6.65345	6.73126	6.76658	6.71914	6.60198	6.77408	6.69045	6.80876	6.58943	6.65581	6.52341	6.64155	6.56905	6.66905	6.63525	6.67694	6.71726	6.70427	6.78155	6.64416	6.65942	6.69691	6.80082	6.7162	6.6993	6.78116	6.65595	6.77223	6.63484	6.65911	6.67883	6.746	6.71432	6.65321	6.69901	6.83786	6.70426	6.6924	6.69008	6.76218	6.65079
AP3D1	7.31308	7.22194	7.24461	7.40515	7.42377	7.24318	7.35249	7.22182	7.27892	7.27195	7.30484	7.28538	7.21324	7.26463	7.26152	7.18158	7.34631	7.2174	7.20095	7.22778	7.38072	7.34556	7.26269	7.32343	7.28886	7.3039	7.32058	7.32976	7.3141	7.29524	7.40739	7.30674	7.36501	7.21744	7.4311	7.41831	7.35458	7.25919	7.31807	7.42537	7.36205	7.28978	7.38998	7.21334	7.2646	7.35577	7.42894	7.22578	7.38591
AP3M1	7.66867	7.5865	7.53193	7.57469	7.63658	7.61538	7.60331	7.56102	7.61724	7.55917	7.60867	7.63337	7.58937	7.47224	7.57516	7.61036	7.6783	7.59598	7.58591	7.46973	7.72781	7.6906	7.73127	7.43351	7.58052	7.54282	7.69236	7.59468	7.5472	7.62516	7.62057	7.63013	7.52269	7.62104	7.70496	7.5542	7.6125	7.55783	7.61461	7.66089	7.57054	7.52973	7.50944	7.4941	7.53492	7.50671	7.71019	7.6637	7.61696
AP3M2	7.48	7.43575	7.20922	7.08335	7.17178	7.37652	7.48493	7.37495	7.6414	7.25985	7.48877	7.26674	7.25853	7.77003	7.43207	7.39905	7.64042	7.57299	7.32432	7.52102	7.49852	7.36854	7.24936	7.2638	7.3283	7.459	7.2881	7.66555	7.1523	7.42459	7.43693	7.25289	7.34364	7.09197	7.22499	7.35583	7.30855	7.33957	7.31938	7.36327	7.29755	7.4454	7.71907	7.48172	7.39571	7.5647	7.24975	7.30248	7.48939
AP3S1	7.92679	8.09294	8.27382	8.03867	8.02912	7.99881	8.01774	8.25676	8.21606	8.07098	8.08335	8.19873	8.30442	7.97793	8.19859	8.16295	8.11269	8.07332	8.10449	7.94432	8.18165	7.91695	8.1529	7.83924	7.88636	7.76389	8.28404	7.85572	7.76076	8.03234	7.96916	8.012	7.90912	8.15547	8.09065	8.01454	7.97164	7.99126	7.94994	8.04434	8.18102	8.03122	7.8692	7.92748	7.93106	7.87164	8.14007	7.99638	8.13979
AP3S2	6.86458	6.85	6.941	6.96517	6.88607	6.95978	7.05813	6.81495	6.8548	6.90669	6.83899	6.90498	6.90864	7.0626	6.88233	6.77214	6.93869	6.77941	6.89858	6.78936	6.96811	6.75829	6.83295	6.83527	6.90813	6.84235	6.78896	6.98113	6.86092	6.78711	6.91541	6.85759	6.92222	6.77322	6.85734	6.88105	6.80547	6.87875	6.93842	6.85685	6.97477	6.8837	6.88456	6.87269	6.81102	6.83168	6.90019	6.94892	6.81988
AP4B1	8.29249	8.37027	7.98258	8.33566	8.15845	8.46237	8.51363	8.45243	8.35554	8.38537	8.58471	8.09453	8.08523	8.31067	8.35393	8.10755	8.42361	8.18369	8.20026	8.58261	8.36778	8.24182	8.14907	8.45973	8.37426	8.09049	8.25417	8.29324	8.2106	8.37625	8.04316	8.22883	8.22011	8.00555	8.21891	8.11988	8.18921	8.12513	8.3911	8.07877	8.16145	8.29948	8.44675	8.2816	8.13913	8.43798	8.04463	8.30672	8.05758
AP4E1	7.13063	7.02313	7.21939	7.14152	7.06403	7.19315	7.34067	7.31135	7.23345	7.38286	7.29567	7.29445	7.0382	7.36327	7.30095	7.31933	7.27408	7.25525	7.23844	7.19943	7.50774	7.4587	7.43798	7.17766	7.39117	7.26294	7.09954	7.14453	7.00352	7.37706	7.27732	7.4262	7.31518	7.33839	7.28871	7.19761	7.3613	7.29434	7.12089	7.34421	7.14871	7.11742	7.26463	7.13518	7.26992	7.27626	7.33747	7.30534	7.22833
AP4M1	6.49004	6.72593	6.58779	6.6582	6.58893	6.69523	6.66552	6.74911	6.58924	6.61531	6.68041	6.62977	6.67138	6.62113	6.59745	6.5476	6.67513	6.71394	6.63506	6.65635	6.70958	6.72327	6.75345	6.57409	6.7512	6.73177	6.60248	6.61056	6.65263	6.6743	6.7328	6.69917	6.70458	6.78116	6.75366	6.69789	6.72732	6.74328	6.71384	6.67314	6.73103	6.63954	6.60482	6.56728	6.7032	6.72795	6.73518	6.68365	6.58743
AP4S1	6.74589	6.71114	6.64641	6.73742	6.73396	6.79954	6.66421	6.84645	6.58234	6.663	6.66239	6.60666	6.66864	6.64621	6.60609	6.68035	6.72827	6.5925	6.80149	6.73687	6.74335	6.764	6.69545	6.86876	6.65511	6.65633	6.69205	6.61669	6.59469	6.63038	6.76386	6.70689	6.78059	6.82409	6.6522	6.6193	6.73641	6.53433	6.73884	6.66762	6.70386	6.75646	6.70704	6.74402	6.64293	6.76816	6.70973	6.69048	6.67954
APAF1	8.0231	8.12852	8.23151	7.94955	7.92153	7.81492	8.00347	8.37276	7.76585	8.104	8.24716	8.51317	8.15979	8.04784	7.82606	7.83678	8.05199	8.1573	7.99415	8.07753	8.11061	8.04743	8.41506	8.18569	8.13026	8.04025	7.83666	8.19304	8.33766	7.95547	8.11737	8.25021	8.31155	8.20479	8.20693	8.14545	8.34177	8.48114	8.13444	8.23654	8.56617	8.03731	8.20061	8.20847	8.21036	7.90689	8.19135	8.36133	8.55968
APBA1	6.64992	6.57353	6.50256	6.64761	6.65568	6.62341	6.59127	6.61511	6.60834	6.60741	6.69501	6.55433	6.60191	6.67085	6.66441	6.68902	6.58159	6.69244	6.69487	6.60439	6.67783	6.62771	6.65158	6.67831	6.62466	6.69582	6.62511	6.65495	6.64803	6.65165	6.67783	6.64448	6.55311	6.61724	6.7514	6.66179	6.6704	6.64661	6.73853	6.6161	6.59931	6.62405	6.67074	6.73107	6.61371	6.61023	6.69745	6.67765	6.57992
APBA2	6.68245	6.69186	6.67631	6.72941	6.77695	6.52986	6.75417	6.68048	6.8537	6.84138	6.69516	6.71914	6.63111	6.85333	6.78076	6.90488	6.91709	6.72426	6.6658	6.69189	6.74133	6.90676	6.77975	6.72545	6.63776	6.67829	6.75068	6.7615	6.64272	6.82134	6.78987	6.86362	6.6741	6.64762	6.71692	6.84055	6.80845	6.57798	6.80748	6.71528	6.69059	6.83028	6.76704	6.63276	6.85311	6.85281	6.70274	6.8289	6.82722
APBA2BP	6.7285	6.67295	6.68578	6.60535	6.70156	6.73798	6.71164	6.62128	6.69499	6.75376	6.60845	6.67021	6.7155	6.70769	6.65577	6.63635	6.6319	6.75967	6.72482	6.79268	6.69917	6.64547	6.65532	6.65529	6.68219	6.63861	6.65269	6.63966	6.6225	6.6449	6.74598	6.67726	6.66069	6.66105	6.63126	6.72254	6.67949	6.62816	6.70523	6.80523	6.6721	6.65483	6.66795	6.64797	6.69923	6.67769	6.60958	6.72552	6.5943
APBA3	8.00787	7.90867	7.90712	8.03534	7.97104	8.10014	7.88648	7.77259	7.91252	8.15151	7.74786	7.97505	8.12394	8.03479	7.92921	7.94457	7.97687	7.88159	7.86325	8.21303	7.95744	7.81179	7.93439	8.11879	7.82326	8.04154	7.88691	7.9199	7.86877	7.96348	7.73666	8.04067	7.95923	7.90186	7.82504	7.61949	7.84274	7.75143	7.79394	7.91649	8.03479	8.05422	8.12952	8.10782	7.82139	7.9858	7.89987	7.8623	7.98832
APBB1	6.72969	6.65892	6.5918	6.71734	6.61684	6.7623	6.68602	6.63011	6.65358	6.65879	6.65891	6.6043	6.67569	6.69473	6.64812	6.73563	6.70524	6.64585	6.63547	6.71247	6.7639	6.64546	6.6718	6.59059	6.7104	6.59254	6.6968	6.67173	6.64738	6.70034	6.69015	6.66827	6.66962	6.64506	6.69152	6.70497	6.63151	6.63171	6.70699	6.63201	6.68771	6.67519	6.68538	6.58216	6.71847	6.66827	6.58621	6.69868	6.62005
APBB1IP	10.1069	9.88443	10.0372	9.98335	9.9342	10.096	9.81057	9.68614	9.64881	9.83335	9.92386	10.1858	10.1806	10.0198	9.91327	9.91327	9.85533	9.78392	10.1114	9.81861	10.0771	10.5005	10.2462	9.79463	10.5732	10.1344	10.5553	10.1588	10.5732	10.3572	10.7201	10.2025	10.3736	10.7864	9.97386	10.4085	10.2667	10.4823	10.1256	10.8813	10.3116	10.1716	9.87599	10.2074	10.3394	9.94388	10.51	10.3981	10.3916
APBB2	6.62429	6.67362	6.63244	6.64857	6.56419	6.70186	6.60786	6.57647	6.68333	6.60853	6.63684	6.64121	6.66826	6.67003	6.68054	6.63572	6.53212	6.64459	6.64547	6.67816	6.58907	6.64623	6.71083	6.63698	6.69368	6.62017	6.62877	6.59671	6.59471	6.62079	6.6637	6.60919	6.64775	6.73356	6.6262	6.64383	6.65172	6.74858	6.59634	6.65754	6.6136	6.68009	6.6047	6.64877	6.62763	6.68049	6.68652	6.68455	6.61486
APBB3	7.88713	8.24376	7.69581	7.6505	7.6332	7.77062	7.84141	7.90178	7.62027	7.76187	7.92819	7.93183	7.90101	7.81627	7.68347	7.64922	7.9517	7.81848	7.79529	8.03054	7.69226	7.69687	7.53844	8.00645	8.0233	7.58446	7.69723	8.19679	7.60249	7.57204	7.78874	8.02768	7.65458	7.4843	7.68679	7.91679	7.51133	8.17324	7.67221	7.76366	7.86676	7.82487	8.2165	7.93786	7.69056	7.65477	7.70861	7.93615	7.6963
APC	6.73229	6.80511	6.80229	6.62923	6.44909	6.78218	6.6968	6.83179	6.60443	6.71077	6.76271	6.66113	6.58714	6.76233	6.70591	6.65782	6.68571	6.59948	6.7237	6.77179	6.65354	6.78357	6.58662	6.75751	6.68843	6.62446	6.601	6.7846	6.70971	6.79528	6.78437	6.68579	6.66466	6.73499	6.80127	6.66637	6.67892	6.69643	6.75206	6.7353	6.70386	6.64119	6.72428	6.61706	6.60598	6.53075	6.64393	6.72911	6.8477
APC2	6.6123	6.61522	6.68257	6.69464	6.61812	6.75953	6.68909	6.59624	6.64057	6.65812	6.53199	6.6392	6.6785	6.62113	6.57462	6.605	6.58448	6.58379	6.60618	6.56467	6.53322	6.67013	6.65912	6.61258	6.66032	6.55464	6.52362	6.63269	6.51408	6.62095	6.66764	6.70051	6.6741	6.60156	6.6194	6.60587	6.62809	6.60671	6.61854	6.6186	6.60902	6.65785	6.63302	6.57417	6.57374	6.67597	6.5567	6.51291	6.59016
APCDD1	6.88891	6.77889	6.72541	6.68439	6.74709	6.60854	6.62001	6.71491	6.77484	6.82318	6.68041	6.66537	6.80816	6.7488	6.68365	6.7797	6.77312	6.73769	6.77844	6.78625	6.78053	6.8514	6.69077	6.71679	6.76169	6.82356	6.64757	6.71348	6.73476	6.64693	6.77982	6.87273	6.81489	6.78116	6.79074	6.94791	6.74983	6.90651	6.73651	6.84942	6.76385	6.79167	6.7256	6.74231	6.88761	6.7694	6.68732	6.87876	6.74109
APCDD1L	6.7302	6.70103	6.67215	6.55136	6.65398	6.51553	6.62147	6.68048	6.60297	6.68199	6.65697	6.67682	6.59139	6.69471	6.71148	6.6243	6.72042	6.66754	6.63148	6.74471	6.66474	6.66905	6.68833	6.71829	6.64845	6.7676	6.67291	6.68411	6.70279	6.68099	6.62169	6.61771	6.70904	6.6156	6.54394	6.72629	6.61825	6.79189	6.68869	6.67132	6.64252	6.65785	6.59799	6.61872	6.68581	6.76358	6.59694	6.65482	6.68673
APCS	6.6423	6.67336	6.64022	6.61332	6.60012	6.73482	6.69423	6.69244	6.74492	6.63059	6.538	6.72186	6.67138	6.66102	6.66743	6.6243	6.60294	6.60207	6.69392	6.65312	6.61983	6.59536	6.65912	6.55702	6.58683	6.72019	6.601	6.69758	6.55663	6.67834	6.57437	6.69917	6.63412	6.62646	6.56096	6.46348	6.59957	6.74178	6.57859	6.77128	6.54501	6.63449	6.56586	6.77736	6.61107	6.59588	6.66195	6.54188	6.65311
APEG1	6.80771	6.71502	6.90985	6.702	6.72178	6.81317	6.87149	6.73356	6.70754	6.66785	6.7244	6.90832	6.70836	6.69178	6.85859	6.75168	6.76271	6.66754	6.93377	6.60302	6.7358	6.80674	6.64524	6.88108	6.70468	6.71883	6.84161	6.66777	6.53039	6.69413	6.73987	6.68836	6.7534	6.61867	6.66864	6.75342	6.65447	6.70389	6.76673	6.63204	6.62878	6.78528	6.68428	6.71047	6.64771	6.79237	6.74777	6.7676	6.7087
APEH	8.68505	8.54857	8.68702	8.6979	8.45723	8.78031	8.90919	8.85158	8.81261	8.81477	8.66453	8.5591	8.44246	8.6868	8.82634	8.78039	8.81765	8.80597	8.71053	8.42051	8.7384	8.95874	8.36569	8.64706	8.8876	8.87762	8.91483	8.6293	8.76953	8.97071	9.06513	8.69816	8.82634	8.68702	8.82207	8.76953	8.67848	8.57644	8.82132	8.80186	8.68231	8.80495	8.56513	8.73759	8.84218	9.07075	8.68846	8.80879	8.73427
APEX1	8.95581	8.67934	8.45466	8.6757	8.83119	8.63518	8.81804	8.67509	9.14164	9.01318	8.71085	8.60126	8.49724	8.91577	8.89327	8.93617	8.96429	9.03297	8.90542	8.57213	8.89015	8.82637	8.73629	8.59199	8.47718	8.65184	9.05325	8.69945	8.72769	8.89018	8.74404	8.67777	8.67118	8.76209	8.65944	8.73367	8.84541	8.01331	8.77013	8.43439	8.5846	8.81295	8.88809	8.58493	8.8521	8.96243	8.67963	8.67393	8.64768
APEX2	7.3561	7.35924	7.36895	7.53398	7.52902	7.27885	7.5554	7.59175	7.53255	7.57131	7.50892	7.63906	7.25537	7.62077	7.54416	7.5677	7.42426	7.54396	7.5052	7.31459	7.53235	7.50731	7.4792	7.36931	7.52245	7.60534	7.43336	7.322	7.503	7.6858	7.45511	7.41395	7.59747	7.44587	7.67651	7.35672	7.62526	7.50705	7.56055	7.55926	7.45202	7.49251	7.47124	7.50584	7.44005	7.6568	7.54574	7.47665	7.49528
APH1A	7.84809	7.74516	7.70007	7.95461	7.96753	7.84445	7.85599	7.86383	7.97326	7.88824	7.67628	7.86557	7.92474	7.83778	7.81241	7.8105	7.88719	7.84507	7.92101	7.93223	7.96934	8.13252	7.93255	7.75645	7.74298	8.05412	7.9549	7.96472	7.97682	7.87023	7.99674	7.83473	8.02161	7.8855	7.90979	7.86291	8.10772	7.89299	7.90307	8.11584	7.94745	7.82568	7.73532	8.09425	8.00971	7.91141	7.90077	7.8734	7.98843
APH1B	7.82575	7.61968	7.83792	7.77528	7.90567	8.09389	7.94366	7.7947	7.80672	7.88297	7.74368	8.07713	8.21828	7.737	7.95609	7.61536	7.75234	7.67383	7.80609	7.67522	7.81397	7.78429	7.81503	7.73731	7.84117	8.00125	7.81538	7.86898	7.67871	7.48328	7.56759	8.12634	8.11799	7.86439	7.89296	7.78251	7.84579	7.82698	7.64223	7.94575	7.96114	7.76033	7.66369	7.70753	7.62731	7.56983	7.92824	7.98592	7.83182
API5	7.72579	7.81065	7.86656	8.1529	8.04404	7.70654	8.08375	8.03507	8.07984	7.93415	7.78215	7.89767	7.52305	8.04914	7.87689	7.92433	8.04271	7.92216	7.94946	7.85325	8.03589	8.07898	7.93129	7.5512	7.88636	8.27892	8.16159	7.82402	8.09618	8.24041	7.84578	7.92489	8.05817	8.06999	8.01225	7.84138	8.23974	7.53951	8.24523	7.94734	7.85122	8.1147	7.77813	8.02452	8.11017	8.24862	8.08509	8.0381	8.10076
APIP	7.42129	7.51149	7.42774	7.45227	7.52104	7.41245	7.62778	7.51342	7.55293	7.66849	7.33567	7.44429	7.52803	7.66872	7.47942	7.6421	7.45499	7.64405	7.55452	7.30136	7.47636	7.39252	7.5054	7.27322	7.46328	7.27139	7.62512	7.36406	7.39856	7.31811	7.51283	7.38928	7.35185	7.52594	7.33813	7.52796	7.33142	7.29685	7.37635	7.20191	7.41269	7.40549	7.43504	7.31723	7.35594	7.73542	7.38917	7.47667	7.36009
APITD1	6.63292	6.64792	6.66868	6.67966	6.52397	6.71805	6.68607	6.69747	6.70946	6.70833	6.61713	6.65506	6.66944	6.62605	6.63073	6.75235	6.69746	6.68799	6.71914	6.59416	6.70622	6.61298	6.71124	6.6583	6.6969	6.60926	6.65976	6.69135	6.54514	6.59392	6.71755	6.6683	6.62118	6.64351	6.64908	6.64999	6.59997	6.5984	6.66014	6.81297	6.65295	6.6353	6.77996	6.63613	6.59928	6.81133	6.64069	6.67873	6.6633
APLF	6.70627	6.76488	6.77681	6.6827	6.70348	6.68859	6.70363	6.66837	6.68436	6.69859	6.76384	6.6295	6.67777	6.70786	6.74108	6.66055	6.72138	6.71862	6.71323	6.70421	6.67473	6.78148	6.63115	6.74153	6.66561	6.72795	6.74249	6.62592	6.75887	6.71741	6.70181	6.69173	6.7796	6.77028	6.63758	6.6415	6.6958	6.72867	6.69129	6.67863	6.74545	6.66524	6.80318	6.73981	6.70536	6.72293	6.69472	6.73279	6.7261
APLN	6.6141	6.7738	6.72307	6.76607	6.61812	6.7269	6.62552	6.64047	6.83079	6.70483	6.89746	6.70984	6.77496	6.61303	6.6596	6.67756	6.5764	6.57507	6.7381	6.62251	6.71901	6.77562	6.60505	6.69726	6.68351	6.72308	6.68909	6.5583	6.72715	6.68099	6.8533	6.70816	6.69389	6.67568	6.59955	6.82463	6.66598	6.71147	6.54536	6.84771	6.65237	6.66291	6.60778	6.65122	6.68926	6.61855	6.5879	6.79242	6.7927
APLNR	6.69966	6.6295	6.78443	6.55676	6.58484	6.6522	6.57383	6.76932	6.66982	6.79934	6.61523	6.49683	6.73859	6.67297	6.52827	6.5476	6.65698	6.53469	6.61622	6.67778	6.74016	6.57704	6.59855	6.6459	6.56405	6.67829	6.63839	6.66543	6.70971	6.58361	6.7048	6.8137	6.62098	6.63517	6.66617	6.62747	6.75307	6.64768	6.54663	6.49194	6.66618	6.59621	6.63593	6.63624	6.60014	6.55841	6.64247	6.60492	6.48723
APLP1	6.67154	6.66526	6.71774	6.6756	6.62231	6.61093	6.64033	6.7254	6.69668	6.65471	6.69237	6.68523	6.71226	6.72051	6.63991	6.71947	6.69538	6.69553	6.69065	6.73605	6.71771	6.62625	6.70459	6.74618	6.59987	6.68492	6.6538	6.65512	6.71589	6.68073	6.61024	6.66473	6.65747	6.62494	6.75698	6.67675	6.68976	6.64625	6.68121	6.66481	6.67808	6.64627	6.62703	6.60993	6.69293	6.74306	6.64548	6.7682	6.62091
APLP2	7.28522	7.17367	7.51006	7.26707	7.22537	7.25138	7.29821	7.39008	7.2706	7.19594	7.41689	7.49044	7.3146	7.32184	7.17836	7.00163	7.2498	7.23173	7.28237	7.16603	7.46295	7.44164	7.58146	7.32338	7.29691	7.61983	7.30018	7.32755	7.68335	7.33315	7.31838	7.52774	7.44395	7.4618	7.4833	7.3682	7.53075	7.44005	7.4863	7.45052	7.30419	7.32788	7.20854	7.3631	7.38435	7.12925	7.4383	7.37554	7.43495
APM-1	6.76405	6.76015	6.62178	6.76402	6.71273	6.62202	6.74618	6.59449	6.66358	6.65347	6.64995	6.74122	6.79757	6.70956	6.79167	6.75035	6.7512	6.71777	6.6721	6.78315	6.65615	6.64854	6.6491	6.71977	6.68231	6.60292	6.64757	6.74727	6.711	6.71636	6.71528	6.66517	6.64147	6.62023	6.70657	6.69332	6.74551	6.75709	6.85176	6.75537	6.70908	6.75334	6.57638	6.72394	6.62963	6.7462	6.70544	6.66086	6.71242
APOA1	6.70521	6.70103	6.63176	6.75102	6.81114	6.64651	6.62001	6.70711	6.70275	6.73712	6.71383	6.6782	6.67138	6.64043	6.66857	6.79648	6.76531	6.69461	6.68792	6.7493	6.78156	6.60291	6.76197	6.68992	6.58967	6.76911	6.86724	6.58356	6.64968	6.80217	6.76002	6.51207	6.68173	6.6383	6.6522	6.6605	6.64622	6.56448	6.66583	6.72987	6.68389	6.75972	6.7256	6.73904	6.74713	6.63963	6.72524	6.70667	6.69125
APOA1BP	8.22309	7.96659	7.72955	7.98169	8.17245	7.94522	8.4031	7.89648	8.60888	8.39569	8.03248	8.1228	7.78261	8.16808	8.23768	8.31086	8.22537	8.20912	8.20659	7.86558	8.08704	8.08495	8.16452	7.88335	7.99482	8.20166	8.27483	8.09324	7.9582	8.10128	8.09663	7.66576	8.0707	8.06549	8.07027	7.87013	7.97385	7.62201	8.05998	8.13863	7.78541	7.97231	8.28826	8.02727	8.11017	8.60792	7.8546	8.10064	8.18321
APOA2	6.59683	6.5859	6.72092	6.61516	6.72433	6.52986	6.63228	6.69391	6.60143	6.6322	6.65563	6.7682	6.61806	6.58509	6.56625	6.59444	6.6939	6.65581	6.62231	6.62884	6.70714	6.68852	6.64006	6.67977	6.63131	6.65006	6.6906	6.66079	6.62673	6.59202	6.60449	6.68836	6.69055	6.56647	6.73783	6.59941	6.51777	6.61568	6.69784	6.65843	6.68776	6.67095	6.76945	6.68529	6.60721	6.53899	6.65167	6.63793	6.65669
APOA4	6.62892	6.66939	6.54826	6.76033	6.68956	6.70087	6.589	6.56379	6.78083	6.7646	6.57085	6.68086	6.73446	6.78485	6.72442	6.59444	6.7273	6.64008	6.6448	6.61465	6.64067	6.77365	6.64275	6.74729	6.62329	6.68282	6.66553	6.57684	6.5862	6.75806	6.73517	6.65144	6.69055	6.77986	6.74222	6.69948	6.64168	6.68334	6.66447	6.63967	6.58323	6.68595	6.52123	6.64787	6.64044	6.64771	6.676	6.65632	6.69344
APOA5	6.65151	6.71647	6.83676	6.67505	6.74968	6.59362	6.92616	6.64963	6.57856	6.72984	6.59246	6.66113	6.63815	6.69178	6.66182	6.67625	6.65475	6.71902	6.7358	6.66899	6.75785	6.71314	6.5879	6.65904	6.66822	6.66585	6.66843	6.76794	6.65666	6.76631	6.78437	6.74503	6.62356	6.83071	6.69378	6.86707	6.59957	6.89325	6.75681	6.57514	6.73103	6.64452	6.5302	6.70385	6.68926	6.70508	6.66055	6.54502	6.7444
APOB	6.6423	6.63626	6.39481	6.52401	6.70359	6.67296	6.58739	6.5232	6.59484	6.59631	6.56636	6.60081	6.59452	6.60526	6.61981	6.60668	6.68877	6.67047	6.55243	6.64312	6.56649	6.70768	6.67385	6.6677	6.59911	6.55003	6.50845	6.57287	6.67152	6.60987	6.62715	6.59835	6.58196	6.58007	6.59955	6.55727	6.58445	6.59619	6.50997	6.60734	6.65365	6.47697	6.55225	6.61033	6.56426	6.58106	6.53848	6.58334	6.53259
APOB48R	7.54513	7.48863	7.59424	7.32179	7.42497	7.35946	7.41864	7.52909	7.36641	7.60149	7.82832	7.63256	7.79919	7.45168	7.64552	7.21244	7.60339	7.73245	7.67485	7.45403	7.72975	7.79786	7.82764	7.57844	7.82273	7.69935	7.37069	7.77674	7.42997	7.23923	7.93542	7.99191	7.62927	7.6806	7.79364	7.52426	7.67566	7.66995	7.45573	7.8417	7.62192	7.47464	7.33279	7.6372	7.70784	7.10329	7.87868	7.74724	7.63557
APOBEC1	6.55481	6.67837	6.59829	6.92338	6.64706	6.61226	6.63093	6.7057	6.59064	6.57679	6.66787	6.48622	6.65884	6.7192	6.60609	6.61421	6.67812	6.65581	6.59958	6.5813	6.50265	6.53254	6.59439	6.67538	6.54991	6.61818	6.58791	6.57041	6.61002	6.48971	6.70998	6.56068	6.55567	6.6156	6.67695	6.53071	6.62809	6.65767	6.65961	6.5677	6.53652	6.55835	6.56586	6.58997	6.60842	6.63815	6.6201	6.71678	6.6544
APOBEC2	6.6423	6.61897	6.61103	6.58132	6.51864	6.6333	6.62552	6.60544	6.67877	6.52494	6.62559	6.66537	6.64108	6.7488	6.52086	6.6677	6.58308	6.62116	6.58153	6.69642	6.57674	6.55345	6.58258	6.5555	6.63647	6.53436	6.61464	6.59671	6.60165	6.58919	6.45472	6.52647	6.55567	6.67424	6.60691	6.4691	6.56642	6.6777	6.63361	6.68612	6.64802	6.74408	6.52569	6.63093	6.62715	6.66329	6.71997	6.59996	6.53517
APOBEC3A	7.91967	7.99074	8.62867	8.39222	8.98282	8.5334	8.50665	8.85371	8.16092	8.44132	8.64776	9.05374	9.25462	8.01263	8.47631	8.49966	8.56195	8.8484	8.60733	7.9464	7.7254	8.09493	8.46701	8.70917	10.5836	7.99139	8.62297	8.20438	9.33133	8.63656	9.80043	9.05054	8.76888	9.40496	9.02857	9.3959	9.09414	9.53151	9.15858	9.49916	8.67142	8.91483	9.20044	8.85213	9.64118	8.35994	8.95458	9.03641	8.94009
APOBEC3B	6.50232	6.61653	6.60689	6.63111	6.58484	6.61809	6.67715	6.57521	6.63006	6.54118	6.49181	6.48622	6.60487	6.62421	6.54022	6.78733	6.68353	6.67721	6.55925	6.46722	6.54142	6.58572	6.55707	6.62934	6.80658	6.58243	6.68477	6.65728	6.49062	6.52503	6.63817	6.57699	6.61377	6.54396	6.63849	6.55027	6.56126	6.57477	6.6133	6.54156	6.56203	6.71994	6.66523	6.61872	6.63439	7.33444	6.42338	6.63512	6.7111
APOBEC3C	7.23448	7.20084	7.72011	7.84028	7.4068	7.58601	7.33879	7.24052	7.34755	7.18634	7.30504	7.45685	7.62929	7.2171	7.44604	7.38919	7.34543	7.35045	7.30392	7.41462	7.65193	7.52966	7.22766	7.31621	7.5233	7.88324	7.52094	7.26674	7.77852	7.88371	7.31692	7.45418	7.47141	7.54881	7.29146	7.41173	7.51062	7.46277	7.59468	7.5492	7.35358	7.67598	7.09182	7.74388	7.40559	7.56549	7.42013	7.22865	7.40536
APOBEC3D	6.98628	6.99074	7.02076	7.01552	6.80572	7.03116	7.04548	6.92748	7.02181	6.98376	6.94635	6.94353	6.77601	7.02801	6.93232	6.97703	6.905	6.99532	6.96159	6.89813	7.05037	6.94026	7.02243	7.09375	7.07073	7.2273	6.99083	6.92223	7.11741	7.01829	6.98032	6.83641	6.96409	6.90123	6.90285	6.9989	7.06682	6.98812	7.06366	6.92348	6.97424	6.7525	7.11678	7.07256	7.05811	7.10446	6.98657	6.9968	6.95728
APOBEC3F	7.30724	7.25374	7.32189	7.31048	7.22629	7.20309	7.30941	7.30065	7.40171	7.25575	7.29551	7.20754	7.29203	7.22632	7.26017	7.2312	7.22646	7.29344	7.28568	7.40622	7.20256	7.12326	7.17381	7.39068	7.35644	7.15496	7.26178	7.1335	7.24655	7.18566	7.08062	7.24644	7.08408	7.16423	7.23036	7.08383	7.10497	7.1414	7.18858	7.17393	7.14238	7.1883	7.23594	7.29411	7.12362	7.29121	7.20408	7.1223	7.177
APOBEC3G	8.47188	8.21704	8.64828	8.49124	8.50731	8.58732	8.72522	8.31484	8.75876	8.35858	7.85091	8.17089	8.14348	8.47874	8.88827	8.25712	8.44366	8.56944	8.72385	7.92907	8.60905	7.87718	7.92602	8.01542	8.60204	7.94453	8.38345	7.99203	7.93313	8.31878	7.94205	7.88246	8.10823	8.35677	8.17252	7.74021	7.96991	8.25375	8.13981	8.29142	8.00155	8.17501	8.06408	8.09759	7.94998	8.95693	8.11255	8.39854	8.21757
APOBEC3H	6.71879	6.82299	7.00138	6.73941	6.86975	6.94444	6.92896	7.01265	6.94048	6.80226	6.78054	6.77343	6.80816	6.82904	6.89167	6.80259	6.89126	6.89079	6.86305	6.64481	7.07667	6.79074	6.84075	6.63395	7.00215	6.95323	6.95008	6.89003	6.87976	7.03455	6.7328	6.81642	6.88933	6.95185	6.87447	6.80976	6.83501	6.72638	6.88182	7.02665	6.89517	6.81886	6.68975	6.99371	6.85672	7.01348	6.90938	6.92281	6.85696
APOBEC4	6.57508	6.57738	6.78697	6.66584	6.64044	6.64289	6.57538	6.78992	6.65611	6.59631	6.70584	6.65706	6.72916	6.68447	6.75344	6.75552	6.71206	6.74545	6.60866	6.60965	6.68652	6.72436	6.60637	6.68124	6.62996	6.72308	6.7272	6.66902	6.6636	6.67697	6.63529	6.69917	6.74494	6.64762	6.62069	6.73064	6.70815	6.83786	6.70324	6.73706	6.6301	6.67405	6.76319	6.60163	6.60129	6.64771	6.63497	6.68365	6.55962
APOC1	6.71676	6.7352	6.71456	6.80049	6.72046	6.72318	6.68778	6.71934	6.77602	6.66133	6.73062	6.72048	6.72089	6.72672	6.75059	6.85244	6.7901	6.72838	6.6833	7.10385	6.79051	6.83147	6.70126	6.87052	6.82131	6.61818	6.71007	6.64539	6.61417	6.61958	6.69317	6.79339	6.64268	6.69878	6.61254	6.80689	6.76396	6.62158	6.74009	6.67314	6.62463	6.86198	6.75456	6.86278	6.80922	6.75915	6.78037	6.71962	6.68786
APOC2	6.70723	6.68813	6.79947	6.78157	6.66971	6.76746	6.64159	6.65577	6.82483	6.64545	6.77508	6.79813	6.77639	6.76233	6.61478	6.67043	6.70001	6.66341	6.77275	6.75826	6.73055	6.77172	6.78736	6.69859	6.71726	6.67237	6.7012	6.82033	6.80421	6.76972	6.77146	6.74366	6.71118	6.61867	6.65996	6.6605	6.71765	6.73557	6.69384	6.74976	6.63961	6.74713	6.68428	6.55842	6.65815	6.66707	6.74899	6.88261	6.72846
APOC3	6.81701	6.55993	6.62178	6.71629	6.80613	6.73482	6.70307	6.6512	6.71254	6.77898	6.66239	6.64192	6.69561	6.66706	6.65581	6.72371	6.53662	6.68246	6.63879	6.60134	6.7326	6.70183	6.76197	6.74441	6.7722	6.80935	6.69649	6.63909	6.81734	6.69955	6.59898	6.70689	6.80164	6.78356	6.73783	6.83178	6.8238	6.72786	6.67883	6.65483	6.73622	6.9742	6.65824	6.78648	6.63317	6.68879	6.7985	6.58868	6.82914
APOC4	6.6669	6.67701	6.57272	6.72378	6.70771	6.63715	6.7301	6.6729	6.76035	6.84292	6.55705	6.71914	6.64793	6.60686	6.71953	6.68846	6.60163	6.79676	6.64125	6.70111	6.621	6.6907	6.57704	6.67845	6.68351	6.6611	6.65197	6.69758	6.64968	6.62758	6.66637	6.85877	6.72732	6.76382	6.6586	6.66211	6.71143	6.67618	6.74495	6.67314	6.53652	6.74087	6.5894	6.56211	6.67649	6.7462	6.68732	6.66386	6.67954
APOD	6.65898	6.4526	6.55266	6.52401	6.48426	6.64472	6.50631	6.50899	6.60879	6.61972	6.50497	6.55826	6.50738	6.61605	6.61853	6.78105	6.48925	6.61966	6.65867	6.62089	6.63596	6.50738	6.67146	6.62179	6.60625	6.53605	6.57539	6.69639	6.54254	6.4809	6.63115	6.63162	6.6075	6.50826	6.59821	6.65385	6.68936	6.60973	6.54536	6.48147	6.63141	6.57861	6.67207	6.46139	6.51092	6.47397	6.51155	6.53069	6.54523
APOE	6.62322	6.48162	6.61971	6.60244	6.58208	6.58986	6.69553	6.55377	6.56722	6.53393	6.5535	6.56378	6.63518	6.53124	6.49004	6.63433	6.48254	6.51554	6.53618	6.49467	6.59193	6.64046	6.55127	6.54424	6.58967	6.57746	6.53227	6.54503	6.56904	6.51118	6.59898	6.63162	6.56937	6.58481	6.59517	6.4774	6.58795	6.51804	6.55628	6.63578	6.65488	6.58739	6.65955	6.60318	6.49378	6.58251	6.59541	6.5714	6.60623
APOF	6.59683	6.54033	6.59421	6.63872	6.64848	6.62015	6.59209	6.63895	6.63006	6.75605	6.75144	6.50704	6.65602	6.59588	6.55223	6.60064	6.70001	6.59102	6.68086	6.61931	6.65092	6.52582	6.55127	6.63085	6.69221	6.71308	6.661	6.67937	6.54393	6.56996	6.68174	6.7203	6.63783	6.62494	6.58582	6.63984	6.57623	6.60076	6.58255	6.73706	6.54501	6.68425	6.69504	6.58463	6.59511	6.61146	6.64393	6.52367	6.62466
APOH	6.56764	6.488	6.50343	6.56598	6.6959	6.52415	6.57383	6.55537	6.54411	6.5977	6.59524	6.5252	6.61806	6.58664	6.53623	6.53849	6.64454	6.54389	6.48142	6.5662	6.62215	6.41527	6.54554	6.59444	6.51569	6.50591	6.64281	6.55426	6.49892	6.54818	6.64076	6.49294	6.55722	6.51016	6.54973	6.6177	6.59632	6.61412	6.49556	6.5789	6.56203	6.53256	6.59668	6.46139	6.53066	6.53899	6.54947	6.59342	6.68076
APOL1	6.60718	6.65341	6.68023	6.71625	6.701	6.55299	6.66425	6.58936	6.62679	6.68596	6.75733	6.64236	6.6711	6.63432	6.62372	6.58691	6.67442	6.66983	6.71962	6.58356	6.66494	6.68013	6.62168	6.59921	6.65992	6.67889	6.60656	6.65717	6.67269	6.59756	6.65562	6.68895	6.70191	6.59557	6.68136	6.78247	6.63237	6.66415	6.64274	6.60358	6.63169	6.64986	6.70434	6.65219	6.74626	6.64263	6.63278	6.65941	6.64393
APOL2	6.71966	6.76186	6.7253	6.7461	6.74585	6.76081	6.82571	6.75182	6.73113	6.74876	6.72792	6.744	6.75768	6.79815	6.75466	6.67174	6.70624	6.73197	6.7838	6.68091	6.68202	6.72053	6.69113	6.75176	6.79476	6.73946	6.68752	6.72032	6.71053	6.67903	6.7291	6.7421	6.71759	6.73787	6.71762	6.68755	6.70106	6.81239	6.73409	6.7071	6.71218	6.7719	6.78045	6.74794	6.73585	6.65265	6.76264	6.74479	6.68592
APOL3	7.20794	7.08157	7.14274	7.1082	7.15348	7.066	7.25601	7.14125	7.21937	7.21506	7.06153	7.11861	7.03802	7.20926	7.16602	7.11889	7.22822	7.24938	7.07794	6.96509	7.13929	7.0288	7.07435	7.13947	7.11897	7.18951	7.08879	7.08353	7.11013	7.12405	7.19089	7.02028	7.16586	7.11345	7.09516	7.03347	7.07815	7.07965	7.11138	7.05618	7.09326	7.14251	7.17326	7.04776	7.09598	7.15892	7.08916	7.15823	7.04614
APOL4	6.74316	6.5801	6.70689	6.59051	6.68824	6.67017	6.64343	6.63933	6.59757	6.61513	6.67486	6.74017	6.62961	6.74438	6.63126	6.65289	6.61698	6.68483	6.65675	6.73029	6.67092	6.61188	6.60724	6.68741	6.58445	6.63928	6.64336	6.65594	6.56646	6.57877	6.81922	6.67179	6.73986	6.68634	6.70958	6.69191	6.74518	6.70678	6.64511	6.67482	6.67814	6.7161	6.66924	6.65909	6.69002	6.73436	6.61672	6.77301	6.60022
APOL5	6.67079	6.71777	6.69086	6.66958	6.65792	6.82344	6.62147	6.70258	6.73578	6.68938	6.76408	6.67092	6.83842	6.6626	6.69834	6.566	6.72327	6.64419	6.6448	6.58659	6.64578	6.65746	6.65411	6.65208	6.70468	6.61048	6.63562	6.73162	7.0147	6.85464	6.66637	6.61087	6.64268	6.60472	6.72294	6.64774	6.57623	6.66059	6.68869	6.56561	6.8161	6.74408	6.79908	6.58463	6.56554	6.7705	6.73807	6.64103	6.7618
APOL6	6.68433	6.63626	6.67843	6.67322	6.59738	6.69167	6.82827	6.75487	6.75344	6.7646	6.7866	6.73352	6.65474	6.87034	6.74851	6.84179	6.76962	6.64667	6.79322	6.69501	6.74133	6.70882	6.72759	6.79628	6.66163	6.74587	6.66843	6.77117	6.71483	6.75092	6.84064	6.69112	6.72614	6.71165	6.74222	6.75786	6.63159	6.79783	6.88419	6.85685	6.79062	6.61348	6.76319	6.64953	6.70207	6.72146	6.72951	6.66835	6.71461
APOLD1	6.68629	6.60598	6.71032	6.57539	6.80252	6.90495	6.66421	6.68467	6.63138	6.80226	6.7866	6.74796	6.83146	6.64917	6.69371	6.67625	6.7273	6.72562	6.9034	6.65952	6.73478	6.75119	6.68459	6.76186	6.67086	6.71013	6.68037	6.72703	6.70559	6.76755	6.7223	6.73858	6.6741	6.68871	6.78757	6.72041	6.75456	6.75067	6.7044	6.86425	6.73622	6.71831	6.76182	6.81702	6.71313	6.64631	6.8023	6.65323	6.75468
APOM	6.69376	6.66132	6.68684	6.72193	6.88881	6.80698	6.87646	6.82098	6.75933	6.72547	6.64551	6.71781	6.63111	6.81938	6.76363	6.80379	6.8271	6.87477	6.72697	6.72455	6.76705	6.78152	6.74784	6.68279	6.76484	6.80779	6.7681	6.80776	6.68757	6.73895	6.66894	6.88536	6.70562	6.64919	6.80844	6.79713	6.79833	6.7402	6.76575	6.70795	6.82204	6.75972	6.77299	6.7203	6.8119	6.90244	6.79433	6.75386	6.80518
APOO	7.20552	7.27384	7.32484	7.45216	7.38679	7.47956	7.28231	7.19943	7.41051	7.25683	7.04351	7.1609	7.19118	7.25564	7.23365	7.43253	7.18951	7.13202	7.17015	7.25448	7.14933	7.33442	7.13871	7.26154	7.12084	7.2748	7.19526	7.27805	7.14488	7.1774	7.1464	7.29262	7.1907	7.11894	7.20967	7.39804	7.23957	7.30755	7.1219	7.12723	7.41922	7.17796	7.50377	7.18607	7.16937	7.2941	7.18877	7.04731	7.20365
APOOL	6.75193	6.66007	6.71666	6.66198	6.72551	6.76944	6.85024	6.82359	6.72264	6.89323	6.75027	6.65844	6.69561	6.60078	6.82293	6.76226	6.73584	6.75743	6.77275	6.79241	6.72827	6.89182	6.67993	6.67694	6.80473	6.71594	6.69649	6.71453	6.66083	6.80695	6.87439	6.74503	6.69279	6.7102	6.82707	6.68068	6.79413	6.70538	6.86866	6.82559	6.69059	6.81601	6.8182	6.78836	6.75013	6.87312	6.84988	6.81263	6.88505
APP	7.01298	7.03619	7.27925	6.98283	7.14396	7.35381	7.18299	7.35232	7.23517	7.22248	6.9725	7.05294	7.17434	7.0817	7.08879	7.30588	7.22636	7.24569	7.32096	7.0164	7.21564	7.36355	7.41274	7.05528	7.00054	7.0018	7.13012	7.4194	7.06759	7.01268	7.41324	7.14535	7.39768	7.28877	7.33144	6.90283	7.08284	7.16853	7.36664	7.17576	7.35975	7.17265	7.13346	6.96042	7.13743	6.89046	7.0595	7.00197	7.28961
APPBP2	7.53155	7.39374	7.36109	7.39453	7.48578	7.43762	7.44185	7.4247	7.49345	7.47755	7.38958	7.35935	7.23294	7.47704	7.51458	7.36531	7.50395	7.44132	7.46584	7.48524	7.49228	7.55338	7.57661	7.31559	7.35075	7.44945	7.3281	7.44479	7.45535	7.55533	7.44284	7.45166	7.40374	7.4259	7.401	7.4846	7.45888	7.30194	7.52435	7.34577	7.45365	7.37563	7.39779	7.48092	7.50676	7.48234	7.44273	7.55001	7.53791
APPL1	7.98796	7.92375	8.17417	8.07827	7.9447	7.91648	7.93152	8.01694	8.13404	7.76499	7.83182	7.88285	7.83815	7.88948	7.88335	7.80517	7.83297	7.76586	7.98272	7.96239	8.05465	8.31024	8.13064	7.88335	7.93152	8.12527	7.98327	7.82925	8.17833	7.86601	7.87714	8	7.93094	8.12396	8.03959	7.82806	8.10052	7.74924	8.02874	8.04141	8.03374	8.00477	7.74996	8.06464	8.0367	7.71197	8.012	8.0158	8.02517
APPL2	7.8354	7.85312	7.99826	8.0053	7.83887	7.90001	7.8354	7.99316	7.76968	7.74467	7.9192	7.92512	8.19332	7.67825	7.86558	7.71296	7.82526	7.79181	7.80773	8.05281	7.89313	7.93635	7.92861	7.90604	7.67725	7.80576	7.89999	7.95632	7.85484	8.01039	7.86741	8.1932	7.97277	8.11164	8.0072	7.93426	7.91967	8.14893	7.90199	8.04989	8.12184	7.89738	8.01636	8.10576	7.98706	7.82383	7.97936	8.23612	7.85965
APRIN	6.64021	6.72995	6.82203	6.82515	6.65792	6.63138	6.68244	6.65577	6.64973	6.67112	6.79021	6.62977	6.77792	6.75157	6.65581	6.74912	6.60426	6.62414	6.62768	6.57627	6.70036	6.72107	6.63281	6.69446	6.66416	6.63958	6.65658	6.79182	6.75487	6.57808	6.76296	6.74366	6.71552	6.6414	6.64559	6.70248	6.65107	6.72342	6.64159	6.50247	6.60902	6.70364	6.63999	6.65829	6.64168	6.77871	6.60468	6.57674	6.6412
APRT	8.74241	8.50823	8.21236	8.43446	8.68401	8.62026	8.73558	8.47934	8.94014	8.96464	8.39036	8.41831	8.35726	8.66869	8.7794	9.03533	8.88729	8.75123	8.73485	8.39811	8.59537	8.54198	8.55176	8.41997	8.35998	8.63303	8.75269	8.43273	8.52456	8.7069	8.73978	8.1434	8.2757	8.3043	8.70717	8.42063	8.43064	8.06278	8.5341	8.42573	7.85488	8.47995	8.74371	8.28421	8.66654	8.69386	8.46905	8.30955	8.50058
APTX	7.24096	7.19381	7.24078	7.28448	7.33742	7.35285	7.33815	7.27039	7.49602	7.32804	7.24998	7.3427	7.2229	7.23872	7.33501	7.26245	7.31657	7.2853	7.28076	7.26578	7.32071	7.24837	7.31381	7.26299	7.27621	7.40381	7.27647	7.34497	7.32471	7.30806	7.37179	7.27375	7.26578	7.1643	7.32774	7.27395	7.31272	7.24799	7.23464	7.30974	7.23219	7.14136	7.27809	7.20622	7.24137	7.35657	7.24721	7.23673	7.21787
AQP1	6.88596	6.62435	6.78537	6.77977	6.76261	6.72837	6.58338	6.67727	6.76847	6.68944	6.68293	6.66293	6.76476	6.62113	6.68942	6.68537	6.75014	6.61254	6.72173	6.71374	6.72896	6.6423	6.70846	6.79889	6.7049	6.638	6.7581	6.73185	6.69256	6.78789	6.68159	6.72472	6.68437	6.6262	6.76161	6.86223	6.67369	6.79169	6.75184	6.77899	6.79678	6.66693	6.61335	6.74238	6.58413	6.7651	6.67529	6.6505	6.70506
AQP10	6.80115	8.09906	7.1052	7.13006	7.44532	7.31499	7.19891	7.47332	7.24539	7.08531	7.12964	6.85506	7.38232	7.08247	7.10584	7.0969	7.43479	7.3699	7.80154	8.1907	7.13142	7.26518	7.25414	7.422	7.22196	8.18151	7.32295	8.0626	7.09635	7.28482	8.03276	7.53685	7.70879	8.15958	7.61	7.43222	7.31247	7.8938	7.67707	7.06099	7.30151	8.78695	7.63931	7.54857	8.4184	7.09857	7.16633	7.04459	7.46038
AQP11	6.69966	6.71647	6.69296	6.52058	6.7302	6.62381	6.62693	6.70258	6.69521	6.72282	6.69379	6.64456	6.58854	6.68887	6.69611	6.74503	6.71685	6.63873	6.87139	6.64155	6.7107	6.6861	6.80982	6.56925	6.60773	6.75134	6.70568	6.66312	6.69724	6.61126	6.61586	6.53654	6.77517	6.68005	6.61662	6.69487	6.60441	6.71295	6.62143	6.76599	6.88715	6.70364	6.68569	6.73223	6.66479	6.53733	6.68304	6.57491	6.73635
AQP12A	6.79661	6.74509	6.82203	6.80628	6.60156	6.85011	6.80185	6.66371	6.73123	6.82704	6.71118	6.95685	6.90524	6.77143	6.7586	6.7797	6.81481	6.67861	6.89954	6.81675	6.96344	6.85896	6.87256	7.00856	6.80658	6.81396	6.81825	6.85692	6.81292	6.75092	6.80786	6.80404	6.82075	6.82156	6.97252	6.87796	6.76076	7.00962	6.77758	6.86245	6.92181	7.06761	6.85727	6.76296	6.82024	6.68879	7.05446	6.86574	6.84125
AQP12B	7.08632	7.01373	7.51722	7.37818	7.32563	7.16356	7.17625	7.14314	7.32536	7.33765	7.18456	7.12239	7.17916	7.37966	7.23147	7.17916	7.03716	7.13463	7.04459	6.95167	7.17246	7.21504	7.15382	7.17428	6.98757	7.24181	7.44449	7.14558	6.87976	7.27305	7.0073	7.39066	7.11891	7.08179	7.09416	7.42675	7.2811	7.03038	7.01842	7.11967	7.16421	7.03386	7.18683	7.357	7.28953	6.94202	7.06142	6.99271	7.17091
AQP2	6.74788	6.73757	6.67631	6.73742	6.8013	6.71937	6.60855	6.6729	6.66	6.66785	6.80862	6.57865	6.63518	6.72955	6.65002	6.76455	6.83895	6.59102	6.80472	6.57779	6.61983	6.66905	6.68709	6.66353	6.63915	6.67237	6.62853	6.70669	6.79021	6.79042	6.59898	6.85636	6.67728	6.62023	6.58716	6.69332	6.71143	6.75382	6.64408	6.66947	6.70127	6.81739	6.69361	6.6565	6.79709	6.73741	6.73807	6.65777	6.59016
AQP3	6.83933	6.71502	6.68257	6.66584	6.91631	6.82554	6.69157	6.77595	6.69521	6.87812	6.67477	6.74122	6.66864	6.77408	6.82907	6.70768	6.83973	6.7548	6.75725	6.8181	6.76132	6.88912	6.79541	6.71829	6.80753	6.83461	6.85326	6.91281	6.68188	6.70784	6.82344	6.74766	6.83213	6.61252	6.7433	6.79713	6.88428	6.5688	6.75206	6.69352	6.74028	6.78849	6.65824	6.70885	6.79338	6.89764	6.6201	6.68507	6.86066
AQP4	6.61314	6.59291	6.69127	6.59044	6.65399	6.57495	6.56438	6.55506	6.66291	6.51737	6.54985	6.50872	6.58907	6.62055	6.58183	6.59519	6.5809	6.53371	6.51297	6.5907	6.57679	6.59927	6.53063	6.6136	6.56781	6.59698	6.6093	6.72472	6.53879	6.52922	6.4748	6.6551	6.68826	6.59707	6.51909	6.59246	6.60513	6.62538	6.61938	6.63798	6.55589	6.56328	6.65111	6.59568	6.58096	6.62528	6.62131	6.49486	6.56203
AQP5	6.55298	6.53455	6.5617	6.597	6.47472	6.4626	6.61862	6.57678	6.50536	6.49666	6.59111	6.56378	6.59139	6.57202	6.45902	6.58234	6.55857	6.62936	6.50097	6.63665	6.46169	6.54151	6.60374	6.43648	6.55574	6.4985	6.58629	6.56779	6.50605	6.55617	6.56136	6.54971	6.45531	6.65231	6.47649	6.53239	6.6431	6.60518	6.60659	6.54934	6.50265	6.47906	6.48513	6.6634	6.52275	6.45946	6.54486	6.51888	6.53656
AQP6	6.6091	6.75186	6.60415	6.64207	6.65383	6.65014	6.67575	6.62478	6.50384	6.57922	6.70818	6.57607	6.59961	6.66882	6.61633	6.77387	6.60637	6.736	6.70032	6.61996	6.63292	6.68621	6.61364	6.58813	6.63727	6.58461	6.54168	6.6371	6.6235	6.6024	6.61246	6.70029	6.59774	6.60683	6.61279	6.61782	6.65687	6.58776	6.55512	6.58697	6.60562	6.57726	6.55363	6.63937	6.59443	6.58668	6.67821	6.58923	6.57111
AQP7	6.73229	6.62395	6.60249	6.67505	6.692	6.64289	6.58315	6.73079	6.65873	6.58822	6.72193	6.7004	6.64793	6.6271	6.71731	6.64119	6.62072	6.83625	6.62636	6.67924	6.53322	6.69179	6.76881	6.52714	6.70212	6.68125	6.57195	6.66777	6.98802	6.71264	6.84975	6.80157	6.80262	6.62181	6.58143	6.57003	6.70339	6.84275	6.80222	6.6899	6.7375	6.83998	6.64139	6.60856	6.57374	6.72795	6.86247	6.58517	6.67954
AQP7P1	6.77608	6.76494	6.7323	6.7181	6.88741	6.98477	6.79638	6.81228	6.76898	6.90251	6.95902	6.83072	6.93545	6.68447	6.75445	6.78105	6.75767	6.7416	7.10678	6.83912	6.71303	6.96476	7.13708	6.6707	6.89024	6.83461	6.86999	6.76594	6.82643	7.1077	6.86443	6.71751	6.90276	6.74887	6.69773	6.80976	6.94482	6.69208	6.79885	6.87793	6.77813	6.74713	6.97145	6.74402	6.84676	6.79919	6.90696	6.73039	6.76063
AQP7P2	6.67117	6.69	6.67192	6.68403	6.67559	6.71844	6.67946	6.69421	6.71423	6.73053	6.69407	6.68078	6.71452	6.78329	6.71191	6.68023	6.6631	6.67889	6.69106	6.68923	6.64907	6.67157	6.65905	6.6539	6.69297	6.71286	6.70389	6.67654	6.70573	6.68743	6.72829	6.74335	6.7471	6.63109	6.65381	6.66107	6.73483	6.67653	6.68759	6.74627	6.65252	6.71446	6.69576	6.71226	6.61537	6.59628	6.70271	6.63929	6.67674
AQP8	6.73834	6.66132	6.58997	6.68057	6.63348	6.62015	6.61279	6.62133	6.80563	6.56138	6.52163	6.71518	6.66864	6.68592	6.6596	6.65501	6.76361	6.59525	6.5777	6.64155	6.58203	6.63801	6.58532	6.57885	6.58683	6.61203	6.59094	6.67238	6.6636	6.67971	6.67398	6.91436	6.72614	6.57278	6.67257	6.63202	6.64622	6.62996	6.65442	6.64729	6.78932	6.61348	6.63013	6.96357	6.61107	6.70508	6.78557	6.6366	6.55667
AQP9	11.8759	11.7161	12.2104	11.7547	11.5378	11.8307	11.565	11.9302	10.8266	11.7332	11.6196	11.9027	12.6673	11.9937	11.7783	11.3676	11.7617	11.6171	12.2104	11.6363	11.5925	11.8799	12.2144	11.6888	12.0367	11.5235	11.3233	12.294	11.7485	10.9895	12.364	12.2144	12.2015	11.8729	11.8527	12.0016	11.562	12.591	11.4245	12.7439	12.4969	11.8629	11.9027	11.8088	11.8375	11.2396	12.5491	12.1868	12.0897
AQR	7.32687	7.20196	7.17106	6.9983	7.29387	7.20957	7.23165	7.29288	7.21183	7.19796	7.25602	7.23789	7.14504	7.30966	7.15223	7.22559	7.25323	7.16155	7.22485	7.19358	7.37953	7.28099	7.23941	7.34405	7.11853	7.22203	7.10773	7.13675	7.05427	7.3029	7.20553	7.21894	7.23122	7.17336	7.19513	7.23355	7.16929	7.24508	7.30307	7.1884	7.24316	7.20573	7.196	7.19625	7.26335	7.2758	7.26041	7.26957	7.20895
AR	6.6927	6.62436	6.65761	6.59537	6.6491	6.63595	6.61263	6.74921	6.61817	6.62522	6.64745	6.65159	6.70698	6.61979	6.60374	6.69112	6.61147	6.6052	6.60338	6.61346	6.75145	6.60641	6.67776	6.69517	6.64815	6.63732	6.66563	6.65678	6.65619	6.67743	6.62575	6.61232	6.65199	6.63362	6.67851	6.72699	6.57973	6.62179	6.63937	6.63676	6.64443	6.694	6.68087	6.62906	6.57707	6.65753	6.6068	6.66327	6.60553
ARAF	8.92907	9.11166	9.21475	8.98801	8.72576	9.15512	9.00278	8.91024	9.08593	8.96299	9.01936	8.81289	8.91483	8.90791	8.84452	8.91698	8.92313	8.86883	9.06016	8.97377	8.7578	8.8602	8.68461	8.99971	8.47082	8.82934	8.36798	8.82207	8.59976	8.3993	8.38594	8.84117	8.81553	8.32427	8.58754	8.45547	8.66876	8.9425	8.47674	8.66876	8.73427	8.77858	8.88087	8.66631	8.6306	8.68526	8.70618	8.7751	8.72985
ARAP1	8.27755	8.10466	8.06547	7.92811	8.09356	7.88912	8.00571	8.13522	7.75846	8.02768	8.33849	8.26972	8.51581	7.92002	7.98062	7.66882	7.93019	7.96813	8.04813	7.97962	8.1164	8.56783	8.56891	8.23545	8.56783	8.23351	8.12307	8.47181	8.43432	7.99379	8.31764	8.47833	8.44574	8.36837	8.30185	8.48214	8.28726	8.53318	8.14325	8.40175	8.36262	8.33385	7.94351	8.31735	8.37517	7.73062	8.36484	8.53944	8.46547
ARAP2	7.1228	6.99788	7.13866	7.19503	7.02532	7.09709	7.10261	7.20695	6.99837	7.00592	7.09525	7.05302	6.90109	7.08552	7.04362	6.92427	7.03685	6.98966	6.98556	7.07261	7.06242	7.03935	7.09944	7.04793	7.05971	7.01051	6.89021	6.94409	6.91145	7.19608	7.07112	6.9753	7.15649	7.16197	7.03592	6.98719	7.186	6.84034	7.2036	6.95559	6.99399	7.02699	6.87545	7.09349	6.96855	7.07118	7.17552	7.1024	7.06632
ARAP3	9.05418	9.0871	9.22403	9.09086	8.6993	8.91585	8.81274	9.15205	8.1995	8.75987	9.57387	9.5455	9.56452	8.65705	8.81309	8.43746	8.5258	8.60739	8.65961	9.19802	8.8627	9.22827	9.32868	9.0666	8.78454	9.08191	8.69686	9.14293	9.16646	8.43788	9.20061	9.69787	9.4222	9.40099	9.16892	8.86225	9.22824	9.34351	8.78811	9.3223	9.3354	9.07306	8.90941	9.21206	9.17828	8.33407	9.31925	9.35202	9.0917
ARC	6.75794	6.67967	6.64022	6.65639	6.52227	6.78406	6.59793	6.63233	6.60879	6.64044	6.74364	6.60212	6.54743	6.70829	6.69933	6.67625	6.57919	6.6033	6.56311	6.64312	6.63219	6.71984	6.6478	6.59444	6.66032	6.64568	6.7012	6.66079	6.60165	6.74022	6.74939	6.49898	6.5932	6.65079	6.74553	6.71007	6.69541	6.62297	6.66733	6.68426	6.64956	6.81286	6.69504	6.63624	6.66948	6.70121	6.62462	6.67432	6.57454
ARCN1	8.90791	8.92907	9.09082	9.15452	9.11817	9.1025	8.9823	9.15127	9.24905	9.02299	8.93805	9.24222	8.91746	9.17788	9.10221	9.03636	9.13381	8.98312	9.02299	8.97577	9.61033	9.46605	9.25104	8.75911	9.11385	9.29806	9.39359	9.03703	9.04104	9.40783	9.4606	9.1536	9.35057	9.39728	9.22675	8.98282	9.49048	8.95588	9.14349	9.30149	9.10345	8.9143	8.99934	9.06629	9.32989	9.45539	9.11535	9.28768	9.30914
ARD1A	8.3748	8.06156	8.27154	8.1132	8.03945	8.01962	7.98683	7.87227	8.14717	8.03276	8.17023	8.08704	8.34157	8.17625	7.98721	8.14154	7.89881	8.10535	8.0006	7.99099	7.92968	7.9471	7.93913	7.68079	8.06536	7.94018	7.83485	7.92374	7.77068	7.87752	7.85952	8.06933	7.82821	7.71099	7.94915	7.95248	7.83027	8.09962	7.73618	7.94326	8.00364	8.11974	8.01947	8.47061	7.75766	8.23768	8.00518	7.87174	8.11974
ARD1B	6.67079	6.67582	6.75279	6.67505	6.6457	6.75185	6.6444	6.77868	6.61526	6.69407	6.65285	6.69614	6.79757	6.6815	6.7767	6.6607	6.73875	6.75359	6.63265	6.58306	6.59463	6.77836	6.61495	6.64452	6.82332	6.66416	6.59658	6.68771	6.80421	6.73259	6.79093	6.71335	6.76278	6.70592	6.63993	6.75489	6.61664	6.56148	6.6228	6.53366	6.68776	6.68758	6.68708	6.70219	6.69845	6.74353	6.72673	6.63942	6.79775
AREG	6.62507	6.47523	6.5793	6.52232	6.54361	6.49358	6.55317	6.51664	6.54672	6.51969	6.54143	6.5568	6.60042	6.53439	6.60343	6.52486	6.54583	6.54389	6.65221	6.63032	6.54683	6.58952	6.59982	6.57258	6.57797	6.51818	6.53678	6.59289	6.56333	6.53798	6.53486	6.559	6.57197	6.59245	6.62468	6.53566	6.61153	6.47239	6.49181	6.61307	6.54978	6.42571	6.53513	6.59168	6.52663	6.59588	6.55107	6.49537	6.57308
AREGB	6.53271	6.61777	6.60689	6.58907	6.69716	6.62202	6.67976	6.69656	6.72995	6.63714	6.61816	6.67246	6.62833	6.44324	6.61589	6.51732	6.53129	6.76539	6.58788	6.61773	6.57926	6.73199	6.67874	6.53649	6.54456	6.67533	6.66553	6.56665	6.53977	6.61269	6.49992	6.67502	6.64147	6.71165	6.58716	6.68842	6.58143	6.64624	6.57182	6.61679	6.6104	6.59447	6.54506	6.61706	6.51529	6.46814	6.68871	6.54022	6.60748
ARF1	8.10563	8.06213	8.11616	8.20773	7.91859	8.11394	8.08492	8.06659	8.01651	8.01078	7.97254	7.99344	8.02107	8.04408	8.05495	8.00151	8.08654	7.99263	8.22052	8.14597	8.09205	7.99711	8.08613	8.11078	7.96187	7.98003	7.86973	8.05351	8.00231	7.80703	7.96193	8.03135	8.01822	7.92178	8.00561	7.92149	7.85211	8.08554	7.78435	8.09299	7.985	7.98335	8.01107	8.02775	7.87438	7.98562	8.06919	8.05132	8.02541
ARF3	8.06261	8.03883	8.1761	8.42579	8.27256	8.22146	7.98592	8.24152	7.88119	7.91439	8.29951	7.8417	8.36261	8.10439	7.97836	7.86667	7.86197	8.09988	8.02328	8.05392	8.43028	8.71738	8.1622	8.0471	7.87482	8.77837	8.24907	8.05903	8.50274	8.25644	8.37938	8.48282	8.70757	8.54482	8.08991	8.24631	8.49205	8.54665	8.29713	8.21746	8.22996	7.88936	7.89597	8.37426	8.58604	8.1136	8.53768	7.96203	8.35586
ARF4	8.67183	8.70333	8.79458	8.76801	8.76733	8.83521	8.52592	8.56104	8.70833	8.64457	8.43317	8.65252	8.81194	8.64643	8.69895	8.77809	8.70877	8.55554	8.61991	8.66725	8.59123	8.35202	8.49502	8.64801	8.54131	8.5068	8.67455	8.66682	8.67525	8.52438	8.47132	8.46393	8.41708	8.58797	8.68872	8.52625	8.53513	8.60571	8.51933	8.53153	8.63999	8.5891	8.61161	8.51537	8.54191	8.8517	8.71579	8.5206	8.51983
ARF5	8.86483	8.9823	8.81873	8.68406	8.92774	8.97797	8.66246	8.85689	8.65872	8.8319	8.83293	9.00607	9.02359	8.85665	8.91144	8.64403	8.78695	8.89539	8.83345	8.76219	8.8496	8.90545	9.09604	9.06513	8.57872	9.19984	8.8823	8.88336	9.25866	8.80671	8.89423	8.94225	9.13413	8.91777	9.22166	8.78525	8.79255	9.13948	8.90659	9.16515	8.89706	8.88087	8.8828	9.06865	8.88505	8.84571	8.93477	9.0974	8.92804
ARF6	6.80993	6.98536	6.93276	7.18332	6.95857	6.91512	6.97798	7.159	6.86006	7.00942	7.02128	6.96025	7.20124	7.06678	6.8355	7.05695	6.77459	6.83519	7.14681	6.99466	7.00783	7.06381	7.11081	7.08428	7.01536	7.03726	6.88731	7.01118	6.90902	6.99775	6.94869	6.79204	7.01682	7.06069	7.03606	7.13988	6.98266	7.0228	6.88538	7.18485	6.88447	6.99593	7.10037	6.93831	6.96307	7.00196	6.79289	6.9761	7.12588
ARFGAP1	6.97681	6.99117	6.82707	6.8496	6.97062	6.86204	7.03439	7.01006	6.94246	6.98993	6.9997	6.89452	6.86996	6.94815	6.88319	6.92256	7.00991	7.01323	6.94403	6.88143	6.90311	7.03507	6.86593	6.91257	7.06292	7.05497	6.9227	6.97711	6.8314	7.00223	7.02223	6.9358	7.00514	7.00338	7.08567	6.95178	6.84486	6.89313	6.96986	6.98443	6.92014	6.95652	6.94208	6.91902	7.06501	6.95651	6.89029	6.9776	6.9334
ARFGAP2	8.01197	7.92626	8.11295	7.91163	7.74498	8.05038	8.04388	7.75324	8.0162	7.98524	7.81396	7.77602	8.02632	8.02679	7.91023	7.9809	7.89454	7.89609	7.81933	7.8317	7.91967	7.86393	7.98196	7.79448	7.91293	7.93623	7.84727	7.93766	7.76209	7.63888	7.7757	7.88736	7.88504	7.6733	7.78597	7.68239	7.61177	7.80155	7.67659	7.83026	7.65355	7.82483	8.12664	7.81856	7.54873	7.87081	7.75827	7.85738	7.73214
ARFGAP3	7.23438	7.0523	7.17838	7.18383	7.17398	7.0594	7.22783	7.02685	7.13215	7.23353	7.08227	7.2747	7.18517	7.24275	7.21777	7.27946	7.18567	7.20232	7.21005	7.18663	7.14234	7.22646	7.18579	7.02919	7.33373	7.05466	7.18626	7.30475	6.99244	7.13894	7.25565	7.05927	7.08158	7.15952	7.17711	7.23658	7.15561	7.18218	7.26048	7.31615	7.19473	7.12014	7.11346	7.08062	7.12245	7.27987	7.24539	7.24465	7.0798
ARFGEF1	7.95049	8.01573	8.10695	8.03664	8.10784	7.91886	8.1561	8.19346	8.1339	8.02622	8.27959	8.19978	8.03455	8.19025	8.16767	8.00305	8.04396	8.09464	8.12562	8.05825	8.27878	8.38193	8.42593	8.0518	8.05331	8.2283	8.05461	8.28629	8.19743	8.1905	8.30141	8.30966	8.28325	8.30481	8.30997	8.22479	8.35674	8.18913	8.13216	8.39292	8.20498	8.19649	8.08706	8.12674	8.30356	8.20631	8.27756	8.4668	8.26549
ARFGEF2	6.75597	6.64419	6.76239	6.67505	6.66971	6.78406	6.76586	6.7746	6.82862	6.59631	6.9127	6.6976	6.65059	6.81798	6.69834	6.72629	6.75767	6.61442	6.65615	6.67502	6.80399	6.78357	6.75235	6.70544	6.69588	6.7886	6.66843	6.69758	6.72587	6.69413	6.77784	6.89727	6.71235	6.6685	6.8477	6.58664	6.72253	6.58433	6.74139	6.67692	6.71969	6.68087	6.72828	6.72566	6.71414	6.84547	6.66623	6.83646	6.77648
ARFIP1	7.2858	7.4155	7.30306	7.32352	7.29496	7.3653	7.28865	7.47385	7.14068	7.32572	7.26861	7.47256	7.41611	7.32613	7.39892	7.24683	7.37578	7.26504	7.2895	7.31382	7.29736	7.44738	7.36407	7.29543	7.33093	7.23032	7.32262	7.35934	7.35908	7.32216	7.40313	7.42286	7.36624	7.43862	7.41682	7.31968	7.36092	7.51592	7.313	7.34471	7.41007	7.24534	7.22638	7.41399	7.30269	7.17438	7.56414	7.48	7.38681
ARFIP2	6.73634	6.79301	7.21625	6.887	7.07499	6.70463	6.75655	6.82778	6.73354	6.78756	6.83371	6.81453	6.69842	6.83159	6.73399	6.60214	6.83397	6.7441	6.77844	6.71197	6.74814	6.76496	6.83109	6.80406	6.7434	6.70742	6.76554	6.69758	6.78751	6.71751	6.70216	6.82034	6.72316	6.78228	6.69639	6.75204	6.80125	6.78113	6.83214	6.89167	6.71432	6.63105	6.81704	6.96357	6.79427	6.74752	6.73959	6.75665	6.73309
ARFRP1	6.62134	6.67336	6.65279	6.60058	6.63348	6.62015	6.75772	6.80464	6.74492	6.6986	6.65428	6.75691	6.62246	6.72389	6.8309	6.7436	6.67812	6.63063	6.66454	6.72455	6.621	6.59416	6.74	6.71402	6.76594	6.74587	6.62072	6.63777	6.6863	6.81465	6.79795	6.63986	6.74385	6.69153	6.622	6.68383	6.79691	6.72786	6.74009	6.96237	6.67586	6.70202	6.76451	6.68038	6.72642	6.97769	6.63353	6.70821	6.72398
ARG1	6.85316	7.22848	7.31128	7.11316	7.30659	7.17198	7.47074	7.24536	6.98215	7.22206	7.06369	7.68042	7.87645	7.26063	7.05087	6.95212	7.07169	7.0526	7.16252	7.87965	7.08049	7.58325	6.97677	7.70575	6.81225	6.83869	6.83262	7.37091	7.17169	6.80438	7.7213	7.33111	6.98145	7.78771	7.19147	7.31647	7.17287	7.47357	7.05964	7.75702	7.48589	7.19751	7.16633	6.93646	7.21681	7.02685	7.06808	7.50838	7.30381
ARG2	6.79661	6.71114	6.75047	6.71629	6.73396	6.74039	6.78538	6.58843	6.80449	6.7603	6.80862	6.69321	6.7807	6.69178	6.74851	6.60825	6.83895	6.6999	6.85797	6.89283	6.70475	6.82932	6.76765	6.80406	6.72659	6.71013	6.70721	6.80872	6.74393	6.77088	6.70998	6.68836	6.73817	6.80272	6.78517	6.75489	6.67892	6.70389	6.65054	6.895	6.73229	6.67753	6.69635	6.8011	6.79427	6.6986	6.71563	6.71384	6.81585
ARG99	6.69966	6.50295	6.50343	6.62923	6.67108	6.72884	6.62693	6.68048	6.67359	6.6322	6.80111	6.63541	6.68704	6.74732	6.73614	6.64119	6.63076	6.86655	6.63265	6.68414	6.76925	6.65102	6.64139	6.61588	6.81314	6.6212	6.70864	6.72023	6.66759	6.58084	6.82529	6.5924	6.58798	6.67568	6.69909	6.6043	6.63484	6.80221	6.61854	6.59454	6.64802	6.64786	6.59539	6.69412	6.70207	6.61995	6.70827	6.74438	6.56237
ARGFX	6.71485	6.73254	6.49766	6.49138	6.57644	6.60102	6.40355	6.53008	6.55097	6.58822	6.63145	6.53066	6.54743	6.5266	6.63187	6.57168	6.60991	6.56228	6.59958	6.62884	6.48892	6.63419	6.65536	6.52873	6.52198	6.50971	6.53843	6.4759	6.53341	6.67971	6.65299	6.57955	6.49212	6.60472	6.65996	6.55727	6.53889	6.49908	6.56202	6.54934	6.52184	6.59267	6.58353	6.5287	6.57764	6.47142	6.50772	6.51888	6.45643
ARGFXP2	6.68342	6.70282	6.74013	6.6867	6.71132	6.68966	6.71582	6.72353	6.67411	6.70782	6.68116	6.68327	6.7098	6.71514	6.67961	6.73522	6.60864	6.70797	6.7626	6.65793	6.76626	6.63597	6.59805	6.6408	6.79764	6.77069	6.75582	6.67187	6.69599	6.7079	6.61918	6.75033	6.6115	6.68337	6.72842	6.69749	6.61463	6.75993	6.65269	6.75072	6.63904	6.74697	6.75309	6.64623	6.71753	6.63478	6.63034	6.66759	6.74187
ARGLU1	10.0113	10.3831	9.63656	9.87492	10.0746	9.78441	10.1392	10.1818	9.93087	9.90799	10.5635	9.94984	9.9712	9.90422	10.0198	10.0466	10.1173	10.096	9.75793	10.5401	9.88494	9.89365	9.85359	10.3779	10.5947	9.77513	10.1088	10.2739	9.96414	10.3717	9.91327	10.3151	9.79166	9.99198	10.1381	10.2625	10.0573	10.2089	10.4361	9.783	9.99458	10.3604	10.6074	10.1924	10.2251	10.236	9.81282	10.0996	9.85143
ARHGAP1	9.34069	9.06513	9.13132	9.27791	8.97441	9.1025	9.20741	9.16515	9.20626	9.15651	9.14224	9.16138	9.2189	9.08105	9.14038	9.04673	9.29591	8.98969	9.22166	9.15825	9.32355	9.38327	9.02687	8.95128	9.09939	9.44008	9.06602	9.10152	9.16101	9.0481	9.18626	9.32891	9.33995	9.08407	9.12064	9.10675	9.14603	9.33358	9.00581	9.29207	9.13527	9.15483	9.0866	9.32672	9.09656	9.11134	9.31966	9.26321	9.05817
ARHGAP10	6.67661	6.86024	6.87773	6.84475	6.98748	6.76746	6.874	7.00122	6.99358	6.92909	6.95239	6.96448	6.77496	6.86909	6.94726	7.08923	7.00065	7.16547	6.86493	6.7644	6.98808	6.88247	6.79878	6.73997	6.95869	6.98658	6.86005	6.8503	6.82199	6.97978	7.1333	6.78234	6.96518	6.83965	6.98152	6.98106	6.77889	6.78401	6.77227	7.00473	6.67843	7.05583	6.85103	6.83342	6.92695	6.89244	6.97445	6.81632	6.8861
ARHGAP11A	6.88991	6.94677	7.13274	6.99676	6.8776	6.95763	6.78065	6.86124	6.84151	6.79569	6.83392	6.75665	6.8569	6.8371	6.85497	6.77868	6.72905	6.79709	6.77802	6.94674	6.80157	6.90266	6.76713	6.82759	6.75831	6.88369	6.84489	6.87565	7.03686	6.83446	6.67891	6.84123	6.82363	6.83733	6.68647	6.84727	6.9468	6.90569	6.87284	6.72124	6.83769	6.86499	6.84075	7.02093	6.76257	6.76283	6.722	6.71264	6.80654
ARHGAP11B	6.60494	6.56684	6.60028	6.68625	6.75718	6.75185	6.65784	6.64197	6.70275	6.82558	6.69661	6.69045	6.76649	6.60526	6.58355	6.82848	6.72425	6.72162	6.55392	6.65635	6.65092	6.48892	6.67385	6.71116	6.78596	6.77062	6.6906	6.72355	6.55498	6.64286	6.69173	6.6054	6.59948	6.76519	6.67695	6.6493	6.70494	6.71601	6.66733	6.64538	6.62178	6.5601	6.64139	6.6836	6.63439	6.81123	6.71563	6.66835	6.65906
ARHGAP12	7.10391	7.12372	7.06895	7.09039	7.20352	7.10285	7.16603	7.14833	7.14901	7.23146	7.22	7.08459	7.29004	7.30053	7.23861	7.20169	7.22189	7.2784	7.14996	7.03913	7.20559	7.22796	7.23919	7.15521	7.21517	7.06917	7.21979	7.0817	7.26821	7.33538	7.21188	7.13933	7.15133	7.28335	7.1321	7.14204	7.33917	7.28048	7.28358	7.21925	7.19866	7.17647	6.89043	7.3618	7.27152	7.28082	7.18788	7.23442	7.21109
ARHGAP15	10.3703	10.0759	10.2263	10.5147	10.3674	10.1806	10.557	10.3377	10.5635	10.4873	10.2347	10.3349	10.5748	10.8606	10.6734	10.6967	10.5635	10.6	10.4522	10.3165	10.3216	10.5836	10.6752	10.1538	10.4235	10.3491	10.8041	10.5469	10.46	10.6317	10.8859	10.5553	10.5536	10.5324	10.1612	10.9308	10.5324	9.992	10.5909	10.4412	10.5384	10.1326	10.5484	10.4178	10.7211	10.8948	10.088	10.8987	10.3572
ARHGAP17	7.56216	7.5018	7.38399	7.45198	7.4731	7.54934	7.70159	7.57921	7.56909	7.5277	7.59831	7.4813	7.44052	7.52503	7.55873	7.49354	7.64387	7.58949	7.5371	7.5661	7.52834	7.52666	7.5477	7.59115	7.57354	7.49446	7.5087	7.40908	7.31076	7.41216	7.4144	7.54151	7.49245	7.36867	7.52651	7.32982	7.40309	7.36949	7.41499	7.47968	7.29135	7.5225	7.6416	7.51095	7.36787	7.3741	7.51954	7.48086	7.45624
ARHGAP18	6.9033	7.1198	7.15366	7.22375	7.27499	7.10862	7.17966	6.98981	6.90339	6.84676	6.97621	7.20476	6.93811	7.15709	7.09731	7.11118	7.07484	7.08939	7.29784	7.08396	7.20753	7.19442	7.36436	7.16917	7.1516	7.46939	7.07919	7.1287	7.35216	7.24942	7.1564	7.17187	7.10685	7.20461	7.33333	7.09201	7.23426	7.17841	7.15199	7.33551	7.02544	7.31846	6.92481	6.89715	7.37377	7.04806	7.14838	7.18673	7.19803
ARHGAP19	7.67624	7.76874	7.82427	7.73988	7.81188	7.74585	7.94495	7.95198	7.63424	7.70082	8.20424	7.9172	7.71242	7.62761	7.79028	7.57951	7.71681	7.74487	7.76893	7.66336	7.86219	8.04614	7.99403	8.03401	7.81315	7.77187	7.63497	7.79253	8.05226	7.84747	7.7751	8.15943	8.02016	7.8273	8.00539	7.87804	7.93767	7.92099	7.91224	7.90174	8.02524	7.80067	7.61677	7.90416	7.95075	7.74239	7.96606	8.11847	7.97686
ARHGAP20	6.67478	6.62269	6.64641	6.61332	6.71023	6.62564	6.77479	6.63398	6.77017	6.72282	6.60235	6.61244	6.8185	6.57354	6.77269	6.74229	6.64788	6.5882	6.70805	6.68083	6.72496	6.76971	6.70621	6.55702	6.67472	6.72166	6.64281	6.75452	6.66223	6.61126	6.6462	6.7374	6.59948	6.81933	6.77474	6.62898	6.60617	6.74328	6.69784	6.57695	6.70788	6.78685	6.82156	6.72566	6.64771	6.64771	6.78289	6.66976	6.68076
ARHGAP21	8.12353	8.82634	8.70327	8.55116	8.59949	8.72947	8.46918	8.46003	8.1847	8.11592	8.36225	8.35305	8.41308	8.24663	8.30759	8.47456	8.24026	8.3052	8.71738	8.87438	8.59482	8.75057	8.72829	8.78641	8.51346	9.22201	8.41905	8.80597	8.78743	8.73401	8.66764	8.69322	8.78766	8.83586	8.64318	8.71561	8.81092	8.99759	8.79695	8.8828	8.49224	8.98858	8.21211	8.53684	8.8917	8.07912	8.19843	8.46981	8.48701
ARHGAP22	6.70913	6.69847	6.62178	6.70369	6.74198	6.65989	6.65784	6.69656	6.64574	6.65025	6.62704	6.6782	6.73043	6.77925	6.7264	6.64696	6.83334	6.71129	6.68792	6.65312	6.68395	6.64173	6.72759	6.51436	6.64718	6.61967	6.64593	6.69516	6.6469	6.6849	6.87096	6.58676	6.72419	6.60472	6.64273	6.73213	6.63159	6.74615	6.68489	6.68059	6.6704	6.57042	6.88456	6.54217	6.69401	6.68753	6.66907	6.68365	6.59953
ARHGAP23	6.67356	6.75305	6.67544	6.67651	6.72519	6.74171	6.72317	6.65263	6.65946	6.70588	6.71668	6.70703	6.66847	6.68612	6.70016	6.63737	6.66357	6.67529	6.65763	6.6777	6.67925	6.70085	6.72691	6.72151	6.72845	6.62247	6.70705	6.68154	6.68761	6.74682	6.66132	6.7649	6.71465	6.71238	6.69774	6.70256	6.75554	6.67143	6.68881	6.65435	6.64691	6.69534	6.70558	6.71154	6.72548	6.70817	6.70966	6.62595	6.63441
ARHGAP24	6.97437	6.93308	6.8861	6.83184	6.87949	6.90502	7.03974	7.07073	6.91266	6.95484	7.01374	7.05365	6.89398	6.91482	6.88669	6.9181	6.9883	7.0395	7.03841	6.82805	6.98732	6.97467	6.99454	7.19894	6.95836	6.88021	6.95824	6.99516	7.01471	6.83876	7.04754	7.0569	6.90313	7.00508	7.03924	6.92705	6.89979	6.98874	6.83389	6.95366	7.15299	6.91038	7.0338	7.15231	6.94862	6.86874	6.9689	6.94744	6.97943
ARHGAP25	8.22286	8.0106	8.07771	8.06314	8.01391	7.99603	7.97748	8.13228	7.98384	8.0415	8.07772	8.1908	8.29843	8.05988	8.24415	8.00302	8.04454	8.08731	8.08588	8.04826	8.1133	8.05442	8.14462	8.08606	8.05601	7.95334	8.16221	8.15493	8.18679	8.07349	8.22552	8.18941	8.11989	8.16517	8.07891	8.12519	8.12059	8.02646	8.05121	8.16661	8.22175	8.17189	8.10891	8.14292	8.05444	7.93695	8.30289	8.22379	8.15325
ARHGAP26	6.66482	6.9091	6.78697	6.8297	7.04104	6.86598	7.06564	7.04172	6.96572	6.97613	7.06771	7.07004	7.07993	7.13091	6.9747	6.86022	6.93666	6.82335	6.95864	6.88502	6.95801	7.30843	7.23599	6.79785	6.88945	7.11108	6.94131	7.05409	6.99775	6.92229	7.1402	7.17187	7.28073	7.19079	6.99037	7.14138	7.02476	7.06666	7.23708	7.24005	7.13251	7.08592	6.88165	7.10198	7.16089	6.95808	7.20591	7.1273	6.97131
ARHGAP27	7.4602	7.38734	6.90597	7.08335	7.25056	6.94666	7.24544	7.27493	6.94767	7.17821	7.26783	7.61091	7.38374	7.26647	7.25182	6.9254	7.14065	7.43512	7.2762	7.1476	7.29529	7.26976	7.28232	7.40845	7.60471	7.02008	7.03803	7.51063	7.38003	7.19813	7.37208	7.30843	7.26971	7.21469	7.41603	7.32114	7.33944	7.41641	7.24607	7.36826	7.40295	7.26701	7.17609	7.27751	7.42791	7.03918	7.12687	7.39789	7.2753
ARHGAP28	6.6568	6.63295	6.61633	6.60003	6.5749	6.62866	6.61324	6.60835	6.62246	6.71707	6.69124	6.61227	6.62992	6.61952	6.65411	6.56967	6.60539	6.68412	6.56528	6.57827	6.61824	6.65532	6.62644	6.63595	6.68636	6.61597	6.63974	6.54548	6.66511	6.67099	6.62486	6.57808	6.65409	6.62817	6.68341	6.64723	6.60779	6.62162	6.6379	6.65369	6.62596	6.65042	6.64339	6.59023	6.61048	6.61014	6.65896	6.6156	6.64519
ARHGAP29	6.55298	6.55591	6.52158	6.58487	6.692	6.63519	6.47789	6.56044	6.53381	6.51267	6.65285	6.61396	6.57724	6.48062	6.57462	6.47142	6.68979	6.61156	6.53157	6.57627	6.55579	6.52452	6.50877	6.42924	6.52661	6.58564	6.63004	6.55685	6.59617	6.4284	6.45669	6.59106	6.54547	6.5556	6.66864	6.53071	6.68211	6.49411	6.65054	6.63003	6.46995	6.47377	6.49197	6.56389	6.63317	6.62567	6.61685	6.44429	6.50217
ARHGAP30	9.16384	9.00117	9.19622	9.06575	9.11869	9.25301	9.17805	9.10775	8.97343	9.12258	9.12732	9.16379	9.22445	9.03938	9.12393	9.05463	9.20525	9.16511	9.16729	9.00714	9.23751	9.53628	9.15068	9.00894	9.29269	9.23752	9.04943	9.23837	9.15795	8.98863	9.19259	9.23267	9.23426	9.1965	9.25455	9.03876	9.23908	9.36179	9.12273	9.15853	9.13452	9.19887	8.97905	9.05916	9.0581	9.04513	9.20814	9.29789	9.17333
ARHGAP4	10.0651	9.90898	9.5708	9.68874	9.72974	10.1793	9.8383	9.7705	9.70466	9.31861	10.0315	9.74138	9.78867	9.77729	9.75623	9.68987	9.71616	9.73165	9.63542	9.95154	9.75102	9.80241	9.32483	10.0236	10.146	9.48216	9.88293	9.79356	9.64471	9.87411	9.31438	9.92442	9.2122	9.59539	9.70054	9.86884	9.61374	9.85048	9.84634	9.72596	9.84234	9.46228	10.0922	9.91889	9.72885	9.53663	9.82231	9.8282	9.67037
ARHGAP5	6.79661	6.83904	6.86432	6.87987	7.03195	6.7157	6.75295	6.99405	6.7462	6.90669	6.79146	6.75054	6.82574	6.84328	6.7596	6.72371	6.73106	6.79319	6.7888	6.69791	6.79051	6.78659	6.70962	6.78256	6.71949	6.78041	6.74209	6.83922	6.77378	6.77922	6.88808	6.7043	6.86539	6.73356	6.83094	6.81785	6.83081	6.75227	6.75802	6.79043	6.90196	6.80543	6.85353	6.78456	6.90877	6.85551	6.77439	6.75386	6.8878
ARHGAP6	6.70721	6.69367	6.73555	6.71447	6.70204	6.70038	6.65342	6.64411	6.7046	6.68023	6.70206	6.64122	6.66787	6.7801	6.69361	6.70873	6.67427	6.66384	6.73368	6.72182	6.69362	6.63106	6.64654	6.67434	6.72449	6.68817	6.7261	6.66568	6.73197	6.7064	6.69623	6.69669	6.67021	6.7334	6.69217	6.66042	6.70375	6.74039	6.68115	6.7135	6.6342	6.6691	6.65833	6.72324	6.68853	6.70454	6.75284	6.66188	6.70525
ARHGAP8	6.62705	6.62443	6.58779	6.71637	6.70834	6.7029	6.63078	6.67227	6.65879	6.68936	6.7565	6.61744	6.61191	6.72283	6.68911	6.62165	6.62714	6.64919	6.61766	6.69633	6.61223	6.68275	6.54049	6.64342	6.75229	6.65697	6.66747	6.6817	6.63395	6.6411	6.60265	6.53425	6.64535	6.63159	6.69501	6.65417	6.66598	6.72615	6.6673	6.67911	6.71085	6.63351	6.72354	6.67478	6.71063	6.6964	6.66329	6.72149	6.63124
ARHGAP9	10.3687	10.2893	10.1925	10.0997	10.0013	10.1285	10.2081	10.1827	9.71312	10.1812	10.5101	10.4206	10.8187	9.89287	10.1333	9.77501	10.1652	10.2113	10.222	10.0505	9.90165	10.401	10.1779	10.0383	10.4595	9.93523	10.2699	10.5089	10.5458	10.1251	10.7956	10.6239	10.3425	10.3229	10.491	10.4933	10.3108	10.7508	10.3168	10.5395	10.6516	10.3867	10.4842	10.2013	10.372	9.9575	10.5372	10.6767	10.3218
ARHGDIA	8.95752	8.98993	8.81873	9.31822	9.16032	9.29676	9.15686	8.92128	9.23388	8.98908	8.91484	8.99128	8.86311	9.1824	9.09344	9.06865	9.07327	9.03228	9.11357	8.92313	9.33571	9.58199	8.93222	8.744	9.34377	9.61102	9.36908	8.99151	9.49207	9.80327	9.52752	8.95561	9.36981	9.33211	9.27168	9.2186	9.40783	8.95954	9.30914	9.29898	8.83805	9.10001	8.95783	8.9109	9.27939	9.52175	9.0711	8.86699	9.1875
ARHGDIB	13.4959	13.6127	13.7109	13.5125	13.3768	13.5893	13.5655	13.5893	13.4026	13.4548	13.5008	13.7999	13.7289	13.4595	13.4856	13.3926	13.4856	13.5282	13.8188	13.4743	13.692	13.6964	13.5716	13.3402	13.5453	13.6185	13.3639	13.6801	13.5716	13.3597	13.5602	13.7469	13.7232	13.5345	13.6857	13.4496	13.5773	13.7415	13.5602	13.9009	13.6857	13.4906	13.3555	13.5345	13.5508	13.6072	13.6293	13.9896	13.6002
ARHGDIG	6.69443	6.71451	6.70018	6.70228	6.62457	6.66479	6.69432	6.61887	6.71434	6.74413	6.72849	6.69211	6.7471	6.76848	6.70022	6.77116	6.74301	6.65525	6.68332	6.71069	6.74573	6.71228	6.6128	6.68656	6.61787	6.72491	6.69804	6.62729	6.77558	6.73313	6.62671	6.6975	6.7025	6.68574	6.70009	6.66792	6.71058	6.74265	6.63332	6.74013	6.66378	6.75323	6.62553	6.73909	6.72748	6.65629	6.65542	6.61959	6.63828
ARHGEF1	7.02117	7.28716	7.25327	7.20727	7.18639	7.19744	7.03549	7.32393	7.2326	7.13716	7.35849	7.36099	7.1393	7.0949	7.27066	7.14004	7.09132	7.15885	7.077	7.24836	7.19231	7.38046	7.21824	7.23725	7.31771	7.40008	7.25049	7.14848	7.33879	7.33804	7.38474	7.40309	7.36137	7.47977	7.1936	7.39218	7.40798	7.40261	7.41247	7.26725	7.26214	7.09471	7.23048	7.23424	7.39385	7.19481	7.20384	7.38878	7.21516
ARHGEF10	6.87876	6.85804	6.72779	7.85199	6.768	6.72318	6.90847	6.78857	6.62478	6.90967	6.74485	6.7374	6.65884	6.75693	6.79167	6.65222	6.75669	6.71654	6.76844	6.65952	6.77956	6.90757	6.87475	6.71545	6.64845	7.06076	6.86005	6.77981	6.81015	6.87739	7.0067	6.98578	6.67184	6.85422	6.75027	6.81644	7.01317	6.69803	6.89018	6.9474	6.71162	6.91099	6.73951	6.81885	6.78833	6.90244	6.65756	6.8211	6.65906
ARHGEF10L	6.72791	6.82066	6.6275	6.74258	6.91014	6.82853	6.74141	6.84822	6.72197	6.87189	6.7906	6.7457	6.87285	6.81693	6.78785	6.66527	6.85627	6.73273	6.80705	6.81381	6.80521	6.77796	6.88844	6.84141	6.78871	6.80771	6.83306	6.72201	6.78944	6.7741	6.80948	6.73521	6.73329	6.71235	6.70943	6.72417	6.82233	6.79923	6.83522	6.77277	6.77285	6.79747	6.77893	6.87687	6.75728	6.77526	6.76211	6.76051	6.77161
ARHGEF11	6.88185	6.82701	6.85004	6.70764	6.87792	6.98077	6.85212	6.92088	6.75235	6.84994	6.80028	6.95518	6.89288	6.81102	6.80367	6.80756	6.80673	6.9818	6.81417	6.7718	6.76487	6.97235	6.9381	6.86065	7.05409	6.9708	6.87445	6.99964	7.09984	7.05002	6.94841	6.86507	7.0245	7.02035	6.93437	6.91782	6.94233	7.03712	7.03069	6.90315	6.87314	6.85939	6.85846	6.86853	6.92711	6.8227	6.91998	6.87094	6.97885
ARHGEF12	6.82966	6.9777	7.29347	6.86534	6.74435	6.75185	6.88142	6.87303	6.86006	6.87137	6.80731	6.69178	6.75068	6.87473	6.88914	7.05695	6.92498	6.91674	6.85797	7.43437	6.93958	6.82331	6.87475	7.40124	6.81498	6.94724	6.97581	6.89416	7.1271	6.96728	7.01168	6.87032	7.07968	6.90834	7.02748	6.95052	6.87037	6.94677	6.98619	7.0251	6.8161	6.96043	6.78749	7.02367	7.01986	6.82246	6.84727	6.94064	6.74775
ARHGEF15	6.61054	6.5488	6.67419	6.62021	6.60701	6.54559	6.55651	6.54676	6.52408	6.54865	6.64259	6.51412	6.58137	6.54387	6.57866	6.49843	6.74767	6.54513	6.58788	6.57148	6.50574	6.50314	6.53309	6.55076	6.5543	6.54824	6.59528	6.68169	6.67671	6.50333	6.44058	6.55109	6.4803	6.60006	6.59517	6.56074	6.50221	6.69066	6.56202	6.62619	6.59358	6.49539	6.70182	6.53373	6.55543	6.61146	6.55828	6.47161	6.50363
ARHGEF16	6.48335	6.58965	6.68883	6.67698	6.68026	6.63519	6.57383	6.61188	6.60143	6.67876	6.67898	6.61716	6.59298	6.53439	6.60117	6.69119	6.66948	6.59948	6.67843	6.68569	6.66349	6.49671	6.66915	6.61588	6.57105	6.50971	6.64133	6.65846	6.58878	6.73259	6.49498	6.6438	6.66582	6.57854	6.61104	6.62747	6.49198	6.62858	6.55151	6.77975	6.53129	6.72925	6.73464	6.71862	6.63317	6.72538	6.63497	6.67432	6.47654
ARHGEF17	6.68043	6.56684	6.59829	6.80628	6.67887	6.77133	6.74159	6.61017	6.72494	6.60718	6.58964	6.58954	6.70263	6.70145	6.70038	6.65501	6.62838	6.62936	6.62231	6.61931	6.7107	6.65501	6.81092	6.6204	6.77028	6.74587	6.61159	6.62161	6.73476	6.72136	6.62443	6.712	6.68405	6.70454	6.79924	6.6193	6.58143	6.73864	6.79548	6.69168	6.73495	6.81886	6.69763	6.67027	6.69845	6.63395	6.67339	6.7211	6.76063
ARHGEF18	10.6855	10.585	10.5748	10.561	10.56	10.5147	10.8348	10.7084	10.4823	10.7191	11.0445	10.297	10.3276	10.5748	10.8099	11.0164	10.8567	10.4673	10.521	10.7807	10.5131	10.88	10.4759	10.5415	10.2236	10.5748	10.4303	10.5484	10.5519	10.8429	10.6143	10.8041	10.705	10.3846	10.7269	10.3377	10.7406	10.0626	10.5193	10.4266	10.5324	10.8642	10.7898	10.6413	10.5965	10.4919	10.4479	10.6788	10.5947
ARHGEF19	7.00513	7.09097	6.75501	6.99132	6.91157	6.91758	6.95525	6.93347	7.21039	6.99214	7.09622	6.92963	6.7439	7.03977	7.05614	7.2721	7.05101	7.079	7.07904	6.97255	7.01029	6.92313	6.74892	7.00653	6.92529	7.05192	6.84511	7.05128	6.98169	6.91394	6.8017	6.91317	6.9759	6.94427	6.9359	7.10067	6.77481	7.07362	6.93842	6.83546	6.95462	6.83718	6.96317	6.93246	6.90283	7.07101	6.80485	6.99497	6.95064
ARHGEF2	11.1036	10.8307	11.137	11.2383	10.993	11.0143	10.7548	10.9272	10.7102	10.9441	11.072	11.0591	11.2142	11.0046	10.995	10.974	10.8307	10.8859	10.993	11.0655	11.0552	11.1458	11.2182	10.9688	10.8059	11.2202	10.9064	10.7548	11.0348	10.749	10.7969	11.2223	11.2476	10.8859	10.8859	10.9542	11.0759	11.0379	10.8662	11.0509	10.9521	11.1392	10.8485	11.1122	10.9521	10.7673	11.0973	11.0488	11.0759
ARHGEF3	10.2147	10.0164	10.3752	10.6162	10.3504	10.433	10.9026	10.2447	10.589	10.4903	10.2533	10.2375	9.96005	10.51	10.5651	10.4903	10.5484	10.4656	10.413	10.2347	10.56	10.4152	10.0985	9.99329	10.4235	10.749	10.1728	10.0563	10.0023	10.8468	10.2037	9.94272	10.5244	10.3151	10.2333	10.1062	10.4396	9.9976	10.4178	10.5178	9.9342	10.2952	10.3432	10.1872	10.4025	10.6479	10.3083	10.5227	10.1689
ARHGEF4	6.5871	6.50722	6.55996	6.57068	6.50503	6.60415	6.57789	6.65092	6.58785	6.60805	6.5131	6.56879	6.591	6.50286	6.61344	6.50933	6.5358	6.57423	6.55398	6.58068	6.66621	6.58685	6.58667	6.49101	6.49516	6.56884	6.53398	6.56443	6.59183	6.55177	6.52942	6.61192	6.56505	6.58047	6.54245	6.59396	6.62816	6.53725	6.63002	6.59256	6.53837	6.55655	6.50614	6.54685	6.58647	6.60707	6.5907	6.69663	6.4914
ARHGEF5	6.71485	6.66007	6.58362	6.56966	6.74069	6.58037	6.72115	6.7042	6.74866	6.61531	6.64259	6.62977	6.57269	6.59748	6.64373	6.66483	6.68877	6.64419	6.68913	6.65312	6.81554	6.77269	6.79986	6.59769	6.79301	6.81396	6.64757	6.61419	6.5916	6.76173	6.57876	6.63301	6.66101	6.64299	6.67257	6.60754	6.79833	6.72194	6.70918	6.53765	6.74963	6.72925	6.56881	6.63276	6.58029	6.80739	6.61846	6.68365	6.75825
ARHGEF5L	6.71879	6.94701	6.62754	6.84475	6.82321	6.72129	6.7314	6.811	6.97817	6.84676	6.78307	6.90061	6.72916	6.76882	6.93002	6.87663	6.75767	6.81353	6.95203	6.82937	6.83431	6.82428	6.92392	7.0405	6.81225	6.65633	6.71007	6.69025	6.68188	6.90823	6.63817	6.72959	6.7796	6.71314	6.78872	6.66496	6.74093	6.79189	6.88538	6.68612	6.81257	6.83028	6.75579	6.67547	6.67182	7.02141	6.79047	6.79875	6.893
ARHGEF6	10.0949	10.0338	10.0199	9.94388	10.0793	10.0855	10.5802	10.1392	10.2994	10.0626	10.7969	10.2585	9.63542	10.0443	10.0671	9.93518	10.2375	10.1305	10.1299	10.2074	10.3504	10.1075	10.26	10.1799	9.92675	10.444	9.97386	10.3083	10.0013	10.2375	10.2559	9.96552	10.2866	10.2625	10.2447	10.2801	10.2089	9.98273	10.1658	9.992	9.92752	10.2274	10.1417	10.0164	10.0126	10.1912	10.0164	10.4303	10.1882
ARHGEF7	7.12802	7.02581	7.00784	7.04206	6.95942	7.04808	7.04474	7.02619	7.08934	6.99845	7.09439	7.01747	7.00858	6.97911	6.98337	7.01	7.05986	7.0382	7.03553	7.02689	7.02608	7.06282	7.08327	7.07698	7.05948	7.0239	7.10928	6.99274	7.05669	7.01696	7.0481	7.11472	7.11921	6.98931	7.05208	6.94562	7.08122	7.03377	7.06269	7.03674	6.97991	7.00676	7.00731	6.93849	7.07831	6.98663	7.01131	7.06175	7.01663
ARHGEF9	6.81232	6.7339	6.62957	6.77203	6.83838	6.75368	6.91949	6.72944	6.96031	6.95237	6.87981	6.81813	6.8218	6.79536	6.76785	6.65501	6.80406	6.69854	6.75505	6.59637	6.69136	6.88058	6.81708	6.79	6.80099	6.82506	6.79524	6.79076	6.96253	6.82905	6.76589	6.86111	6.75663	6.68299	6.84872	6.67269	6.72085	6.80838	6.69384	6.77471	6.74167	6.71994	6.77769	6.79401	6.69185	6.7833	6.70679	6.82362	6.77342
ARID1A	7.98084	8.12866	8.03117	8.00855	7.9065	8.06791	8.00118	8.10565	8.07756	8.26126	8.089	8.11397	8.08081	8.06512	8.10227	8.06961	8.22956	8.15642	8.15324	8.1106	8.07541	7.99761	8.04496	7.84087	7.81057	7.72567	7.95727	8.02992	7.79429	7.81742	8.07086	8.01917	7.90903	7.96586	7.9776	7.86771	7.85272	7.98807	7.94944	8.08305	7.93985	7.87876	8.06479	7.88117	7.84714	7.9786	7.96805	8.08413	7.93723
ARID1B	6.761	6.69451	6.65968	6.57795	6.68013	6.6048	6.60172	6.62143	6.7621	6.65167	6.68484	6.72965	6.61226	6.63518	6.76646	6.68053	6.68905	6.64868	6.64434	6.65377	6.65324	6.63419	6.67454	6.57879	6.70569	6.69162	6.68328	6.77919	6.70396	6.60175	6.69377	6.69114	6.66148	6.61982	6.57503	6.58411	6.70443	6.61395	6.70954	6.62636	6.72856	6.6781	6.63406	6.69777	6.6597	6.78286	6.63113	6.58976	6.76637
ARID2	7.13436	7.25402	7.02606	6.99864	7.0709	7.04603	7.32592	7.24535	7.2611	7.26724	7.28184	7.15912	6.99813	7.42207	7.21013	7.13879	7.3145	7.05142	7.29537	7.17063	7.25383	7.23531	7.18511	7.01061	7.14862	7.13506	7.12357	7.15137	7.09129	7.26202	7.27653	7.23259	7.1639	7.19171	7.19181	7.16776	7.2357	7.14934	7.27232	7.18269	7.28119	7.1215	7.22601	7.18735	7.24261	7.24662	7.24882	7.26637	7.23373
ARID3A	8.58688	8.35704	8.73517	8.22376	8.46854	8.28082	8.22438	8.59209	7.87395	8.21876	8.70425	8.82393	8.80333	8.24091	8.38022	8.14602	8.31138	8.42321	8.43367	8.2952	8.70845	8.7751	8.83208	8.3817	8.43799	8.92342	8.45616	8.70209	8.78619	7.95776	8.83073	9.07858	8.82338	8.8298	8.84758	8.84958	8.89145	9.08926	8.62471	8.73276	8.69028	8.55466	8.27497	8.8545	8.65729	8.42401	8.83836	8.68485	8.92695
ARID3B	8.37608	8.32176	8.5569	8.44063	8.14592	8.48973	8.1932	8.3748	8.23428	8.2641	8.31278	8.45616	8.60713	8.17725	8.26498	8.20378	8.19572	8.12107	8.24595	8.40423	8.15706	8.25572	8.13748	8.32408	8.1431	8.15179	7.84109	8.34009	8.11945	8.06219	8.04218	8.42872	8.23243	7.9952	8.05657	8.28934	8.10404	8.34477	8.05787	8.20152	8.19859	8.22849	8.32332	8.36947	8.10562	8.14852	8.29729	8.29537	8.27237
ARID3C	6.73229	6.70618	6.78944	6.79478	6.70499	6.70087	6.59793	6.74374	6.75462	6.88117	6.62704	6.64456	6.78207	6.65953	6.60343	6.73556	6.6813	6.65846	6.64959	6.74471	6.76705	6.77067	6.66915	6.73385	6.74909	6.63643	6.66974	6.65138	6.73225	6.72386	6.6779	6.63021	6.69492	6.79488	6.65996	6.65228	6.64461	6.85595	6.6228	6.6492	6.70516	6.76446	6.66917	6.75069	6.8023	6.80459	6.78935	6.69495	6.64737
ARID4A	7.01325	7.20479	6.98982	7.13675	7.11009	7.0001	7.08935	7.18726	7.06189	7.13609	7.1265	7.21729	7.17691	7.21073	7.12018	7.08968	7.28375	7.16623	7.18315	7.18382	7.14733	7.15314	7.2153	7.05773	7.09412	6.9758	7.22421	7.30342	7.09682	7.07431	7.26841	7.22093	7.17872	7.28312	7.14993	7.18593	7.14241	7.22124	7.17199	7.13774	7.38196	7.10009	7.10709	7.13262	7.22404	7.13407	7.2381	7.28339	7.20117
ARID4B	7.43696	7.51966	7.33488	7.44512	7.3315	7.371	7.32742	7.44209	7.25544	7.42882	7.35962	7.51418	7.52117	7.40702	7.46874	7.27296	7.50797	7.36892	7.46209	7.47931	7.56315	7.44679	7.56119	7.41873	7.39727	7.51173	7.38406	7.49844	7.31793	7.39631	7.67048	7.56705	7.45774	7.56965	7.32028	7.48789	7.45624	7.57818	7.38838	7.41632	7.56055	7.40808	7.52278	7.56518	7.57858	7.29344	7.43227	7.49753	7.36874
ARID5A	6.72764	6.77261	6.66676	6.69938	6.73744	6.7146	6.80919	6.77822	6.75488	6.73004	6.87656	6.74456	6.81029	6.72502	6.69676	6.7484	6.72618	6.7253	6.74817	6.81954	6.75711	6.82114	6.80281	6.87542	6.84844	6.75754	6.77005	6.79694	6.77306	6.80357	6.8633	6.76359	6.7251	6.89762	6.74395	6.73779	6.86421	6.71377	6.81548	6.81312	6.76581	6.77942	6.73504	6.69266	6.74583	6.7673	6.71497	6.83049	6.71802
ARID5B	8.02536	7.85506	7.99826	8.14184	7.75164	8.08839	8.54122	8.32915	8.24058	8.12322	8.33071	8.08142	7.65485	8.57208	8.49966	8.21408	8.25857	8.38172	8.37846	8.21211	8.39676	8.13635	8.26153	8.17581	8.1788	8.19944	8.38788	8.19344	8.37327	8.63561	8.53189	8.21256	8.15677	8.34039	8.47061	8.15165	8.26864	7.97491	8.1106	8.10127	8.17893	8.07544	8.30891	8.3312	8.2151	8.85398	8.1495	8.62846	8.50366
ARIH1	7.1893	7.31115	7.19764	7.30126	7.0946	6.93328	7.21796	7.20783	7.32849	7.16085	7.11435	7.23315	7.26189	7.23513	7.16523	7.11324	7.26482	7.11839	7.29523	7.20665	7.09469	7.21643	7.2471	7.46197	7.0733	7.02143	7.12134	7.17375	7.13786	7.10157	7.33667	7.33111	7.11953	7.1054	7.14799	7.28207	7.15374	7.34075	7.15391	7.21404	7.30862	7.17796	7.17483	7.23129	7.18508	7.08665	7.21546	7.24029	7.06964
ARIH2	8.72576	8.57798	8.83867	8.82912	8.50026	8.62082	8.63428	8.47897	8.76649	8.60309	8.31826	8.3942	8.52252	8.55561	8.6216	8.66895	8.667	8.44002	8.6044	8.8372	8.48063	8.17302	8.3736	8.82722	8.30745	8.33183	8.03289	8.51758	8.44043	8.43837	8.16944	8.44471	8.38788	8.24357	8.42401	8.52047	8.14169	8.65563	8.2765	8.46854	8.61517	8.51601	8.70595	8.69011	8.31576	8.55822	8.3703	8.25574	8.19964
ARL1	7.07859	7.05921	6.75279	6.8426	6.97892	6.89073	7.34659	7.0454	7.09719	7.36792	7.09711	6.98519	6.75068	7.09309	7.31167	7.08822	7.10358	7.19667	7.11734	6.89606	7.194	7.17524	7.06489	6.80101	7.04221	7.15437	6.97694	7.00572	6.74514	7.13388	7.13848	6.95376	7.09377	6.86422	6.95385	6.83178	6.98799	6.80376	6.9679	7.03888	6.84748	7.05188	7.03726	6.98526	7.05682	7.19024	6.91288	7.15433	7.05904
ARL10	6.62507	6.61653	6.63176	6.68251	6.53678	6.73482	6.55317	6.59165	6.55672	6.56292	6.66787	6.62295	6.50443	6.58958	6.66182	6.63575	6.62724	6.58673	6.4868	6.59809	6.56905	6.5428	6.58258	6.59276	6.60188	6.60585	6.66699	6.62777	6.60312	6.66518	6.59035	6.52151	6.58439	6.62181	6.622	6.67269	6.65783	6.55566	6.61998	6.60344	6.68776	6.63105	6.55092	6.6462	6.49625	6.67335	6.48898	6.60158	6.62075
ARL11	6.62134	6.69186	6.81081	6.70021	6.87514	6.69523	6.81726	6.73356	6.62347	6.7034	6.73456	6.79684	6.55152	6.72232	6.77572	6.66483	6.90839	6.62554	6.80768	6.62571	6.7984	6.73746	6.731	6.63877	6.82131	6.83754	6.76679	6.83205	6.65942	6.80217	6.78646	6.82736	6.78765	6.69738	6.81698	6.74773	6.76236	6.61119	6.64282	6.85497	6.84877	6.7614	6.67604	6.77361	6.78535	6.62567	6.81461	6.72911	6.67954
ARL13A	6.65331	6.69847	6.63386	6.68057	6.63763	6.72129	6.60388	6.79276	6.7852	6.79627	6.70718	6.67682	6.71526	6.64326	6.73507	6.81496	6.56515	6.67994	6.68792	6.7538	6.62215	6.65633	6.69898	6.693	6.66416	6.64706	6.61159	6.75346	6.69987	6.69413	6.6571	6.84715	6.65496	6.56808	6.68634	6.79064	6.70181	6.62158	6.72492	6.66025	6.60635	6.72925	6.58208	6.77917	6.63086	6.68233	6.5801	6.74148	6.69457
ARL13B	6.72797	6.69448	6.6482	6.77108	6.73371	6.7973	6.73428	6.74019	6.79198	6.77957	6.69315	6.67234	6.68949	6.77018	6.75262	6.76316	6.7413	6.80798	6.73236	6.71785	6.76247	6.71585	6.75102	6.6789	6.7752	6.75286	6.76794	6.67295	6.71218	6.72136	6.76168	6.7003	6.70971	6.71654	6.79177	6.74307	6.78465	6.77437	6.76477	6.69645	6.79586	6.70029	6.72407	6.65443	6.69256	6.78316	6.63951	6.78331	6.77474
ARL14	6.62507	6.59489	6.5793	6.57951	6.60701	6.33336	6.60228	6.60858	6.58924	6.60246	6.63002	6.57715	6.69974	6.6536	6.59745	6.58391	6.50113	6.61966	6.54315	6.66441	6.64706	6.55735	6.54408	6.61758	6.58967	6.58058	6.55918	6.55551	6.47944	6.63186	6.62443	6.6438	6.48775	6.57122	6.50336	6.60121	6.5373	6.59328	6.49924	6.58683	6.48748	6.50382	6.52123	6.63792	6.57889	6.55408	6.59541	6.66683	6.49219
ARL15	6.92288	7.0067	7.09831	6.96703	6.86565	6.95498	6.95508	7.0479	6.87157	6.9002	6.94648	6.98399	6.94401	6.85276	6.93051	6.9591	6.96386	7.0314	7.02718	6.94023	6.96354	6.93478	6.95531	6.92064	6.90999	6.98625	6.894	6.9245	6.94182	6.93865	6.82775	6.94952	6.97022	6.88649	7.00735	6.93911	6.96177	6.86358	6.94694	6.85582	6.87692	6.84921	6.93711	6.89082	6.94373	6.87562	6.90291	6.95167	7.00144
ARL16	9.55536	9.85069	9.30615	9.39315	9.58817	9.48133	9.57929	9.78745	9.37384	9.58975	10.139	9.71659	9.56197	9.2496	9.20832	9.49809	9.57399	9.50565	9.29999	9.79563	9.38638	9.57757	9.51003	9.98109	10.0341	9.52687	9.53551	9.75259	9.55954	9.70872	9.7814	9.66199	9.40562	9.67425	9.39966	9.92972	9.64766	9.63756	9.95568	9.46517	9.61063	9.66397	9.698	9.85949	9.70795	9.42752	9.16408	9.62743	9.40441
ARL17B	6.72293	6.84071	6.95357	6.79028	6.735	6.895	6.79133	6.85126	6.75192	6.84687	6.75274	7.00396	6.86936	6.80706	6.83211	6.91095	6.8092	6.77618	6.96227	6.72377	6.88653	6.77321	6.76966	6.72946	6.91193	6.87829	6.82952	6.99395	6.89371	6.85067	6.81341	6.90453	6.72185	6.73914	6.88716	7.05236	6.76793	6.9216	6.81709	7.16818	6.81275	6.75156	6.93141	6.93199	6.76092	6.88703	6.77526	6.7946	6.90855
ARL17P1	6.67661	7.08632	6.92882	6.74128	6.79898	6.79368	6.81906	6.74223	6.8143	6.86841	6.79871	6.96564	6.95043	6.82069	6.84419	6.70768	6.7901	6.79563	6.84484	6.7614	6.87643	6.78659	6.84832	6.85656	6.91457	6.86617	6.7407	7.01746	6.78614	6.78826	6.71397	7.12216	6.79183	6.89335	6.90785	6.88265	6.86783	7.05668	6.86386	7.0732	6.87461	6.85568	6.8826	6.89917	6.72199	6.74752	6.72673	6.75253	6.9359
ARL2	8.39678	8.43133	8.29537	8.09961	8.08673	8.2612	8.74323	8.3491	8.81577	8.79831	8.22898	8.19054	8.01069	8.6059	8.48677	8.74818	8.62488	8.6163	8.62511	8.2941	8.4075	8.41453	8.39729	8.26498	8.08689	8.54978	8.22454	8.29118	8.18485	8.29969	8.21179	8.16791	8.30726	7.93696	8.35031	7.93952	8.14068	7.92666	8.19347	8.29174	8.04463	8.28336	8.47896	8.02579	8.15354	8.34157	7.98844	8.4184	8.04764
ARL2BP	9.14379	8.9019	8.87864	8.89598	8.93025	8.93677	9.06082	8.80597	9.14409	9.15651	8.70618	8.78039	8.4483	9.00009	9.17332	9.21442	8.99409	9.14349	8.9127	8.76835	8.91266	8.90701	8.76888	8.53868	8.57667	8.96802	9.09082	8.73814	8.85158	8.93863	8.87787	8.68702	8.94164	8.67942	8.73302	8.64015	8.90325	8.62277	8.91966	8.76037	8.77783	8.90659	8.97315	8.7108	8.71317	9.06629	8.61816	8.79468	8.74706
ARL3	6.75388	6.74384	6.78443	6.62021	6.75328	6.74808	6.63751	6.71491	6.82483	6.79338	6.74626	6.76207	6.80663	6.80525	6.78588	6.77474	6.79176	6.76158	6.74045	6.66441	6.70714	6.83447	6.67754	6.77798	6.82332	6.60149	6.75993	6.83618	6.6469	6.85957	6.81833	6.90632	6.87255	6.78228	6.89259	6.75635	6.79691	6.68334	6.81865	6.72068	6.71573	6.75019	6.74078	6.81507	6.79141	6.60606	6.73088	6.85343	6.79892
ARL4A	6.97987	7.11305	7.34219	7.32675	7.0488	7.07247	6.90196	6.91649	7.17716	6.95013	6.90768	6.95222	7.145	7.00272	6.94637	6.9956	7.05036	6.94525	7.00359	7.82604	7.03914	6.9542	6.99222	7.59141	6.94444	6.9687	6.8998	6.90311	7.20714	7.01817	6.86257	7.01812	7.03329	7.06819	6.92564	7.04136	7.08104	7.14572	6.88587	6.98766	7.07336	7.09625	7.0033	7.17263	7.05597	6.92883	7.09046	6.88957	7.01478
ARL4C	7.51883	7.50403	7.6335	8.07914	7.8954	7.70654	7.92656	7.62772	8.1247	7.71989	7.58733	7.56107	7.54377	7.83231	7.81491	7.76761	7.87637	7.61422	7.66946	7.6464	8.05847	7.75249	7.46287	7.671	7.63629	7.58219	7.58117	7.54556	7.36355	8.05226	7.58015	7.41959	7.767	7.76595	7.7944	7.62173	7.76691	7.5816	7.84298	7.81757	7.68984	7.77651	7.43175	7.67057	7.7535	7.90211	7.39342	7.75836	7.70612
ARL4D	6.74589	6.75879	6.87444	7.09174	6.7302	6.81744	6.708	6.81228	6.73693	6.76595	6.78538	6.83337	6.77064	6.88242	6.86014	6.83607	6.80086	6.72838	6.73468	6.80304	6.84468	6.8011	6.79332	6.97003	6.80948	6.83461	6.84161	6.73495	6.6689	6.76972	6.97599	6.8311	6.79766	6.79488	6.82329	6.74069	6.69072	6.79937	6.76894	6.83371	6.7375	7.09093	6.70042	6.72889	6.86097	6.79011	6.93116	6.85467	6.75117
ARL5A	8.63608	8.63826	8.68943	8.65569	8.62938	8.63169	8.81709	8.82037	8.78373	8.74496	8.60517	8.64556	8.42478	8.68884	8.76576	8.80445	8.83615	8.73262	8.84331	8.67126	8.7738	8.64298	8.78261	8.55773	8.73249	8.73643	8.74988	8.64874	8.41578	8.68826	8.61829	8.50129	8.62926	8.5257	8.64419	8.62869	8.56793	8.43649	8.54416	8.64013	8.46137	8.53456	8.52023	8.59111	8.55448	8.90172	8.56521	8.57828	8.66505
ARL5B	6.87055	6.79587	6.91306	6.96603	6.96855	7.09397	6.90106	6.97538	6.99682	6.88283	6.95299	7.04011	6.89224	6.97607	6.98091	6.89199	6.94428	6.89134	7.0414	6.87299	6.89166	6.94433	6.90681	6.94855	7.10987	6.96915	6.9721	6.96281	6.97333	6.86512	7.01278	6.9642	7.01096	6.9636	6.98094	6.84118	6.94957	6.94321	6.89766	6.91367	7.01707	6.88016	7.02317	7.04224	6.93507	6.97394	7.05859	6.96607	6.95825
ARL5C	6.60872	6.78886	6.7036	6.71446	6.71023	6.68427	6.65088	6.78279	6.76035	6.663	6.71526	6.67535	6.8271	6.85214	6.81813	6.79648	6.59781	6.78565	6.71595	6.67924	6.73898	6.67461	6.69432	6.82141	6.67857	6.7942	6.5544	6.63909	6.63993	6.6927	6.6571	6.66792	6.63783	6.667	6.69773	6.68383	6.61496	6.79027	6.74009	6.5434	6.6328	6.73097	6.8265	6.69412	6.65246	6.65691	6.64695	6.76218	6.72957
ARL6	6.71456	6.65883	6.63244	6.58385	6.59249	6.58835	6.5876	6.58616	6.6154	6.62146	6.62666	6.63123	6.61486	6.62836	6.63099	6.55683	6.59931	6.63083	6.6488	6.58186	6.60081	6.57972	6.67051	6.60561	6.65015	6.63803	6.63816	6.60061	6.59003	6.62621	6.59765	6.63678	6.63101	6.66462	6.62062	6.58912	6.63244	6.59544	6.60667	6.59857	6.59447	6.61421	6.60599	6.61123	6.62013	6.61173	6.54195	6.57245	6.56311
ARL6IP1	8.67006	8.68016	8.91389	8.83965	8.76897	8.56914	9.03033	8.93194	8.87075	8.69196	8.67253	8.80877	8.80792	8.8038	8.79339	8.99237	8.85686	8.85753	8.94226	8.78151	8.99675	8.76898	8.79773	8.61593	8.87626	8.76675	8.90195	8.77812	8.90167	9.04268	8.95066	8.72809	8.67613	9.01323	8.87732	8.69164	8.90656	8.65905	8.77712	8.79588	8.8583	8.54614	8.65313	8.68418	9.0071	9.14908	8.81775	8.89553	8.85278
ARL6IP4	7.76371	7.59032	7.73919	7.50621	7.82453	7.65596	7.69431	7.74463	7.73174	7.69614	7.69358	7.68662	7.59213	7.77131	7.80169	7.66184	7.56592	7.75542	7.5958	7.59243	7.69318	7.74267	7.66633	7.81183	7.72085	7.88936	7.74407	7.66237	7.76247	7.86635	7.54049	7.71633	7.79458	7.61646	7.66426	7.60329	7.81724	7.65686	7.68148	7.5748	7.53984	7.75639	7.72337	7.72526	7.65391	7.65885	7.56712	7.56137	7.59569
ARL6IP5	11.5094	11.3991	11.2523	11.3026	11.4197	11.4245	11.7953	11.562	11.5839	11.478	11.6006	11.6063	11.2545	11.557	11.6501	11.2895	11.5594	11.6469	11.8759	11.3799	11.6171	11.2857	11.2811	11.4072	11.3778	11.6469	11.4636	11.7132	11.2983	11.5435	11.2959	11.2056	11.6063	11.6269	11.5267	11.2787	11.4659	11.2642	11.5166	11.4758	11.3099	11.6862	11.3968	11.3189	11.5409	11.3507	11.3362	11.4173	11.3554
ARL6IP6	7.30895	7.38494	7.3251	7.47156	7.37826	7.41935	7.26173	7.35436	7.33823	7.35745	7.54928	7.40909	7.43273	7.33788	7.34467	7.3602	7.41994	7.38765	7.27583	7.40605	7.23451	7.22537	7.2945	7.2754	7.34931	7.27072	7.25533	7.46737	7.37767	7.38962	7.37193	7.26277	7.24991	7.31255	7.23238	7.43151	7.30004	7.42665	7.31702	7.34533	7.43221	7.25177	7.35537	7.15352	7.23186	7.29057	7.40199	7.29508	7.29965
ARL8A	6.67661	6.76382	6.60689	6.72193	6.77947	6.58608	6.72608	6.73079	6.59878	6.81005	6.68171	6.64592	6.61356	6.86103	6.63793	6.60064	6.60991	6.69724	6.79657	6.69642	6.68045	6.65633	6.547	6.63717	6.61548	6.71594	6.6906	6.68055	6.61002	6.70664	6.66109	6.60119	6.76077	6.62791	6.65088	6.62413	6.55262	6.68492	6.64675	6.59267	6.57748	6.74713	6.64849	6.7473	6.73603	6.67859	6.68304	6.63942	6.72735
ARL8B	9.07887	8.85933	8.93805	8.8298	8.95338	8.98161	9.16973	9.09482	9.13019	8.95155	9.14349	8.93725	8.95278	9.18893	9.16919	9.18752	9.1992	8.97772	9.11134	8.80495	9.11264	8.96139	9.1189	8.78269	9.12374	9.05054	9.0438	9.02969	8.80951	8.8823	9.05702	8.78309	9.01739	8.90545	9.34892	8.84049	8.95278	9.05477	9.06016	8.94221	8.96265	9.03829	9.12646	8.81261	9.05477	9.00555	9.21054	9.15999	9.18099
ARL9	6.63271	6.50295	6.3996	6.58688	6.57644	6.46108	6.52654	6.56551	6.61914	6.56468	6.47704	6.65022	6.67993	6.5421	6.62336	6.68174	6.53662	6.54638	6.65087	6.59154	6.54962	6.63801	6.6115	6.54246	6.59911	6.5328	6.43752	6.53229	6.58474	6.61958	6.54856	6.56222	6.4965	6.57702	6.41109	6.6043	6.57977	6.59177	6.63361	6.60344	6.53843	6.6083	6.4624	6.57792	6.55385	6.72795	6.62916	6.52052	6.60497
ARMC1	7.76639	8.06866	7.98119	7.8901	8.06312	7.75876	8.06237	7.92596	8.10961	7.96138	8.10874	7.82138	7.86525	8.03096	8.09168	8.07085	8.13015	8.17778	8.13331	7.86805	8.07728	8.2183	7.87493	7.77122	7.89884	8.30537	7.87434	7.94419	8.09093	8.1383	7.74828	7.86122	8.10142	8.13773	7.9488	7.97179	8.12952	7.77823	8.03628	7.9888	7.70899	7.91731	8.05574	8.00543	7.94457	8.19543	7.85701	8.09522	7.99495
ARMC10	7.54486	7.34466	7.3286	7.3948	7.51404	7.27046	7.42971	7.42888	7.58587	7.5767	7.44186	7.55501	7.39299	7.50776	7.53424	7.54445	7.61281	7.57802	7.52083	7.31993	7.44047	7.37713	7.47936	7.22896	7.41712	7.24984	7.54662	7.55198	7.2445	7.41682	7.48164	7.35563	7.33309	7.32695	7.46962	7.39587	7.31859	7.19818	7.38597	7.27026	7.38059	7.35485	7.37625	7.42028	7.42972	7.49125	7.46813	7.43224	7.46874
ARMC2	6.64135	6.70201	6.766	6.64983	6.70079	6.94346	6.7766	6.7095	6.74279	6.68439	6.81299	6.7332	6.82158	6.73435	6.77255	6.65255	6.66215	6.70907	6.64558	6.73446	6.71929	6.79567	6.70767	6.68512	6.70614	6.69275	6.72286	6.66338	6.73213	6.67686	6.71377	6.68298	6.74214	6.68575	6.68345	6.60496	6.74541	6.70676	6.66384	6.67506	6.77524	6.79901	6.65545	6.76004	6.74742	6.8304	6.68508	6.81535	6.7255
ARMC3	6.62693	6.68813	6.54611	6.65293	6.60833	6.63715	6.6444	6.47966	6.58924	6.61677	6.66239	6.63541	6.63663	6.62865	6.57462	6.72371	6.64568	6.65174	6.73268	6.55805	6.67683	6.6367	6.6478	6.52714	6.60475	6.49429	6.68477	6.72472	6.63603	6.64137	6.69317	6.60399	6.65973	6.65504	6.70271	6.4691	6.62166	6.59328	6.62418	6.6205	6.58583	6.65639	6.58794	6.64124	6.63439	6.65819	6.74102	6.6064	6.63627
ARMC4	6.60494	6.65199	6.60891	6.49361	6.60833	6.61809	6.65495	6.60392	6.63006	6.62281	6.59661	6.55269	6.58714	6.47055	6.63551	6.58391	6.5764	6.5258	6.4922	6.64312	6.61486	6.56839	6.55857	6.49787	6.59233	6.49567	6.56071	6.62777	6.62408	6.54342	6.65436	6.59835	6.55888	6.51347	6.68634	6.51929	6.55077	6.63894	6.55759	6.54934	6.5465	6.65145	6.51376	6.54587	6.54348	6.57173	6.61212	6.55848	6.53656
ARMC5	6.69017	6.78594	6.56602	6.60427	6.72675	6.73482	6.89409	6.88792	6.66	6.83255	6.92291	6.8828	6.92317	6.78202	6.82387	6.66353	6.59439	6.78426	6.80768	6.79405	6.7681	6.6599	6.71529	6.74585	6.84004	6.69203	6.89546	6.76794	6.711	6.71019	6.81416	6.66517	6.84028	6.77986	6.82502	6.76645	6.90808	6.69208	6.83414	7.10342	6.71573	6.69256	6.64995	6.65122	6.76177	6.78584	6.69986	6.78421	6.80218
ARMC6	7.35074	7.13215	7.16854	7.51324	7.32262	7.79428	7.05881	7.02651	7.36862	7.19874	7.16555	7.19511	7.81856	7.02268	7.25182	7.20832	7.23538	7.079	7.04544	7.19843	7.37352	7.15315	7.42777	7.28606	7.40153	7.3671	7.57588	7.33733	7.84128	7.3553	7.2986	7.12093	7.43976	7.34053	7.50302	7.12703	7.21157	7.39348	7.40258	7.19632	7.57156	7.48436	7.44015	7.21077	7.23532	7.34169	7.45334	7.08781	7.32806
ARMC7	6.96725	7.02446	7.00592	7.17968	7.10675	6.85246	7.2312	7.0776	7.21248	7.08531	7.16278	7.07118	6.96688	7.0515	7.21026	7.15642	7.10287	7.08102	7.2455	6.88824	7.21348	7.08961	7.15623	6.92447	7.10843	7.18104	7.04762	7.09444	6.97029	7.16628	7.18892	6.99487	7.15894	7.11234	7.29357	7.06182	7.26987	6.94677	7.02705	7.0702	7.11386	7.06616	6.97269	6.90683	7.05738	7.01186	7.13739	7.17313	7.10358
ARMC8	7.00759	6.85954	6.90767	7.00079	6.86108	6.86737	6.96377	6.88924	6.89265	6.97806	6.94362	6.87688	6.82573	6.84007	6.86577	6.85472	6.9403	6.86251	6.92473	6.95159	6.92695	6.83723	6.8281	6.82783	6.88062	6.80649	6.83278	6.8957	6.77346	6.84384	6.92229	6.90731	6.89173	6.83733	6.9084	6.83933	6.81672	6.85192	6.92679	6.89999	6.90567	6.93264	6.88211	6.80492	6.91416	6.90508	6.91398	6.93862	6.8609
ARMC9	6.68629	6.79441	6.72307	6.51056	6.6959	6.67112	6.69423	6.62293	6.76788	6.67271	6.62559	6.68086	6.62977	6.69879	6.60117	6.64962	6.59781	6.69591	6.61863	6.63829	6.67557	6.77562	6.63883	6.76186	6.68843	6.63167	6.77084	6.67702	6.57634	6.63859	6.73169	6.70816	6.6366	6.59726	6.69507	6.66967	6.59957	6.68774	6.62712	6.63386	6.59048	6.68928	6.75076	6.612	6.70645	6.64771	6.5879	6.60937	6.6544
[truncated: 30,408 more rows]
[truncated: 23 more columns]
