# Supplementary material for: Identification of potential biomarkers for ankylosing spondylitis based on bioinformatics analysis
Source: BMC Musculoskelet Disord. 2023 May 24;24:413. doi: 10.1186/s12891-023-06550-3 (PMC10207833; doi:10.1186/s12891-023-06550-3)
Supplement: Supplementary file 1 — Additional file1: Table S1. Dataset GSE73754. Table S2. Dataset GSE11886. Table S3.Gene profile of each module in WGCNA analysis. Table S4. The significance SNP sites corresponding to the sevengenes. Table S5. GSEA pathways forkey genes. Table S6. Drug predictionresults. [file 12891_2023_6550_MOESM1_ESM.zip › Supplementary Information/Table S2. GSE11886.xlsx]

## Sheet: Table S2. GSE11886
Table S2. Dataset GSE11886
Tag	GSM300398	GSM300399	GSM300400	GSM300401	GSM300402	GSM300403	GSM300404	GSM300405	GSM300406	GSM300414	GSM300415	GSM300416	GSM300417	GSM300418	GSM300419	GSM300420	GSM300421
A1BG	0.0219774	-0.012559	-0.13994	-0.121028	-0.118561	-0.261715	-0.289449	0.0596533	0.00224208	0.190922	0.226655	0.0299015	0.223366	-0.166291	0	0.0483656	-0.0980778
A1BG-AS1	0.143865	0.136577	-0.0121846	-0.269713	-0.20079	-0.211853	-0.0288548	-0.0663815	0.0798378	0.176271	0.238579	0.215218	0.224712	0.0100175	0	-0.0633917	-0.175374
A1CF	-0.124653	0.124354	0.0783052	0.0529072	-0.0897241	0.00977398	0.145472	-0.000299	-0.01069	0.181186	-0.000336416	0.0790903	-0.111328	-0.0160537	0.0196228	-0.0338264	-0.211106
A2M	0.0273974	-0.00637292	-0.1237	0.0271921	-0.0938165	-0.138389	-0.135567	-0.0404422	0.00753114	0.0934055	0.101086	-0.0199783	0.0150439	-0.0267811	0.0202395	-0.0219221	-0.0952187
A2M-AS1	0.117514	0.00224255	0	0.114599	-0.182363	0.216376	0.382144	-0.272255	0.1217	-0.196529	-0.164759	-0.0387973	-0.0887332	0.329742	-0.0264253	-0.0511319	0.192119
A2ML1	-0.0561779	0.0656717	-0.0937606	0.115608	0.0364802	-0.0237718	-0.00512049	0.0270611	-0.0964332	0.0272107	3.75e-05	-0.0373768	0.0176794	-0.00287796	-0.15676	-0.0344614	-0.148182
A2MP1	0	-0.158105	0.0629434	0.236299	0.179411	0.102264	0.000524	0.145547	0.0660834	-0.132913	-0.068624	-0.147266	-0.266275	-0.0033636	-0.0127826	0.146967	-0.0883594
A4GALT	0.0266505	0.090004	-0.00773715	-0.13781	-0.171524	-0.10974	0.0685501	0.0820055	0.0597285	0.189801	0.028594	-0.0689612	0.0846596	0	-0.00990482	-0.225347	-0.344394
A4GNT	-0.0999465	0.10047	-0.026762	0.0639897	-0.100619	0.089705	-0.0425353	-0.0050087	0.198697	0.165506	-0.166702	-0.232934	0	0.155788	0.0202584	0.215292	-0.105703
AA06	-0.0638399	0.160872	-0.162292	0.0041862	-0.177317	-0.16588	-0.162516	0.0814076	0.0399566	0.0417504	-0.0107642	0.0596166	0	0.0162969	-0.035882	0.093966	-0.212451
AAAS	0.0565892	-0.2055	-0.327723	0.149958	-0.295131	-0.288178	-0.235849	0	0.011961	0.198697	0.0188389	0.209985	0.074194	-0.060626	0.0375272	-0.101591	-0.183372
AACS	0.0735578	0	-0.065485	-0.150257	-0.181541	-0.136128	-0.181952	0.146518	0.0989743	0.20464	0.229795	0.19466	0.344019	-0.172159	-0.194062	0.0207806	-0.0376768
AACSP1	0.106824	0.178438	-0.0473194	-0.0747171	-0.0921721	0.0351346	0.0292288	0	-0.0433574	0.048142	0.0718017	-0.052702	-0.0734086	-0.0237345	-0.0690728	0.0132313	0.0120349
AADAC	-0.150406	0.0895558	-0.0333404	0.0851079	0.0174551	0.0561405	0.0389843	0	-0.0837998	-0.092135	-0.0347232	0.0125218	0.0321446	0.00519569	-0.0734458	-0.221161	-0.151303
AADACL2	-0.0565144	0.0774455	0.0639149	0.163077	-0.0544214	-0.0367044	0.0180905	0	-0.00254173	0.0417128	-0.0113627	-0.214209	0.0106151	-0.0309484	-0.0350974	0.126634	0.0271729
AADACP1	0.154779	-0.0447403	-0.0360688	0.0244075	0.00796144	-0.0371153	-0.0277711	-0.114486	-0.101404	0	0.0328547	0.120541	0.0162219	0.007513	-0.169804	0.0985639	-0.00489621
AADAT	-0.0990865	-0.0491509	0	0.121924	0.190848	-0.0586074	-0.105628	0.121625	-0.0376015	0.102227	0.111534	-0.0945644	0.0837999	-0.126559	0.209163	0.141659	-0.124541
AAED1	0.117738	-0.0252672	0.0627937	-0.200118	-0.177243	-0.15818	-0.265228	0.0409656	0.0466466	0.234205	0.00882097	-0.0379754	0.35142	0	-0.25865	0.13224	-0.0347237
AAGAB	0.123145	-0.0368414	0.00327668	-0.0577104	0.0599779	0.0808469	-0.26017	0.0564024	0.111671	0.0858055	0.0264506	0.02594	-0.0911131	0.129238	-0.000572875	0.0956983	-0.00460991
AAK1	-0.0680692	0.110669	-0.0192652	0.188611	0.111678	0.0387173	0.0269758	-0.093566	-0.130761	-0.0651271	-0.0447406	-0.147683	-0.0195801	0.00262183	0.0637708	0.106167	0.041761
AAMDC	0.0315089	-0.00796111	-0.000697826	-0.0246066	-0.134483	0.00568112	-0.187148	0.0413391	-0.102426	0.264904	0.0727857	0.0508205	0.0732597	-0.0853447	-0.0367418	0.0162216	-0.0650615
AAMP	0.312398	-0.102152	-0.146556	0	0.0104651	-0.0642147	-0.234505	0.263845	0.272106	0.404776	0.279544	0.220637	0.175411	-0.0866776	-0.170403	-0.0272107	-0.0964704
AANAT	0.0682507	0.158778	0	-0.118411	-0.12626	-0.0443296	-0.0608502	0.347458	0.0272107	0.27988	0.106338	0.0242953	0.135679	-0.132465	-0.22987	-0.192567	-0.306344
AAR2	0.0989751	-0.0722866	-0.182138	0.0904531	-0.0256405	-0.164235	-0.15519	0.00844763	0.00908373	0.215218	0.1297	0	0.140614	-0.0574112	0.0511322	-0.11856	-0.0189867
AARS	0.335161	-0.0641394	-0.118186	0.119944	-0.00564293	-0.0428343	-0.324995	0.0640277	-0.105516	0.0983018	0.108356	0.285749	0.366147	-5.96e-08	0.0715398	-0.0717259	-0.0813704
AARS2	0.0116992	0.0497115	-0.0703812	0.11344	0.0845473	-0.12469	0.0245011	-0.0366669	-0.0366299	0.166478	0.0115495	0.0403299	0.00926993	-0.0175672	0.0633917	-0.0820427	-0.0568135
AARSD1 /// PTGES3L /// PTGES3L-AARSD1	0.155189	0	-0.159937	-0.182999	-0.0939283	-0.135941	-0.169244	0.148275	0.0895548	0.208564	0.221571	0.302306	0.284029	-0.0520297	-0.150331	0.13123	-0.021903
AASDH	-0.0524215	-0.202659	-0.0269863	-0.155732	0.0536549	0.175066	-0.0415447	0.0567572	0.0254164	-0.551762	-0.0542717	0.109384	0.0513938	-0.0491137	-0.205687	0.00149514	0.179074
AASDHPPT	0.0597288	-0.0999214	0.0642391	-0.0595296	0.0792771	0.107148	-0.133138	-0.012571	0.0367544	-0.24051	-0.0479052	-0.0909139	0.0795386	-0.0603517	-0.108668	-0.0343122	0.104582
AASS	0.127587	0.00697099	-0.154293	-0.0802113	-0.0754271	0.137567	-0.0494499	-0.0435819	0.0385358	0.0442545	-0.0279209	0.106132	-0.00399955	-0.118037	-0.00310239	-0.0290234	-0.205014
AATF	0.0504222	0.115608	-0.0515429	-0.223628	-0.145397	-5.96e-08	-0.140987	0.0833139	0.0606265	0.141585	0.146407	0.176495	0.00209327	-0.0976291	-0.0956855	-0.179186	-0.0590182
AATK	0.0758757	0	-0.192193	0.115645	-0.124241	-0.198622	-0.131642	0.00799893	0.0886588	0.234205	0.222021	0.0988255	0.0340881	-0.039844	-0.0689984	-0.0832014	-0.0604763
AB074162 /// MIR181A2HG	-0.104208	-5.96e-08	0.0740068	0.0530755	0.159077	-0.208116	0.0769969	0.0835755	-0.0651858	0.0970314	-0.0104654	0.12469	-0.173355	0.120728	-0.0228749	-0.0941906	-0.187484
AB488780	-0.00384999	0.00534486	-0.047544	0.0934429	-5.96e-08	-0.0349102	0.21219	-0.000374	0.0491137	-0.0180159	0.00545691	-0.123793	0.0389471	0.0369659	-0.0353962	0.0919481	-0.0479927
ABAT	-0.0529699	-0.429483	-0.357152	0.00411126	-0.283867	-0.343558	-0.316541	0.358241	0.450258	0.343876	0.349632	0.300849	-0.0374456	0.227421	-0.172795	0.0712597	0.309975
ABCA1	-0.154046	0.14479	0.0211932	-0.0145212	0.231617	0.0409091	0.66879	-0.111804	-0.0788003	-0.132035	0.0431426	-0.0872663	-0.121709	-0.0465344	0.130727	-0.230869	-0.0172773
ABCA11P	-0.0848462	-0.0822296	0.0531129	0.0571122	0.0521784	0.0424604	0.103161	-0.00284097	-0.0950877	0.188231	-0.000448	0.0446282	-0.228748	0.180307	0	-0.0656344	-0.182662
ABCA12	-0.111234	-0.051655	-0.00313959	-0.0418623	0.0470953	-0.0882101	0.0442547	-0.0785668	0.0570377	0.347608	-0.0241456	0.0200342	0.227627	0.100619	-0.0663818	0	0.0675033
ABCA13	0.233632	-0.0172185	-0.0249681	0.0134306	-0.0945145	0.0189252	-0.0269865	0.0867398	0.0329418	0.027659	-0.028955	0.142494	0.0197474	-0.0104782	-0.0603269	0.0175671	-0.00566897
ABCA17P	0.109926	0.0312099	-0.0219408	0	-0.0744182	0.0666435	0.0114748	-0.0783053	0.0843605	0.0709047	0.143043	-0.00736342	-0.0484036	-0.130596	-0.125101	0.178252	-0.0780809
ABCA2	0.0931438	0.0873751	0.0389844	0.0599527	-0.00326459	-0.0446283	0.140389	-0.0567386	0.121252	0.407698	0.123282	0.0159473	0.0864784	-0.146344	-0.00686488	-0.163999	-0.117801
ABCA3	0.118262	0.0140539	-0.0731096	-0.0904526	-0.160348	-0.0124091	0.0457873	0.130671	-0.0232858	0.2511	0.123943	0	0.102376	-0.0227255	0.0503097	-0.0445161	-0.323088
ABCA4	-0.0414698	0.0641022	0.00396217	0.0685499	-0.0582519	-0.01525	-0.0528138	0.136782	0.0311164	-0.131269	0.144201	-0.0593925	0.0334338	-0.0715771	-2.98e-08	0.152592	-0.14792
ABCA5	-0.190624	-0.218582	-0.121775	-0.0919104	0.0881727	0.438958	0.0239215	-0.03121	-0.15149	-0.714166	-0.542249	0.0405166	-0.0821545	0.315632	0.0642142	0.0352094	0.416494
ABCA6	-0.200977	0.683367	-0.0613361	-0.545856	1.5277	0.66251	1.49071	-0.847994	0.38719	0	-0.137435	-0.683684	0.874159	-0.396983	-0.104675	0.389227	0.722576
ABCA7	0.0372286	0.0377894	-0.056962	0.0506468	-0.288252	-0.0644932	-0.0607748	0.0861922	0.170291	0.235925	0.1351	0.148164	-0.0206308	-0.096283	0	-0.283599	-0.36125
ABCA8	0.0554677	0.0410027	-0.00264133	0.0264133	-0.0201587	-0.0639273	0.00878356	-0.0290296	0.0199592	0.131094	-0.0352592	-0.00702694	0.169792	0.0654724	-0.0443666	-0.0270735	-0.0829649
ABCA9	-0.0775076	0.0223142	-0.0198596	0.0611616	0.133536	0.00285299	0.109029	-0.0987877	0.0529011	-0.0783051	-0.0403673	-0.14668	0.0955734	-0.0297773	-0.130409	0.0121477	0.0820554
ABCB1	-0.0809501	0.207574	0.0552711	-0.0519636	0.0953772	0.172411	0.0488328	0.0270517	0.142472	-0.0661858	-0.0475905	-0.173664	0.00575611	0.477148	0.0235943	-0.207079	-0.120298
ABCB1 /// ABCB4	0.0172309	-0.20905	-0.222282	0.204267	0	0.238279	0.0231367	0.228412	-0.0503473	-0.153732	-0.136352	-0.0833883	-0.177429	0.656157	0.463178	-0.0303497	0.0830154
ABCB10	0.0201083	-0.166777	0.165506	0.0867148	-0.217834	-0.0883597	-0.242728	0.0692969	0.137697	-0.184494	-0.0943403	-0.0953865	0.181503	-0.153845	0	0.0883598	0.201239
ABCB11	0.0919664	-0.00670909	-0.0652421	0.0356391	-0.0443855	-0.121607	0.010858	0.12127	0.0641581	0.0808655	-0.0846031	-0.119962	0.0922655	0.0199034	0.0102415	-0.132745	-0.106301
ABCB4	-0.120803	-0.353962	-0.439144	0.539128	0.0302758	0.171711	-0.0310976	0.33589	-0.188269	-0.245493	-0.170776	0.129848	-0.096209	0.508105	0.556658	0.0260334	0.218582
ABCB5	0.0165301	-0.0136893	0.0742219	0.0885934	0.0323594	0.0151658	0.0280423	-0.0359288	-0.0131941	0.0182682	0.0206509	-0.0651296	0.00957802	-0.0542437	0.0370875	0.135539	-0.0256969
ABCB6	0.0931256	0.0837252	0.0121103	-0.00954985	-0.155414	-0.0730908	0.0332287	-0.103273	0.138744	0.155078	-0.0328732	0.175972	0.130951	-0.0803418	-0.0284066	-0.256912	-0.197613
ABCB7	0.239663	-0.210283	-0.0738574	-0.0825282	-0.0217534	-0.0305739	0.0147266	0.363119	0.230767	-0.0483656	-5.96e-08	0.25566	0.221797	-0.0142031	-0.059392	0.0827532	0.115085
ABCB8	0	-0.0334153	-0.180831	0.228823	-0.0911818	-0.0412269	-0.175149	0.175411	0.063093	0.505451	0.197763	0.0744553	0.112225	-0.0477307	0.0124838	0.0253418	-0.157245
ABCB8 /// ASIC3	-0.0756512	-0.0590558	-0.0950878	0.372725	0.13082	0.0414139	-0.348953	0.087313	-0.0782684	0.408757	-0.00971822	0.10346	0.0839488	0.127382	0	-0.129848	-0.0639148
ABCB9	0.0137421	0.175174	-0.268991	-0.0314965	-0.100221	0.113626	-0.0190999	0.180943	0.0157606	0.367978	0.0601023	0.0447027	-0.140887	-0.143952	-0.0905151	-0.108469	-0.177928
ABCC1	0.0172402	-0.208415	-0.253193	-0.00221468	-0.106535	-0.0236972	-0.0859488	0.205098	0.0437781	0.204182	0.17757	0.150873	-0.0535054	-0.0307334	0.126989	-0.102993	0.0608783
ABCC10	0.0472166	0.0647561	-0.167132	0.27576	-0.0537854	-0.203733	-0.29115	0.175692	0.00467253	0.189502	0.329592	0.187195	0.154536	-0.032593	0.0239313	-0.165319	-0.0659513
ABCC11	0.0124843	-0.00711999	-0.0113997	0.0311353	0.0526272	-0.052253	0.0371903	-0.0846217	0.00964375	0.108357	0.128279	-0.165169	-2.98e-08	-0.0146704	0.0439557	-0.022314	-0.140613
ABCC12	0.0268555	-0.109534	0.113608	0.099517	0.107628	-0.289131	-0.234	-0.0172868	0.0315277	-0.151957	-0.0716894	0.00936288	0.106245	0.0883036	-0.18739	0.0976292	-0.126354
ABCC13	0.163432	-0.0740627	-0.0406382	0.224291	-0.0187911	0.0310044	-0.00790512	0.0907706	-0.0978159	0.0355647	0.00771879	0.129858	-0.0546079	0.0464506	0.184662	-0.0630738	-0.021006
ABCC2	-0.00489657	-0.0562153	0.0345364	0.0192118	-0.12626	-0.057374	-0.187783	0.174813	0.0565892	0.336992	0	-0.0467964	0.0372277	0.102264	-0.0365925	0.138445	-0.151153
ABCC3	0.0867224	0.0446734	0.00401413	0.313901	0.286504	0.0738574	0.059355	-0.214388	-0.10207	0.0367642	-0.141645	0.0468784	-0.0998569	0.0186065	0.237719	-0.0342002	-0.119674
ABCC4	0.0866589	-0.140748	-0.0353681	0.0268462	-0.197665	-0.255548	-0.37893	0.479353	0.0628964	0.132395	0.321294	0.0578881	0.344309	0.129484	-0.175327	-0.337675	0.0699234
ABCC5	-0.0569753	-0.143167	-0.180507	0.322091	-0.304985	-0.163251	-0.372563	0.00743805	-0.176657	-0.0208441	0.165083	0.285294	0.218008	0.0414634	0.352273	-0.105547	0.1596
ABCC6 /// ABCC6P1 /// ABCC6P2 /// LOC101930322	0.0171933	-0.208864	-0.267844	-0.168945	0.179111	-0.0690727	0.0392461	0.196006	0.326452	0.330788	-0.106226	0.040143	-0.381097	-0.406589	-0.473419	0	0.116991
ABCC6 /// LOC101930322	0.0372462	-0.0521784	-0.204042	-0.017175	-0.0648683	-0.218937	0.205294	0.151228	0.216694	0.18055	-0.00601778	0.250016	-0.0863786	-0.401207	-0.23613	-0.124653	0.037396
ABCC6P1	-0.0367045	0.114524	-0.00672763	0.0470205	0.185839	-0.0122971	-0.118261	0.0992742	-0.0531506	0.286085	0.049151	0	-0.0525894	0.226693	0.040891	-0.028556	-0.0208568
ABCC8	0.0028409	0.0405917	0.0781932	-0.00919457	-0.0706801	-0.124204	-0.0726986	0.0984517	0.0218282	0.0852573	0.0130821	0.0377136	-0.00807331	-0.00687717	-0.0164082	-0.100657	-0.203519
ABCC9	-0.069656	-0.0409131	-0.00347609	0.0232187	-0.0156611	0.00400684	0.0795984	-0.077169	-0.0122448	0.0228151	0.0892866	-0.0210807	0.0226132	-0.0209163	-0.0120729	0.0642364	-0.101427
ABCD1	0	0.425053	-0.0910506	-0.0786595	-0.027677	0.179635	-0.112954	0.215442	-0.00336402	0.789705	0.252483	0.283169	-0.0305181	-0.0775017	0.124335	0.0842666	-0.0769224
ABCD1P2 /// ABCD1P2	-0.0784921	0.060327	0.0485902	0.0165953	-0.098526	0.0944895	-0.0904527	0	-0.0333404	0.253417	0.00867172	-0.117364	0.0822306	-0.0882473	-0.0167447	0.00598045	-0.265079
ABCD2	0.182326	-0.0929198	0.181578	0.126559	-0.0265379	0.0585324	0.163488	-0.0312848	-0.0577104	-0.179261	-0.0594299	0.0585324	-0.0188382	0.0986008	0.136725	-0.0268369	-5.96e-08
ABCD3	0.0986757	-0.373033	-0.0913124	0.100881	-0.0712507	0.0351157	-0.528186	0.238242	0.268069	-0.301531	0.0521128	0.0803607	0.000953165	0.027276	0.0330786	-0.0628684	0.1408
ABCD4	0.102189	0.0419936	-0.0774826	0.0885465	0.141603	-0.102339	-0.0810895	-0.0260518	-0.0165766	0.0502722	0.0673913	-0.0237341	0.0802116	0	-0.0878365	-0.0470204	-0.0387973
ABCE1	-0.0339009	-0.23499	0.0440679	0.24355	0.139006	0.0524402	-0.489679	-0.082529	0.0207067	-0.438846	-0.236822	-0.343487	0.0855938	-0.0213051	0.174215	0.319052	0.154742
ABCF1	-0.00269077	-0.0124278	-0.0434318	0	0.0534496	-0.0651855	-0.309595	-0.00923155	3.77e-05	0.262538	0.0969754	0.154704	-0.0718383	-0.0681758	0.0307617	0.0617847	0.0234923
ABCF2	0.119458	-0.00752038	-0.0418476	-0.0305669	-0.0480521	-0.104664	-0.241987	0.131478	0.106226	0.332231	0.229653	0.11575	0.176839	-0.0508328	-0.0859375	-0.104297	-0.0460485
ABCF3	0.124915	0	-0.204752	-0.0903783	-0.0846967	-0.061747	-0.308137	0.0114756	-0.0306491	0.198623	0.165207	0.15392	0.0158483	-0.167524	0.000822	0.0126716	-0.0450019
ABCG1	-0.0274632	0.400104	0.187129	-0.299793	0.753239	-0.758397	0.973386	-0.386485	0.390774	0.316701	0.045418	0.151354	0.170076	-0.669659	-0.811061	-0.203752	-0.318809
ABCG2	0.382481	-0.539147	0.106711	0.484296	-0.298382	-0.0711847	-1.62069	0.0849585	-5.96e-08	-0.602632	-0.464037	0.238504	-0.0134183	0.494089	0.461813	0.091537	-0.168309
ABCG4	-0.00807335	0.021903	0	0.15889	-0.108394	-0.144575	-0.0672784	0.129923	0.0663819	0.140239	0.0823045	0.0852943	0.0619712	-0.0467963	-0.0144276	-0.0801368	-0.0377507
ABCG5	-0.0358076	-0.0261268	0.148499	0.166477	-0.00403694	-0.100433	0.257454	0	0.189427	0.0849958	0.030425	0.0911254	-0.134259	-0.192381	-0.0207818	0.105777	-0.276068
ABCG8	0.0561402	0.0829022	-0.00642871	0.285636	-0.0050087	-0.187484	-0.00142049	0.0062795	-0.00299048	0.0921721	0.103983	0.078903	-0.00897074	0	-0.0704188	0.145435	-0.0547953
ABHD1	0.0164334	0.117776	0.0323688	0.186475	0.0643511	0.010453	0.0180777	-0.0591932	-0.00311509	-0.0171564	0.0205323	0.00924458	0.0127953	-0.023062	-0.0356331	0.00384993	-0.246627
ABHD10	0.462188	-0.360306	-0.00265386	-0.209424	-0.0347231	-0.151022	-0.184634	0.280338	0.378332	-0.0265563	0.187073	0.212443	0.408084	-0.139193	-0.048758	0.0455258	0.0693536
ABHD11	0.230661	-0.0583647	-0.052515	-0.0521787	-0.0486775	-0.176657	-0.282472	0.230094	0.116299	0.449149	0.328339	0.16403	0.290308	0.00434813	-0.0786665	0.0389843	0.00431062
ABHD12	0.244335	0.089319	-0.374967	-0.087886	-0.456637	-0.0873505	-0.722594	0.266312	0.150586	0.228275	0.0871076	0.0760627	0.19081	0.277276	-0.195121	-0.0934923	-0.313034
ABHD12B /// MIR4454	0.0500109	-0.0483659	0.0803238	-0.106245	-0.0313594	-0.0432826	0.117589	0.0134185	0.036424	-0.100544	-0.0722125	0.0848462	-0.0226505	0.00553183	-0.0141847	-0.0251546	0.00758765
ABHD13	-0.0373867	-0.288907	0.237588	0.0183151	0.255165	-0.00867151	0.0978163	0.118934	0.140613	-0.57886	-0.107254	-0.304867	-0.000840897	0.0585701	-0.12626	0.0743339	0.317556
ABHD14A /// ACY1	0.175859	-0.0494499	-0.0541601	-0.182363	-0.114674	-0.255847	0.032032	0.129511	0.344206	0.67776	0.395188	0.261827	0	-0.121214	-0.136651	0.0224267	-0.0736713
ABHD14A-ACY1 /// ACY1	0.155414	0.0604949	-0.300382	-0.0390782	-0.0373211	-0.224917	-0.0672789	0	0.114243	0.387395	0.373828	0.125232	0.277096	-0.135828	-0.176589	0.00201844	-0.0649433
ABHD14B	0.11286	0.196567	-0.239214	-0.0891075	-0.16958	-0.0435448	-0.00538257	0.120616	0	0.848013	0.381995	0.135866	0.0703059	-0.14936	-0.226618	0.140276	-0.117926
ABHD15	0.0286302	-0.0178661	-0.0343865	-0.019884	0.0884343	-0.0651111	-0.124092	-0.12028	0.111533	0.607528	0.37579	0.0414887	0.184942	0.0712414	-0.116916	-0.160722	0
ABHD16A	0.0543464	0.0737074	-0.122952	-0.0404048	-0.165861	-0.13966	-0.21505	0.0360315	0.100358	0.314959	0.0948539	0.186232	0.14394	-0.181989	0.0343683	-0.0367601	-0.127998
ABHD16B	0.0286312	-0.00138277	-0.140313	-0.0835002	-0.211292	-0.128091	0.0188761	0.0587949	0.129587	0.346711	0.0550194	0	0.161171	-0.298382	0.103273	-0.183634	-0.0989745
ABHD17A	0.0330792	-0.0965824	-0.299018	-0.344094	-0.282234	-0.334227	-0.29371	0.0349102	0	0.410327	0.115533	0.102637	0.00201796	0.0433578	-0.192006	0.0321818	-0.189203
ABHD17B	0.184799	-0.0524341	-0.0570811	-0.0888767	-0.0197416	-0.152841	-0.155059	0.0662508	0.147247	0.0182525	0.0562215	-0.00890226	0.12674	-0.0826474	0.00444815	-0.157327	0.0137795
ABHD17C	-0.0592237	-0.286178	-0.297541	0.0822116	-0.100936	0.171636	-0.460804	0.216918	0.330545	0.303634	0.153826	0.248353	-0.0714831	-0.248614	-0.247605	-5.96e-08	0.220077
ABHD2	0.0644826	-0.102485	-0.019706	-0.670079	0.000108474	0.0150618	0.397232	-0.103698	-0.00885965	-0.080168	0.114515	-0.156399	-0.2476	0.262843	-0.15574	-0.113755	0.18039
ABHD3	0.209274	-0.213723	0.149882	0.16231	0.0759124	-0.111926	0	0.0389843	-0.0456939	-0.603342	-0.42595	-0.138651	0.0672788	0.139006	0.0850705	-0.129699	-0.0406666
ABHD4	0.340057	-0.171431	-0.301671	0.251025	-0.299858	-0.111571	-0.672116	-0.0229122	-0.0114751	0.259136	0.18027	0.219778	0.175075	0.336769	-0.0330414	0.0342003	-0.116747
ABHD5	0.0515248	-0.106048	0.259799	0.110015	-0.0311072	-0.0300884	-0.258276	-0.00473271	-0.025435	-0.165665	-0.174822	0.0262391	0.11116	0.246503	0.113744	0.241354	0.245045
ABHD6	0.247995	-0.0903126	-0.00129667	-0.0776578	-0.486789	-0.274556	-0.505842	-0.0450931	-0.0044246	0.172349	0.11938	0.171606	0.299438	0.0475089	0.0281194	-0.132142	-0.0050297
ABHD8	0.0728855	0.0584574	-0.0417881	0.068998	0.150144	-0.31352	0.250278	-0.17743	0	0.231364	0.0513554	-0.100097	0.0494872	-0.0886593	-0.0952377	-0.140912	-0.331087
ABI1	0.0658088	-0.116106	-0.0685994	0.0533996	-0.0449397	-0.0208688	-0.0803236	0.0867028	0.0727609	-0.192517	-0.0291542	-0.028357	0.0514061	-0.00478431	-0.0247437	-0.00996702	0.0419995
ABI2	-0.132844	0.0546989	0.0741188	-0.151703	0.143982	0.389427	0.38734	-0.037783	0.0264416	0.00336408	0.000240191	-0.0702958	-0.0599316	-0.0790743	0.128871	0.0190569	0.311672
ABI2 /// RP11-363J17.1	-0.0171187	-0.0664566	-5.96e-08	-0.0362557	-0.197875	-0.0700448	-0.0703436	0.152798	0.0621209	0.247287	0.0293035	0.145883	0.094415	-0.142257	0.158853	0.142781	-0.125213
ABI3	0.036891	0.046721	0	0.087462	-0.197726	-0.188681	0.152872	0.00127032	0.148537	0.275619	-0.0147271	-0.267172	-0.0893317	0.122522	-0.187708	-0.39747	-0.23914
ABI3BP	-0.0410153	-0.0422862	-0.0249681	0.00323934	0.0810586	0.0315962	0.010316	-0.0741314	-0.0969067	0.0454754	-0.00984277	0.0442297	0.0417627	-0.0219404	-0.0520165	-0.0150007	-0.0256159
ABL1	-0.011736	0.208341	-0.0514307	0.019063	-0.0508328	-0.133884	0.119906	0	-0.108992	0.382817	0.426548	0.245494	-0.0209313	-0.196155	-0.13695	0.00867172	0.00740143
ABL2	0.0602577	-0.178202	-0.149409	-0.103653	0.104058	-0.0444417	-0.172066	0.0930003	0.0812825	0.00793001	-0.0212617	0.0989185	0.0464597	0.0174051	0.0834944	0.00946856	0.108512
ABLIM1	-0.0598784	0.256034	-0.0320698	0.0107271	0.390273	0.468766	0.864179	0.0465345	-0.200809	-0.153153	-0.0889207	-0.110281	-0.215947	0.129549	0.636327	-0.0365547	-0.403711
ABLIM2	-0.0650963	-0.0134708	0.102952	0.0379004	0.0176941	0.0258423	0.013979	0.0525522	-0.00892587	-0.0550792	0.0875371	-0.120519	0.00956855	-0.0439632	0.0598631	-0.140217	-0.113866
ABLIM3	-0.0313586	0.176496	-0.0133805	0.143529	-0.265527	-0.175224	-0.123269	0.0858184	-0.0301256	0.0887337	-0.0532994	0.0996476	-0.0900039	0.108693	0.0423861	0.116393	0
ABO	-0.0285187	0.0543275	0.0806782	0.0418622	-0.100433	-0.0445912	0.0370407	0.0715397	-0.033191	0.202005	0.215404	-0.0689797	0.022856	0.00611114	-0.034163	-0.141417	-0.136371
abParts /// IGKC /// IGKV4-1 /// IGKV4-1	0.0363307	0.0256408	-0.150107	-0.0755021	0	-0.0109145	0.0177916	0.00112173	0.0984142	0.0774455	0.0639899	-0.0641394	-0.0131568	0.000598	-0.155489	-0.154293	-0.18696
ABR	0.00180393	0.0472076	-0.0962462	-0.0834632	-0.134464	-0.0366387	0.000999985	0.0271828	-0.0152591	0.379976	0.356037	0.222451	0.077857	-0.142911	-0.0344243	-0.0514401	0.126765
ABRA	-0.0481043	0.00783046	0.0946017	0.0265378	0.032107	0.0754084	0.126933	-0.0877245	-0.0307988	-0.0181092	-0.0636161	-0.0641206	0.0577477	0.108618	0.0421614	0.0446281	-0.0561406
ABRACL	0.0540103	0.0915365	0.322939	-0.0209685	-0.427782	0.112617	-0.0506468	-0.1294	0	-0.197725	0.184083	0.153695	0.0313596	-0.0867901	-0.0703068	-0.241158	0.146108
ABT1	0.274255	-0.14579	-0.029098	0	-0.00629801	-0.0826039	-0.0355829	0.172869	0.306492	0.451665	0.34002	0.238373	0.175075	-0.0279769	-0.17971	0.0719138	-0.0311913
ABTB1	0.0822823	-0.101292	-0.0517899	0.0806524	-0.0675406	-0.0822972	-0.10802	0.0311576	0.0937568	0.122918	0.123868	0.0717792	0.0423633	-0.0340433	-0.0194138	-0.0401655	-0.0559239
ABTB2	0.185223	-0.247436	-0.0374702	0.13041	-0.076436	-0.264406	-0.0596909	0.132316	0.0640649	0.186288	0.0911821	0.0720074	0.0634478	0.00949431	0.0219409	0.120794	-0.164627
AC000111.3	0.024669	-0.000673	-0.0309482	0.0443295	0	0.11744	-0.0233234	-0.0361063	-0.0411523	0.173243	0.147416	-0.032518	0.122335	-0.111272	0.0642146	0.00590556	-0.10944
AC002059.10	-0.110413	0.10817	0.25708	0.24938	-0.112505	0.0914994	0.283543	-0.161918	-0.196081	0	-0.0215291	0.0616723	-0.0655598	0.0263882	0.0953117	-0.172757	-0.191969
AC002064.5	-0.183896	-0.0253043	0.186624	0	0.196193	0.0581217	0.0825663	-0.138483	-0.123531	0.0170065	-0.0592427	-0.193726	-0.0541596	0.0292665	0.0581217	0.172197	-0.106712
AC002310.12 /// AK056973	0.11116	0.0195856	-0.0957599	-0.0773707	-0.201014	-0.046123	0.136726	0.0846219	-0.0908266	-0.123569	0.143192	0.252894	0.100545	0.0676526	-0.112356	-0.039022	-5.96e-08
AC002310.7 /// ZNF785	-0.262612	0.0722127	-0.131343	0.0114004	0.0136802	0.0628689	0.130746	-0.121625	0.00710201	0.237345	-0.085145	-0.0106152	0.123868	-0.0476182	-0.0171936	0	-0.235327
AC003973.4	-0.0204826	0	0.062644	0.0785299	0.086379	0.0119608	-0.0922468	-0.0629058	0.00635389	-0.136127	-0.00156979	0.0278087	-0.199743	-0.00239205	0.0618219	0.0239216	-0.164833
AC003986.5 /// BC043576	0.00179416	-0.0454132	0.0878365	0.0596539	0	0.127457	-0.118186	-0.0648866	-0.0681386	-0.129774	0.0894809	-0.0521783	-0.062943	0.0929199	0.235103	0.0174179	-0.0272102
AC003989.4	-0.050273	-0.0334525	0.0762119	0.0367417	0.0633171	-0.259659	-0.0694098	0.0708299	-0.164796	-0.0508709	0.0129699	0.0588684	0.121252	0.0814448	-0.0253049	0	-0.222506
AC004158.3 /// AK055364	0.0539727	-0.124765	-0.113477	-5.96e-08	0.178513	-0.084024	-0.0641395	0.0642888	0.128764	-0.000449	0.0604013	-0.0532251	0.0558413	-0.106263	0.144948	-0.0932935	0.0853695
AC004490.1 /// AX746733	0.0847716	-5.96e-08	-0.0749036	-0.0098675	-0.286608	-0.145322	0.0703441	0.0746798	0.0895559	-0.0623451	0.0668308	0.0069525	-0.000598	-0.130297	0.0303505	0.126485	-0.18853
AC004538.3 /// BC040327	0.0316584	0.042236	0.0376011	0.0880606	-0.114561	-0.0654102	0.0838745	0.0462729	-0.175262	-0.000822	-0.00523307	-0.0316213	-0.019511	0	0.0140538	0.114374	-0.14308
AC004692.5	-0.00426048	-7.44e-05	0.0526275	-0.187894	-0.185464	-0.236821	0.202435	-0.0467958	0.0422373	0.0672045	0.0846972	0.0018696	0.172533	-0.011437	0.0220527	0	-0.0752774
AC004941.5	-0.393993	0.0724735	0.186848	0.0772581	0.0853309	0.0448151	-0.0225764	-0.246279	-0.278274	-0.175412	-0.371567	-0.247586	-0.307727	0.0492253	0.0580091	0.172943	-5.96e-08
AC004951.6 /// AX747182	-0.562227	0.378481	-0.141959	-0.645504	0.352915	0.718614	0.329891	-0.203313	-0.395974	-0.495696	-1.06061	0.113178	-0.386854	0	0.442321	0.291691	0.621956
AC005162.4	-0.151938	0.0631676	0.0752778	-0.00556938	0.0369287	0.0393953	0.198211	0	0.108768	-0.0351719	0.0305	-0.266799	-0.103348	-0.131942	0.0551692	-0.0116615	-0.162366
AC005224.2	-0.259771	0.0786791	-0.0261264	0	0.362746	0.219255	-0.137585	-0.164496	0.141025	-0.174962	-0.146032	-0.173579	-0.221833	0.0944524	0.403188	0.374632	0.0101294
AC005256.1	-0.172533	0.236074	0	0.060925	-0.021492	0.0535246	0.154592	-0.018764	-0.00784973	0.175897	0.027659	0.0340133	-0.139305	0.0938163	-0.0876121	-0.159675	-0.39631
AC005306.3	0.16715	0.0376392	-5.96e-08	-0.058084	-0.0575609	-0.339534	-0.0539727	-0.0177918	0.122036	0.0652981	0.0916485	0.348056	0.147977	0.0657472	-0.0916114	-0.172719	-0.0548697
AC005498.3	-0.00833536	0	-0.0140538	0.104208	-0.187559	-0.0968817	-0.139193	0.207219	0.0625691	0.250427	0.202509	-0.174028	0.0874626	0.0737076	-0.0281076	0.0660829	-0.272667
AC005523.2	-0.0683999	0.413616	0.274349	-0.891595	0.183074	0.244671	-0.340057	-0.0544958	0.16289	0.0787916	-0.139566	-0.233832	-0.426922	0.317781	-0.167225	0	0.159601
AC005523.3	0.0409656	0	-0.174776	0.104507	0.0645881	-0.071465	-0.0275845	-0.0218277	-0.0164457	0.215442	0.00269134	0.0645881	0.214097	-0.00478433	0.0941906	-0.0499358	-0.258201
AC005537.2	0.127979	-0.0748296	0.0672788	0.0895557	0.0565886	0	-0.00874614	-0.110861	-0.0870141	-0.0219779	0.0602516	-0.074904	0.0118112	-0.114374	0.0337887	0.444713	-0.075726
AC005592.3	7.46e-05	-0.161843	-0.0544212	0.15818	0.152723	-0.0668303	-0.0432827	-0.125513	-0.0518796	0.0369288	0.0321444	-0.110935	0	0.0716145	0.119009	0.0636907	-0.0781183
AC005606.14	0.156162	0.156162	0.0029153	-0.116991	-0.169319	-0.132054	0.00302786	0.0324806	-0.063242	-0.0344992	-0.00844722	0.0205196	0.187858	0.0988625	-0.0299765	0	-0.221123
AC005754.7 /// BC016751	-0.100918	-0.0856683	-0.0113625	0.203108	0	0.0581591	-0.0107644	0.144725	-0.0230989	-0.0432079	-0.0556917	0.0926209	0.0182777	0.0665314	0.0289301	0.26336	-0.193464
AC005785.2	0.00762564	0.149584	0.00904557	0.108394	0.0757263	-0.129773	0.014951	-0.0407408	0.096321	-0.133361	-0.0577104	-0.0586076	-0.0797629	0	-0.0243693	0.0917237	-0.165917
AC005838.2	-0.102488	0	0.0086716	0.247586	0.000972	0.0600655	0.0485906	-0.0921719	-0.127979	-0.248633	0.077745	-0.0621955	-0.179784	0.28986	-0.0804352	0.0992367	-0.295728
AC006026.13	0.0962086	0	-0.0565145	-0.0688119	-0.029304	0.0355454	-0.21989	0.51573	0.0980027	0.694206	-0.0199599	0.176532	-0.00452282	-0.0766235	0.072175	0.0379749	-0.148612
AC006129.2	0.0878362	-0.184269	0.127082	-0.110188	-0.109366	-0.086416	0.0753521	0.219479	0.193464	-0.0254539	-0.0518048	0.0403673	0.16659	0	0.233233	-0.0938166	-0.095835
AC006538.1	0.105217	0.0872382	0.00269122	0	-0.0293785	-0.0664566	-0.0236223	-0.235402	0.0785668	0.256706	0.0943398	0.00336391	0.0978535	-0.114	-0.0709419	-0.211031	-0.292364
AC007228.11 /// BX647249	-0.0852198	0.184867	0.0564018	0.112281	0.0464221	0	0.153919	-0.120205	-0.206808	-0.0539726	-0.106001	-0.212265	-0.16745	0.0397326	0.0260149	0.221796	-0.247736
AC007255.8 /// BC038570	0.0222769	-0.103759	-0.010615	0.211031	-0.0990496	0.0248184	-0.0751281	0.0159228	0.11415	-0.303503	0.0102413	0.124915	-0.108394	0	-0.00373763	0.0609996	-0.0467214
AC007292.3	-0.163637	0.128017	0.277489	-0.155713	-0.23413	0.249381	0.0470209	-0.156759	-5.96e-08	-0.0489636	-0.13396	-0.0625697	-0.0102407	0.0289297	0.124691	0.0506839	0.190399
AC007349.5	-0.0603268	0.0165207	0.0842478	0.0890325	-0.087388	-0.0247438	0.0205572	0	0.0593551	0.190624	-0.132241	0.0743058	0.0395449	-0.0242207	-0.134894	-0.00239223	-0.283057
AC007362.3	0.127107	-0.115371	-0.0263635	-0.142793	-0.0556422	0.00708918	-0.114287	0.0577478	0.0453633	-0.0824041	0.119956	0.174776	0.0855439	-0.0222271	-0.0542466	-0.0221524	-0.00781176
AC007364.1 /// FLJ32955	-0.10032	-0.0916119	0.0177918	0.0390968	0	0.0689234	0.0189499	-0.160685	-0.117962	-0.0222025	0.168646	-0.00717646	0.0985264	-0.0722127	0.0420117	0.0302007	-0.101217
AC007365.3	-0.126783	-0.0134554	0.01996	0.0212307	-0.0931063	-0.100395	0.0835753	-0.0368909	0.10503	0.106339	0	-0.14521	0.12697	0.00642875	0.0530015	-0.0308732	-0.289374
AC007389.3	-0.251586	0.0765114	0.0225382	0.208191	0	0.180046	0.0639153	-0.0481796	-0.0404425	-0.211069	0.0787535	-0.160312	-0.193651	0.0514308	0.0754643	-0.019474	-0.070157
AC007401.2	0	-0.197426	-0.0611489	0.0839492	0.0399188	-0.0512814	0.00104659	-0.0518047	0.127232	-0.0729602	0.0224266	-0.112131	0.0870141	-0.158703	0.0635414	0.116467	-0.0780436
AC007557.2 /// BC031974	-0.0756514	0.000747	0.0311727	-0.0171187	0	-0.00598028	-0.0423109	-0.0391712	-0.014502	0.0319201	0.188755	-0.130147	-0.0998717	0.208116	0.130671	0.0680265	0.121214
AC007680.2	0.21432	0.0171933	0	0.0556917	-0.159377	0.17485	0.0343118	-0.0568137	0.00515797	-0.0286312	-0.175	0.0332657	0.120654	-0.241008	-0.0535244	-0.0358825	-0.0998721
AC007787.2	0.0102416	-0.206621	-0.0878362	0.0241457	-0.0925836	0	-0.112842	0.00747597	-0.121476	0.0162965	0.0233236	-0.265452	0.0162965	0.0309849	-0.20793	0.105478	-0.169618
AC007967.3 /// RBMY2TP /// RBMY2TP	-0.0758008	0.0454135	-0.0167451	-0.105104	-0.12783	-0.0568137	-0.138183	-0.0232487	0.0350595	0.179112	0.079464	0.112206	0.0976291	0.0794635	0.123045	-0.0415634	0
AC008088.4	-0.0143528	-0.0825286	-0.089107	0.0872384	0.0562902	-0.0433573	0.102563	0.0589066	0.100171	0.0364805	0.205874	0.0224266	-0.0490384	-0.0475435	0	-0.115495	-0.0403671
AC008746.12	0.117962	-0.122223	-0.0447028	0.112505	0.0638402	-0.189801	-0.0595794	-0.134932	0.0315461	0	0.0207068	-0.0544961	-0.0912004	0.0426848	0.153321	0.109291	-0.0528513
AC008753.4	0.137996	-0.159451	-0.0819311	0.0102406	-0.0907898	-0.132914	-0.0636911	0.0906763	0.199893	0.149508	0.103085	0.260556	0.37422	-0.000299	-0.0814824	-5.96e-08	-0.0146522
AC009120.6	0.0952373	-0.21604	0.0621209	0.149135	-0.134633	0	-0.120877	-0.0239211	0.117439	-0.148911	-0.192978	0.283021	-0.0127831	0.173879	-0.0148764	0.138221	0.157956
AC009133.15	0	-0.0307241	0.00919477	-0.0408156	0.0491512	-0.132464	0.121177	-0.0328918	0.0449276	0.242578	0.0914245	-0.114075	-0.0211556	0.0147266	-0.0396944	-0.00366309	0.0259776
AC009237.8 /// AK055967	-0.0703441	0.336843	0.0612984	0.272255	0.00799858	0.0654848	0.103908	-0.13396	-0.165955	-0.189465	-0.0760252	0.06242	0.167973	-0.0435819	0	-0.0950876	-0.0974049
AC009502.4	-0.00373787	0.0826035	0.00523281	0.329966	0.0810333	0.0934429	-0.0106158	-0.0497869	-0.164759	-0.309035	-0.0024671	-0.074007	0	0.150406	0.178962	0.0799871	-0.00784937
AC009947.3 /// RBMY2AP /// RBMY2AP /// RBMY2BP /// RBMY2BP /// RBMY2DP /// RBMY2DP	-0.0439555	0.178663	0.122298	-0.00627953	-0.100246	-0.0400684	0.0383488	0.0418625	-0.0607004	0.157657	0	0.022501	-0.107273	0.0518794	0.109889	-0.0414887	-0.0599527
AC010095.5 /// RP13-1039J1.3	0.0196605	-0.148088	0.0987506	-0.209985	-0.357176	-0.182251	0	0.107048	-0.0713152	0.0325933	0.217685	0.0867148	0.0630923	-0.156685	0.176383	-0.132539	-0.229496
AC010145.3 /// MYCNUN	0.000299	0.0382743	-0.115869	0.213723	0.00934441	-0.0263881	-0.0894809	-0.116243	-0.0750536	-0.0343117	0.0343126	0	-0.0740814	0.00687768	0.0379005	0.0277338	-0.137249
AC010145.4	-0.259173	0.144948	0.235999	0.15833	-0.089107	0	0.186661	-0.0805855	0.168497	0.115271	0.132689	-0.0269118	-0.175598	-0.0679517	-0.0956855	0.053524	-0.213798
AC010524.4	-0.185503	0.0390219	-0.125699	0.0319575	0.163039	0.0426098	0.0296402	-0.0409653	-0.121139	-0.205948	0.00803625	-0.0437686	-0.165394	0.0803234	0.215143	0.260444	0.0211929
AC010980.2 /// LOC440934 /// LOC440934	0.0217533	0.261902	0.134221	-0.0629807	-0.167487	0.110674	0.0984888	-0.169992	0.0506086	0.138483	-0.0953494	-0.0591684	0.104245	-0.067765	-0.169319	-0.136539	0
AC011997.1 /// BC021693	-0.0108392	0.155339	-0.102488	0.276442	0.0707176	-0.0100918	-0.125139	0.0484409	0.134633	0.216937	0.210732	-0.0523281	-0.125924	0.110337	-0.039321	0	-0.0227254
AC012065.7	-0.0285559	0.265602	-0.0671665	0.0633168	0.0624201	0	0.0352841	0.0557296	-0.0322189	0.14764	-0.0115122	-0.0636163	0.0901539	-0.0126333	-0.139828	0.131979	-0.0432079
AC012360.6	0	0.0134182	-0.0526645	0.0426473	-0.0319204	-0.0130821	0.0153246	0.0629427	0.138968	-0.0906398	0.151489	-0.0999468	0.125699	0.098339	-0.218545	-0.176234	-0.093705
AC012499.1	-0.0923963	0.0858183	0.0485904	-0.0044105	0.0610742	0.00784921	0.105516	0.0677273	-0.0165952	-0.139641	0.128727	-0.0938916	-0.0619715	-0.0305743	-0.0653351	0.154966	0
AC012531.25	-0.327648	-0.00224258	0.0852948	0.169094	0.171711	0.0157733	0.020782	-0.100171	-0.317033	-0.299728	0.0203333	-0.299279	-0.146593	0.00777422	0.00433589	0	-0.202397
AC013463.2	0.0870139	0	-0.0558417	0.128801	0.0366293	-0.0222023	-0.0271736	0.204752	-0.16289	0.0710914	-0.0740817	-0.13254	0.22972	0.0236974	0.10503	-0.108095	-0.19638
AC013733.4	-0.0450395	-0.0993859	-0.0506089	0.041937	-0.00299026	-0.125662	-0.0568134	0.0873505	0.0719138	-0.0608501	0.0472448	-0.0793519	0.073147	-0.00691488	0.00743804	0.094153	-0.0604017
AC016831.7	-0.0212307	-0.0192867	0.00732569	0	0.0856682	0.108543	-0.173505	-0.00239229	-0.0446286	0.0420866	-0.363755	0.0744552	-0.0814825	0.112132	0.0768472	-0.0829778	0.113626
AC016999.2	0.127232	0.0309111	0	-0.190474	0.00755028	-0.186362	-0.0953121	0.205089	0.0253417	0.218246	0.070942	-0.0858932	0.114636	-0.112057	-0.131119	-0.145958	-0.238803
AC017002.2	0.0833509	0.0438058	0.0477679	-0.192044	-0.00306533	0.217834	0.0512063	-0.143005	0	-0.0467964	0.0197348	-0.265378	-0.104469	-0.125289	0.1063	-0.17115	0.0648119
AC017104.6	0.0123339	0.178139	0.00485895	0.169094	-0.045825	-0.0612984	0.10817	-0.0216044	-0.0186891	0.00754933	0.0833502	-0.047245	-0.169991	0	0.0854435	-0.0175676	-0.322192
AC018462.2 /// BC071802	-0.454431	0.216376	0	-0.28059	0.101255	0.435201	0.0895556	-0.314061	-0.377921	-0.431781	-0.578468	-0.136968	-0.442172	0.169151	0.2759	0.0143903	0.113683
AC018755.16	0.0847345	0.0600653	-0.173168	-0.180644	-0.152686	-0.194697	0.0603643	-0.0260515	0.0796509	0.0204453	0.234392	0.0235854	0.0898547	-0.320734	-0.383995	0	-0.212358
AC018755.17	-0.158105	0.177691	-0.101068	0.116692	-0.0900791	0.0897798	0.0329665	-0.0189877	0.0589812	0.0119607	0	-0.0232487	-0.145846	0.057187	0.0513188	-0.115645	-0.125961
AC018766.6	-0.00762483	-0.13396	0.0855191	0.194361	0.0516553	-0.136127	0.0524775	0.0538978	-0.178663	-0.0625693	0.00747562	-0.151677	0.029902	-0.110412	-0.00523277	0.00336402	0
AC018816.3	0.123046	-0.11273	-5.96e-08	0.0323691	0.0105409	-0.0926581	0.160161	-0.073184	-0.172683	0.330713	-0.10944	-0.101068	0.159077	-0.0843229	0.0342374	0.256931	-0.180307
AC024560.2	0.0174925	-0.0596543	-0.156386	0.487547	-0.169543	0.0438056	0.00186865	0.0318453	-0.098975	-0.0738573	0	0.43507	-0.0904527	-0.127232	0.160423	0.19481	-0.0577107
AC025442.3	0.0820432	0.0866214	-0.0186885	0.103759	-0.0297149	-0.214134	-0.00362565	-0.0222392	0.00702736	0.0805294	0.122111	-0.0809589	0.092957	-0.0809215	-0.0920597	-0.0467961	-0.25637
AC064852.4	-0.051581	0	-0.0719137	0.0311724	-0.0803614	0.125512	-0.00769991	0.0671296	0.149882	0.283543	-0.0577481	0.108767	0.0618589	-0.0900045	0.0931439	-0.0311727	-0.0769224
AC067956.1	0.265378	-0.071764	-0.115907	0.312772	0.088696	-0.0195484	-0.0343871	0.0192122	0.0296028	-0.0503094	0.0390217	-0.0569629	0.0178664	-0.0928821	-0.252445	0.183223	0
AC068039.4	-0.783686	0.0312477	0	-0.0368535	0.397582	0.118673	0.193165	-0.11273	-0.726051	-0.538044	-0.971993	-0.339123	-0.80402	0.535354	0.175822	0.111683	0.35841
AC068138.1	0	0.0227256	0.054234	0.0894065	-0.0203328	0.0512066	0.0121852	-0.0255656	-0.0291543	0.270574	0.161021	-0.145173	-0.0184269	-0.144201	0.0891071	-0.0789404	-0.0485157
AC068831.3	0.0366295	-0.00015	0.0337141	-0.154667	-0.0595047	-0.0137551	-0.0363304	0.172682	0.141435	0.223067	0.137697	0.151602	0.156237	0	-0.148312	-0.0503843	-0.138221
AC069277.2 /// AF279782	-0.128727	0.09135	0.0519541	-0.0507584	-0.155639	0.116393	0.160273	0.00396205	-0.0146144	-0.0238465	0	0.047768	-0.121999	-0.126148	0.0211183	-0.0501602	0.0391712
AC073283.7	0.00807379	-0.0482912	-0.0550189	0.547052	0.0359945	-0.023921	-0.110524	0.143977	-0.113626	-0.0322933	0	0.178813	-0.0406666	0.0475064	0.217834	0.0146523	-0.156087
AC073321.4	-0.0685117	-0.0824912	-0.0885462	0.155526	0	-0.0850332	-0.280889	0.019922	-0.0676901	-0.0223138	0.0430958	-0.0256779	0.128577	0.0432456	0.00900813	0.0568507	0.0486276
AC074212.6	0.0333775	0.101254	-0.0848838	-0.029061	-0.0234731	-0.0936303	0.0614853	0.0142217	0.0527392	0.190474	-0.00248554	0.0474685	0.0537852	-0.0758198	-0.0820804	-0.0982834	-0.262482
AC078842.4 /// AK094915	-0.153246	0	0.0606631	0.195071	0.0261267	-0.208714	-0.0149135	-0.0256407	-0.107796	-0.123905	0.0802114	0.0425729	-0.174776	0.0402176	0.174626	0.0509074	-0.0965827
AC078883.3 /// AC078883.4	-0.115271	0.0207071	-0.163637	-0.144724	-0.0866403	-0.301783	-7.48e-05	0.0920969	0.0888827	-0.166627	0.098302	0.0941159	0.0519543	0.0599528	-0.0262389	0.0112878	0
AC079305.10	0.0564771	-0.11116	-0.0555422	0.363904	-0.0574861	0.121924	-0.198398	0.181504	-0.158105	0.377622	-0.0343118	0.214471	-0.0314713	-0.233757	0.0337143	0.268443	0
AC079741.2	-0.0946388	0	0.0625322	0.0297523	-0.125139	0.153246	-0.102712	-0.127382	-0.0832014	0.00448519	-0.0156236	0.200566	0.0217536	0.129064	-0.0748291	0.137324	-0.0116614
AC079767.4	0.515244	-0.0474682	0.2209	0.415373	-0.0673533	-0.021678	-0.381546	-0.146481	0.492706	0.185018	0.336694	0.148762	-0.104955	-0.129175	0.187185	-0.045413	0
AC079807.4	0.0519543	-0.0849957	0	0.262388	0.280403	0.0408159	-0.15205	0.15063	-0.0558042	-0.0202961	0.209387	-0.203706	-0.0537109	0.12626	-0.137511	0.0479175	-0.0709419
AC083843.1	-0.0721379	-0.14521	-0.0964329	0.0740253	0.102152	-0.0951248	-0.0410775	0.0975545	-0.0262762	-0.183316	-0.16289	0.00669048	-0.144388	0.0353773	0.249007	0.164609	-0.000448504
AC083949.1	-0.363007	0.10675	0.442546	-0.910807	0.0843049	0.497341	0.116841	-0.35426	-0.429987	-0.513562	-0.593175	-0.465196	-0.395338	0	0.111384	0.381528	0.586971
AC084219.3	0.0401425	0.0538227	0	0.0619709	-0.0278092	-0.0465724	0.0946384	-0.0837999	0.143827	0.0748286	0.0784917	-0.0660086	-0.0688491	-0.0726618	-0.0481419	0.16117	-0.196006
AC087501.1	-0.0966574	0.14779	0.207518	0.0689983	0.00127092	-0.0404421	0.0693721	-0.0230989	-0.0441798	0.0954614	0.0340133	0	0.0159976	-0.143902	-0.112281	-0.188829	-0.10503
AC090627.1	-0.051057	-0.0917982	-0.0948632	0.158105	0.0379005	-0.148761	0.0234734	0	0.0591307	0.0497863	0.0260145	0.0593551	0.0521787	-0.0828278	-0.0452263	-0.0739319	-0.11273
AC091133.1	0.294121	-0.165057	-0.314417	0.169655	0.14394	-0.109552	-0.00717634	0.105852	0	0.0132313	-0.0174922	0.22901	0.098115	-0.05173	-0.226057	-0.19993	0.0531883
AC091633.3	0.0517673	-0.0187633	0.0320694	0.0941903	-0.0743807	-0.00456006	-0.107048	0.0740067	-0.00112126	-0.0160348	0.116056	-0.068176	0.113141	-0.0850332	0.0193238	0.058383	0
AC092155.4 /// BC038779	-0.0706427	0.0494127	-0.0597287	0.052328	0.0858928	0.117888	-0.0903779	-0.00456006	0.132726	0.116991	-0.0248931	0.00717657	-0.0838742	-0.0970309	-0.00736312	0.0337891	0
AC092192.1	0.0184644	0.062121	-0.0737078	0.0281825	0.0406664	-0.0215294	0.121551	-0.125886	0.0651858	0.144799	-0.0633917	-0.108394	-0.124615	-0.0626442	0.126783	-0.0020184	0
AC092620.2	-0.179784	-0.158778	-0.155713	0.650513	0.197053	0	0.0119608	-0.203892	-0.364465	-0.137996	-0.259248	0.0303505	-0.211629	0.0969565	0.192867	0.392834	0.469682
AC092660.1	-0.159899	-0.0204823	0.133287	0.0653355	0	0.0989001	0.0356581	-0.0795755	-0.078417	-0.135155	0.137548	-0.0953116	-0.251174	0.0254917	0.00235518	0.138371	-0.0313966
AC092667.2	-0.0187635	0.0379377	0	-0.00545688	0.0815568	0.0886586	-0.0520292	-0.0682506	0.0830522	-0.0257154	0.0367045	-0.145098	0.00470946	0.0349102	0.0105404	-0.0144276	-0.108842
AC099684.1 /// BC040634	0.112543	0.0309856	-0.00818566	-0.0073633	-0.0969939	-0.11785	0.00287798	0.00773695	0.0273974	0.206434	-0.135193	0.0461233	0	-0.113028	0.0468337	-0.0519917	-0.233869
AC099850.1 /// BC017255	-0.0420117	0	-0.0710165	-0.0750532	-0.186736	-0.0506463	-0.0396194	-0.00590557	0.0316959	0.1938	0.198323	0.176121	0.275619	3.73e-05	0.114972	-0.00784937	0.0609248
AC100830.4	0	-0.0466463	0.0469835	0.241569	0.109291	-0.057187	-0.0586073	0.166552	0.0846969	0.0299018	-0.0204825	-0.11714	-0.240111	0.139268	0.230393	-0.0719136	-0.0275842
AC104537.2 /// TCEB1P28	0.0833511	0.00239205	0.0725119	0.160199	0	-0.147864	-0.080884	-0.120205	-0.11101	-0.00313953	-0.0891076	-0.0765484	0.250875	0.154891	0.226506	0.207817	-0.027659
AC104667.3	0.0372649	0.00710153	-0.0459366	-0.176271	-0.163264	-0.130671	0.0268364	0	0.0230989	0.141285	0.0267992	0.0297899	-0.0704937	-0.024744	0.123569	-0.0938168	-0.142145
AC106801.1	0.0566635	-0.148911	-0.0624953	0.205948	0.0791646	0	0.079463	-0.117365	0.107197	-0.204752	0.0097179	-0.0572996	-0.207257	-0.11273	0.0275087	0.0773706	-0.168347
AC108056.1	-0.109441	-0.175748	0	0.104357	0.0862663	0.0184641	-0.0531509	-0.0255666	-0.00149565	-0.205649	0.0300507	-0.364278	-0.0913503	0.124989	0.12312	0.265378	0.17171
AC112198.1	0.00194349	-0.018427	0.146518	0.0207818	-0.127269	0.116617	0.222992	0.018763	-0.0543466	0.0758009	-0.095985	0.0873132	-0.00926945	-0.189876	-0.00444792	-5.96e-08	-0.0680266
AC114730.11	0.0817442	0.0235099	0.0620088	-0.0837624	-0.245456	0.0602145	-0.139828	0.0312843	0.00676508	0.154779	0.132352	-5.96e-08	-0.133325	-0.166515	-0.0732222	-0.152163	-0.0837624
AC114752.3	-0.145024	0.0488145	0.159825	0.0344243	0.130371	0.0112876	-0.056365	-0.0316587	-0.0602522	0.0502722	-0.00956867	-0.0201092	0	-0.0670922	0.0220522	0.0661573	-0.172608
AC124997.1	-0.0269114	-0.101666	0.0734089	-0.126185	-0.111832	0.00418632	0.0798377	0.00433577	0.0632421	0.260369	0.0865657	0	0.27618	-0.183746	-0.0828278	-0.274797	-0.085519
AC128677.4 /// CH17-132F21.1 /// IGKV1OR-1 /// IGKV1OR-1 /// IGKV1OR10-1 /// IGKV1OR10-1 /// IGKV1OR2-2	-0.00538257	0.081781	0.0173049	0.16117	0.0611486	-0.184681	0	-0.0761004	0.0207438	-0.0965085	-0.0435448	0.00923197	-0.202136	0.0398063	0.227178	-0.0575614	-0.0612617
AC136289.1	0.0906768	0.151153	0.0324435	0.0066533	-0.10589	0.138221	0	0.0268369	0.122896	0.0728855	-0.0386482	-0.101031	-0.00568153	-0.0454507	-0.193838	-0.134782	-0.0361438
AC139100.2 /// PARD6G-AS1	0.0272107	-0.116019	-0.0677274	0.209537	0.0618592	-0.256333	-0.0285936	0.274797	-0.172383	-0.000299	0.0229497	-0.0411148	-0.0401428	0	0.0526271	0.221797	0.0112133
AC139100.3	-0.0487397	0.411	0.107684	0.22374	0.207294	0.0233984	0.0830524	-0.119868	-0.16031	0.0617471	-0.0834258	-0.0441797	-0.232934	0	0.137398	-0.0118108	-0.153919
AC141928.1	0.073166	0.0591867	-0.0622145	-0.0381808	-0.0883971	-0.105198	0.0452263	-0.0962648	-0.0457685	0.0784735	0.0369098	-0.0469644	-0.0439742	-0.058402	-0.0376577	-0.040648	-0.289299
AC144652.1	0.221311	-0.0369282	-0.0966949	0.00672826	0	-0.10574	-0.274087	0.0728855	0.0389843	0.251885	0.0405168	0.17115	0.319164	-0.0121469	-0.221983	-0.135641	-0.0538597
AC145343.2	0.288776	0.0817442	-0.0132318	-0.05472	-0.101853	-0.127232	0.0960589	0.0251178	0.0316958	-0.0183897	-0.0366297	0.0701942	-0.0196605	-0.202808	0.0394702	0.00530763	-5.96e-08
ACAA1	0.245783	-0.00128028	-0.100853	-0.186306	-0.180532	-0.139221	-0.406019	0.161161	0.256978	0.455226	0.270545	0.228403	0.159573	-0.00396199	-0.120027	0.0485068	-0.0457311
ACAA2	0.157208	-0.218357	-0.149185	-0.0322936	-0.12773	-0.0559661	-0.406651	0.267745	0.0339136	0.0305998	0.0147391	0.0296776	0.102837	-0.157246	-0.107484	-0.021554	-0.1446
ACACA	0.0810709	-0.0304067	0.00874591	0.0718572	0.031322	-0.122766	-0.142389	0.000859703	-0.0199036	-0.0112503	0.0679889	-0.101068	0.243325	-0.129718	-0.0695963	0.00170039	0.0229309
ACACB	0.103855	-0.138101	-0.0734836	-0.0508846	-0.112033	-0.20011	-0.0585109	-0.0140928	-0.0504202	0.290883	0.0805945	0.232481	-0.00969164	0.329819	0.0695137	0.13398	-0.104373
ACAD10	0.119177	0.130474	-0.128045	-0.116953	-0.0749881	-0.0231927	-0.0285094	0.0803329	0.14978	0.160825	0.300531	0.211564	0.24511	-0.0911815	0.00429865	-0.0409374	-0.0453666
ACAD11 /// NPHP3 /// NPHP3-ACAD11	0	-0.23114	-0.370482	0.601174	0.25723	-0.0112133	-0.289598	0.00605487	-0.271507	-0.458693	-0.221048	0.199145	-0.0586071	0.617471	0.398366	0.228076	0.271732
ACAD8	0.191391	-0.0672412	-0.211367	0	-0.171784	-0.263695	-0.0192866	0.16132	0.375417	0.448227	0.252072	0.461534	0.365736	-0.195669	-0.284066	-0.0729599	0.0302009
ACAD9	0	0.00056	-0.21034	-0.102116	-0.152611	-0.276423	-0.443126	0.0883598	0.068512	0.258649	0.133361	0.252221	0.0696698	-0.137548	-0.136802	0.00822171	-0.0291367
ACADL	-0.0652793	0.0519541	-0.0979842	0.032406	0.0222769	-0.0371715	-0.0222768	-0.0392086	0.074605	-0.0161095	-0.0238653	-0.093256	0.050347	0.00123349	-0.0866776	0.0193987	-0.0574859
ACADM	-0.207705	-0.0305372	0.163562	0.282272	0.205967	0.178215	-0.142688	-0.0214362	-0.0666809	-0.562302	-0.13695	-0.251623	0	0.111832	0.0932565	0.179653	0.0955358
ACADS	0.304251	0	-0.100021	0.00254153	-0.230505	-0.203033	-0.185055	0.0547199	0.0224266	0.378742	0.0810337	0.111272	0.12484	-0.0840797	-0.1257	-0.0693722	-0.317856
ACADSB	-0.00145769	-0.177672	-0.284515	-0.0897984	-0.139809	0.0707545	-0.486688	0.145267	0.112543	-0.100563	-0.0133808	0.136277	0.151546	0.230991	-0.243569	-0.27275	0.150593
ACADVL	-0.0647002	-0.0614109	-0.171748	0.127942	-0.114075	-0.212191	-0.202473	0.232971	-0.00669102	0.178251	0	0.361923	0.0417871	0.0654478	0.0538978	0.0761365	-0.133923
ACAN	-0.0145113	-0.0108671	0.0375736	0.0805761	0.0225012	-0.081398	-0.0478895	-0.0646437	-0.164674	-0.0265656	-0.0963023	-0.0221551	-0.0212766	0.00650398	0.00754107	0.139361	-0.0228187
ACAP1	0.0913993	0.0704932	-0.0996976	-0.0798003	0.0146519	-0.0497864	0.349564	-0.00434826	0.0155612	0.250726	0.173717	0.080149	-0.0245072	-0.218931	-0.138345	-0.222569	-0.278734
ACAP2	-0.0551937	-0.112057	0.0956731	-0.112667	-0.0587882	0.0749723	-0.222076	0.0257405	0.057243	-0.512927	-0.0602397	-0.127494	0.0385608	-0.00062285	-0.107733	0.0952121	0.322141
ACAP3	-0.098115	0.305016	-0.0605697	0.235925	-0.077296	-0.110767	-0.12013	0.133623	-0.0109143	0.282291	0.11415	0.102712	0.0219777	-0.040554	-0.0275097	0.0799308	-0.122354
ACAT1	0.0403673	-0.0266625	0.0356577	-0.0540226	-0.0514558	-0.0205823	-0.149882	0.0913747	-0.0534494	-0.069397	-0.0802115	0.0476185	0.127232	-0.129873	0.0712657	0.0418626	-0.0356578
ACAT2	0.0469636	-0.25011	-0.257212	0	-0.398647	-0.10903	-0.947885	0.174121	0.254033	0.159899	0.113401	0.34344	0.00910003	-0.0127463	-0.323985	-0.0199226	0.0596909
ACBD3	-0.00654133	0.0468707	0.0237343	-0.318734	0.015661	0.0576169	-0.118	-0.141304	-0.000971814	-0.503414	-0.231776	-0.0960593	0.0304996	0.369137	0.0806227	0.30212	0.249642
ACBD4	0.00448555	0	-0.0155488	0.121925	-0.146743	-0.107123	0.205649	0.000299	-0.0428343	0.0251173	0.131269	0.107571	0.0379753	-0.066681	-0.0509077	-0.0421615	-0.164758
ACBD5	0.222898	-0.429295	0.0190999	-0.106188	-0.0923398	-0.0466092	-0.365941	0.33817	0.242867	-0.444041	0.0311351	0.137782	0.0767729	0.0350599	-0.020109	-0.0229683	0.12854
ACBD6	0.24041	-0.0187073	-0.0299573	-0.168795	-0.192418	-0.0496369	-0.12441	0.253455	0.185728	0.52343	0.275077	0.0262021	0.232075	0	0.0396013	-0.0221457	-0.0495243
ACCS	0.0441056	-0.0289307	-0.267621	0.0138292	-0.0609998	-0.149808	-0.338786	0	-0.0331917	0.124242	0.00769957	0.956632	0.198547	0.0154	0.0974798	-0.0456743	-0.0186138
ACD	0.177878	-0.0249677	0	0.103983	-0.183597	0.00444793	-0.061336	0.0407409	-0.0370779	0.500406	0.317033	0.26635	0.321294	-0.0310226	-0.0340133	-0.127605	-0.0531497
ACE	-0.00732588	0.144276	0.0846591	-0.361064	-0.0873134	-0.144267	0.423035	-0.371305	-0.183868	0.523243	0.129344	0.103311	0.758327	-0.23428	0.0157173	0.117364	-0.0875375
ACE2	-0.0723995	-0.0364987	0.0720633	-0.00792393	0.00284062	-0.018296	-0.0981524	0.122896	0.0507769	-0.0296774	0.125064	-0.0486651	-0.0820429	-0.107235	0.0530385	-0.0302381	-0.161843
ACER1	0.158704	0.190399	0.106899	-0.00814816	0.058981	-0.0785665	-0.0822296	-0.0783424	0	0.163263	-0.0135304	0.054122	-0.142108	0.00814817	0.0236972	-0.0331163	-0.213349
ACER3	-0.026687	0.0175113	0.141009	-0.0878489	0.12574	-0.0441485	-0.148038	-0.101759	0.00986786	-0.461639	-0.25874	-0.126986	0.0426663	0.156034	0.197588	0.105827	0.376127
ACHE	0.0453388	0.0449647	-0.0300637	0.00859675	-0.0284065	-0.128727	0.0422488	-0.00475938	0.0476435	0.145323	0.133237	0.000162141	-0.00333911	-0.105877	-0.0380997	-0.103784	-0.119881
ACIN1	-0.130708	0.116467	-0.112393	0.184232	-0.0129327	0	0.0951619	0.0200343	-0.00220578	0.0632043	-0.0450024	0.167225	0.022202	-0.039321	0.00650361	-0.113627	-0.0476193
ACKR1	-0.0484038	0.0330415	0	0.145322	-0.0172692	0.0120349	-0.180532	-0.0174928	-0.0146522	0.0602517	0.0190249	0.0521784	0.0764732	-0.163226	-0.148462	0.127904	-0.155265
ACKR1 /// CADM3	-0.0135305	0.118038	-0.0871634	-0.0601773	0.0899296	-0.0287056	0.0331164	-0.023622	0.114599	0.0321446	0.107198	0.00568156	0.00971849	-0.0556168	-0.0442542	0	-0.140912
ACKR2	-0.0977165	-0.0705558	0.103846	0.120267	0.096483	0.0310354	0.00220502	-0.033378	0.00287794	0.0248558	0.0354709	0.0262759	-0.105566	-0.100657	-0.0407787	0.0726984	-0.178651
ACKR3	0.0674844	-0.0864346	0.00670929	0.0238841	-0.112524	-0.0654287	0.0762309	0.0791276	-0.0465905	0.135025	0.00239228	-0.0405543	-0.0399375	0.0752217	-0.117607	-0.11058	-0.169468
ACKR3 /// AK023507	0.224413	0.0164459	0.187932	0	-0.0214541	0.201201	0.262463	0.106899	-0.0642888	-0.0207068	-0.0762493	-0.0690731	-0.161843	-0.167749	0.0868648	0.0101664	-0.275357
ACKR4	0.0821924	-0.0937046	-0.0957975	0.333068	-0.14237	0.0721754	-0.103124	0.103348	0.174738	0.134969	0.0878736	-0.050571	0.0315837	-0.101105	0	-0.186624	-0.0551315
ACLY	0.175542	0.0351845	-0.00838495	-0.139367	-0.113838	-0.108705	-0.16958	0.130702	0.0350973	0.236342	0.176594	0.166129	0.150748	-0.0285682	-0.0227999	-0.157077	-0.0302131
ACMSD	-0.0213422	0.0422364	-0.0300138	0.00373797	0.0496369	0.1673	-0.0556171	0.143678	-0.0888827	-0.0359568	0.10047	-0.000897	0.102638	-0.0212302	0	0.0276592	-0.163562
ACN9	0.15476	0	0.0681943	-0.0609813	0.0414144	-0.0886401	-0.141566	0.223459	-0.0627752	-0.0997038	0.0113811	-0.0439367	-0.0180721	-0.109272	0.20036	0.154013	0.314286
ACO1	0.986272	-0.0885089	-0.138744	0.0333404	0.167001	-0.00142049	-0.494799	0.00216768	0.0868645	0.100021	-0.10603	0.0691853	-0.0187824	-0.224235	-0.151518	0.0179411	0.0375268
ACO2	0.112879	-0.0795763	-0.271508	0.0296028	0.00336357	-0.158274	-0.1998	0.126634	-0.119196	0.157675	0.104731	0.00412988	0.150331	-0.12983	-0.0428906	0.00698925	0.010241
ACOT1 /// ACOT2	-0.290832	-0.159115	-0.103124	0	-0.0143155	-0.333741	-1.34173	0.0188198	0.132129	0.15605	0.0422736	0.205761	0.391675	0.251325	-0.443031	0.090415	-0.113048
ACOT11	-0.0776416	0.190904	0.0622051	-0.0664006	-0.0980872	-0.0662137	0.107441	-0.030369	-0.16217	0.159087	0.03919	0.0186509	0.0666621	-0.00356952	0.00869018	-0.0246222	-0.0542904
ACOT12	0.0509825	0.0428341	0.106076	0	-0.0466467	-0.0548698	0.0345365	-0.00583104	0.0124091	-0.0835754	0.107796	-0.149583	-0.0460488	-0.0959847	-0.00762501	0.0521784	0.0156235
ACOT13	0.212602	0.078548	-0.0222397	0.0160347	-0.253268	-0.192492	-0.666565	-0.0770344	0.047039	0.331124	0	0.195053	0.257604	-0.0868645	-0.12327	0.12882	-0.0903214
ACOT4	0.100058	-0.0946026	-0.125774	0	-0.288589	-0.342749	-0.866964	0.0597657	0.0461234	0.358446	0.0142402	0.211032	0.29883	-0.273078	-0.170272	0.0701561	-0.197333
ACOT6	-0.0350599	0.0638402	-0.0382742	0.192044	0.00882109	-0.0771466	0.0874624	0.0870886	0	0.180532	-0.00388715	0.0638402	0.0215292	-0.0516558	-0.148911	-0.0512814	-0.125289
ACOT7	0.129493	-0.152798	-0.296476	-0.476055	0.0355456	-0.0237346	-0.276946	-0.0419932	0.024893	0.248801	0.192109	0.096956	0.145864	-0.416634	-0.251679	-0.0798846	0.114131
ACOT8	0.279955	-0.169748	-0.117916	-0.0907142	-0.0748944	-0.0964519	-0.271358	0.114075	0.111982	0.312585	0.143715	0.0639526	0.180326	-0.0821925	-0.157423	0.0173802	0.0403672
ACOT9	0.241158	-0.159302	-0.0384235	0.0216408	-0.0441432	-0.0340881	-0.421615	0.0459547	-0.0917983	0.105067	0	0.196006	0.177018	-0.15362	0.0224262	0.0532246	-0.178588
ACOX1	0.15235	-0.0249304	0.0187708	-0.0956407	-0.00691473	-0.0514684	-0.24553	0.0463552	0.046273	0.046131	0.0418924	0.0331537	0.239827	-0.140067	-0.256452	0.0121252	0.0337365
ACOX2	0.365735	0	-0.175168	-0.477307	-0.586168	-0.569255	-0.478204	0.75057	0.62476	0.703326	0.594203	0.378556	0.498836	-0.529635	-0.271583	-0.083725	0.29326
ACOX3	0.240279	-0.101759	-0.0835194	-0.239924	-0.219965	-0.288029	-0.278049	0.011344	-0.030033	0.378369	0.0934055	0.149994	0.273713	-0.0552997	0.139679	0.0496369	-0.0779688
ACOXL	0.0565892	0.00590572	0.13211	0.0311353	-0.0338263	-0.0762306	0.03805	0.0410776	0.0156238	0.0526271	-0.0555048	-0.0359938	0.0383304	-0.0284628	0.0178664	0.0538793	-0.0558415
ACP1	0.148658	-0.140641	-0.198407	-0.0107834	-0.135347	-0.0935086	-0.334806	0.205677	0.108539	-0.0514219	0.0789825	0.095003	0.128362	-0.0427223	-0.107777	0.150191	0.0344756
ACP2	0.18868	-0.080173	-0.152087	-0.098413	0.0257154	-0.365735	-0.359849	0.207368	0.152761	0.311502	0.328695	0.15405	0.172982	-0.524271	-0.292475	0	-0.224656
ACP5	0.106863	-0.131155	-0.236877	0.0713157	-0.204189	-0.154219	-0.896042	0.144278	0.0286313	-0.0334148	0.0775967	0.102228	0	0.300756	0.132688	-0.0405159	-0.204584
ACP6	0.161002	-0.070867	-0.142033	0.163507	-0.124746	-0.0799125	-0.212676	0.0638777	0.117888	-0.092714	0.193932	0.132633	-0.0470204	-0.163189	-0.051786	0.163319	-0.0912
ACPP	0.0433701	-0.283979	-0.0949007	-0.112094	0.351445	-0.294408	0.636097	0.132863	-0.0486776	-0.0819555	0.0890698	0.106101	-0.184332	0.241619	-0.10584	0.147989	0.080361
ACPT	0.0751653	0.0340508	0.107609	0.0464596	0	-0.164497	-0.0366674	0.0531879	-0.0550571	0.0742679	0.0586447	-0.0102782	0.0820431	-0.0388351	-0.0342002	-0.0225387	-0.255847
ACR	0	0.029752	-0.173879	0.163338	0.0745297	-0.193689	0.0480677	-0.0118112	-0.161918	-0.051805	0.0432826	0.10944	-0.138296	-0.0909018	0.0481415	0.134259	-0.320846
ACRBP	-0.0422361	0.0148885	-0.0377258	0.0358323	-0.13629	-0.15509	0.0694843	0.0710167	-0.0219653	0.17495	0.0188506	0.0385112	0.0622579	-0.149284	-0.0704062	-0.0853942	-0.166578
ACRC	0.111683	-0.0634663	-0.346075	0.56817	-5.96e-08	-0.110561	-0.155937	0.00508337	0.181354	-0.1103	-0.109852	0.112431	0.244334	0.0143528	0.170627	-0.13381	-0.254314
ACRV1	-0.039925	-0.0117428	-0.00902657	0.0741127	0.0324933	-0.0156672	-0.00224262	0.038106	-0.0559351	0.043289	0.0227316	-0.0689172	0.0482601	0.0348604	-0.0305619	0.081451	-0.213654
ACSBG1	-0.0776323	-0.0427595	-0.0468709	0.101591	0.014764	-0.0560281	-0.0453943	0.0481045	0.0392275	0.112132	0.101629	-0.00384975	0.00119617	0.0560285	0.0405543	0.0939289	-0.107945
ACSBG2	-0.208901	0.198771	0.0387597	0.0846967	0.00934406	0.0849958	0.0473942	-0.0596543	0.0408906	-0.0294532	0	-0.13254	-0.0296025	-0.00269077	-0.052104	-0.0820055	0.0528889
ACSF2	-0.153358	0.145922	-0.297746	0.082006	0	-0.156161	0.17956	-0.151825	-0.156011	0.384761	0.149883	0.400908	-0.0222015	-0.391338	0.226581	0.122672	-0.0300503
ACSF3	0.0649988	0.0568258	0.0130945	0.0980401	-0.040305	-0.0155613	0.0630427	0.0514932	-0.0702317	0.0639646	0.0263759	0.0339508	-0.0061922	-0.0186014	0.0510198	0.0177792	-0.151502
ACSL1	0.0699339	-0.485024	0.019867	0.0808382	0.0257073	0.0278845	-0.476679	0.181009	-0.0312281	-0.0309005	-0.131997	0.12086	-0.0867706	-0.150105	-0.00368074	-0.0289946	0.114216
ACSL3	-0.292377	0.105167	0.438796	0.00372489	0.112779	0.0831892	0.519038	-0.251611	-0.260083	-0.531043	-0.206478	-0.30653	0.00517652	0.0447839	-0.00735144	0.0429899	0.415572
ACSL4	-0.263546	0.0462855	0.104382	-0.169592	0.50372	0.353775	0.536039	-0.0683999	-0.0485154	-0.696224	-0.486351	-0.138009	-0.229072	0.129973	0.118972	-0.134657	0.435046
ACSL5	0.191539	-0.21191	0.0176234	-0.0327709	-0.0117924	-0.162544	-0.285907	0.0690632	0.0357511	0.0128767	0.0460581	0.089864	0.215115	-0.106207	-0.0556732	-0.0638311	0.128017
ACSL6	0.0232861	-0.0476223	-0.062973	0.0941308	-0.12312	-0.0371081	-0.0917684	0.0399937	0.00559917	0.003263	-0.0481119	-0.0765484	0.0254837	-0.0405093	-0.0708633	0.022845	0.0472149
ACSM1	0.0187073	0.112206	0.0623077	-0.0208938	0.0111945	-0.0749409	0.160834	-0.051412	-0.0117737	0.0146894	0.0281451	-0.129531	0.00844736	0.0954237	0.0808655	-0.0991239	-0.0208192
ACSM2A	-0.0270612	0.0394702	-0.061523	0.0568504	-0.0539728	-0.0711663	0.204901	0.0457869	0.00784939	0.100133	-0.054085	-0.0806601	0.0417875	-0.0163714	-0.00392486	-0.0548698	-0.105628
ACSM2A /// ACSM2B	0.178756	-0.0658213	-0.0202212	0.0604763	-0.0750536	0.00616705	0.0548696	-0.00252312	0.101441	0.0858925	-0.0574303	-0.0375643	0.210433	-0.0411525	0.0285187	-0.258688	-0.135437
ACSM2B	0.0157734	-0.00216767	-0.0488892	0.149322	0.0372277	-0.0369287	-0.11856	0.06242	-0.0307236	0.319351	-0.00508305	0.0686245	0.104955	0.315126	-0.0167446	-0.0188379	0
ACSM3	0.00194383	-0.148032	-0.00160707	0.0414886	0.0272481	-0.0413579	-0.0528138	-0.0139977	0.0370035	0.0366298	-0.0171561	0.145509	0.204229	-0.0736328	-0.116654	-0.0334152	-0.0213049
ACSM5	0.235376	0.164712	0.529454	0.00178806	0.0072947	-0.150044	-0.518362	-0.204886	0.0351719	0.298289	-0.0212052	-0.19922	0.455441	-0.0613514	0.358189	-0.0867616	-0.311641
ACSS1	0.0572393	0.175672	0.0319724	-0.0351945	-0.0762347	-0.0813926	-0.116684	-0.000321433	0.00325944	0.129841	0.0215964	0.0934953	0.0304922	-0.0536138	0.0554155	0.0481119	-0.110068
ACSS2	0.101779	-0.0272102	-0.327013	0.110787	-0.23884	-0.152536	-0.723024	0.206771	0.00713976	0.270873	0.230804	0.245792	0.176832	-0.055355	-0.0907516	-0.00254149	0
ACSS3	0.0011963	-0.0136426	0.042311	0.0609808	0.0248184	-0.0312659	-0.00897031	0.0557107	0.00441052	-0.0281449	-0.057673	0	-0.00682133	0.0130632	-0.00302758	0.0943025	0.0125775
ACTA1	0.0540474	0.0876863	0.0959844	-0.317781	-0.161694	-0.0112131	-0.0397695	0.202957	0.12484	0.216638	0.0844352	0.0179412	0	-0.247512	-0.0901537	-0.379154	-0.159713
ACTA2	0.0385263	0.107048	-0.0546551	-0.10119	0.0527391	0.0124092	0.13552	-0.04475	0.0813792	0.278983	0.0421146	0.180298	-0.158489	-0.133539	-0.0149414	0.117654	-0.0954707
ACTA2 /// ACTA2	0.0541971	-0.0225756	-0.0804356	0.0225759	-0.112131	-0.147266	0.0359569	0	0.0458991	-0.0732591	0.0602519	0.0538979	-0.208116	-0.058981	0.0382745	-0.179186	0.0566637
ACTA2-AS1	0.0735583	0.119383	-0.0644383	0	-0.124839	-0.0198093	0.063168	0.0666815	0.0659332	0.187111	0.0107651	0.0831273	-0.0153995	-0.0104651	-0.142482	-0.0757258	-0.228972
ACTB	0.0563757	-0.00509691	0.0415252	-0.0646003	-0.0499384	-0.0257487	0.00855634	0.0279107	0.0401465	0.0912965	0.0578174	0.0283826	0.0691016	-0.151699	-0.03612	-0.0166882	-0.0130825
ACTB /// ACTG1	-0.0156778	-0.00451872	0.0947797	-0.0152706	-0.0375641	-0.016276	-0.0739444	0.0531379	-0.0150131	0.109378	-0.00586405	-0.0149968	0.0184395	-0.0887625	0.0465635	0.102227	0.0481915
ACTBP9 /// ACTBP9	0.0352841	0.0515808	0.0617471	-0.334601	-0.235588	-0.145173	0.023734	0.020184	-0.0421238	0.150406	0.0125962	0	0.145435	-0.158965	-0.00807329	-0.0483661	-0.149658
ACTC1	0.0472445	-0.00201852	0.108244	0.0230245	-5.96e-08	-0.0350972	-0.0565892	-0.0164462	0.0537486	0.278721	-0.0204831	0.0342374	0.0195856	-0.168198	-0.0514313	0.0454507	-0.0491133
ACTG1P4 /// AMY1A /// AMY1B /// AMY1C /// AMY2A /// AMY2B	-0.383864	-0.20692	-0.0228751	0.804954	0.523878	0.0048962	-0.0945644	0	-0.225665	-0.659932	-0.307708	0.360241	-0.266144	0.466168	0.410028	0.2129	0.525055
ACTG1P4 /// AMY2B /// RNPC3	-0.186661	-0.168085	-0.177766	0.767279	0.205948	-0.042236	0.0608501	0.156237	-0.103684	-0.538119	-0.481044	0.11415	-5.96e-08	0.137623	0.343646	-0.100432	0.259174
ACTG2	0.128783	0.034219	0.0939286	0.0133624	-0.0205013	0.0728667	-0.0250614	0.0578036	-0.0809402	0.0888643	0.0108209	-0.0255847	0.0538044	-0.141865	-0.0507396	-0.0511506	-0.098115
ACTL10	0.0552807	0.0488891	-0.0828275	-0.0615225	-0.113029	-0.112879	0.0690736	0.107497	-0.0127459	0.190399	0.0805854	0	0.0494871	-0.0462728	0.0320319	-0.181204	-0.122036
ACTL6A	0.155078	0.0690732	0.378219	-0.0703067	-0.0146517	0.063354	0.124802	0.0562524	0.0675779	-0.0989561	-0.167787	0	-0.0318833	-0.139043	-0.0843229	-0.0263514	0.247306
ACTL6B	-0.0318452	0.097517	-0.040685	-0.0188005	-0.0548326	0.0536736	-0.0775952	-0.034985	0.0251548	0.119121	-0.0287056	-0.0758752	0.133623	0.0453946	0.106133	0.00732602	-0.201594
ACTL7A	0.227253	-0.0491877	-0.0732593	0.0964336	0.0125589	-5.96e-08	-0.16659	0.0989752	0.0436568	-0.0926948	0.0429091	-0.00130822	-0.0762491	-0.0593176	0.059841	0.142071	-0.0752025
ACTL7B	0.0553928	0.0396201	-0.0561408	-0.0852947	0.074231	-0.0728859	0.167973	-0.0261637	0.0327425	0.145846	0	-0.0286309	-0.0416383	-0.0496367	0.0503097	0.0106901	-0.192268
ACTL8	0.0172314	0.00575587	-0.0296397	-0.0751282	0.0783052	-0.0879112	-0.184569	0.061336	-0.103012	0.0472822	0.00807332	0.064177	-5.96e-08	-0.0561404	0.0200342	-0.0462728	-0.187072
ACTL9	0.0427594	0.129774	0.0151005	-0.162666	-0.143902	-0.333629	0	0.108506	0.276666	0.0612235	0.0854445	-0.0673538	0.158479	-0.149808	-0.0962091	-0.125886	-0.329667
ACTN1	-0.0627283	0.0427133	-0.0669845	-0.0261263	-0.0144601	-0.0738295	-0.192698	0.0135581	-0.00846121	0.13353	0.00592921	0.222105	0.0574487	-0.0116055	-0.00898969	0.040984	0.112925
ACTN2	-0.0155958	0.0542435	-0.0570378	0.105058	0.0575607	-0.0386015	-0.03007	-0.0243514	-0.00119614	-0.012288	-0.0396854	0.122354	0.0417407	0.0110822	0.0116617	0.0398253	-0.0391527
ACTN3	0.0136052	-0.0218281	0	0.0683256	0.027958	-0.107646	-0.177653	-0.0330414	-0.0738572	0.142482	-0.0290045	0.167599	0.0734086	-0.106637	-0.0382738	0.157545	0.00448566
ACTN4	-0.0192871	0.0460482	-0.262762	0.165768	0.11942	-0.132129	0	0.0687742	-0.0177917	0.201724	-0.0779686	0.180306	-0.075614	0.0399179	0.142631	-0.0916863	-0.0326682
ACTR10	-0.00986858	-0.129026	-0.404907	-0.0397691	-0.170589	-0.134222	-0.164759	0.199892	0.16102	-0.00482176	0.00123317	0.155639	0.189913	0	0.0571489	0.083313	0.0546455
ACTR1A	0.320266	0.0555331	-0.0450864	-0.0134278	-0.147761	-0.10703	-0.325228	0.180989	0.130475	0.510338	0.455507	0.249745	0.3812	-0.00281291	0.109309	0.0227065	-0.0365365
ACTR1B	0.0308356	-0.103946	-0.0996108	0.149919	-0.0217914	-0.256595	-0.0296408	0	-0.0202217	0.388237	0.229009	0.17627	0.325331	-0.101405	0.0268735	-0.0976668	0.00362489
ACTR2	0.263736	-0.157748	0.0523015	-0.70617	-0.0912831	0.323598	-0.363797	0.184804	0.378348	-0.179937	0.123716	0.244692	0.251481	0.0637523	-0.0120222	0.0154474	0.143707
ACTR3	-0.110502	-0.0517936	0.279955	-0.0239664	0.0464819	0.326288	-0.0484706	-0.0911107	-0.0229126	-0.443704	-0.125531	-0.263689	-0.0569775	0.0917533	0.0361061	0.218918	0.355203
ACTR3B	0.198547	-0.301765	-0.077128	0.0844724	-0.0313408	-0.0485341	-0.342861	0.152705	0.00323305	0.0608311	0.154013	0.101273	0.236728	0.00809225	-0.145304	0.00596172	-0.043862
ACTR3BP2	-0.0168946	0.0959096	0.148014	0.00340133	0.0244446	-0.233682	0.0700822	-0.201837	-0.217535	0.0116618	0	-0.102152	-0.136576	0.0793891	0.000374	-0.0562525	-0.232561
ACTR3BP2 /// ACTR3BP5	-0.0474879	0.0427408	0.0359939	0.113402	0.0251732	-0.0586825	0.0327048	0.0246312	0.0190245	0.102806	0.0530757	-0.152854	0.0164644	0.0788654	0.0250424	-0.0758571	-0.0940226
ACTR3C	0.121924	-0.226692	0.0630553	-0.114411	-0.0962091	-0.37265	-0.146145	0.0804355	0.0223513	0.215591	0.0148013	0	0.216526	-0.0592426	-0.00437308	0.144313	-0.0924713
ACTR3P2 /// ACTR3P2	0.0504596	-0.0919474	0.0538983	-0.124092	-0.0223516	0.113552	-0.201388	-0.0230613	0.141136	0.0968821	0.0660831	-0.15676	0.153845	-0.0200342	-5.96e-08	-0.00381218	0.0639152
ACTR5	0.430529	-0.102367	-0.0716243	0.0451889	-0.0953401	0.0706145	-0.129279	0.256837	0.176579	0.256435	0.1817	0.273348	0.162833	-0.0860519	-0.0687461	-0.00376586	-0.112599
ACTR6	0.0151568	-0.186045	0.0261828	-0.0577662	0.0391526	0.0377697	0.0778381	-0.0046159	0.00612972	-0.36809	-0.111842	-0.0908824	-0.0241269	0.0887522	-0.0101477	-0.0823605	0.16945
ACTR8	0.233009	-0.0608123	-0.163693	-0.139529	-0.0364799	-0.0660453	-0.155451	-0.00967099	0.0590565	-0.0890506	0.00837256	0.116589	0.0922472	0.0528517	-0.113131	0.102012	0.209425
ACTRT2	-0.0272854	0.0625696	0.037153	0.274423	0.237794	0	0.167225	-0.0648868	0.0456748	-0.0965827	-0.0609245	-0.0390968	-0.148836	0.0356579	-0.187895	0.142669	-0.0340881
ACTRT3	0.130708	-0.0537856	-0.0516556	0.0183897	-0.0340135	-0.201239	-0.293784	-5.96e-08	-0.0965083	0.116617	0.192268	-0.121027	0.267359	-0.03349	0.0695216	0.11273	0.0598038
ACVR1	0.0675598	-0.182232	-0.296756	-0.136781	0.0654664	-0.239643	0.214153	0.172739	0.081183	0.0608321	0.0502158	0	-0.0648866	-0.180886	-0.151901	-0.147751	0.0755019
ACVR1B	0.0921035	0.0119421	0.0387227	-0.197152	0.182538	-0.128727	0.0960782	0.0394143	0.0825538	0.0340509	0.0157234	0.0521848	0.00509261	-0.08028	-0.069671	-0.0770841	-0.133411
ACVR1C	-0.0100171	-0.130652	-0.000654028	0.137268	0.158236	0.110337	-0.0393769	0.184251	-0.0066717	-0.116673	-0.056234	-0.00280321	-0.0578224	0.0529447	0.0288365	0.150761	-0.00633532
ACVR2A	-0.0889295	0.0957787	-0.0205577	0.307605	0.43664	0.052029	0.364857	-0.0909107	-0.0227816	-0.175131	0.110973	-0.233103	-0.0532252	-0.104133	0.208471	-0.0305932	0.0647558
ACVR2B	-0.152673	-0.0246192	-0.0305745	0.0442047	0.120305	-0.00926953	0.134358	-0.0885217	-0.0149258	-0.0647251	-0.0299767	0.0406163	-0.109216	0.0374767	-0.0388847	-0.0533497	-0.0362434
ACVR2B-AS1	0.223067	-0.108245	0.0177161	-0.0271361	0	-0.0079241	-0.0703442	-0.034574	0.117588	-0.0696342	0.103086	0.125886	-0.0041115	0.0562898	0.0186135	0.0912745	-0.00399995
ACVRL1	0.0573175	0.0612612	0.369492	0.228131	-0.0999658	-0.233103	0.198921	-0.00601814	-0.0110076	-0.0241084	-0.110057	-0.0372277	-0.285319	0.133062	0.211218	0.0882659	-0.148892
ACY1	0.0274353	-0.0378255	-0.0995726	-0.101815	0.0277344	-0.119457	0.0376764	0.0402179	0.0882101	0.18853	0	0.103086	0.110898	-0.128166	-0.273227	-0.0895558	-0.166104
ACY3	0.0475063	0.148836	0.046609	-0.111048	-0.0447031	-0.0462358	0.0532625	-0.0196605	0.0129326	0.115832	0.0585325	-0.0336771	0.0179036	-0.0502352	0.0576728	-0.034275	-0.102899
ACYP1	0.480036	-0.223665	0.0719891	0.140464	0.123719	-0.164683	0	-0.0263882	-0.0099416	-0.0430579	-0.112655	0.134446	0.243251	-0.0223507	-0.0460486	0.18113	0.114599
ACYP2 /// LOC101927144	0.286532	-0.00829888	-0.202884	0.240484	-0.402778	-0.315501	-0.842033	0.116765	0.211928	0.393507	-0.0534506	0.327648	0.627637	0	-0.0121851	-0.0233994	0.284141
ADA	0.430791	-0.0479268	-0.0652606	0.273227	-0.0820615	-0.129624	0.19025	0.0607007	0.251156	0.202454	-0.00515797	0.0764177	-0.228393	-0.125896	-0.126942	0.0192681	-0.00194361
ADAD1	-0.0253044	0.0330415	0.169468	0.166926	0.0142782	0.0601773	0.106974	-0.0787164	0.0118863	-0.0432642	0.00538242	-0.0706427	-0.00799872	-0.0721376	0.026108	0.0101666	-0.0729599
ADAD2	-0.0102043	0.0654097	0	-0.0733714	0.0352468	0.0279208	-0.0282573	0.00478409	0.0459738	0.246203	0.0290794	-0.0943775	0.0647746	-0.00257866	-0.0513191	-0.00414843	-0.253156
ADAL	0.0737449	-0.0961593	-0.0209689	-0.0227255	-0.0692102	0.0300883	-0.05867	0.0269364	-0.0334278	0.00108396	0.0452387	-0.0414763	-0.0856813	0.0362679	-0.13462	0.13224	0.169742
ADAM10	-0.147104	-0.51122	-0.081158	0.0930944	0.0130322	-0.100301	0.154629	0.193514	0.1673	-0.405044	-0.0465217	-0.218239	-0.143229	-0.00984842	0.31418	-0.161164	0.150132
ADAM11	-0.00341994	0.0863976	-0.122803	-0.021492	-0.0136614	-0.0120165	-0.0484221	-0.0698019	0.0459364	0.0970122	0.106917	0.176626	0.110898	-0.0102414	0.0293409	-0.0735395	-0.0509825
ADAM12	0.0779352	0.0808319	-0.17611	-0.150839	0.718718	-0.135537	0.0396424	0.212243	0.0325484	0.0572395	-0.132315	-0.169162	-0.0485491	0.536516	-0.826376	-0.135369	-0.0773856
ADAM15	0.373492	0.136202	-0.186138	-0.401356	-0.380219	-0.275059	0.102301	-0.143042	0.116056	0.240111	0.418849	-0.0441236	0.290701	-0.265228	-0.0733528	0.0093813	-0.177243
ADAM17	-0.0340319	0.210882	0.129979	-0.297342	-0.00246651	-0.0386295	-0.0146892	0.308567	0.0512066	-0.172029	-0.313071	-0.0997846	-0.192193	0.0482044	0.0594355	-0.103298	0.260812
ADAM18	0.120429	-0.0577476	-0.0456001	0.0359568	0.0726238	-0.0139417	0.0170066	0.0228375	-0.0393208	0.129175	-0.00330792	-0.0611118	-0.0545521	-0.0143716	-0.0184643	0.00953118	-0.0674659
ADAM19	0.18939	-0.0371158	-0.00381251	0.172346	0.153078	0.0796693	0.0490764	-0.128821	-0.0551687	-0.0186327	0.0554303	-0.0802672	-0.121831	0.0131755	0.0442546	-0.0116992	-0.110431
ADAM1A /// ADAM1A	0.0447781	-0.316958	-0.448376	0.869356	0.248633	-0.0569628	-0.527691	-0.148799	0.218675	-0.782435	-0.420867	-5.96e-08	0.0721383	0.470168	-0.115308	0.0609435	0.420381
ADAM2	0.0139795	-0.0964332	-0.135754	-0.0185386	0	-0.13695	-0.00956837	0.126074	-0.0455999	0.0278089	0.145098	0.0634668	0.0802116	-0.0291166	-0.0384233	0.101068	0.0254915
ADAM20	0.0137176	-0.00527017	0.0845097	0.0456751	0.154517	-0.0492632	0.0284067	-0.0542902	-0.00459736	-0.0363491	-0.000336324	-0.103647	0.00855935	0.0639151	-0.0814075	0.16902	-0.187278
ADAM21	-0.0798377	-0.150555	-0.197538	-0.0316958	0.0835378	-0.143603	-0.0609622	0.0237718	0.00504568	0.0533745	0.0368912	-0.0647371	0.0512814	-0.0138671	-0.0237723	0.256333	-0.142856
ADAM22	0.00527008	0.0206368	-0.0366391	0.105637	0.0724649	0.079987	0.0281261	-0.00472841	-0.00123822	-0.00804558	0.00115393	-0.0305233	-0.0456564	-0.0100873	-0.0161891	0.0459271	-0.0198661
ADAM23	-0.0772678	0.0446843	0.0894996	0.0690358	0.011101	0.0348542	0.00678388	-0.0727078	-0.0203519	0.0624293	0.0315464	-0.0830988	-0.0539165	-0.0366202	0.0223797	-0.020324	-0.0165488
ADAM28	-0.0514495	-0.270527	-0.254137	0.437224	-0.0269769	-0.129619	0.115883	0.10831	0.0310651	-0.492042	-0.0919758	-0.0635832	-0.163581	0.479904	0.369604	0.224936	0.0931066
ADAM29 /// LOC101928551	-0.0248928	0.021492	0.116169	0.0718766	0.0130074	0.153509	0.25951	-0.0683255	0	-0.0698576	-0.0288176	-0.0685124	-0.1978	0.0393958	0.0194363	-0.0442545	-0.210059
ADAM30	0.0661574	0.011923	0.0167449	-0.0847345	-0.0524406	-0.0630558	-0.059056	-0.01525	0.0678022	0.0932184	0.15347	-0.0447593	-0.0460115	-0.0388352	-0.062121	-0.0652981	-0.0227255
ADAM32	-0.0841732	0.0168946	-0.0302754	0.168571	0.0253417	-0.0381246	-0.0315464	-0.0823794	0.00164457	0.000598	0.0718763	-0.117962	0	-0.0788657	0.0159974	0.0382742	-0.310679
ADAM33	-0.176757	0.13054	-0.0157359	-0.0818934	0.0232296	0.0688673	0.00106551	-0.0996852	-0.2092	-0.0216787	-0.145808	-0.117252	-0.102675	0.0953306	0.0440301	-0.0851451	-0.0149324
ADAM3A	-0.133511	0.0171935	0.209312	-0.201874	-0.0575609	-0.0323687	-0.120654	0.031322	0.0716145	0.198473	0.086416	-5.96e-08	-0.0322191	-0.246989	0.0328174	0.000224	-0.109365
ADAM3B /// ADAM3B	0.0314717	0.0607004	0.055692	-0.0304251	0.00179404	-0.128278	0.203855	-0.158329	-0.0394702	0.0627937	0	0.00351336	0.000822	-0.0362558	-0.137025	-0.0656343	-0.0357327
ADAM5	-0.0375267	0.00840984	0.00411153	0.0520289	0.110973	0.0306494	0.0967695	-0.064999	-0.0478803	0.0578973	0.0552997	0.00538248	-0.0452637	-0.0782304	-0.0093815	0.187559	-0.217087
ADAM6	0.00142044	-0.0829025	0.0946391	0	0.0243699	0.0174925	-0.206471	-0.0596537	-0.0182772	0.138819	-0.0372276	-0.125587	-0.0541969	0.0263136	0.0571122	0.0466468	-0.153994
ADAM7	0.153745	-0.00612985	-0.0208441	0.10123	0.0767229	0.0700449	-0.031023	-0.0331534	0.0108768	0.0305495	0.0935052	-0.127618	-0.0104906	-0.00418627	0.0289424	-0.0212302	-0.0626191
ADAM8	0.0687368	0.0503845	-0.209873	0	0.0265004	-0.115009	1.18874	0.164217	-0.0237718	-0.00487762	-0.0339384	0.130035	0.0575235	-0.134968	-0.172458	-0.264892	-0.078679
ADAM9	-0.0922968	-0.273277	0.0738446	-0.0374955	0.00704536	-0.062906	-0.0281703	0.193265	0.0607627	-0.155894	-0.00320869	-0.0692479	-0.121108	0.0875184	0.105229	-0.13814	0.0829835
ADAMDEC1	0.815869	0	-0.108282	1.61268	0.893987	-0.360876	0.989374	1.22799	1.1526	-0.731172	1.42078	-0.157283	-0.0889201	1.20923	-0.203443	-1.27071	-0.348206
ADAMTS1	0.0945271	0.017773	-0.0846031	0.0141661	-0.0590744	-0.0440304	0.0453013	-0.0631297	0.0824541	-0.0500666	-0.00859677	0	0.0899297	-0.0559348	-0.145939	-0.126054	-0.196865
ADAMTS10	-0.00773717	0.0179968	0.0730349	-0.0299952	0.000803582	-0.11671	0.0408904	0.0824354	-0.0290606	0.188213	0.0703623	-0.013456	0.184307	0.00611117	-0.051188	-0.0827531	-0.17885
ADAMTS12	-0.0102415	0.0344804	0.032387	0.142762	0.0301445	0.0705305	-0.018932	-0.0874442	-0.0444603	0.00285907	0.0925642	-0.123307	-0.0396948	0.0490945	0.0262198	0.0378444	-0.0647564
ADAMTS13	0.107759	0.0914245	-0.0790524	0.0706616	-0.153471	-0.162441	0.0245569	0.138146	0.0123342	0.208228	0.0994608	0.0489643	0.106992	-0.0127456	-0.0891073	-0.15704	-0.198921
ADAMTS14	-0.0115867	0.14151	-0.0268364	-0.0493374	0.00897079	-0.0759502	-0.0304995	0.0920229	0	0.0665688	0.0522538	0.00224303	0.00321479	-0.04246	0.0225758	-0.0111003	-0.348206
ADAMTS15	-0.0928073	-0.00968049	-0.00592442	0.121812	-0.0593551	-0.0386848	0.0796881	0.00276611	0.0404235	-0.00773666	0.00463489	0.0266687	0.030257	0.0564024	-0.0408344	0.0807909	-0.357045
ADAMTS16	0.0672044	0.00530799	-0.0704933	0.314342	-0.0701939	-0.0833885	-0.111758	-0.00717634	0.0382367	0.0869765	-0.062345	-0.159339	0.0264631	0.201238	0	0.0144277	-0.0276591
ADAMTS17	-0.0404298	0.0301508	-0.0280329	0.0369037	-0.0414765	0.00416126	0.177791	0.0429089	-0.0573366	0.0663445	-0.0618095	-0.063317	0.0677772	0.0105403	0.0914494	0.0392211	-0.0362808
ADAMTS18	0.0202211	-0.0231364	0.0254165	0.181615	0.143491	0.0941905	0.117476	-0.0511505	-0.042124	-0.0118112	-0.0460113	-0.168197	-0.123662	0.12099	0.0501975	0.0662322	-0.0723436
ADAMTS19	0.0708298	-0.0917984	-0.106525	0.0880605	-0.0405541	-0.107497	-0.0947884	-0.0954987	0.0665317	0.0757636	0.0560847	-0.0136425	0.148014	-0.00627916	0.0142782	-0.0674844	-0.0776323
ADAMTS2	-0.0289925	-0.0506086	0.0378631	0.141373	0.125761	0.0377135	-0.0370411	0.0413266	-0.194847	0.0756761	-0.111957	-0.120205	0.0667928	0.0342498	0.0202956	0.0883471	-0.0810713
ADAMTS20	-0.0235476	0.000897015	0.0359568	-0.0228375	0.027958	0.0228562	-0.00220528	0.0197911	0.016745	0.0151751	0.0701008	-0.0456749	0.111029	-0.0900044	-0.0202584	-0.0400682	-0.0665689
ADAMTS3	0.014577	-0.00463503	-0.00015	0.0706427	0.0303502	0	-0.110637	0.148088	0.0710913	-0.0275097	-0.0357327	0.183297	-0.0476935	0.00979262	-0.0443296	-0.0452265	0.0411895
ADAMTS4	0	0.0626817	-0.0496741	0.0308364	0.0638033	-0.117476	-0.337329	0.0021305	-0.0914619	0.0231365	-0.00519514	-0.122335	-0.171598	0.00728842	0.0212673	0.0709047	-0.139604
ADAMTS5	-0.107833	-0.0129047	-0.0703999	0.166095	0.0650923	0.0751559	0.0495527	-0.0410963	-0.0715961	-0.0727315	-0.0708953	-0.0498659	-0.0558229	0.0605697	0.0226223	-0.0343029	-0.0330089
ADAMTS6	-0.0487148	-0.0249679	0.0147016	0.0247063	-0.0225259	-0.103585	0.109876	0.127307	-0.0885839	-0.124827	0.000996704	-0.0173057	-0.0785294	0.0989125	0.262288	0.0352841	0.0419497
ADAMTS7	0.0534493	0.00869657	-0.0749665	-0.0585079	-0.0946392	-0.102862	0.00913254	-0.0349976	0.0811208	0.171761	0.0487398	0.0608626	0.046771	-0.0421741	0.00323898	-0.13406	-0.17348
ADAMTS8	-0.0367045	0.0702314	0.0279455	0.0668549	-0.0592181	-0.0332784	0.113078	0.0795882	0.0662946	0.192891	-0.00259162	0.0109265	0.0819554	0.0408156	-0.0327552	-0.10199	-0.160921
ADAMTS9	0.0548321	-0.0355179	-0.042526	0.00079406	0.014792	0.00598956	0.00689594	0.104572	-0.0109983	-0.0568882	-0.0121384	-0.0599344	0.00892369	0.0214452	0.0571216	0.100386	-0.160152
ADAMTS9-AS2	-0.00701199	-0.0352542	0.0620086	-0.00920205	0.0493903	-0.0021081	-0.0384835	-0.048695	-0.0481418	0.0479025	0.0143156	-0.071697	0.150017	-0.0226804	0.0177616	0.0423708	-0.0431483
ADAMTSL1	0.0487087	-0.0306368	0.0052392	0.0880419	-0.0759815	-0.0264069	-0.02437	-0.0206447	0.0416943	0.0341501	0.0729851	-0.0811146	-0.00847218	0.024071	-0.00778693	-0.0245817	-0.126796
ADAMTSL2	0.147005	0	-0.0805475	-0.12241	-0.0851822	-0.0529261	-0.0612607	0.100619	0.193651	0.316996	0.197239	0.168123	0.183933	-0.156872	0.100321	-0.248035	-0.139529
ADAMTSL3	0.0171376	0.0146331	0.0192306	0.0230991	-0.0141659	-0.0790711	0.0696899	0.054608	0.078025	0.116299	0.0796508	-0.091854	-0.0682695	-0.0290604	0.0433017	-0.0507768	-0.0557292
ADAMTSL4	-0.253903	0.62888	0.32036	0.107703	0.0762119	0.122952	0.350261	-0.485062	-0.345739	0.253586	-0.117813	0.0275189	0.11885	-0.21975	0.109515	0.00373787	-0.19167
ADAMTSL5	0.290944	0.0521785	-0.0576357	-0.140239	-5.96e-08	-0.131418	-0.0583079	0.0560662	0.114299	0.182774	0.197426	0.161993	0.0518047	-0.175074	-0.00134588	-0.0887331	-0.104656
ADAP1	0.122169	0.0569091	0.010874	-0.0409324	0.129174	-0.164154	-0.150673	-0.0232394	-0.0445218	0.26502	-0.00672818	0.0713634	0.0747242	0.0113158	-0.0475552	0.0107856	-0.0903068
ADAP2	-0.00259785	0.309278	0.33888	-0.402627	-0.13994	0.0308923	0.31964	-0.137997	-0.045927	0.197716	-0.0366295	0.00379371	0.0760908	-0.113141	0.0107555	0.182569	0.0244634
ADAR	0.0780621	-0.0659333	-0.043675	0.148014	0.201407	0.0764174	-0.148537	0.0101299	-0.0418625	0.0290051	0	0.113776	-0.0490389	-0.0145021	-0.101535	-0.14293	0.0131197
ADARB1	0.0851751	-0.059665	-0.167779	-0.0397021	-0.0978536	-0.131082	-0.17725	0.109575	0.0270613	0.138946	0.0415786	0.128264	-0.0438434	0.0519391	-0.0790753	-0.0136874	-0.084622
ADARB2	-0.0214543	0.150051	0.0807722	0.104208	0.0673725	-0.112767	0.154349	-0.0739506	0.0307241	0.133623	-0.0501974	-0.0407784	0.00205596	-0.0263696	0.0210062	-0.115551	-0.0985261
ADARB2-AS1	0.0364799	-5.96e-08	-0.075203	0.0880608	-0.0778943	0.0127082	-0.0568133	0.0287055	-0.0239216	0.00612975	0.160348	0.178663	0.0271358	-0.00829792	-0.083426	-0.0570379	-0.154592
ADAT1	0.212676	-0.366969	-0.266126	0.00579262	-0.111758	-0.313745	-0.41713	0.0261635	0.0502343	0.284066	0.282795	-0.0098681	0.212526	-0.145547	-5.96e-08	-0.0384244	0.0531497
ADAT2	-0.0771465	-0.101703	-0.111122	0.21832	0.0744927	-0.0859675	0.19922	-0.03577	0.00680251	-0.127232	-0.180083	0.106431	-0.0859491	-0.0355084	0.260313	0.117233	0.177093
ADAT3	0.136987	0.0224264	0.00784925	-0.044367	-0.108861	-0.0304623	-0.054496	0.0313597	0.101591	0.179747	0.0357699	0.0711661	0.0962644	-0.0602147	-0.0963959	-0.0577104	-0.20849
ADAT3 /// SCAMP4	0.205574	0.0817814	-0.104357	-0.191221	-0.162478	-0.253903	0.162928	0.167899	0.0837622	0.504741	-0.0906391	0.325593	0.0204459	-0.0970306	-0.151937	0	-0.339198
ADCK1	-0.00695142	0.00583066	-0.216862	-5.96e-08	-0.105478	-0.264107	-0.393955	0.0479183	-0.0556174	0.184644	0.0872392	0.203557	0.0210808	0.00194349	-0.0597287	0.0573367	-0.0743056
ADCK2	-0.102108	-0.190551	-0.0922681	-0.153908	0.114893	0.00209301	-0.0559885	-0.138833	0.0366014	0.113229	0.220925	0.0169223	0.105707	-0.427616	-0.0767143	0.0442569	0.100622
ADCK3	0.244465	-0.0484025	-0.213629	0.0172122	-0.132128	-0.135838	-0.17442	0.105049	0.153022	0.541503	0.543222	0.416644	0.397208	-0.184456	0.0681014	0.0111015	-0.11699
ADCK4	-0.150069	0.0475066	0.0887337	-0.0339384	0.0802865	0.0322194	0.0863416	0.000187	-0.00269129	-0.00287769	0.0502348	0.0167824	-0.0529633	-0.0928445	-0.0204077	-0.0361061	-0.170552
ADCK5	0.134558	0.00336391	-0.350822	-0.0752776	-0.0924712	-0.129213	-0.108282	0.186811	0.0679517	0.326004	0.233906	0.286571	0.166067	-0.121738	-0.107235	0	-0.144425
ADCY1	-0.0332058	0.0446583	-0.0101069	0.0444491	-0.0651259	-0.00809582	-0.050848	-0.0565143	-0.121528	0.0662324	0.0291243	0.116086	-0.0012633	0.00830506	0.0218283	0.0388871	-0.149337
ADCY10	0.00969967	-0.02736	-0.0118485	-0.0027659	-0.0640085	-0.00741924	0.00097188	-0.0315648	0.0287245	0.0350973	0.0323126	0.0503284	0.199837	-0.0833323	-0.0221834	0.0227067	0.0231179
ADCY10P1	-0.0987693	-0.0845845	-0.212471	0.454824	0.055393	-0.0259397	-0.00459737	-0.00603654	-0.0607193	0.17186	0.00280332	-0.0321444	0.0332283	0.1103	0.0128576	0.0117922	-0.0808095
ADCY2	-0.0204952	-0.0499859	-0.0598285	0.114312	0.0458491	-0.0257904	0.0526269	-0.0150258	-0.0358199	0.0108891	-0.0725742	-0.0460612	-0.0168823	0.0807969	-0.0100794	0.11339	-0.0391341
ADCY3	-0.0377135	-0.266892	-0.361213	0.102151	-0.606445	-0.262295	-0.704205	0.192717	-0.174346	0.0987314	0.25209	0.110486	0.0386104	-0.0836134	0.0420308	-0.0191185	0.084678
ADCY4	-0.161918	0.321967	0.0684004	-5.96e-08	-0.066905	-0.192717	-0.167599	0.148313	0.306643	0.207967	0.123046	0.112954	-0.12469	0.0232486	-0.126111	-0.020894	-0.0624943
ADCY5	0.0487399	-0.0274349	-0.10417	0.0480296	0.0500854	0.126148	-0.00697087	0.0725491	-0.0128581	0.113327	0.0493379	-0.105068	0.107085	-0.0707177	0.0156607	-0.00328926	-0.0783428
ADCY6	-0.0248929	-0.0803605	0.00246709	0.471027	0.0168199	-0.0652605	-0.00426108	-0.177243	-0.00112114	0.0359573	-5.96e-08	0.00605534	0.0983018	0.0305748	0.0761003	-0.0678764	-0.244297
ADCY7	0.090509	0.0330413	0.0240145	0.123812	-0.129811	-0.114169	-0.021903	0.10417	0.144201	0.235962	0.361699	0.13054	0.246689	-0.0852945	-0.0304255	-0.0758006	0.0444226
ADCY8	0.156835	-0.0500854	-0.0328545	-0.111832	0	-0.0622701	0.0435443	0.0819307	0.0614481	-0.0508331	0.188044	0.0990124	0.152649	-0.189502	0.111272	-0.366296	-0.30724
ADCY9	0.0446035	0.117302	-0.177317	-0.119794	-0.0803607	-0.191732	-0.072711	-0.0062917	-0.0108889	0.223491	0.0892318	0.0937417	-0.0634292	0.0537109	-0.018178	-0.0409528	-0.049388
ADCYAP1	-0.0172124	-0.0338639	0.0425724	0.0802486	-0.0162778	0.0492256	-0.0592054	-0.00758755	-0.0567013	0.0667928	0.0755017	-0.0991619	0.0919853	0.118971	-0.0509079	0.0185764	0.00373783
ADCYAP1R1	0.0692601	-0.0951996	0.00355077	0.223142	-0.0250426	-0.0869953	-0.0520849	-0.193091	-0.109328	0.0162591	0.0415636	0.0082229	-0.155339	0.065896	0.0219403	0.00450406	0.00054181
ADD1	-0.0297848	0.0770905	-0.0985777	-0.0878221	-0.129194	-0.0694514	0.013554	0.0406711	0.0285611	0.223614	0.195628	0.12027	0.0652839	0.00262592	0.0209126	-0.0622328	-0.0467073
ADD2	0.0305559	-0.0903095	-0.0446469	0.111826	0.0144277	0.114735	0.0558791	-0.0405105	-0.0447654	0.0136241	0.0346861	-0.0736704	-0.0925333	0.00506471	0.189608	0.0578288	-0.0884903
ADD3	0.0150583	-0.0629196	0.187657	0.265621	-0.0214732	0.161175	0.374613	-0.0282525	0.117047	-0.582958	-0.271167	-0.19509	-0.459333	0.366081	0.00128035	-0.130035	0.0585466
ADD3-AS1	-0.103784	0.125961	0.0182401	0.0364802	0.0145647	0.00869642	0.0206072	0.0438809	-0.0652605	-0.0802114	0.0280826	-0.0167949	-0.05477	0.0269364	0.0207569	0.0253541	-0.0311976
ADGB	0.0333405	-0.123195	0.0668305	0.139865	-0.0643636	-0.00403682	-0.0667555	-0.0695963	0.0111384	0.0882101	0.00209303	-0.0533	0.0428343	-0.137847	-0.0561405	0.118859	0
ADH1A	0.0446658	0.319837	0.214321	0.149808	-0.0230241	0.0609247	0.0638776	-0.194062	-0.0659332	-0.0340882	0.0404047	-0.0908265	0.293299	-0.432155	-0.157283	0	-0.36525
ADH1B	-0.00062601	0.00261652	-0.0381434	0.0330042	-0.0633542	-0.00631662	-0.022258	-0.0466	-0.0361998	0.10189	0.0410775	0.0174925	0.0512068	0.00198111	-0.00500848	0.115178	-0.0545053
ADH1C	-0.0853694	0.0766235	0.172646	-0.0344615	-0.0565886	-0.0461235	0.0547952	-0.0414138	-0.0995726	0.210023	-0.000374	0.113926	0.239364	0	-0.0679141	0.016745	0.00613023
ADH4	-0.0555422	-0.013222	-0.0340973	-0.0264161	-0.0119979	0.0402087	-0.0453291	0.0222023	-0.016184	-0.0145396	-0.0145582	-0.00137348	0.0825945	-0.0308265	-0.0205574	0.0162407	-0.0816783
ADH5	0.172477	-0.124353	-0.0080354	-0.104469	-0.179018	-0.16289	-0.418064	0.172888	0.230057	0.0644942	0.0881358	0.0692792	0.166086	-0.0637465	-0.1995	0.0399561	0.122485
ADH6	0.0507956	0.0366481	0.0394329	0.0161472	0.0902659	-0.0556358	0.0225011	0.0491135	-0.0165021	-0.0240707	-0.00287805	-0.0780995	-0.0479734	-0.08636	-0.0656718	0.126466	-0.165749
ADH7	-0.0091575	0.0630926	0.171823	0	0.00497093	0.171972	0.237308	-0.00414903	-0.0158105	0.167188	-0.0428715	-0.146481	-0.0152126	-0.0419748	0.116504	0.170328	-0.103871
ADHFE1	-0.195857	-0.0564771	0.0266876	0.178214	0.0127082	-0.112954	0	0.120803	-0.118859	-0.182177	-0.10361	0.0155482	0.0228748	0.0652226	0.00769993	-0.0707184	-0.1066
ADI1	0.255897	-0.108494	-0.128441	-0.0836747	-0.185304	-0.155165	-0.693321	-0.0643635	0.0570623	0.209387	0.122909	0.0273352	0.233433	0.155919	-0.120417	-0.184718	0.0189748
ADIG	-0.0794268	-0.0697458	0.00246645	0.0134185	0.065522	0.00979278	0.062943	0.0211554	0.0317333	0.0919847	-0.01596	-0.126111	0.0951991	-0.0280707	0.058682	-0.0191372	-0.129811
ADIPOQ	0.0393583	-0.0714652	0.0433575	0.103161	-5.96e-08	0.0749036	-0.20677	0.117103	0.00687744	-0.0321445	-0.0355082	-0.030948	0.0153992	-0.00463461	0.059355	-0.00919467	-0.281076
ADIPOR1	0.105553	0.0485157	0.0142221	-0.24041	-0.435331	-0.197651	-0.0957232	0.0177912	0.0552434	0.498089	0.173131	0	0.131044	-0.180607	-0.275955	-0.1636	-0.12525
ADIPOR2	0.256967	0.0317325	-0.232449	-0.0319577	0.0538225	-0.227141	-0.293411	0.105889	0.0143146	-0.0626069	0	0.217572	0.127045	-0.0734464	-0.125326	-0.0844727	0.128091
ADIRF	0.0816319	0.017941	0.0285563	-0.0620461	-0.20763	-0.0537853	0.0940411	-0.0203328	0.0935179	0.0515804	0.101218	0.0142035	-0.0225759	-0.0411146	0	-0.277787	-0.17941
ADIRF-AS1	-0.0849208	-0.0546078	0	0.34959	0.0399939	0.00639203	-0.0810337	0.0696716	-0.0895557	0.221572	-0.0116614	-0.00732565	-0.0420112	0.0225759	0.184046	0.116767	-0.158404
ADK	0.82625	0.100339	-0.203406	0.0799501	-0.182475	-0.125549	-0.658417	0.90778	0.107871	-0.155825	-0.105759	-0.246689	1.03916	0.68789	-0.44718	0.355869	-0.103675
ADM	0.268143	-0.76683	-0.568021	0.219778	0.90393	0.255174	2.23848	0.32933	0.0378994	-0.239439	-0.386331	-0.0701575	-0.661054	0.809702	-0.593251	-0.0134934	0
ADM2	-0.0485153	-0.0313215	-0.0559911	0.0550937	-0.0728111	-0.0594292	-0.170216	0.0106897	0.026762	0.149284	0	0.0378256	0.00665283	0.069148	0.0574865	-0.0659332	-0.00919431
ADM5	0.0572243	0.136165	0.156797	0.12256	-0.129176	-0.058383	0.0501976	-0.18554	-0.0835376	0.0477309	0.0105028	0	-0.0288553	-0.0339007	-0.126596	0.0124464	-0.150144
ADNP	-0.00213003	-0.0692227	-0.00239234	0.0790712	-0.105123	-0.0363868	0.116692	0.148014	0.047357	-0.208452	-0.097218	-0.0135027	-0.0941904	-0.0320325	0.165478	-0.123438	0.173878
ADNP2	-0.092546	0.166524	0.0174928	-0.374856	0.0603271	0.169908	0.290664	-0.14764	-0.110337	-0.0357699	-0.135184	-0.0200715	-0.0956669	-0.0780063	-0.0906773	-0.0469455	-0.00837278
ADO	0.0691196	-0.268471	-0.0429092	0.0114283	-0.141893	0.0615694	-0.333208	-0.0756234	0.0431706	-0.117131	-0.314893	-0.08108	0.287758	0.251876	0.0995073	0.130895	0.203407
ADORA1	-0.00222358	0.11658	-0.0207629	0.0261268	-0.0764738	-0.0179409	-0.0300137	-0.02437	-0.0235846	0.090378	0.00997975	-0.022501	0.182961	-0.00908234	0.0339574	-0.162628	-0.134632
ADORA2A /// SPECC1L-ADORA2A	0.209574	-0.145846	-0.0471325	0.0743804	-0.0435815	-0.185017	-0.0177913	0.112804	0.180868	0.0350976	0.0464601	-0.24041	0	0.161582	0.272779	-0.145846	-0.235962
ADORA2A-AS1	-0.0908265	-0.0315835	-0.0223516	0.024071	-0.0455628	0.0482166	0.0559911	-0.132259	-0.142818	0.0786791	-0.0936672	-0.0130633	-0.064999	0.0105592	0.121438	-0.0443294	-0.0996847
ADORA2B	0.440378	-0.160012	0.209611	-0.385097	-0.179111	-0.260743	-0.24512	0.275207	-0.200641	0.411299	0.259678	0.33916	-5.96e-08	0.0624565	-5.96e-08	-0.126185	-0.159414
ADORA3	-0.0595048	0.975133	-0.100507	-0.223441	-0.233981	-0.125214	0.0108017	0.180681	0.287804	0.53782	0.795835	-0.214396	0.177504	0.163226	-0.426025	-0.29855	-0.243961
ADPGK	0.40487	-0.266163	-0.107235	0.158274	0.00450371	-0.246914	-0.262051	0.248857	0.21818	0.106338	0.100498	0.261902	0.303353	-0.029173	-0.135417	-0.0320694	-0.106263
ADPRH	0.242323	-0.0868896	0.013954	-0.42676	-0.114586	-0.0942528	-0.477979	0.178214	0.214433	0.558515	0.404701	0.369934	0.384218	-0.297522	0.0114185	-0.14098	-0.191882
ADPRHL1	0.00530756	-0.0126894	-0.0193612	0.135455	0.0655594	-0.079763	0.0465529	0.0610745	-0.0122972	0.0292103	0.0088396	-0.0358823	0.03506	0.0245752	0.00160715	-0.0775576	-0.109478
ADPRHL2	0.208677	0.0125956	-0.162105	-0.076436	-0.0262007	-0.235757	-0.0947881	0.0363303	0.0861174	0.333442	0.269714	0.24112	0.26463	-0.219871	-0.260856	0	-0.0768103
ADPRM	0.0760443	-0.0935548	-0.0916484	-0.026799	0.0318081	-0.0460294	0.0823609	0.144276	-0.0997594	-0.138706	-0.0405354	-0.0503658	0.198473	-0.118037	0.108674	-0.0544584	-0.00108365
ADRA1A	0.0246877	0.0556266	-0.0352559	0.0373493	-0.0202677	0.0137829	-0.00255085	0.0247157	0.0179785	0.0652514	0.0729791	0.032453	-0.0130257	-0.0525242	-0.00617648	-0.0807064	-0.161609
ADRA1B	0.000673	0.135977	-0.189503	-0.050609	-0.18584	-0.0686991	-0.0236223	0.144051	0.131567	0.0128581	-0.118187	0.0156238	0.148686	0.0464222	0	-0.00164465	-0.0405543
ADRA1D	0.0153806	0.0283318	-0.0266686	0.0383489	-0.0988066	-0.184046	-0.125625	-0.0674284	0.0804727	0.120354	0.0288174	-0.0772026	-0.0192497	-0.180962	0.00685863	-0.122373	-0.252446
ADRA2A	-0.0156985	-0.0382743	-0.162366	0.189914	0.105478	-0.0741189	0.0103161	0.11344	-0.0027659	-0.0497866	0.127045	0.00381231	-0.159899	0.14293	-5.96e-08	0.184942	-0.0328915
ADRA2B	0.326676	0.0938911	-0.30739	-0.0660453	-0.106488	0	-0.229683	0.567535	0.640158	0.715548	0.578748	0.900192	0.476446	-0.225198	-0.212901	-0.0941906	-0.0712042
ADRA2C	0.0469078	0.163674	-0.0441055	-0.0771094	-0.0583459	-0.0272485	0.0562148	0	0.050272	0.138407	0.0723997	0.21148	-0.0126715	0.041451	-0.0355459	-0.221684	-0.31965
ADRB1	0.0189379	0.0366796	-0.0581836	0.0200342	0.0534244	-0.0182277	-0.0801991	-0.0315962	0.0270113	0.0938666	-0.0113126	0.0470205	-0.02741	0.00700208	0.00159469	-0.0301758	-0.103311
ADRB2	-0.251548	0.40487	0.283543	-0.195146	-0.264556	-0.149172	0.423857	-0.179373	0.291916	0.671294	0.452488	0.404122	0.186288	-0.136987	-0.254576	-0.301521	-5.96e-08
ADRB3	0.0189501	0.0342749	0.0433574	0.00246681	0.0375266	0.042442	0.0681013	3.76e-05	-0.0438434	-0.00246705	0.0900043	-0.044329	0.0679888	-0.0657463	-0.0114749	-0.00224267	-0.195968
ADRBK1	-0.0427626	0.0728169	0.0425725	-0.110911	0.000168001	0.0825627	0.107485	-0.0818998	-0.0643887	0.11111	0.0881477	-0.0395327	0.0327701	-0.0805853	0.0366386	-0.0379691	-0.0917828
ADRBK2	0.106313	-0.115931	0.0496246	0.127064	0.188799	0.162429	-0.0504716	-0.282571	0.0325556	-0.366583	-0.279232	-0.0156611	-0.0341749	0.227982	0.00564403	0.0450955	0.161345
ADRM1	0.387154	0	-0.0321808	-0.124484	-0.147452	-0.115084	-0.346766	0.108132	0.200716	0.465664	0.107684	0.312212	0.373642	-0.103534	-0.0302372	0.0782871	-0.132576
ADSL	0.158704	-0.0362553	0.0211558	-0.174103	-0.225683	-0.266181	-0.193165	-0.0726237	0.054945	0.168814	0.134857	0.148519	0.163114	-0.128353	0.00220539	-0.0274725	0.0527773
ADSS	0.0439184	-0.240298	-0.00930707	-0.212863	-0.14065	0.0344243	-0.0472072	0.135679	0.263023	-0.0624947	0.068363	0.215255	-0.131269	-0.0351346	0.0579348	0.0383114	0.21077
ADSSL1	-0.040704	0.0160904	-0.120317	0.00498962	0.350261	0.0236032	0.83822	-0.0955365	0.041302	0.0835002	0.0321069	-0.159246	-0.104432	-0.0346117	-0.167001	-0.27405	-0.0236041
ADTRP	0.246652	-0.141379	0.236336	-0.524309	-0.0983956	0.0116616	-0.809496	-0.197389	0.218133	0.0453568	-0.404066	0.0523653	0.18012	-0.853994	-0.298793	0.15917	-0.0524592
AEBP1	-0.026351	-0.0155116	0.00265353	0.0520667	-0.106861	0.0128202	-0.0419746	-0.0735208	-0.097218	0.173617	0.0243701	-0.0176044	0.0212678	0.101329	0.119868	0	-0.203443
AEBP2	0.0881355	0.056047	0.0759687	-0.0545708	0.0872942	0.0533559	0.237476	-0.168179	-0.00981179	-0.285543	-0.102077	-0.286552	-0.0851826	-0.0635975	-0.0415824	0.0259955	0.277077
AEN	-0.00418566	0.156312	-0.0249672	0.0379753	-0.026537	-0.258426	-0.0353584	0.110637	0.188231	0.396647	0.19339	0.367493	0.10234	-0.11385	0	-0.103085	-0.000523
AES	0.0140534	0.403449	-0.105497	-0.320771	-0.550715	0.247661	-0.389396	-0.144127	0.00654032	0.649672	0.0783425	0.138893	0.118785	-0.257044	0	-0.121887	-0.125513
AF001548.5	0.20094	-0.331237	-0.402702	0.364203	-0.372576	0.0164085	-0.3577	0.0900044	0.426623	0.444452	0.545856	-0.250875	0.191894	-0.102787	0	-0.0516181	-0.622554
AF007147	-0.391226	-5.96e-08	0.188306	0.676564	0.172272	0.241531	0.278983	-0.204864	-0.225011	-0.437164	-0.4489	-0.138968	-0.392348	0.247811	0.285001	-0.0161844	0.186848
AF067845.1	0.203369	0	0.0328169	-0.0788659	-0.0435071	-0.0522909	0.0941158	0.0426846	0.0640268	-0.0664568	0.353289	-0.029416	0.234729	-0.160535	0.0488143	-0.273975	-0.0830521
AF070581	-0.0352281	-0.0292664	-0.0575983	0.0254538	-0.0403674	-0.0338265	0.0171934	0.0530381	-0.0224638	0.154143	-0.0543838	-0.00541968	0.0981525	-0.00332658	0.024781	0.0156048	0.135866
AF075036 /// OR7D2	0.0618219	0.0157918	-0.0162779	-0.058215	-0.0934243	-0.0569254	0.0421425	-0.0216601	0.0332096	0.0636346	0.0102227	0.0102974	0.0753896	-0.0449461	0.016801	-0.0524589	-0.200753
AF086102 /// RP5-994D16.3	0	0.142781	-0.21163	0.0698204	-0.0252671	-0.0523281	-0.055244	0.02123	-0.0772219	0.0760622	0.116392	-0.040592	-0.0695965	-0.0143528	0.0171184	0.0806222	0.00455948
AF086125 /// RP11-61A14.1	0.0206321	0.0443291	0.135604	0.0171935	-0.0917983	0	-0.0404422	-0.0409656	-0.0186887	0.0494122	0.121326	0.0359566	0.136875	-0.0414889	-0.0326681	-0.0400684	-0.0857432
AF086126 /// C16orf52	-0.0897427	-0.229085	0.00631717	0.0384611	0.00056	0.0331912	-0.105815	-0.0380126	0.0178289	-0.12398	0.0246692	-0.294495	-0.16973	0	0.122261	-0.0594669	0.20692
AF086154 /// RP11-432J24.5	0.290794	-0.20251	-0.152349	0.259547	0.113178	-0.0527767	-0.22374	0.0443291	0.104357	0.110487	-0.0257158	-0.0586824	-0.152648	0.0195857	0	0.109515	-0.156386
AF086184	-0.144575	0	-0.0373024	0.0331531	0.212452	0.00852198	0.123345	-0.0343124	-0.0494127	0.0935924	-0.0553184	-0.120055	-0.0346861	0.095536	0.00560664	0.117514	-0.0312473
AF086219 /// CTD-2647L4.1	0.0571124	0	0.0180905	0.0972182	-0.0411151	0.0210807	0.03962	-0.0513938	-0.0116618	0.0309484	-0.0308735	-0.0506084	-0.112356	0.209312	-0.00201822	0.0155489	-0.186961
AF086288 /// RP11-768F21.1	-0.0282944	0.0336395	0.0699324	-0.0401058	-0.0551314	-0.0609617	-0.0802488	0.11957	-0.000149	0.14237	0.095275	0	0.0901166	-0.0190996	0.0065408	-0.185129	0.0378633
AF086294 /// RP11-485M7.3	0.131119	0.133361	-0.108394	-0.0696712	0.108693	0	0.0798373	0.0334897	-0.00224263	0.0201835	-0.0954614	-0.10645	-0.178028	-0.0160722	0.0888452	0.100918	-0.0862665
AF090939	-0.239363	0.108917	0	0.116767	0.0171562	0.188755	0.051506	-0.144425	-0.194212	-0.133847	-0.233121	-0.0738571	-0.253417	0.0871639	0.156611	0.206023	-0.0516927
AF131215.3 /// C8orf15	0.0152121	0.176719	-0.0142784	-0.0213053	0.0514308	0.0340879	0	0.0992734	-0.0893316	-0.0106153	-0.00740095	-0.140763	0.0484405	0.0150629	-0.029603	0.00299006	-0.00470971
AF131215.4	-0.0559163	0.219217	0.181541	-0.0354712	0.0992734	0.518907	0.229234	-0.0482543	-0.121551	0	0.0255659	-0.0458245	-0.132353	-0.0261643	-0.0609247	0.334077	0.231888
AF131215.8	-0.0824165	-0.0864534	0.145285	0.128876	0.0866778	0	0.138707	0.0415259	-0.051917	-0.0793891	-0.101778	0.162329	0.0018314	-0.0557293	0.065896	-0.0927329	-0.0932934
AF186192.1	0	-0.000823	0.0733338	0.0556916	-0.0519541	0.0779685	0.102339	0.0419368	-0.0301264	-0.0281824	0.12611	-0.0124465	0.00179404	0.0805101	-0.0367046	-0.023249	-0.0880607
AF198444	0.0928077	0.0199218	0.0324432	0.130334	-0.0696333	-0.0723996	-0.0160349	-0.00975542	-0.0559535	0.121738	0.120953	0.174066	0.16674	0	-0.0892939	-0.0328545	-0.0383864
AF213884.2	0.0370408	0.142893	-0.0399189	0.141697	0.0122224	-0.116019	0.0527768	-0.0125962	-0.0475435	0	0.0763989	0.00579356	-0.00792404	-0.0795388	0.0279207	-0.210957	-0.0692225
AF279780	-0.0347607	0.0403673	-0.0339385	-0.206172	-0.128503	-0.13837	0.109889	0.0376014	0.145173	0.242055	0.0615229	0.0314717	0.088285	-0.103684	-0.178139	0	-0.131194
AF289551	0.0521789	-0.00261643	0	-0.0835752	-0.140874	-0.159003	0.177093	0.13239	0.451292	0.236486	0.0583834	0.257828	0.284889	-0.0966572	-0.193688	-0.19922	-0.199818
AF520793	-0.62175	0.22901	-0.159414	-0.424193	0.399114	0.423371	0.291467	-5.96e-08	-0.356952	-0.882812	-0.653802	-0.508853	-0.652232	0.252782	0.102189	0.281936	0.566152
AFAP1	0.0769968	-0.0221272	-0.0234727	0	0.13396	-0.0642888	0.0783426	0.167001	0.239438	0.0976293	-0.0912002	-0.0130072	0.0917983	0.0428342	-0.000523	-0.0541221	-0.0197351
AFAP1-AS1	0.0306869	0	-0.105179	0.0516927	-0.0745673	-0.0891816	-0.113066	-0.0576355	0.0164836	0.189802	-0.00227959	-0.0889016	0.0862482	0.000598348	-0.0777068	0.160199	-0.0200717
AFAP1L1	-0.00873644	-0.286309	-0.344748	-0.186409	-0.548538	-0.228879	-0.840594	0.103834	-0.00128911	0.311567	0.0963491	0.44278	0.0689892	0.11116	0.00516745	0.0345554	-0.0644663
AFAP1L2	-0.0858927	0.267919	0.125737	0.0567389	0.0419374	-0.0237717	0	-0.116841	-0.0347609	-0.0741563	-0.0273599	0.159451	-0.216638	0.0325184	0.0549815	0.185727	-0.220077
AFF1	-0.102389	-0.0463726	-0.0136426	-0.0771716	-0.222619	0.0843722	-0.139816	0.000311255	0.0606503	0.0317207	-0.00164496	0.123718	-0.0272607	0.0723869	-0.00029947	-0.106351	0.00620419
AFF2	-0.0808341	0.0584455	-0.00946881	-0.0167449	0.0716023	-0.0319574	-0.122211	0.0421738	-0.0736953	0.0408409	0.0803735	-0.0272479	-0.201089	-0.0322563	0.0258276	0.087986	-0.138009
AFF3	-0.00525782	0.0277088	-0.0302506	0.0595667	-0.0393706	-0.143136	-0.0776635	-0.00617978	0.0339447	0.0835504	0.0975418	-0.00418009	0.0517485	-0.0479113	0.0195482	-0.088229	-0.1256
AFF4	-0.026372	-0.279457	-0.0341792	-0.198293	-0.106541	-0.0208051	-0.195637	0.0227626	0.113367	-0.350649	-0.18622	0.184255	-0.0613968	0.0216787	0.162247	0.0225386	0.181183
AFG3L1P	0.0201089	-0.234679	-0.127207	0.199532	-0.113253	-0.242727	-0.2358	0.0181403	-0.0197601	0.00797372	-0.0994979	0.238068	-0.0178663	0.066357	0.148998	-0.135592	0.00929453
AFG3L2	0.000349241	-0.0152249	-0.138046	-0.0681321	0.0504593	-0.0767226	-0.357394	0.0646378	0.00973065	0.0285438	-0.118647	0.0617908	0.0767604	-0.125942	0.104021	0.0525277	0.122448
AFM	0.023024	-0.0950127	-0.0950876	-0.206472	0.00366302	-0.176346	-0.0138292	0.0462732	0	0.00710153	0.0843977	-0.0639148	0.134633	0.0417876	-0.127157	0.076324	-0.127082
AFMID	0	-0.165132	-0.177766	0.00874617	-0.0997972	-0.0485153	-0.0704188	0.0506087	0.183372	0.0812578	-0.0527762	0.200865	0.204154	-0.0425348	0.0640645	0.209238	-0.102338
AFP	-0.0403297	0.14308	-0.0352468	0.131643	-0.00523253	-0.174738	-0.0405915	0.032593	-0.0616722	0.113365	0.0774457	0.0653354	0.096807	-0.0787163	0.136875	0	-0.0560281
AFTPH	-0.155601	-0.0591116	-0.103881	0.299662	0.176028	0.0397693	0.160143	0.000747242	-0.0138671	-0.653409	-0.355101	-0.108936	-0.187241	0.0511506	0.0767915	0.0937419	0.240728
AGA	0.418064	-0.307758	-0.00420475	0.0693283	-0.0878113	-0.23851	-0.231221	0.190007	0.204086	-0.414139	-0.0232798	-0.0693344	0.375217	0.256482	-0.149683	-0.151926	0.0536737
AGAP1	-0.136726	0.0511317	-0.0137052	0.0136301	0.0104405	0.0722624	0.166204	-0.0139293	0.0159224	0.0802859	0.0191119	-0.0962589	-0.102763	-0.0325059	0.0540722	0.115595	-0.175573
AGAP10 /// AGAP11 /// AGAP4 /// AGAP5 /// AGAP9 /// BMS1P5 /// CTGLF12P /// LOC101060581	-0.251698	-0.295952	-0.187408	0.480447	0.186363	0.031622	0	0.0576363	-0.189652	-0.278758	-0.413092	0.248522	-0.182625	0.04418	0.391489	-0.0654096	0.00246816
AGAP11	-0.13738	-0.61035	-0.212714	0.668397	0.2813	0.0961341	-0.306138	0.340544	0.16289	-0.302531	-0.222058	0.338058	-0.122653	-0.0283694	0.28844	0.0780622	-0.0629993
AGAP11 /// AGAP4 /// AGAP6 /// AGAP7P /// CTGLF12P /// LOC101060581	-0.0548706	-0.250427	-0.227852	0.533297	0.0750532	0.172794	0	0.108992	-0.0283327	-0.169245	-0.43963	0.324433	-0.110077	0.102712	0.500704	-0.0299769	0.219479
AGAP2	0.0193363	0.111135	-0.104158	0.0179162	-0.0889329	-0.092272	-0.0355332	0.0476683	0.0971554	0.205151	0.160124	0.107023	0.0937666	-0.0867402	0.0160722	-0.0490387	-0.125214
AGAP2-AS1	0.0590184	0.118112	0.159227	-0.00612989	-0.0139791	0.022426	-0.0490763	-0.447928	0.049599	0.170963	0	-0.106301	0.0272848	-0.136427	-0.0360317	0.0936301	-0.201089
AGAP3	0.147117	0.00604281	-0.0768226	-0.0871512	-0.278797	-0.181803	-0.163064	0.0100666	-0.0532999	0.41445	0.18098	0.155601	0.183734	0.00612956	-0.00996715	-0.0598161	-0.0148888
AGAP4	-0.519917	0.257155	0.229645	-0.253716	0	0.292439	0.386181	-0.267845	-0.215292	-0.472448	-0.303503	-0.189876	-0.309034	0.261491	0.352691	0.150405	0.247586
AGAP6	-0.20208	0.0108953	0.221067	0.0307052	0.0164271	0.350374	0.0848644	0.0152683	-0.231794	-0.210471	-0.267097	0.0245752	-0.168459	0.164217	0.18541	-0.272498	0.16816
AGAP6 /// AGAP9 /// BMS1P5	-0.294159	0	0.232112	-0.097293	0.129923	0.534718	0.499807	0.00616695	-0.221236	-0.0902663	-0.126671	-0.0851456	-0.204416	0.14222	0.275096	-0.19481	0.152386
AGAP9	-0.229421	0.143342	0.180532	0.101778	-0.0451889	0.310605	0.0897804	0.0700822	-0.0709791	-0.0567012	-0.148649	0.285039	-0.0301632	-0.0256777	0.0939662	-0.0411897	0
AGBL1	0.0650737	0.0367417	0.072026	0.0555802	-0.134745	0.0200715	0.100059	0.0706804	-0.0289674	-0.0464597	-0.0812953	-0.164572	0.0670173	-0.0614481	0	-0.231477	-0.0302382
AGBL2	0.11131	-0.0483659	0.188606	0.0412645	0.0270612	0	-0.00695178	0.00717657	-0.00754976	0.0899295	0.0496371	-0.0743805	-0.0686243	0.0359573	-0.0249677	-0.15504	-0.0186885
AGBL3	-0.0188255	-0.0284315	0.0348357	0.0704062	-0.0229619	0.0161721	-0.0164085	-0.0285186	0.0324187	-0.0561777	-0.0322315	-0.0381869	0.0268617	0.0175301	0.016932	0.016608	0.0114375
AGBL4	0.0896676	-0.0254542	0.0273971	0.000635221	-0.0646627	-0.034051	0.0472444	0.0058492	-0.0553183	0.150704	-0.00717675	0.092527	0.0534116	-0.135063	-0.0500111	0.0711659	-0.0488522
AGBL5	0.166403	0.0251425	-0.00279101	-0.0769969	-0.0944895	-0.164958	0.0168448	0.169443	0.296513	0.343496	0.166565	0.122398	0.11547	-0.157694	-0.0959223	-0.149309	-0.0335398
AGER	-0.0329856	0.0659144	-0.0354712	0.0651294	-0.0892756	-0.0120733	0.046011	-0.0434697	0.0953676	0.0608682	0.136931	-0.0515249	0.124485	-0.190269	-0.0271549	-0.0714092	-0.275339
AGFG1	0.0667406	-0.0527992	0.0994083	-0.224973	-0.0826111	-0.0346862	0.0779239	-0.0679445	0.155751	-0.0227107	-0.00849973	-0.00509111	0.118837	-0.126096	-0.0603419	0.0606447	0.167162
AGFG2	0.0479674	0.0713841	0.0334837	-0.0403175	0.00214924	-0.0574674	0.0529013	-0.0470143	-0.0400746	0.110213	0.062937	0.00419257	0.074773	-0.0774392	-0.0821862	-0.0719011	-0.0885091
AGGF1	0.00144375	-0.214512	0.00408816	-0.0763942	-0.128652	-0.0692832	-0.304446	0.163801	0.0705121	-0.261164	-0.0182819	0.0811133	0.143991	0.0567762	-0.0196465	0.112361	0.119322
AGK	0.148387	-0.198946	0.0184269	-0.142282	-0.0417379	-0.0837748	-0.031995	0.225659	-0.00782426	0.0601272	0.101504	0.148063	0.12312	-0.153184	-0.166702	-0.0151003	0.0229499
AGL	-0.463346	-0.36383	0	0.219255	0.119178	0.0537482	-0.165058	0.15691	-0.157806	-0.943623	-0.262313	-0.289523	-0.381396	0.0283318	0.273377	0.0279027	0.358747
AGMAT	0.0894812	0.00569382	0.00398701	0.21011	0.200616	0.0957229	0.0739572	-0.00548188	-0.143129	0.0265129	0.00956863	0.0112507	-0.0341749	0.0141287	0.0553058	0.000859833	-0.180494
AGO1	-0.115542	0.231403	0.109796	-0.246418	0.0102226	0.131203	-0.0159042	-0.0424698	-0.0343404	0.0510851	0.103609	-0.0132362	-0.224543	0.194735	-0.0711476	0.242989	0.444882
AGO2	-0.825756	0.273862	0.428193	-1.19514	0.0155487	0.475904	0.273414	-0.90079	-0.826372	-0.349402	-0.794228	-0.883298	-0.803721	0.147714	0	0.166254	0.277656
AGO2 /// CASC7 /// CASC7	0.0279951	-0.0404051	-0.095088	-0.0742311	-0.0463102	-0.0482545	0.0725862	0.0333962	-0.0192866	-0.0648308	0.282496	0.0545895	0.195482	-0.0662322	0.00444774	0.0188565	0.159226
AGO2 /// CASC7 /// CASC7 /// DQ574852	0.29371	-0.195333	0.188456	0.0969563	-0.115122	-0.0238467	0.0103159	-0.0358448	-0.250502	0.225684	0.0246692	-0.0126333	0	-0.193576	0.0796881	0.1294	-0.0120354
AGO3	-0.0977691	-0.0950873	-0.0654752	0.185101	0.154368	0.0234356	-0.146584	0.0743061	-0.0441142	-0.292243	-0.149649	0.0943027	-0.109963	0.14593	0.123728	0.17358	0.273012
AGO4	-0.0120588	0.0389612	0.0317707	-0.124741	-0.0431004	0.110053	-0.0676853	0.0980639	-0.0348121	-0.130152	0.00177107	0.0443249	0.0357096	0.0308129	0.168071	-0.119868	0.156624
AGPAT1	-0.115267	0.131955	0.0649806	-0.0328779	-0.00999351	-0.0988486	0.253997	0.0581682	-0.128451	0.50433	0.253001	-0.0119793	0.0215388	-0.133109	-0.00256012	0.00652728	-0.0745816
AGPAT2	0.216857	0.010092	0.0422199	-0.298869	-0.220264	-0.237669	-0.0564565	0.109218	0.175589	0.432606	0.223632	0.262201	0.0781355	-0.133035	-0.0756748	0.0884683	-0.0399401
AGPAT3	0.075128	0.0928043	-0.0100919	-0.156068	-0.0497738	-0.00356007	-0.0195825	-0.100738	-0.0649117	0.121962	0.0393768	-0.00728859	0.0726675	-0.133222	-0.128303	-0.0582337	-0.126696
AGPAT4	-0.0562333	-0.282777	-0.0941155	0.217236	-0.271321	-0.514534	-0.234486	0.174104	0.0847907	-0.0525333	-0.063971	0.293504	0.0619715	0.228543	-0.0404606	-0.0979466	-0.00512045
AGPAT4-IT1	-0.154704	0.0730353	-0.0034008	0.590036	0.13609	-0.0288172	0	0.0344249	-0.0782671	-0.0986375	-0.24441	0.103348	-0.0993109	0.232224	0.269154	0.0510206	-0.012372
AGPAT5	-0.0434885	-0.0243329	0.142108	-0.0710916	0.0499356	-0.0345549	0.196585	0.185203	0.182625	-0.20991	-0.00571863	-0.0839491	-0.091238	0.101703	0.0457872	-0.216713	0.0838744
AGPAT6	0.137374	-0.0550938	-0.00176895	0.0673041	-0.0591555	-0.113165	-0.10802	0.00522024	0.0928451	0.201476	0.105055	0.0865781	0.0720882	-0.0371154	-0.126297	0.0113254	-0.0333529
AGPAT9	-0.326471	0.208994	-0.0149879	-0.198043	0	0.372632	-0.35912	0.0339575	-0.0612802	0.191035	-0.0271921	0.0706988	0.234785	-0.285842	-0.145771	0.499415	0.470654
AGPS	-0.00597083	-0.129362	0.303681	-0.131539	-0.170215	0.039891	-0.370534	-0.079912	0.0958119	-0.445699	-0.040769	0.0692136	0.156825	0.0219547	0.0251645	0.269476	0.238943
AGR2	0.0192117	-0.00766223	0.00740076	0.099498	0.0359941	-0.00556916	-0.00164472	0.00299011	-0.0620461	0.186942	0.0109515	-0.147004	-0.0638777	-0.0103161	0.0426098	0.138258	-0.233719
AGR3	-0.0379003	0	0.0546455	0.148574	-0.0643632	0.00710165	-0.0503095	-0.0219029	-0.158068	0.0695965	0.0918358	0.0417878	-0.0185388	0.012484	0.0991243	-0.0741561	-0.00239205
AGRN	-0.000542186	0.200323	-0.113814	0.102787	-0.0773149	-0.0116242	0.062233	0.1596	-0.0695308	0.493687	0.266499	0.132783	0.0753337	-0.0868644	-0.096134	-0.124999	-0.133007
AGRP	0.0842104	-0.057561	0.223889	-0.0972558	-0.111384	-0.127457	0.0574856	-0.201426	-0.0355082	0.245867	0.00762457	0.0710916	0.00964257	0	-0.355756	0.102861	-0.107796
AGT	0.00358819	0.0997224	0.0809588	0.0296774	0.0149512	-0.132166	0.00837233	-0.0790901	0.181878	-0.0782681	0.0992736	-0.202883	-0.153097	-0.199744	0	-0.0829773	-0.0826779
AGTPBP1	-0.104086	-0.105217	0.0632983	0.149845	-0.00452265	-0.0922095	0.111103	-0.15833	-0.0285935	-0.290532	-0.14607	-0.197725	0.0351906	0.131493	0.229925	-0.00143907	0.280572
AGTR1	-0.0262016	-0.0232859	0.0159227	-0.0346112	0.0813329	-0.00969939	0.0272104	0.0236225	-0.0651484	0.107347	0.00407408	-0.00590556	0.0153247	-0.0281074	-0.00878371	-0.0554679	-0.197052
AGTR2	-0.0210558	0.0234606	-0.0852449	0.0892067	0.0696584	-0.0312598	-0.0544461	0.0355083	-0.0434075	0.0223017	-0.00725133	0.0434571	-0.0113876	0.0175923	-0.0501352	0.0866151	-0.0659085
AGTRAP	0.209561	-0.0811208	-0.23869	0.0602956	-0.0055815	-0.242509	0.136389	0.0327797	0.128378	0.157159	0.299298	-0.00652854	-0.0256781	-0.18678	-0.267452	-0.0571744	-0.149085
AGXT	0.0655969	0.0502972	0.00695207	-0.00113383	-0.0847217	-0.054035	-0.0351222	0.01596	0.112804	0.0759879	0.0746048	0.0373521	0.0532127	-0.0631552	-0.00422363	0.00765003	-0.0545707
AGXT2	-0.0225759	0.21062	0.066606	0.0954237	-0.0705686	0.0904527	0	-0.102264	-0.0168948	0.0734086	0.0659332	-0.137623	0.0491881	-0.0174179	-0.0364804	0.123494	-0.146668
AHCTF1	-0.0271173	-0.155993	0.280067	0.246204	0.151639	0.0166513	0.217834	-0.17472	-0.0756512	-0.335404	-0.162301	-0.141323	-0.341627	0.123933	0.462281	0.0617096	0.420923
AHCTF1 /// AHCTF1P1	0.406776	-0.599268	-0.100171	-0.397394	-0.0837251	-0.196754	-0.326901	0.532662	0.311875	0.118859	0.504666	0.369361	0.218283	-0.255361	-0.0151378	0	0.0695213
AHCY	0.0428162	0.0466471	-0.105198	-0.177131	-0.313519	-0.21275	-0.474036	0.0213432	-0.114038	0.544642	0.344992	0	0.132614	-0.214246	-0.19496	0.273078	0.0432081
AHCYL1	-0.0236741	0.0155392	-0.128643	0.193464	0.171785	0.166786	-0.110805	-0.0683444	-0.15156	-0.152401	-0.321495	0.0258509	-0.189227	0.167557	0.0808839	0.138235	0.242634
AHCYL2	0.201108	-0.0943212	-0.0555051	0.0587568	-0.0867899	-0.174925	-0.0120919	0.209518	0.303689	0.154797	0.230786	0.257006	0.168627	-0.0816134	-0.23258	-0.0780997	0.0621767
AHDC1	-0.015474	-0.00508334	-0.0304128	-0.0490763	-0.0539103	-0.0336765	0.0261144	-0.0379376	0.0436691	0.288141	0.0650364	0.0419123	0.0697955	-0.02746	-0.0563397	-0.102152	-0.0721379
AHI1	-0.148825	-0.225908	0.0802525	0.151052	0.170115	0.0615415	0.109994	-0.0280291	-0.22488	-0.358073	-0.255335	-0.0183411	-0.322146	0.0831305	0.197052	0.229462	0.255372
AHNAK	0.261668	-0.0598172	-0.101059	-0.205061	-0.11807	-0.0238416	-0.137637	0.382663	0.368086	0.481465	0.663422	0.489066	0.202692	-0.0466654	0.127862	-0.11429	-0.0577245
AHNAK2	0.0115306	0.19082	0.0205951	0.0404048	-0.236448	-0.223945	0.0054569	0.0427031	-0.219012	0.283692	0.252016	-0.227684	0.238934	-0.0558414	-0.18055	-0.137903	0.161862
AHR	0.179411	-0.303951	0.225459	0.116019	0.254166	-0.278535	0.282348	-0.297373	0.105778	-0.538455	-0.209611	-0.620834	-5.96e-08	0.317931	0.230804	-0.390516	-0.235887
AHRR	0.368389	0.394366	-0.632197	0.420269	0.0874624	-0.0911999	-1.15241	-0.017829	-0.620199	0.0783052	0.105067	-0.222918	0.494874	0.895408	-0.500256	-5.96e-08	-0.394703
AHSA1	0.30795	0.0224629	-0.137249	-0.36738	-0.135268	-0.15747	-0.236672	0.125176	0.021267	0.167076	0.0735588	0.296588	0.155227	-0.0550565	-0.076436	-0.0633544	0
AHSA2	0.0279345	-0.180775	-0.14422	0.84264	0.25979	-0.104908	-0.0622796	-0.0274115	-0.162077	-0.529438	-0.431062	0.4613	-0.0585839	0.288346	0.339385	-0.153592	0.18355
AHSG	-0.0168574	0.0709416	-0.0493755	0.0709417	-0.139529	-0.0411898	0.0182958	0.0361248	0.0593173	0.0322564	-0.0178103	-0.0180533	0.0590558	0.000336	-0.0595794	-0.0352844	-0.114001
AHSP	0.0449276	-0.0774453	-0.121999	0.0595045	0.0823793	-0.22232	-0.0346113	0.00926942	0.0201091	0.0595793	0.11572	-0.021679	-0.0663448	-0.146668	0.0855188	-5.96e-08	-0.151154
AICDA	-0.10289	-0.0696428	0.0113814	-0.010157	-0.0516458	-0.124531	0.0523842	0.488698	-0.100741	0.079352	1.06503	0.0622985	0.55364	-0.359372	-0.0115492	0.165273	0.574506
AIDA	0.0420305	-0.148481	0.0962465	-0.024781	0.0466468	-0.0473008	0.044404	-0.0706053	-0.0124281	-0.331106	-0.0995917	-0.109795	0.0125961	0.0401805	0	-0.0108206	0.100563
AIF1	-0.35577	0.148079	0.552682	-0.346491	0.117047	-0.408308	0.9962	-0.162665	-0.235214	-0.0403856	0.402767	-0.24026	0.0207726	-0.557251	0.0244074	-0.136268	0.112608
AIF1L	0.078305	-0.0767355	0.00059793	0.206994	-0.0719135	0.0239589	-0.0354896	0.0908265	0.00280329	0.0625317	0.094527	-0.0379751	-0.0404795	0.00928829	0.0308923	0.148948	-0.128989
AIFM1	0.209144	-0.00508311	-0.211106	-0.0325374	-0.0431146	-0.110431	-0.568077	0.255267	0.240279	0.337946	0.213031	0.47953	0.209667	-0.0358257	-0.033247	0.0272284	0
AIFM2	0.423839	-0.363661	-0.139043	0.136035	-0.183036	-0.14321	-0.78963	0.209714	0.0625319	0.2149	-0.111122	0.31851	0.0728483	0.0937987	-0.0116987	0.01582	-0.144593
AIFM3	0.0342377	0.0068772	-0.19451	0.344917	-0.0943769	-0.00493353	-0.104506	0.000673	-0.0679514	0.125288	0.242055	0.132615	-0.0935174	0	-0.0279576	0.0305	-0.0570375
AIG1	0.0347547	0.0240153	0.169985	0.0417445	-0.163432	-0.105622	-0.177871	0.127388	0.157776	0.0669302	0.0368354	0.0438497	-0.0663133	-0.185702	0.0283321	-0.14673	-0.136906
AIM1	0.0473377	0.0245004	0.00751218	0.148126	0.106151	0.16117	-0.365698	0.125063	-0.153322	-0.422717	-0.136465	-0.00749439	0	-0.149864	-0.000524	-0.0777826	0.0206133
AIM1L	0.0715774	0.00265409	-0.0257154	0.0996288	-0.0127639	-0.154555	-0.00803593	0.0444416	0.0784924	0.0103911	-0.0136983	0.00897049	0.0677276	-0.0741749	0.140651	-0.0754644	-0.0137171
AIM2	0.217386	0.160125	0	0.0545706	0.945904	0.418176	0.958089	-0.317145	-0.229982	-0.370931	-0.29341	-0.697345	0.0414519	-0.221572	-0.379266	0.0662324	-0.162852
AIMP1	0.129176	-0.406863	0.103909	0.00632906	0.123693	-0.066818	-0.0891196	0.0336644	0.0417876	-0.413927	-0.13016	-0.0382367	0.0963834	0.0418625	0.00358819	0.0657463	0.30359
AIMP2	0.174427	0.0301386	-0.0589061	-0.205443	-0.190063	-0.187297	-0.354174	0.116579	0.0580348	0.289031	0.154941	0.121227	0.20388	-0.0996972	-0.0675281	-0.034935	0.0217414
AIP	0.298177	-0.039825	-0.135997	-0.0373955	-0.0500293	-0.0952642	0.079464	-0.0108579	0.14265	0.312978	0.336115	0.204659	0.179018	-0.0489734	0.0112696	-0.105871	-0.0894246
AIPL1	0.00441028	-0.028631	-0.0645502	0.0961902	0.0416381	-0.154255	-0.203295	0.0666809	0.077894	0.0577476	0.0211181	-0.0675032	0.145995	-0.00325132	0.0700447	-0.0403299	-0.100993
AIRE	0.00717645	0.0485153	0.0424604	0.1066	-0.116953	-0.0861173	-0.0849957	0.0995727	-0.00889587	0.00762457	-0.00104661	-0.0676527	0.0691476	-0.047843	0.00553136	0	-0.143678
AJ011981 /// DPY19L1	-0.055094	0.00246685	-0.0838745	0.200267	-0.0381248	-0.129549	-0.0865657	0.0029903	0.082454	-0.00104661	0.0480669	-0.116542	0	0.000374	0.128428	0.138968	-0.1522
AJ420595 /// GOPC	-0.467925	0.119121	0.26078	-0.425184	0.0812206	0.368258	0.00100895	-0.266107	-0.0145397	-0.446471	-0.135193	-0.220787	-0.265808	0.209649	0	0.359008	0.39003
AJ606316 /// LOC644135	0.0517302	0.0630927	-0.0082231	-0.121775	-0.0621957	0.0681761	0.289225	-0.165506	0.0734835	0.0558415	0	-0.12641	-0.153546	0.116355	-0.00710154	0.0615227	-0.222918
AJAP1	-0.00281247	-0.0493284	-0.00726969	0.0529542	-0.0229869	-0.088266	-0.0487865	0.0745489	-0.0020183	0.0564303	0.0744086	0.00560659	0.0369286	-0.0621955	0.0150632	0.128054	-0.0888175
AJUBA	0.0369755	-0.034088	0.113001	0.0654661	0.0246689	-0.0719885	0.0171747	0.0143903	-0.0544211	0.0654381	-0.0315368	-0.0736142	0.0956482	-0.027659	0.0750253	0.0973677	-0.0632608
AK000798	0.128428	0	-0.00605493	0.152947	-0.0455251	0.0931439	0.0741563	-0.00261649	-0.0251174	-0.130073	-0.0581589	0.100918	-0.0402179	0.0457496	0.209761	0.115869	-0.0686617
AK021537	-0.326041	0.140986	0.0134559	0.0181652	0	-0.017941	-0.195969	-0.0703445	0.072063	0.347608	0.168346	-0.183074	0.11856	-0.0869398	-0.0756517	0.112093	-0.272853
AK021804	0.00297134	-0.0490765	-0.0331911	-0.0203895	0.00824137	-0.0175489	0.00323315	-0.0233798	-0.0527581	0.127475	0.119233	0.114374	0.010484	-0.140744	-0.157601	0.0891444	-0.172664
AK021933	-0.000149574	-0.0444604	0.0385546	-0.0504779	0.0712969	0.088509	-0.165655	0.0789781	0.241494	0.221684	0.212938	0.0433202	-0.127494	-0.117701	-0.1807	0.0574299	-0.00312115
AK021977	-0.323966	0.194361	0	0.722277	0.473756	0.418774	-0.406196	-0.180233	-0.192399	-0.0273599	-0.361642	-0.14635	-0.0991616	0.188306	1.355	0.578374	0.166515
AK022030 /// TROVE2	-0.374706	-0.0486274	0.23813	0.280758	0.317388	0.189409	0.362091	-0.125139	-0.1237	-0.807347	-0.0903597	-0.156536	-0.217591	0.183727	0.171319	0	0.439369
AK022793 /// BC043213 /// CTB-175P5.4	-0.4184	-0.133586	-0.0798376	0.0108392	0.0704185	0.0802862	-5.96e-08	0.00216762	-0.184718	0.014502	-0.0942655	-0.107871	0.104282	-0.0877619	-0.161993	0.210284	0.112056
AK023627 /// TCTE3	0.0531501	-0.0763242	0	0.112505	0.0591307	-0.183522	0.0395451	-0.0099425	-0.148313	-0.245344	-0.278311	-0.0354337	0.13097	0.013082	0.0349848	0.101591	-0.0193615
AK024119 /// CTC-378H22.2	-0.120728	0.137249	0.0565891	0.142333	0.221273	-0.0355831	0.160572	-0.00493341	-0.0122219	-0.14764	-0.000149	0	0.0762867	0.0723623	0.0996102	-0.0128575	-0.0510941
AK024134 /// PPM1H	0.0506832	0	-0.0554304	-0.135717	-0.216339	0.0042979	0.0814821	0.0278832	-0.0811834	0.211555	0.0451515	0.0862662	0.0463475	-0.107572	-0.110188	-0.191969	-0.126522
AK024242 /// RP11-758M4.4	-0.0560658	0.0275096	0	0.0653353	0.0452265	0.0704932	0.0195857	0.0420118	0.143155	0.0577102	-0.0638404	-0.0760627	-0.0143156	-0.12312	-0.0148761	-0.0913126	-0.114225
AK024936	0.00889553	-0.0221275	0.0204826	0	0.00403685	-0.0370784	0.0254909	-0.102413	-0.310829	-0.0212305	0.0311349	0.00512038	0.0059801	0.0998717	-0.251922	-0.0391713	-0.205724
AK025117 /// GPATCH2L	-0.027472	0	0.162553	0.487287	0.122709	0.0152502	-0.37179	0.313221	-0.464336	-0.748851	-0.229309	-0.0826783	-0.148873	-0.0727358	0.261491	0.261678	0.31565
AK025288	0.0113257	-0.154853	-0.108356	0.24299	0.114562	0.000636	0.141884	-0.101105	-0.0792393	-0.281562	-0.0957974	-0.128614	0.0253046	0	0.0113626	0.106488	-0.0436934
AK025975 /// RP1-74M1.3	0.0217907	0.173542	-0.112879	-0.115271	-0.117962	-0.196454	0.0331914	-0.106749	0	0.231813	-0.11258	0.0854445	0.189689	0.25267	0.0281077	-0.19451	-0.289
AK026714 /// PELI1	-0.948521	-0.0883971	-0.28302	0.596502	0.507993	0.266238	0.519207	-0.128466	-0.417578	-1.2142	-1.16422	0	-0.884493	0.222469	0.530419	0.209275	0.493565
AK026905	0.0400682	-0.190549	-0.106151	0.0124466	0.0842476	-0.0672043	-0.0912753	-0.0663071	-5.96e-08	-0.10817	0.0113625	0.243773	-0.269265	0.155938	0.091948	-0.1294	0.000299
AK054708 /// RP11-547D24.1	-0.0125588	-0.00515816	-0.0349103	0.0257529	-0.0403302	-0.00459755	0.0515991	0.000112154	0.0753151	0.090621	0.161282	-0.0485529	0.0192306	0.0636159	0.120504	-0.0576917	-0.0277711
AK054988	0.00553172	0.045824	0.0571873	-0.198847	-0.196156	-0.15377	-0.0171562	0	0.0793891	0.226805	-0.181915	0.00228002	0.127867	-0.0663446	-0.0457497	-0.0633917	0.0919852
AK054988 /// TPTE2P1 /// TPTE2P1	-0.0364802	-0.0497863	0	0.213199	0.0103161	0.0559161	0.119457	-0.0358822	0.0146518	0.140389	0.0632419	-0.132764	-0.0547202	-0.165207	-0.0607006	0.098526	-0.0672793
AK055055 /// RP11-752D24.2	-0.0284815	0.128727	0.108394	-0.0383491	0.025267	0.04261	0.165132	0.131343	-0.03192	-0.0918732	0	-0.0796509	-0.0626445	-0.0854442	0.0704185	0.182475	-0.0168943
AK055458	-0.0153622	-0.171954	0.015661	-0.0194362	-0.0269862	-0.107983	-0.133904	-0.0228001	-0.0136052	0.13751	-0.00867151	0.0270238	0.0934431	0.0362559	0.0461236	0.147117	-0.052814
AK055910 /// ZBTB1	-0.966891	0.230431	0.375491	-1.44412	0.564732	0.97917	0.581365	-1.14346	-1.07553	-1.40445	-1.31988	-1.19622	-1.15877	0.423147	0.0413768	0	0.842893
AK055981	-0.25566	-0.118747	-0.379602	0.0592056	-0.323387	-0.183597	0.21178	0.138894	0.0551687	0.462206	0.593101	-0.045824	-0.0841732	0.016222	0	-0.230318	0.123345
AK055981 /// RP11-617F23.1	-0.305044	-0.0222395	-0.439565	0.0219028	-0.0219776	-0.0489876	0.197295	0.135067	0.0058215	0.266551	0.414578	0.112538	-0.129797	-0.0128017	-0.135857	-0.173869	0.131217
AK056098	0.288178	-0.253492	-0.0362558	-0.104282	0.0560658	-0.0674284	-0.132689	0.0273601	-0.0512815	0.0635039	0	0.0376014	0.104133	-0.075203	-0.0164461	0.0133064	0.0451517
AK056982	0.114748	-0.245475	-0.183615	0.299485	-0.0387044	0.0399375	-1.10904	-0.00199935	0.187802	-0.0166702	-0.112935	0.228842	0.0686431	0	-0.244148	0.0523467	0.0116801
AK057259 /// AK096803	-0.218507	-0.113851	-0.0971808	0.0562894	-0.081333	-5.96e-08	-0.279581	0.133062	0.0140535	-0.0652609	0.0159972	-0.129325	0.0949378	0.0540469	-0.0145023	0.204976	0.0210054
AK057554 /// RP11-144L1.4	-0.125531	-0.00334523	0.0758196	-0.11757	-0.286776	-0.120186	-0.0240523	-0.0373585	0.0227066	0.0225199	0.00130822	0.0495808	0.0469084	0.0282758	-0.0384426	-0.26007	-0.104208
AK057657 /// RP11-473I1.9	0.0126342	-0.253941	-0.0903035	0.0450773	0.0924339	0	-0.0709792	0.227702	0.156573	-0.24011	0.0370045	-0.0549441	-0.0639896	-0.196604	0.0249682	-0.028182	0.320397
AK057978 /// MKLN1	-0.301708	-0.262799	0.035135	0.247288	0.241382	0.0902283	-0.0146515	-0.283095	-0.312921	-0.38805	-0.729153	0	-0.651783	0.344767	0.399936	0.495546	0.321145
AK074476	-0.0975544	-0.0530506	-0.140164	0.0345119	0.0159106	-0.128739	-0.177641	-0.0178412	0.088123	0.134633	0.0389595	0.00715155	0.0995233	-0.0611987	0.0668305	-0.0229244	-0.0531252
AK090844	-0.677592	0.0989747	-0.19651	0.0941157	0.25424	-0.0345364	-5.96e-08	-0.232224	-0.2816	-1.0452	-0.831492	0.302979	-0.49136	0.316997	0.531448	0.163077	0.364484
AK091028 /// GMDS-AS1	0.0536363	0	-0.121438	-0.0414889	0.00358819	-0.00867158	-0.244447	0.0334151	-0.112431	-0.0483661	0.0127828	0.0244823	-0.110973	0.17485	-0.0296777	0.0814073	0.0963583
AK091729	-0.00986671	-0.0121092	-0.183597	0.187447	0.0936676	-0.204677	-0.132165	0.212004	0.167824	0.0931449	0.0413394	0.0535994	0.0585333	-0.0946388	0	-0.0528135	-0.0263882
AK093205	0.0328733	-0.0435631	-0.0255472	-0.0433948	-0.0507021	-0.00241079	-0.0267059	-0.0140538	0.0126334	0.175972	0.00607382	0.0839305	0.0594672	-0.0597101	0.0105404	0.0154931	-0.107142
AK093256 /// RP3-486I3.7	0.102189	-0.0319575	0.0509825	0.155564	-0.0618966	-0.0506087	-0.0176047	-0.0571122	0.161544	0.13852	-0.242054	0.00276588	0.211293	0	-0.0219777	0.20692	-0.166403
AK093301 /// RP11-862G15.1	-0.0826971	0.0723435	0.0662136	0.0128017	0.045731	0.00555078	0.091742	0.0130259	-0.00121486	0.00383113	0.0589999	-0.0725118	-0.109235	0.0492071	-0.0445723	0.0945083	-0.0497679
AK093356 /// RP11-10L12.4	0.216264	-0.10675	0	0.223515	0.154293	-0.0470958	-0.0209313	-0.0291544	0.156236	-0.0429092	-0.0511323	0.174028	0.165506	0.0766973	-0.14764	0.277713	-0.107497
AK093362 /// RP11-774D14.1	0.0463477	0.251025	0.00687744	-0.0705681	0	0.079688	-0.0483663	-0.083426	-0.107347	0.134035	0.0100172	-0.0954985	-0.184643	0.125513	-0.0971059	0.137174	-0.0335648
AK093370 /// CTD-3046C4.1	-0.0310225	0.0670548	0	0.10062	0.100321	0.0545711	0.0511323	-0.0598032	-0.175747	0.237196	-0.10032	-0.168421	-0.222506	0.0118861	-0.0187631	0.220152	-0.131343
AK094644	-0.575422	1.10287	0.934467	-0.433239	0.434024	1.85989	0	-0.0632794	-0.284963	-0.586597	-0.541333	-0.193203	-0.75001	0.84921	0.375005	0.697309	2.21581
AK094733 /// RP11-114G22.1	0.0387227	0.226356	0	-0.0355833	-0.0174925	0.0684745	0.040068	-0.0644382	-0.0396197	-0.149658	-0.0701197	-0.0198848	0.0189502	0.0355084	-0.0210813	0.139268	0.0317704
AK096159	0	-0.128802	0.127344	0.0625691	0.0701943	0.025865	-0.0894062	-0.157807	-0.0748292	0.0410399	-0.178588	0.0367043	-0.140688	0.031322	-0.0771841	-0.0611491	0.216152
AK096335 /// AP000662.4	0	0.0467963	0.0862665	-0.142482	0.18255	0.00284077	0.083127	-0.0615976	-0.0953865	-0.0337886	-0.0819306	0.0151006	-0.178214	-0.00777439	-0.149658	0.198996	0.158031
AK096592 /// YLPM1	-0.32406	0.0902281	0	-0.087799	0.3802	0.564321	0.119868	-0.319126	-0.350224	-0.688712	-0.308175	-0.347982	-0.589401	0.0350972	0.0213424	0.309109	0.154218
AK096803 /// RP11-395B7.2	0.0405174	0.064588	-0.0950876	-0.20393	-0.236523	-0.273152	0.116542	0.0319581	0.00071	0.0117364	0	0.0921721	0.0152497	-0.213872	-0.191184	-0.446209	-0.603828
AK097119 /// RP11-73M18.6	0.0186139	0.183074	-0.116617	-0.140949	0.0775948	0.392685	0.14065	-0.138296	-0.0233979	-0.0538978	0	0.0474692	-0.0546456	0.00459745	-0.101442	-0.158853	0.138669
AK097242 /// CTB-127C13.1	-0.0502725	0.128465	-0.0232115	0.00504589	0	0.120616	-0.00388715	-0.131306	0.0418625	0.266686	0.0945268	-0.0699329	0.0615978	-0.204379	0.0333777	-0.206771	-0.260594
AK097370	-0.0270609	0	0.102563	0.106899	-0.0961339	-0.119906	-0.0950871	0.00508361	0.14308	0.187634	0.183447	-0.0390215	-0.104506	-0.10047	0.0354338	0.0456004	-0.0680263
AK097453	0.0776328	-0.0611112	-0.0238088	0.0991243	0.321257	-0.0744923	-0.045039	0.123009	-0.0790523	0.228188	-0.0355454	0.0318832	-0.0501971	0.145061	-0.0295649	0.243886	-5.96e-08
AK097836 /// RP5-971N18.3	0	0.168459	-0.0458618	0.169132	0.115682	-0.0417504	-0.0627562	-0.075315	-0.0391713	0.111721	0.0501227	-0.0472823	0.167038	0.0180529	0.138931	-0.174738	-0.165319
AK098263	0.0474317	0.233495	0.0279209	-0.0386851	-0.0509448	-0.0118111	-0.110001	-0.0726984	-0.00698941	0.0520669	0	0.132951	-0.00583056	-0.0213423	0.120841	0.0571499	0.155377
AK1	-0.0752774	-0.104731	-0.763092	0.896081	0.49964	0.00044869	-0.116803	0.0746426	0.0476186	-0.118859	-0.362558	0.0645878	-0.196043	0.199127	0.162442	0.0209313	0.0657091
AK123826 /// RP11-510M2.2	-0.097106	0.0370779	-0.204342	0.0688485	-0.110413	0.0875373	0.10959	-0.296327	0.0302753	0.00904463	0.163114	-0.00261643	-5.96e-08	-0.656605	0.0449276	-0.265602	-0.319799
AK125860 /// RP11-582J16.4	0.115496	0.0866404	0	-0.0910508	-0.190138	-0.168459	-0.0218287	0.179485	0.117588	0.205873	0.0604763	0.129773	-0.0128575	0.0802116	-0.113776	-0.181429	-0.221647
AK126278 /// CUL4A	-0.634927	0.389769	0.373024	-0.359831	0.263584	0.4412	0.998269	-0.0243699	-0.547651	-0.228674	-0.388424	0	-0.100021	0.108094	0.843677	-0.472747	0.484408
AK128734 /// JAK1	-0.19795	0.0252484	0.0982271	-0.10944	0	0.397207	-0.135118	0.0866776	-0.0598034	-0.119607	-0.0738384	-0.0176043	0.126279	-0.0312471	0.0414515	0.278684	0.203481
AK130486	-0.184924	0.0475437	0.0629244	0.100769	0.0348916	-0.0020932	0.225758	-0.0066533	-0.154274	-0.0776512	0.0265751	-0.0874626	-0.115458	0.0216229	0.279712	0.0548325	-0.252745
AK131021	0.0847712	-0.000898	0.0683249	-0.144575	-0.0760999	-0.0988255	0.00201796	0.0159225	-0.0287061	-0.0417133	0.122559	0.111459	0.00269075	-0.0921722	-0.124242	-5.96e-08	0.0254163
AK2	0.151972	-0.0787878	-0.0604389	-0.170134	0.0610805	-0.030394	-0.0889109	-0.00843454	0.0786571	0.196333	0.234018	0.0626597	0.174464	-0.111063	-0.0694091	-0.0109048	0.133698
AK291611 /// TRGV7 /// TRGV7	0.0181661	0.0400687	-0.0407409	-0.0610743	-0.141435	0.00381278	-0.0668299	0.00680309	-0.128727	0.104433	0.028183	0.0914253	-0.165281	0.00713941	-0.0121846	0	-0.236747
AK3	-0.200173	-0.0649144	-0.0788846	0.0803237	0.135959	0.0559349	-0.194361	0.106675	0.0615979	-0.132782	-0.215694	-0.0560187	-0.133231	0.302886	-0.0607099	0.103404	0.226945
AK311120 /// LSAMP	0.0820058	0	0.129848	0.0427971	-0.0277337	-0.14136	-0.0226504	-0.0325929	-0.12327	0.0529261	-0.125512	0.0744555	0.0331163	-0.0675032	0.069746	0.0353586	-0.0331161
AK4 /// LOC100507855	0.0191185	-0.0134654	-0.185947	-0.460099	0.508745	0.494547	0.481899	-0.0351765	0.115201	-0.245811	0.023487	0.0781882	-0.480946	-0.0329432	-0.528789	0.0268694	0.225599
AK5	-0.021604	-0.218638	-0.102619	0.280628	-0.052272	0.131213	0.0285562	-0.225272	-0.0576171	0.0556919	-0.072549	-0.0456562	-0.0473196	0.107198	0.375155	0.293037	-0.00814816
AK6	-0.0396571	-0.251623	0.118261	0.0432082	0	-0.0824537	-0.314342	-0.051692	0.0816318	-0.503919	-0.237345	-0.127232	0.111533	0.0507583	0.0739322	0.235551	0.187334
AK6 /// TAF9	0.0950131	-0.130297	0.0512066	-0.118336	-0.112431	-0.241606	-0.399114	0.0305748	0.0305748	-0.334077	-0.302082	-0.231589	0.171299	0.108207	-5.96e-08	0.0404796	0.0943402
AK7	0.00771845	0.0525709	0.0642795	0.0742219	0.108693	0.000943804	-0.0540474	-0.00123345	-0.00499903	-0.0452541	0.0505901	-0.0435817	-0.12583	0.0284441	0.010849	0.165712	-0.0919104
AK8	-0.0280518	0.0014951	0.0314716	0.331236	0.035284	0.131025	-0.149939	-0.066457	-0.0896677	-0.0410404	-0.0786417	-0.106749	-0.238504	0.0822297	0.0843408	0.0789399	-0.229309
AK9	0.142606	-0.0168447	-0.0545957	0.0474314	0.215617	0.0413639	-0.14065	0.109403	-0.00398693	-0.121426	-0.0932188	-0.149421	-0.101218	0.0792398	-0.0984637	0.200105	0.114673
AKAP1	-0.123812	0.137025	-0.0228938	-0.0649712	0.0467214	-0.0182123	-0.200818	0.0420024	-0.0250706	0.105936	-0.0518238	0.0142964	-0.094527	-0.0173525	0.050973	0.0926953	0.00880206
AKAP10	-0.120658	-0.165361	-0.289972	-0.137259	0.181709	-0.173678	0.0803887	0.0391432	0.0339477	-0.460253	-0.505638	0.0128574	-0.0967885	0.135324	0.311258	0.308021	0.363007
AKAP11	-0.14706	-0.0346488	0.111935	-0.0371247	-0.00633502	0.288627	0.277395	-0.28743	-0.321948	-0.617078	-0.188923	-0.114822	-0.107628	0.00201834	0.146818	-0.0526828	0.447592
AKAP12	0.0670584	0.0503323	0.0189392	0.0969901	0.0629172	-0.0250689	-0.0602033	0.00894086	0.0190962	-0.0183634	0.01297	-0.0672751	-0.047241	0.0865693	0.0250017	0.023032	-0.0641577
AKAP13	-0.279945	0.174161	0.0299372	-0.47545	0.135241	0.173086	0.137438	-0.230412	-0.178974	-0.270044	-0.199584	-0.135255	-0.277806	0.0817315	0.101593	0.173025	0.160165
AKAP14	0.102127	0.0683877	0.00960578	-0.024345	0.0155489	-0.0867026	-0.110686	0.0633294	-0.00978039	0.12094	-0.007326	-0.0503346	0.0380623	-0.107073	0.0233234	0.0158603	-0.0271234
AKAP17A	0.0745301	-0.0834758	-0.178651	0.232673	0.0103661	-0.0860673	-0.0323561	0.0553806	0.0450516	0.0610491	-0.0655473	0.256843	0.0194488	-0.0596292	0.0179412	-0.115769	-0.10442
AKAP2 /// PALM2 /// PALM2-AKAP2	0.0684747	0.0367417	0.097928	-0.121252	-0.0620089	-0.129026	0.252071	-0.0605135	0.17657	0.274348	0.0220151	-0.00672823	-5.96e-08	0.0090451	-0.0349102	-0.126933	-0.0916491
AKAP2 /// PALM2-AKAP2	-0.815963	-0.11562	0.762089	0.0395701	0.183435	0.14967	0.551457	0.449517	-0.615826	-0.610126	-0.270636	-0.179323	-0.468131	-1.1856	0.088671	0.160871	0.543857
AKAP3	-0.0384979	-0.257678	-0.116766	0.0138302	-5.96e-08	-0.0950127	-0.0225385	-0.0784545	0.173206	0.408122	0.0778193	-0.0882847	0.189503	0.0106155	0.0485156	0.385994	-0.0111382
AKAP4	0.00433612	0.062046	-0.0227251	-0.109291	0	-0.240111	0.138446	0.0817816	-0.128428	0.10974	0.0302755	0.0891077	0.0828278	-0.180756	-0.121326	-0.126185	-0.180606
AKAP5	-0.131175	0.0213611	0.335329	-0.232094	0.627469	0.179878	1.04318	0.0353402	-0.00983018	-0.0816877	0.149396	-0.210303	0.153059	-0.299017	-0.164478	-0.157321	0.36852
AKAP6	-0.145229	0.00536333	0.0566824	0.0839491	0.0574113	-0.101928	-0.000971727	-0.0871263	-0.0532626	0.0174925	0.0570001	-0.0732781	-0.178831	0.129138	-0.0201836	0.1713	-0.234224
AKAP7	-0.136894	-0.052496	0.271059	0.0664382	0.0285191	-0.0465903	0.0681013	0.0186328	0.0142407	-0.118597	0.0285563	-0.078043	-0.0641389	-0.219684	-0.103254	-0.0577474	-0.00816679
AKAP8	0.136445	-0.119607	-0.089911	0.054066	-0.0482352	-0.139473	-0.174832	0.118542	0.0285378	0.142351	0.0145397	0.1428	0	-0.0523094	0.0303314	0.00263503	-0.0786602
AKAP8L	0.026037	0.0410102	-0.143341	-0.10035	-0.0256258	0.104918	-0.049607	0.0276516	0.0835678	0.193883	0.0792993	0.15014	0.111047	-0.0254465	0.0512963	-0.130947	-0.0346336
AKAP9	-0.393943	-0.275732	0.0378256	0.198124	0.324783	0.315139	0.23423	0.00760595	-0.467489	-0.436105	-0.327823	-0.134882	-0.555624	0.133729	0.365885	-0.0134061	0.178152
AKIP1	0.152069	-0.115402	-0.306091	-0.301223	-0.204827	-0.229468	-0.522346	0.147471	0.245979	0.39874	0.336806	0.31851	0.217311	-0.0282571	-0.0700445	-0.0833883	0.0702503
AKIP1 /// NUAK2	0.193763	0	-0.361849	0.0981893	0.25153	0.0323304	-0.261529	-0.100358	0.147471	0.44034	0.24411	-0.103386	-0.181055	0.0990114	-0.29771	-0.457684	-0.267808
AKIRIN1	0.146506	-0.0881105	-0.188269	-0.323824	-0.111147	0.101953	-0.267932	-0.0711666	0.152723	0.0567384	-0.0632545	0.0738695	0.160971	0.0272105	-0.153022	0.0600024	0.127331
AKIRIN2	0.47084	0.0351845	-0.0496368	-0.46942	-0.27618	-0.0543588	-0.192991	0.244908	0.279756	0.675468	0.313607	0.388748	0.30288	-0.391925	-0.407984	0.0484534	0.183846
AKNA	0.143902	-0.14663	-0.104263	-0.0395451	-0.0847711	-0.0726984	0.0724747	0.066438	-0.00470951	0.183597	0.0945644	0.040891	-0.0079613	0.190773	0.0116618	-0.0977783	-0.0676147
AKNAD1	0.0551437	0.0411023	0.0333652	-0.0485406	0.0693968	0.0315463	-0.0302257	0.0628061	0.0405416	0.0723871	0.0293535	-0.0247188	-0.0223765	-0.0474442	-0.0237969	0.144525	0.032568
AKR1A1	0.0777998	0.0249119	-0.0422182	0.0096617	-0.171693	-0.11372	-0.602819	-0.109684	0	0.144743	0.191988	0.105459	0.175317	-0.0673723	-0.0999279	0.0336952	-0.00293345
AKR1B1	0.381772	-0.110449	-0.231121	-0.0133056	0.215143	-0.143752	-1.00257	-0.384517	0	0.0123353	0.245382	0.0455265	0.17003	-0.203405	-0.0237336	0.304176	0.249606
AKR1B10	-0.079987	-0.0808843	0.0707176	0.0408533	0.0956854	0.046273	0.163114	-0.104507	-0.119383	0.146892	0.0280328	-0.148051	-0.229608	-0.101068	0	0.102712	-0.190325
AKR1C1	0.461832	-0.0526644	0.174492	-0.0506462	-0.0388199	0.159945	-0.00339389	0.0624496	0.0315015	0.0519542	0.0941903	-0.0309333	0.0515206	-0.148223	-0.044135	0.31349	-0.153912
AKR1C1 /// AKR1C2 /// LOC101930400	0.329966	0.0285936	0.256034	-0.0154742	-0.0636907	0.042909	-0.05629	0.114113	-0.163114	0	-0.133437	0.0989747	-0.0990495	-0.0249679	0.0303503	0.0473942	-0.0213049
AKR1C2 /// LOC101930400	0.671357	-0.0827401	0.331062	-0.0908639	-0.048914	0.183086	-0.114822	-0.00702667	-0.0837746	-0.018539	0.0288552	0.00970576	0.0403178	-0.19091	-0.0555921	0.432118	-0.165045
AKR1C3	0.34273	-0.594596	0.64214	-0.75201	-0.802563	-0.590223	0.186624	-0.530905	-0.827661	0	0.385321	0.111534	0.272312	-1.0549	-0.122989	0.240261	0.308399
AKR1C4	0	0.137473	0.128278	-0.00530791	0.00814793	-0.0921724	0.0171184	0.00485871	-0.0524028	0.118486	-0.0281079	-0.197352	-0.076175	-0.121177	0.189278	0.0147264	-0.111422
AKR1C6P	-0.0348354	0.0592056	-0.0967322	0.0251169	-0.0645132	0.0918359	-0.119757	0.0358819	-0.103386	0.0682506	0.0270609	0	-0.0515805	-0.111197	0.00598045	0.0242953	-0.113477
AKR1D1	0.0502349	-0.059056	-0.0576355	0.0166702	0	-0.0124092	0.0527017	0.0299016	0.088285	-0.0422364	0.0803608	-0.00762501	0.193913	-0.0679516	-0.00433579	-0.04717	0.116318
AKR1E2	0.19714	0.0963458	0.0738946	0.0208065	-0.0746795	-0.0146145	0.141236	-0.0619464	-0.0307987	0.188032	0.0499857	0.192791	0.0163215	-0.108232	0.0095311	-0.164709	-0.182948
AKR7A2	0.176747	-0.197202	-0.528046	-0.191595	-0.204472	0.0231831	-0.33959	0.163992	0.176402	0.187839	0.0955081	0.142584	-0.163563	0.234336	-0.120635	-0.0373399	0.0396383
AKR7A3	0.11471	-0.0750535	-0.446844	-0.0776508	-0.156087	-2.98e-08	-0.205313	0.188231	0.132278	0.294943	0.087238	0.154405	-0.0437871	0.0977978	-0.0849212	0.108543	-0.0397507
AKT1	0.10546	0.00878434	-0.107945	0.0195485	0.010522	0	-0.166253	-0.310417	-0.106599	0.380313	0.105367	-0.0629796	0.098732	0.0360318	-0.217086	-0.148461	-0.0676708
AKT1S1	0.0376575	0.12996	-0.208303	-0.366334	-0.0940036	-0.190942	-0.239064	0.0847154	0.00956877	0.536923	0.206117	0.149938	0.137903	-0.175748	-0.185578	0.101105	-0.0333405
AKT2	0.239834	-0.0130728	-0.0766327	-0.0802831	-0.0444384	-0.0509481	-0.0587228	0.105491	0.189804	0.41218	0.307816	0.329128	0.162612	-0.067771	-0.0141567	-0.00809531	-0.0229403
AKT3	-0.0792982	0.00546258	0.120859	-0.0473514	0.0929572	0.115736	0.282961	-0.210012	-0.0223141	-0.252579	0.0125535	-0.173708	-0.0237664	-0.101185	0.212954	0.0070911	0.114657
AKTIP	0.461682	-0.284739	-0.0341065	0.178588	-0.0740814	-0.194903	-0.199632	0.288028	0.0675404	-0.00913906	-0.0511322	0.090266	0.163525	0.236149	-0.0079615	0.00235462	-0.013157
AL022341.3	0.02209	0.0645881	-0.0133433	-0.266462	-0.154853	-0.071876	0.0491514	0.147154	0.130484	0.172832	0.0868273	0	0.229159	-0.191296	-0.132352	-0.376276	-0.286421
AL022344.5	-0.103909	-0.015549	0.0134555	0.043507	0.00302738	0.0279581	-0.105964	-0.0140164	-0.0198102	-0.267546	0.10275	0.0243699	-0.107123	-0.0113625	0	0.048852	0.10787
AL109706	-0.0723622	0.0220528	-0.0817063	0.0932934	0.020184	-0.108319	-0.121999	0.00313969	-0.0427594	0.147266	-5.96e-08	-0.0506085	-0.0759505	0.00254177	0.0662324	0.159974	-0.0605507
AL110181 /// RP11-390E23.6	0.210807	-0.178065	-0.267583	0.0756144	-0.237607	-0.191483	-0.378556	0.090004	0.197912	0.412756	0	0.152462	0.0795389	0.0369287	-0.25465	-0.102376	-0.0589438
AL132709.8	0	-0.0338635	-0.0291543	-0.0119233	0.0738573	-0.0746048	-0.115122	0.0496743	0.217834	-0.0417129	-0.00239205	0.0253046	0.20094	0.0944898	0.0737827	0.10589	-0.0748289
AL133493.2	0.233047	-0.244895	-0.0530753	0.0236225	-0.100171	-0.0166702	-0.154742	0.0397691	0	0.224786	0.202285	-0.00859643	0.0740815	-0.110786	-0.107049	0.0967321	0.318453
AL590762.11	0	0.0501976	0.167825	-0.323125	-0.231514	-0.0163335	-0.0143899	-0.0375639	0.0675407	0.125438	0.19567	0.168721	0.147527	-0.0291914	0.0289674	-0.0275469	-0.0417128
AL831948 /// RP1-197B17.3	-0.0152497	-0.0342378	0.0722127	0.149882	-0.124316	0.0497866	-0.00994244	0.0580096	0.00433589	-0.00949381	-0.0260891	0.0213801	0.0439558	0.0325932	0	-0.138445	-0.142856
AL832163	0.192268	0.0463479	0.110338	0.0125588	0	-0.0623824	-0.011512	0.0178664	-0.00695196	-0.0333402	0.0300515	-0.0502347	-0.0726611	-0.130185	0.0122597	0.075203	-0.0774452
AL832615 /// AX747639	0.0979283	-0.113627	0.0572619	0.068475	-0.0192864	0	-0.029453	-0.0301261	0.0357325	-0.134259	0.176719	-0.04261	-0.121999	0.00403661	0.277488	0.143603	-0.0373771
AL832909 /// LINC00984	0.134315	-0.131175	0.0453015	0.0407219	0.144071	-0.0844536	0	-0.255716	0.0311536	0.264424	-0.0118112	-0.0996295	0.076641	-0.211013	-0.229478	-0.00147726	0.252464
AL832909 /// LINC00984 /// LINC00984 /// LINC00984	0.358971	-0.0512809	0	-0.0116614	0.0618228	-0.0283317	0.0207453	-0.0776692	0.222919	0.148313	-0.0170431	0.0214929	0.265378	-0.0802106	-0.141211	-0.0702686	0.191522
AL833181	-0.435482	0	0.23671	0.649653	0.122728	0.0564022	-0.223217	-0.521449	-0.0770344	-0.156405	-0.716745	0.205762	-0.166684	-0.191203	0.683553	0.664716	0.87627
AL928742.12	0.0545324	0.033153	0	-0.00194369	-0.170702	-0.0376769	0.134745	-0.0677652	-0.0497494	0.0891813	0.187894	0.0309105	0.097928	-0.0260525	0.00422336	-0.429389	-0.31038
AL928768.3 /// Ig alpha 1-[alpha]2m /// IGH	0.102376	0.0720634	-0.201463	-0.0122596	-0.170216	-0.102563	0.197127	-0.137248	0.00717693	0.0965079	0.0183149	0.0518047	-0.0395451	0.0357328	0	-0.267994	-0.280703
ALAD	0.21376	0	-0.116589	-0.0979099	-0.24639	-0.326284	-0.28317	0.0166049	0.0762586	0.286346	0.136305	0.280889	0.238859	-0.039489	-0.227711	-0.0501982	-0.00411181
ALAS1	0.381882	-5.96e-08	-0.000599	0.3155	0.281262	0.0938911	-0.984067	0.108618	-0.0307236	-0.0651102	0.0697469	-0.0267621	0.24026	0.344393	-0.197165	-0.0722123	-0.449087
ALAS2	-0.0308357	0.0853692	-0.0213795	0.135567	0.0814452	-0.0532248	-0.0547385	0.0133252	0.0845102	0.0508334	-0.0361998	-0.144574	0.0322569	-0.0419744	-0.0191744	0.142875	-0.0861914
ALB	-0.0510759	0.0109981	0.0348915	-0.00309307	-0.0279956	0.0973769	0.0156984	0.00684933	0.0471327	0.089565	0.0615415	-0.0232113	0.0631768	-0.092518	-0.0886026	-0.0054385	-0.093985
ALCAM	-0.0457497	-0.0540847	0.207032	-0.181771	0.699489	0.452849	0.581047	-0.19795	-0.150095	-0.806556	-0.752054	-0.498113	-0.266126	0.499484	0.434323	0.0512816	0.308287
ALDH16A1	0.289111	0.345963	-0.119758	-0.0723257	0.0519915	0.0334511	-0.299131	-0.128467	-0.0805483	0.35127	-0.122822	0.297971	0.38704	0	-0.0346871	0.0888814	-0.212583
ALDH18A1	0.213555	-0.154031	-0.206658	0.139043	-0.128596	-0.184718	0.132316	0.127457	0.157545	-0.055748	0.304643	0.383303	-0.293392	-0.161357	-0.317313	-0.0917978	0.0911257
ALDH1A1	0.134222	-0.221591	0.368389	0.181502	-0.322547	-0.151677	-1.21248	0	0.14323	-0.166105	0.0769973	0.155488	-0.00816673	-0.262369	0.150611	0.140557	-0.202248
ALDH1A2	0.857489	-0.375397	-0.217815	0.309782	0.350617	-0.0413194	-0.355737	-0.103815	0.272312	-0.440134	-0.362539	0.0723066	0.195128	0.163731	0	0.0301085	-0.0837799
ALDH1A2 /// LOC101928635	0.510572	-0.208415	-0.0883599	0.425203	0.540736	-5.96e-08	-0.213798	-0.215927	0.102377	-0.567983	-0.855525	-0.123158	-0.137248	0.357027	0.129774	0.147304	0.00556942
ALDH1A3	0.0838931	-0.0262014	-0.153938	0.15149	-0.036854	-0.161133	0.0727736	0.039919	0.0542718	-0.0686432	-0.104974	-0.0712408	-0.0619527	0.0317893	0.11957	0.0629993	-0.0583457
ALDH1B1	0.193632	-0.0560288	-0.131418	-0.230617	-0.170477	-0.0254912	-0.139249	0.163899	0.0425913	0.332713	0.15577	0.143603	0.28416	-0.104264	-0.0318079	-0.0551875	0.0560844
ALDH1L1	-0.066905	0.00059822	0.00530747	-0.0117738	0	-0.0556917	0.0495623	-0.0436751	0.0505716	0.0886774	0.0362561	-0.0805849	-0.180363	-0.0240145	0.0972179	0.147528	-0.0313968
ALDH1L1-AS2	0.0428343	0.0189877	-0.0244446	0	-0.0900042	0.182999	-0.0882103	0.00321431	-0.165207	0.0458243	-0.172608	-0.0247436	0.128054	0.139417	-0.0139789	0.0758755	-0.0562153
ALDH1L2	0.625096	-0.0484533	0.0745303	0.248359	-0.0930692	-0.0944772	0.0640146	0.186425	-0.0932372	0.0474193	0.195121	-0.0266126	0.450657	-0.00650351	-0.150462	0.146556	-0.14901
ALDH2	0.422063	-0.188979	0	0.00755028	0.248259	-0.289897	0.0801367	-0.472036	0.251437	0.0904527	0.0175305	-0.245643	0.224338	-0.308063	-0.581888	-0.0370035	-0.53012
ALDH3A1	-0.102937	0.222619	-0.0686993	0.00583078	-0.0411897	-0.151453	-0.0206322	0	-0.132764	0.151378	0.0332657	0.00351336	0.00239229	0.066083	0.0825286	-0.233607	-0.315987
ALDH3A2	0.156006	-0.0860858	-0.124205	-0.139473	-0.0322629	-0.261821	-0.277382	0.13348	0.0641083	0.246833	0.0491198	0.282883	0.0269927	-0.0734835	-0.126578	-0.0539662	0.199563
ALDH3B1	0.0140786	0.0558909	-0.0742065	-0.0398942	-0.148662	0.00383728	-0.150531	-0.0294348	0.178488	0.252346	0.225409	0.0652103	0.0894308	0.025379	-0.0205952	-0.120778	-0.162193
ALDH3B2	0.034013	-0.0281079	-0.0888455	0.0882847	-0.0519544	-0.0256037	-0.019511	0.0267622	-0.0199222	0.233813	0.0863411	-0.000523517	0.012035	-0.0265566	0.033303	-0.00239217	-0.0787912
ALDH4A1	-0.0375268	0.0714276	-0.200753	-0.1455	-0.0105027	0.413859	-0.400515	-0.00504559	-0.175355	0.474354	0.0665873	0.092546	0.144313	-0.313987	0.0361813	0.152574	0.0666528
ALDH5A1	0.280833	-0.0237163	-0.0770624	-0.0518048	-0.290215	-0.125008	-0.51573	0.401113	0.423259	0.35941	0.363287	0.380294	0.00215838	0.0401151	-0.187727	-0.0624295	0.250773
ALDH6A1	0.0542192	0.23545	0.0640869	-0.441746	-0.230273	-0.076302	-0.0920154	-0.0994832	-0.0128354	0.177302	0.131089	0.0595529	-0.0741005	0.00294523	-0.375016	0.0513298	-0.0224263
ALDH7A1	0.0718389	-0.087201	0.152897	0.150593	-0.224151	-0.247188	-0.0410898	0.142756	0.0888205	0.165294	0.0363679	0.241207	-0.0400312	-0.350872	-0.180084	-0.124815	0.0536487
ALDH8A1	-0.271134	0.0479174	-0.11856	0.540848	0.0947885	-0.133362	-0.313146	0.380873	-0.0938168	-0.0315089	0.0980024	0.561405	-5.96e-08	0.0697456	-0.240859	0.378332	-0.0110636
ALDH9A1	0.0400305	0.0178289	-0.123158	-0.107085	0.034649	-0.291355	-0.000485	-0.0441046	-0.0969934	0.378369	0.112543	0.0497493	-0.0528136	0	-0.240971	0.248446	0.129924
ALDOA	0.0372524	0.0785287	0.000572311	-0.249916	-0.000623738	0.0538974	0.194435	-0.0459247	0.0010584	0.212589	0.0157973	-0.00588103	0.0430577	-0.0088711	-0.0670058	-0.0465978	-0.0693841
ALDOAP2	0.19025	0.151826	0.294383	0	-0.0600276	0.0827532	0.129849	-0.00538227	0.0631676	-0.0799125	0.0944148	-0.105254	-0.0637655	-0.141211	0.179635	-0.0962087	-0.0777444
ALDOB	0.0293784	-0.00783673	0.00479677	0.0253708	-0.0140206	0.0100337	0.0306036	-0.0137921	-0.0770759	0.0663155	0.0229953	-0.00985506	-0.000847053	-0.0162758	0.0114582	0.0123719	-0.0936214
ALDOC	0.0944899	0.0150632	-0.145209	-0.119868	0.3235	0.0433206	1.08181	-0.106749	-0.153396	-0.0532618	0.264481	-0.117065	0.103871	-0.1177	0.20621	-0.06668	0
ALG1	0.26678	0.0681573	-0.0634851	-0.0417128	-0.022595	-0.229215	-0.320714	0.266761	0.263827	0.703868	0.217666	0.122896	0.0905834	-0.0998154	0	-0.102656	-0.0505524
ALG1 /// NAGPA-AS1	-0.157134	0.00680261	0.0355082	-0.413691	0.0017944	-0.195558	-0.117215	0.0429091	0	0.30425	0.459291	0.0820804	-0.199594	-0.166702	-0.181653	-0.108394	0.0485905
ALG10	0.269414	-0.0307992	0.413242	-0.278591	-0.313015	-0.0729975	-0.21376	0.0921719	0.0512066	-0.0339199	0.245082	-0.0854817	0.325704	-0.136352	-0.152873	-0.0443668	0.0145397
ALG10 /// ALG10B	0.0590808	-0.0980281	0.233632	0.482502	-0.00408674	-0.0322692	0.394827	-0.121227	-0.0365551	-0.206422	-0.216215	-0.0728607	-0.0144529	0.0245441	0.106176	-0.0270364	0.474491
ALG11 /// UTP14A /// UTP14C	0.0500106	-0.105217	-0.0243326	-0.226057	0	-0.0923224	-0.212414	0.00156971	0.101442	-0.121924	-0.0329289	0.00287821	0.0141291	-0.0649615	0.0307616	0.0216046	0.083239
ALG11 /// UTP14C	-0.083725	-0.124578	-0.0378447	0.199239	0.171561	0.077744	-0.0426101	0.13495	0.0487209	-0.39745	-0.106899	-0.0254169	0	0.0860419	-0.0436568	0.19311	0.219292
ALG12	0.0457497	0.00855921	-0.0279589	-0.108244	-0.214247	-0.130521	-0.172907	0	-0.0233985	0.137323	0.0411148	0.0756511	0.0678768	0.00777433	0.071166	-0.186362	-0.263659
ALG13	0.049121	-0.1119	-0.122219	0.383318	0.141962	-0.0768849	-0.269288	0.193965	-0.01719	-0.317022	-0.174514	-0.101744	0.0178885	0.132861	0.0311873	0.222902	0.171232
ALG14	0.344973	-0.224655	0.0543001	-0.0818279	-0.337487	-0.151088	-0.497453	0.10247	-0.0251547	-0.015287	0.0211375	-0.0669048	0.140632	0.061897	-0.078249	0.00794299	0.0532255
ALG2	0.205294	-0.13125	-0.0541967	0.0321446	-0.115533	-0.106693	-0.141174	0.0236597	0.0992737	0.194773	0.126597	0.0418256	0.179822	0.00168205	-0.175672	0.0095315	-0.0092323
ALG3	0.176121	-0.0898547	-0.129475	-0.101142	-0.388498	-0.256557	-0.347458	0.145248	0.186625	0.286982	0.161694	0.217909	0.118524	-0.0567383	-0.201612	0.0761748	0
ALG5	0.191969	-0.169344	0.0213674	0.0498739	-0.159999	-0.000548072	-0.102924	-0.0323312	0.103124	-0.28753	-0.0165209	-0.00758769	0.121924	0.121289	-0.0158604	0.00607996	0.134346
ALG6	0.0203704	-0.252782	-0.0235472	0.285038	-0.0546827	-0.153471	-0.191445	0.164085	0.0986014	-0.216563	-0.0843229	0.105554	0.0458621	0.0112876	0	-0.0188752	0.0350972
ALG8	0.166029	-0.102974	-0.0823046	-0.025043	0	-0.432342	-0.139604	0.138519	0.188156	-0.0245199	0.107122	0.227402	-0.0401802	0.0780434	-0.171412	0.0849209	0.164758
ALG9	0.204621	-0.0736702	0.0396197	0.0342004	-0.300662	-0.24953	-0.396348	0.183522	0.149285	0.0682878	-0.00497134	0.262593	0.0188382	-0.127082	-0.167636	-0.0324619	0.04532
ALK	0.0987318	-0.0261081	0.0273788	0.0693158	-0.130933	-0.181896	-0.158498	0.0616909	-0.133979	0.144089	0.0564208	-0.0656904	0.164403	-0.0508516	0.0107083	0.149863	-0.00177574
ALKBH1	0.344506	-0.0319198	-0.27005	0.00751306	0.0164464	-0.211349	-0.100694	0.00343904	0.0829027	-0.0575606	0.120803	0.0708486	0.153583	-0.196529	-0.27603	-0.0636533	-0.0835937
ALKBH2	0.165282	0.104133	-0.0568883	0	-0.0799124	-0.110263	0.0159229	-0.172458	-0.117589	0.0440305	0.349776	0.260444	0.164983	-0.103385	-0.0365168	0.152274	-0.0797627
ALKBH3	0.291542	-0.0402923	-0.0284066	0.00418656	-0.27489	-0.251548	-0.265022	0.0835757	0.120654	0.254015	0.14921	0.237625	0.267172	-0.223815	-0.183746	-0.0314894	0
ALKBH3-AS1	-0.0111945	0.0136239	-0.0128764	0.0720071	-0.0903595	0.011456	0.0190435	0.0274162	-0.021604	-0.0314529	-0.0218845	-0.0805666	0.0249116	0.0320134	0.051487	-0.0661764	-0.0962276
ALKBH4	0.153246	-0.00224258	-0.0947885	-0.303765	-0.173879	-0.169842	-0.0852197	0.0310979	0.184344	0.358821	0.0865655	0.157134	0.0786415	0.106973	-0.0941157	-0.0880236	0
ALKBH5	0.141286	0.0392771	-0.0823542	-0.194256	-0.135106	-0.0265064	-0.0411771	0.0818311	0.0959781	0.474615	0.231688	0.244621	0.163276	-0.0655969	-0.188761	-0.161414	-0.108083
ALKBH6	0.273227	-0.215591	-0.225983	-0.0744553	-0.0210057	-0.159676	0	0.167001	0.175	0.243886	0.212153	0.251248	0.249381	-0.00414849	-0.146369	-0.0873136	0.10346
ALKBH7	0.142332	0.131722	-0.0246504	-0.118383	-0.193492	-0.18911	-0.204902	0.0362372	0.0805198	0.241998	0.11714	0.122111	0.145304	-0.0412927	-0.133698	-0.0342376	-0.176612
ALKBH8	0.127531	-0.02893	0.156442	0.0653354	0.00502726	0.184344	-0.0196977	-0.0116429	-0.127418	-0.0695402	0.0281265	0.0303131	0.142295	-0.0816129	-0.132203	-0.0962834	0.116972
ALLC	-0.131941	0.0507211	0.164759	0.154742	0.102339	-0.173579	0.137773	0	-0.251548	0.197352	-0.0980773	-0.250053	-0.0124836	-0.0718386	0.0971065	0.0341257	-0.241382
ALMS1	-0.251723	-0.0925833	0.119707	0.0269927	0.0877491	0.081669	0.137062	-0.117999	-0.356485	-0.386075	-0.167624	-0.016259	-0.252582	0.0362061	0.150574	0.0896557	0.223665
ALMS1-IT1	0.078567	-0.0877614	-0.0753522	0.0379009	0.00142056	-0.0919852	0.297597	-0.0511317	0.0272107	-0.31337	0	-0.00814816	0.177617	0.000972	0.116916	-0.113477	-0.0432828
ALMS1P	0.0369292	-0.0595042	0.12484	0.145921	-0.0750531	-0.0118107	-0.0771462	0	-0.00665274	0.128429	-0.0234727	0.00792407	0.0261641	-0.0587567	-0.0914991	0.0384612	0.024968
ALOX12	-0.000224	0.181728	-0.0923962	0.10189	-0.0177164	-0.130147	0.0398444	0.00687744	0.128764	-0.128353	-0.0414886	0.171263	0	-0.0799122	0.0112882	0.0630183	-0.0988998
ALOX12B	0.0741561	-0.0362558	-0.174738	-0.0279584	0.0281072	0.0411149	-0.122149	0.0195483	0	0.0722876	0.149583	-0.14921	0.0681758	-0.123718	-0.119532	0.0544963	-0.11415
ALOX12P2	-0.284964	0.0834259	0	0.18397	0.0022799	0.079688	0.170664	0.0843601	-0.0648869	-0.1066	-0.135829	-0.112431	-0.0775952	-0.03121	0.218133	0.36069	-0.175822
ALOX15	-0.11957	0.01368	-0.0376764	-0.0170441	0.039844	-0.0103164	-0.166777	-0.0220527	0.0124093	0.0518046	0.0177165	-0.00769991	0.161918	-0.11116	0	0.0236969	0.207144
ALOX15B	-0.000934345	0.0856684	0.0200343	0.213573	-0.569777	-0.485978	-0.340693	-0.201276	0.213835	0.621171	0.297186	0.472317	-0.136464	-0.0287245	-0.208976	0.170048	-0.24839
ALOX5	-0.107894	0.0833277	0.403903	-0.08985	-0.0800991	-0.294644	0.793027	-0.12092	0.168641	0.0669191	0.186124	-0.316243	0.306413	-0.0927561	-0.0772729	-0.0035319	-0.0158619
ALOX5AP	0.360465	0.125587	0	-0.347569	0.289897	-0.114767	-0.203482	-0.204472	0.5284	0.32219	0.0607759	-0.0329675	0.387825	-0.413093	-0.601773	-0.00801747	0.121812
ALOXE3	0.123457	0.021772	-0.0437315	0.115458	-0.00803634	0.00826028	-0.0266126	-0.0662514	-0.0957231	0.0656719	-0.0645319	0.0452446	0.004504	0.0964332	0.00766213	0.0295281	-0.036069
ALPI	0.0517861	-0.014035	-0.14863	0.0250241	-0.00783059	-0.0841921	0.239046	-0.0117923	0.0664566	0.19253	0.113683	0.1351	0.0762685	-0.198828	-0.0284069	-0.180027	-0.176906
ALPK1	-0.163946	0.183325	0.0663819	-0.198389	0.141435	0.191408	0.000887461	-0.0186702	-0.159451	-0.256015	-0.27918	-0.0627656	0.0923961	0.268013	0.189895	0.172682	0.446237
ALPK2	-0.0281071	-0.101367	-0.204491	-0.00762459	0	-0.130484	0.0146518	0.280927	0.0755394	0.158965	0.066083	-0.0318455	0.130821	-0.0514309	0.107833	0.0599532	-0.0162963
ALPK3	-0.72123	-0.266182	-0.69172	0.647129	0.171917	0.5344	-0.0678024	0.0789221	-0.0720821	-0.161283	-0.533802	-0.383153	-0.570824	0.157227	0.11828	0.236728	0.547258
ALPL	0.0359008	-0.0755018	-0.0600652	0.00497127	-0.125811	-0.101329	-0.064401	0.159115	0.269303	0.183671	0.434154	-0.00949373	0.0172684	-0.105665	-0.189371	-0.0120356	-0.00147626
ALPP	0	-0.0443296	-0.158329	0.0705681	-0.0821175	-0.0179411	0.0949378	-0.0156236	0.178588	0.232561	0.0527768	0.0470577	-0.0230994	-0.0902286	0.00897067	0.0403676	-0.274835
ALPP /// ALPPL2	0.208004	0.147154	0.0795755	0	-0.0827913	-0.137997	0.140986	-0.053338	0.125923	0.295316	0.0945264	-0.0593181	0.0457864	-0.10873	-0.107049	-0.0335278	-0.314455
ALPPL2	-0.00997977	0.0478058	-0.133287	0.00340131	-0.120878	-0.126334	-0.0350594	0.0604763	0.0255287	0.268854	0.00728871	0.0634289	0.0826784	-0.0868271	0.011811	-0.013269	-0.110375
ALS2	0.109565	-0.0722378	0.092608	0.0745926	0.00691474	-0.104955	-0.0944769	0.0525023	-0.00659093	-0.117202	-0.0100795	0.128129	-0.0117864	-0.0172557	-0.0411401	0.00284057	0.180855
ALS2CL	0.0412143	0.010204	-0.16046	0.111322	-0.048005	-0.0797382	-0.0454011	-0.02062	-0.075589	0.0816816	0.0277335	0.0490512	-0.0307491	-0.0449275	0.0128576	0.202896	-0.191969
ALS2CR11	-0.0535677	0.0144027	0.109004	-0.00396196	0.00216164	-0.0268368	0.182949	0.0195419	0.00796741	0.103061	-0.0103409	-0.0692411	-0.0323625	0.030805	-0.0205762	-0.0696524	-0.0631799
ALS2CR12	-0.073446	0.0952368	-0.0555425	0.0107646	0.071521	-0.0121848	0.0241831	-0.0357325	-0.079053	0.00130797	0.0731471	-0.158517	-0.0236597	-0.0278087	0.0830146	-0.0421614	0.00125215
ALX1	0.0578599	0.0237719	-0.0393959	0.0468706	-0.0915366	-0.00246674	0.0349105	-0.0559907	-0.161544	0.128204	0.116542	0.0497862	-0.0401431	-5.96e-08	-0.0367046	0.14749	-0.15762
ALX3	0.0547953	0.161432	0.110338	0.0464228	-0.0929193	-0.147938	-0.00149499	-0.00994196	-0.0358068	0.159414	0	0.15205	0.0580845	-0.00362534	0.0903788	-0.215891	-0.308959
ALX4	0.0417128	0.0415633	-0.081557	-0.0307243	-0.133063	-0.0373027	-0.132764	0.0668303	0.0503843	0.199295	0.0775201	-0.0403674	0.113327	0.0504591	-0.0880611	0	-0.262463
ALYREF	0.0451794	-0.00743822	0.168347	-1.98024	-0.491968	0.0406661	-0.35213	0.249717	0.204864	0.45845	0.135483	0.355036	-0.0121293	-0.469009	-0.69843	-0.178822	-0.161143
AMACR	0.0208315	-0.0657587	-0.149882	-0.10731	-0.0113252	-0.0256655	-0.175772	0.0495248	0.0277837	0.0617846	0.0228	0.0485157	-0.0031147	-0.031808	-0.0570624	0.0954612	-0.0245691
AMACR /// C1QTNF3-AMACR	0.126173	-0.131655	-0.570301	-0.332408	-0.548959	0.295952	-0.79105	0.381397	0.0913127	-0.0684498	-1.99e-08	-0.242204	0.00961843	0.313345	0.118884	0.375267	0.0200841
AMBN	-0.0876869	0.185989	-0.0633172	0.0874621	0.126559	0.198099	0.0371529	0	-0.26164	-0.173356	0.0271359	-0.352541	-0.182475	-0.0243701	0.11714	0.310679	-0.188231
AMBP	0.137342	-0.0431893	-0.0982086	0.0199032	-0.0222956	-0.225366	-0.136035	0.0307052	0.0416941	0.0307987	0.0183332	-0.0194174	-0.00951241	0.00136423	-0.0708861	0.0409468	-0.00947524
AMBRA1	0.113865	-0.0699283	-0.162827	-0.112648	-0.101619	-0.086047	-0.166296	0.220147	0.143103	0.328167	0.168202	0.169358	0.0854605	-0.0780038	-0.128199	-0.0345928	0.0304715
AMD1	0.143621	-0.281993	-0.110151	0.0761371	0.257566	-0.0330229	-0.329387	-0.0190253	0.232822	-0.368708	-0.105329	-0.0522537	0.132931	-0.0474136	-0.246372	0.298045	0.435032
AMDHD1	-0.394516	-0.128708	0.377229	-5.96e-08	-0.568133	0.183597	-0.69729	-1.14329	-0.219778	0.346748	0.642327	0.497602	0.171187	-0.140221	1.12909	0.283693	-0.0574861
AMDHD2 /// CEMP1	0.154311	-0.06057	-0.14151	-0.0245571	-0.298046	-0.184419	-0.451517	0.130128	0.0977786	0.510348	0.158162	0.265247	0.12398	-0.160143	-0.030724	-0.14564	-0.192231
AMELX	0.0237346	-0.0812204	0.00310225	-0.044292	-0.14536	-0.0521412	-0.0149137	-0.0417505	0.0327796	0.0471324	0.0612611	0	-0.0547576	0.0522158	0.105516	0.0179783	-0.0738199
AMELY	0.139267	0.0737824	0	-0.0941905	-0.114225	-0.00272908	0.169505	-0.0807347	-0.0177917	0.234952	0.110262	0.0146518	-0.0132316	0.0422734	0.0445538	-0.0111389	-0.0405917
AMER1	0.247587	0.0194366	-0.146892	0.0893318	-0.421988	0.147341	0.0974797	0	-0.238616	-0.0263133	0.183223	0.095611	0.166478	-0.118934	-0.098825	-0.313146	-0.125923
AMER2	-0.0218905	-0.0449149	-0.0604638	0.149347	0.00644143	-0.00375021	-0.119582	0.0393459	-0.0773334	0.0359818	0.0659955	0.0346485	0.0567386	-0.033166	0.0304001	0.0119607	-0.13629
AMER3	0.0215667	0.0317333	-0.0106526	-0.0031646	-0.0550814	0.0552061	-0.0217411	0.0109267	-0.0248809	0.131505	0.0977664	-0.0214918	0.022065	-0.0207693	0.0605882	-0.0174924	-0.120666
AMFR	0.125288	0.0800438	0.341057	-0.544249	-1.13349	-0.136454	-0.531559	0.298859	-0.971909	-0.150826	0.268125	0.245867	-0.899201	-0.154106	-1.30547	0.351047	0.1609
AMH /// MIR4321	0.22688	-0.0305371	-0.0681013	-0.0114374	-0.339684	0.0675035	0.0896307	-0.0278089	0.171636	0.129699	0.0675781	0.123532	0.0963584	0	-0.0886588	-0.385882	-0.308361
AMHR2	0.046422	-0.0315835	0.0106151	0.122672	-0.251922	-0.0487397	-0.091873	-0.0184643	0.0218284	0	0.0120356	0.051281	0.00399945	-0.120878	-0.13239	0.0304995	-0.27233
AMICA1	0.272181	-0.37822	0.260613	-0.25424	-0.785444	-0.571012	0.539203	-0.0924711	-0.012783	0.353962	-0.0715399	0.472074	-0.0603828	0.0843974	0	0.126036	0.0832757
AMIGO1	-0.0526271	0.330863	-0.0717268	0.139604	0.0146517	-0.168197	0.000935	0.299017	-0.092546	0.590821	0.412906	-0.00971798	-0.0454507	-0.0671292	0	0.0464973	-0.252932
AMIGO2	-0.0235107	-0.560247	-0.0596919	0.215479	0.420231	0.0937796	0.444303	-0.800507	0.0876494	-0.798115	-0.60181	-0.119757	0.204826	-0.568993	0.464262	0	0.0146895
AMIGO3 /// GMPPB	0.0590061	-0.0472447	0.0801367	0.0249427	-0.205649	-0.0787663	-0.148712	0.02437	-0.0285312	0.327847	0.0912004	0.23261	0.0315215	0.0232236	-0.0202586	-0.0232238	-0.20844
AMMECR1	0.052272	-0.0572337	0.291626	-0.165646	-0.0591963	0.106805	-0.105329	-0.11643	0.0259024	-0.149079	0.0498144	-0.0965828	0.00874615	-0.000644855	0.075016	0.177028	0.143323
AMMECR1L	0.149975	-0.23884	-0.336769	0.0128388	-0.00485943	-0.292513	0.00209327	0.0468707	0.0204634	0.00979274	0	0.110767	0.142313	-0.164535	-0.0508333	-0.0458246	-0.000542
AMN	0.0929318	0.0146891	-0.077134	0.105242	0.0499357	-0.0186887	-0.0821428	-0.0355456	0.014004	0.0604512	0.0619342	0.0537235	0.0348106	-0.0334901	0.0401926	-0.138208	-0.206048
AMN1	0.00575599	-0.249194	0	0.0539727	0.155825	-0.0340509	0.105404	0.000598	0.0283318	-0.0248183	-0.102787	-0.227066	-0.0968069	-0.0572624	-0.156536	0.0968814	0.0155865
AMOT	-0.00953106	-0.0140164	-5.96e-08	0.11172	0.0800244	0.00175739	0.0305373	-0.0790525	0.0587198	-0.0821922	-0.0336769	-0.0176046	-0.0910132	0.0115496	0.0294158	0.0156615	-0.126746
AMOTL1	0.0452357	0.0395731	0.198052	0.0647187	-0.0822018	-0.0406198	-0.0782957	0.0075408	-0.0287709	0.108506	0.0680169	0.0278739	0.105021	-0.0883129	0.037153	-0.0184084	-0.116243
AMOTL2	0	-0.172421	-0.0535614	0.00254165	0.0102783	-0.144051	-0.0350599	0.0655223	-0.110412	0.0483662	0.115308	-0.0329294	0.144351	0.0155111	-0.0927328	0	-0.184569
AMPD1	0.0193612	-0.131418	-0.0858924	0.219254	0.215106	-0.097106	0	-0.00799848	-0.0671294	0.106824	0.059131	0.0256409	0.123569	-0.0568884	-0.0817809	0.0262763	-0.164833
AMPD2	-0.0860606	-0.185745	-0.405617	-0.140369	0.14637	-0.204303	0.168534	-5.96e-08	0.0486464	0.264631	0.127979	0.0822305	-0.108244	-0.166926	-0.0128575	0.186027	0.167076
AMPD3	0.282833	-0.17885	-0.519991	-0.189502	0.0962463	0.138557	-0.29698	0.293261	0.270162	0.108637	0.0870143	-0.440939	0	-0.297298	-0.445574	-0.0725488	0.0129695
AMPD3 /// CAND1.11	0.871355	-0.383247	-0.680844	-0.183652	0.0447965	0	-0.404551	0.601642	0.701812	0.462374	0.649036	0.0620648	0.540269	-0.299223	-0.405598	-0.0841545	-0.0763054
AMPH	-0.0310229	0.0472448	-0.116168	0.0399935	0.183597	0.142557	0.242054	0	0.0969565	-0.152275	0.00863438	-0.150331	-0.0823045	-0.106973	0.138669	-0.00702692	-0.15818
AMT	-0.107235	-0.119383	-0.201725	0.184718	0.0162216	-0.254015	0.0816317	0	0.0612611	0.154966	0.0386105	0.127681	-0.162516	-0.0702696	-0.113627	0.0994229	-0.117514
AMZ1	-0.0540102	0.078959	0.190381	0.152517	-0.189708	0.0039618	-0.0872384	0.246054	-0.309334	-0.00794271	-0.0449088	0.0781555	-0.183541	-0.00138327	0.0726795	-0.021791	-0.0251176
AMZ2	0.0127641	-0.0960779	-0.0874061	0.256314	0.0256595	-0.091836	-0.207649	-0.101311	0	0.193128	-0.129512	0.0196981	-0.0515242	-0.059	0.151397	0.0755959	0.13467
AMZ2P1	0.250278	-0.256557	-0.0379	0.0797629	-0.300886	-0.105179	-0.267546	-0.0438806	0.0555429	0.105628	0	0.0319208	0.0874628	-0.157582	-0.027061	0.188007	0.155415
ANAPC1 /// LOC101930107 /// LOC285074 /// LOC730268	0.270387	-0.518421	-0.495622	-0.0790154	-0.134633	-0.2551	-0.349925	0.351046	0.100581	-5.36e-07	0.118971	0.252295	0.0231733	-0.00956921	-5.96e-08	0.0698952	0.101217
ANAPC1 /// LOC730268	0.0287051	-0.0646066	-0.155714	0.0775199	0.0633354	-0.0963402	-0.222843	0.180887	0.0196972	0.0362182	0.0320507	0.0848455	0.0510941	-0.0997228	-0.00556946	0.02564	0.215479
ANAPC10	0.103628	-0.023099	-0.0717266	0.00779343	0.0551502	0.00951293	-0.0535988	0.0353588	0.0538888	-0.159133	-0.109665	-0.0416381	0.107703	-0.0118671	-0.0102039	0.169917	0.304979
ANAPC11	0.0722687	0.00672765	-0.128652	-0.00301866	-0.171543	-0.231262	-0.0956297	0.0460107	-0.0389663	0.117083	0.182214	0.0961897	0.0772583	-0.0230058	0.0290605	-0.0080176	-0.0834258
ANAPC13	0.0664753	0.00837274	-0.0221458	0.0839678	-0.0757822	0.0288926	-0.187783	0.149583	-0.0244262	-0.108132	-0.0750624	-0.00523275	0.0814076	0.152984	0.0356764	-0.0900416	0.0664378
ANAPC15	0.176981	-0.165319	-0.204491	-0.243624	-0.448751	-0.274759	-0.67376	0.0802121	0.169207	0.540848	0.231141	0.10817	0.109889	-0.213461	-0.107534	0.0216046	0
ANAPC16	0.128106	0.0355412	-0.0056958	-0.0682559	-0.072376	-0.067592	0.118285	0.0184316	0.0429879	-0.0522584	-0.0411944	0.133894	0.0292148	-0.0460161	-0.039466	-0.277764	0.105417
ANAPC2	0.074717	0.0577105	-0.109141	-5.96e-08	-0.0852947	-0.280964	-0.181728	0.190101	0.00568156	0.473176	0.127681	0.383826	0.110562	-0.156573	-0.0404792	-0.208714	-0.187801
ANAPC4	-0.0234729	-0.164328	-0.0389846	0.210116	-0.148799	-0.0187073	-0.0919476	0.154068	0.0132693	-0.407953	-0.234448	0.150612	0.0758383	0.150966	0.228468	0.0257344	0.278367
ANAPC5	0.000632567	-0.0328606	-0.103653	-0.188132	0.100389	0.0549444	0.0127582	0.0337265	-0.146892	-0.169287	-0.0641578	0.156237	-0.072795	0.0761248	0.0942186	-0.0296775	0.210334
ANAPC7	-0.0344799	-0.101778	-0.281731	0.0525617	-0.188829	-0.199744	-0.681096	0.158937	0.0855751	0.12198	0	0.174234	0.285001	-0.182354	-0.058738	0.0720636	0.231215
ANG	0.27106	-0.17399	-0.0944519	-0.0898171	0.225945	-0.194959	1.09646	-0.300363	0.103947	-0.125214	0.0151749	0.395563	-0.173953	-0.0245562	0	0.318716	0.0576734
ANGEL1	0.104868	-0.274277	-0.20236	0.0520321	-0.011347	-0.0827434	-0.294912	0.0517924	-0.0446347	0.192592	0.0997224	0.110515	0.0439774	-0.0033887	0.00340143	-0.0698951	-0.047469
ANGEL2	-0.00992997	-0.143846	-0.0576609	0.07134	0.0275218	-0.148575	-0.0383619	0.0471945	0.212102	-0.209225	-0.00520815	-0.0340883	0.131131	-0.126609	0.0259891	0.060912	0.142394
ANGPT1	0.0488768	0.0458493	0.0268742	0.09966	0.0532498	-0.0462106	-0.0273477	-0.0338263	0.00687739	0.0160598	0.0592802	-0.0516927	-0.0117491	0.074642	0.0111882	0.0715526	-0.0835131
ANGPT2	0.129147	0.0905463	-0.000196197	-0.0478989	0.0333684	0.0322285	-0.0333592	-0.00992367	0.102563	0.178999	0.0131942	-0.0973676	0.137576	0.00196237	-0.0891539	-0.0410868	-0.0507767
ANGPT4	0.0559531	-0.0540858	-0.161695	0	-0.330041	-0.119159	-0.155826	0.0943766	-0.0839501	0.202172	0.16031	0.0430208	0.0892562	0.0485897	-0.152799	0.0227995	-0.287655
ANGPTL1	0.0436192	0.0561405	0.00424842	-0.0295902	-0.0591932	-0.0034138	-0.0377385	0.0752153	0.0185392	0.0772212	-0.073496	0.0321445	-0.00158221	0.0133686	0.0404796	-0.00666571	-0.0499982
ANGPTL2	-0.0433701	-0.048528	0.00788661	-0.0545458	0.0295779	0.0278334	0.0773458	0.00246715	0.0142409	0.133362	-0.00543228	0.0447529	-0.0463102	-0.0208814	0.0690357	-0.00488394	-0.160647
ANGPTL3	0.0291043	-0.0252669	0.00185647	0.0698454	-0.00512062	-0.0384362	-0.0704186	-0.00451011	0.0746299	0.0500728	0.0346362	0.123232	-0.000797476	0.00246687	-0.0921596	0.0776947	-0.123818
ANGPTL4	-0.0584018	0.0188378	-0.0721006	-0.105889	-0.121195	0.0426096	0.0550193	-0.0186512	-0.0215668	0.114131	0.0784549	-0.0278831	-0.00142016	-0.103759	0.0975169	-0.0440305	-0.16132
ANGPTL6	0.096284	-0.400085	-0.452937	0.215405	-0.0736332	-0.349476	0.364802	0.699028	-0.179485	0.0802112	0.13411	-0.0174174	0.0361066	1.07751	-0.158031	0	-0.339833
ANGPTL7	0.0269866	0.0476932	0.0866402	0.0215666	-0.130521	-0.211181	-0.00635439	-0.1673	0.0180904	0.1599	-0.113141	-0.104282	0.023772	-0.124354	0.116467	-0.104133	0
ANHX	0.0250988	-0.0606444	-0.0767912	0.132951	-0.00198102	-0.0155489	-0.0265002	-0.0709417	-0.0888829	0.0457495	0.0236223	-0.103012	-0.113421	0.109889	0.00990496	0.108132	-0.107235
ANK1	-0.0297149	0.0287858	0.0192439	0.0284173	0.00117992	-0.011966	0.0867096	-0.00883169	0.00808396	-0.0528674	0.0305958	-0.0103643	-0.0450502	-0.0971966	-0.01203	-0.092813	-0.169025
ANK2	-0.155522	0.0724694	-0.0860378	-0.00870442	-0.0418861	-0.0439837	-0.206191	0.242835	-7.01e-05	-0.114524	0.136786	0.121172	-0.00995637	-0.202776	-0.176061	-0.035714	0.162866
ANK3	-0.0423483	-0.000328915	-0.0412045	0.0856684	0.0634739	0.0800022	0.0117439	-0.0689384	-0.020064	-0.0556472	-0.0292664	-0.0575983	-0.047155	0.136225	0.282825	0.0996924	0.0693347
ANKAR	-0.0402175	0.104395	0.0232673	0.0706615	0.00414893	0.0555614	-0.0148386	0.035471	0.196716	0.0408347	-0.0256779	-0.0814447	0.00609278	-0.0454319	0.0384985	-0.0753524	-0.15719
ANKDD1A	-0.453759	0.265023	0.0319953	0.870701	-0.0927699	-0.378612	-0.286963	-0.10731	1.25337	0.505302	-0.224001	0.538381	0.200155	-0.439892	-0.331797	0.492688	0.63074
ANKEF1	0.0341254	0.0180906	0.107105	-0.0203147	-0.0618218	0.0384612	0.0700073	0.0449648	-0.0414513	-0.0875187	-0.0190999	0.0824165	-0.000523325	0.000803674	0.00482172	-0.0756328	-0.175075
ANKFN1	0.0746794	0.0723434	0.0887896	0.016521	-0.0442921	-0.0153806	-0.0102412	0.0193615	0.103142	0.218619	0.172869	0.0723249	0.0861919	-0.0433762	-0.0256407	-0.0603084	-0.118523
ANKFN1 /// BC037494	-0.0346859	-0.0481415	-0.0640643	0.0570004	0	0.0222023	0.0161471	-0.0319947	0.190325	0.0855191	0.174813	0.0529263	-0.151676	0.0275471	-0.0389469	-0.152349	-0.0768473
ANKFY1	0.124812	0.0288645	-0.0265287	0.0388674	-0.0579441	-0.0774316	-0.161012	0.0104654	-0.0243281	0.106473	0.136128	0.20506	0.208163	-0.0693816	0.00278922	-0.0444695	-0.03933
ANKH	-0.152316	0.0236249	0.0257449	-0.00348144	0.0702809	0.103486	0.28945	-0.0286029	-0.188043	-0.0876855	-0.0179185	-0.177236	-0.0271253	-0.0705989	0.194678	0.0641538	0.102899
ANKHD1	0.0281073	-0.00508359	-0.0681761	0.297821	0.0014202	0	0.0694466	-0.0681014	-0.0265379	-0.298569	-0.390143	-0.202136	-0.0370784	0.116617	0.166852	0.385283	0.0275096
ANKHD1 /// ANKHD1-EIF4EBP3	-0.109866	-0.112682	-0.0968908	0.129638	0.1931	0.00977899	0.0491981	-0.076165	-0.0790385	-0.179625	-0.112608	0.00269126	-0.183769	0.0833467	0.214349	0.115089	0.161343
ANKHD1 /// ANKHD1-EIF4EBP3 /// EIF4EBP3	0.0572619	0	-0.0521779	0.0316964	0.032743	-0.105253	0.190475	-0.0793891	-0.0396938	0.114524	-0.0248928	0.00134604	0.0518799	-0.0774455	-0.013567	0.121999	-0.0177536
ANKIB1	-0.290707	-0.0593547	0.0228997	-0.338089	0.0546204	0.0146397	0.237519	-0.13847	-0.146033	-0.413279	-0.395426	-0.260089	-0.415908	0.0218533	0.0196978	0.0208066	0.205998
ANKLE1	0	0.0823046	0.234953	-0.0722127	-0.0887332	0.000486	-0.0245941	0.132689	0.00276612	0.0707927	-0.0545707	0.121738	0.192492	-0.0409651	-0.0102038	-0.0631673	-0.175299
ANKLE2	0.157781	-0.161401	-0.0753586	-0.217149	0.0415137	-0.192169	-0.0273914	0.127107	0.158106	-0.101803	0.0753205	0.178426	-0.133567	-0.128241	0.166839	-0.149988	0.194685
ANKMY1	-0.00213023	0.0384737	-0.010042	-0.0852571	-0.111546	-0.131617	-0.0647372	0.0897427	0.0966203	0.181466	0.0527394	-0.0485278	0.0622705	-0.00641631	-0.020819	-0.0519666	-0.110898
ANKMY2	-0.0540467	-0.132838	0	0.140053	0.035695	-0.121177	-0.0960961	0.169543	0.119832	-0.24482	-0.221066	0.0196609	-0.00769901	0.0217914	-0.0323677	0.117851	0.138146
ANKRA2	0.0252666	-0.325481	-0.300363	0.0937414	0.0181275	-0.263434	0.0329294	0.131119	0.0242204	-0.432828	-0.204378	0.0983763	0.0759496	-0.0775957	-0.0768848	-0.17657	0
ANKRD1	0.128989	0.191969	0.110636	-0.00463491	0.113926	0.00538198	0.0444789	-0.184045	-0.234654	0.0478427	0	-0.0564395	-0.0595791	-0.130895	-0.109104	0.0347609	-0.183223
ANKRD10	0.0827813	-0.148205	-0.220932	0.08287	0.182891	-0.0713248	-0.040068	0.0474411	0.0732452	-0.199472	-0.15056	-0.0275423	-0.019665	0.0014254	0.108768	0.0250755	0.0154883
ANKRD10-IT1	-0.543969	0.337534	0.326246	-0.312035	0.587849	0.619003	0.596306	-0.166272	-0.48623	-1.2579	-1.20526	-0.0732875	-0.607379	0.567469	0.642345	-0.0873506	0.563834
ANKRD11	-0.0600089	0.0816941	0.0306681	-0.136975	-0.032082	0.0816194	0.037745	-0.0248806	-0.0308361	0.0940661	-0.0154306	-0.0335706	-0.0848897	0.0531877	-0.0773086	0.118044	0.00604272
ANKRD12	-0.479516	0.00799869	0.640028	-0.361316	0.17258	0.59995	0.329153	-0.600637	-0.775997	-0.981926	-0.208247	-0.467458	-0.606889	0.307689	0.171888	0.21105	0.296252
ANKRD13A	-0.062532	-0.0437875	0.0440864	0.0500569	0.515058	0.367287	0.181149	-0.196024	0.0251546	-0.0892008	-0.08864	-0.025884	-0.209415	0.146565	0.0259397	0.0397134	0.0801179
ANKRD13B	0.104507	0	0.0405912	-0.0227251	-0.103236	-0.102263	-0.0257158	0.126521	0.213798	0.25181	0.221048	0.182176	0.193913	-0.118486	-0.165319	-0.222693	-0.0950504
ANKRD13C	0.00142042	-0.36368	0.131478	-0.015676	0.0546155	0.0501151	-0.308833	0.202966	0.0711289	-0.172496	-0.0667259	-0.12312	0.0876418	0.0131491	0.0346112	0.115002	0.360271
ANKRD13D	-0.245942	0.148363	-0.065921	-0.10042	-0.064376	0.030263	0.14602	-0.162392	-0.15007	-0.0829651	-0.185989	-0.0573866	-0.211293	-0.0825289	0.0107147	-0.087313	-0.0836128
ANKRD16	0.103049	-0.0685871	-0.0623827	-0.0350974	-0.0795391	-0.133586	-0.148051	0.154368	0.238354	0.458039	0.121513	0.058383	0.047693	-0.232598	-0.140651	0.0213423	-0.0615041
ANKRD17	-0.553948	0.13168	-0.0349851	-0.797759	0.00186919	0.101788	0.0746052	-0.218544	-0.344879	-0.307557	-0.209975	-0.296513	-0.506105	-0.0363674	-0.0234911	0.110394	0.159349
ANKRD18A	-0.108394	-0.172533	-0.0452637	0.121046	-0.0355644	0.0667368	-0.0863414	0.0325554	0.0173803	-0.0520853	0.0228374	-0.00816689	0.0290422	-0.0858553	0.0501229	0.0690732	-0.00672795
ANKRD18B	0.0835749	-0.171412	0.108992	-0.00493389	-0.142183	0.0475435	-0.0242208	0.178812	0.0621204	0.25693	0	-0.0247441	-0.0541973	0.100918	-0.0151005	0.428566	-0.184569
ANKRD19P	0.0575609	-0.00343896	-0.00396201	0.027659	-0.268069	-0.242503	0.0776697	0.139492	0.0217534	-0.0705681	0.0217534	-0.0279584	0.0432082	-0.0908265	0.00119591	-0.0823793	0
ANKRD2	-0.0424604	0.0879109	-0.0979281	-0.0258648	0.0284813	0.0400684	0.0650363	-0.0739324	0.129774	0.0738575	0.170589	0.0252671	0	-0.124092	-0.0200341	-0.126858	-0.210956
ANKRD20A1 /// ANKRD20A11P /// ANKRD20A2 /// ANKRD20A3 /// ANKRD20A4 /// ANKRD20A5P /// ANKRD20A9P /// LOC102723891 /// LOC102725051	-0.912675	0.604838	1.04815	-0.430548	0.327611	1.54394	0	-0.330377	-0.423371	-0.598371	-0.593513	-0.572394	-0.950314	1.17869	1.07207	1.07329	1.25627
ANKRD20A1 /// ANKRD20A12P /// ANKRD20A2 /// ANKRD20A3 /// ANKRD20A4 /// ANKRD20A5P /// ANKRD20A8P	-0.339385	0.143192	1.72451	-0.164983	0.143902	1.89824	-0.268368	0	-0.159227	-0.417653	-0.33774	-0.0129325	-0.317631	1.40706	0.919404	0.957229	2.17924
ANKRD20A1 /// ANKRD20A2 /// ANKRD20A3 /// ANKRD20A4	0.11329	-0.0645502	0.140575	0	0.353177	0.686506	-0.0698581	0.127232	-0.236037	-0.137249	-0.0334526	-0.0157358	-0.16958	0.19096	0.0707176	-0.033191	0.357438
ANKRD20A11P	-0.135792	0.115271	0.00803571	-0.187335	-0.177094	0.270012	0.0872002	-0.144724	0	-0.28302	-0.0472454	-0.0747542	-0.45204	0.0531497	0.313071	0.129399	0.0405164
ANKRD20A12P	-0.041152	0.0465722	0.102937	0.0833137	0.00930713	0.257267	0.329163	-0.0447032	0.0202213	0.0831642	-0.0333028	-0.112113	-0.0359194	-0.0336018	-0.0123158	-0.0619712	-0.157339
ANKRD20A12P /// LOC101059949 /// LOC101060632 /// LOC101927345	-0.057561	0.061448	-0.0485154	1.3227	0.0047097	0.0974798	-5.96e-08	0.0710912	0.0148758	-0.138744	-0.021081	-0.00710154	-0.0813325	0.15362	-0.0669799	0.0304999	-0.0396943
ANKRD20A5P /// ANKRD20A5P	-0.121626	-0.157358	-0.0535616	0.0691851	0.0261639	-0.0117368	-0.195333	0.244521	0.139716	-0.110786	0	0.138669	-0.287356	0.279282	-0.0845475	0.0554675	0.183372
ANKRD22	0.0210059	-0.073839	-0.100283	0.15676	0.948595	-0.0959287	0.656418	0.0533559	-0.201743	-0.249437	-0.126522	-0.20051	0.0354148	-0.158834	-0.063429	-0.062775	-0.0681388
ANKRD23	0.056066	0.357176	-0.0850701	0.166179	-0.128652	-0.0100916	0.250951	0.0063918	0.074792	-0.0826781	0	0.147565	-0.0841734	-0.255959	0.104058	-0.223665	-0.0614481
ANKRD23 /// ANKRD39	-0.127008	-0.151751	-0.00852227	0.0979655	0.00321395	-0.014596	0.0961337	-0.00186925	-0.000691635	-0.0446288	-0.00145773	-0.0263886	0.000448431	0.0415257	0.144145	0.0387601	-0.0106526
ANKRD24	0.0536612	0.0602023	-0.0904028	-0.0612238	-0.0690356	-0.0523905	-0.132739	0.0468711	0.0340506	0.208403	0.0137051	0.0416381	0.0397817	0.00736306	0.0192369	-0.0646377	-0.168683
ANKRD26	-0.0517673	0.0176421	0.205332	0.159171	0.177841	0.0199221	0.105366	-0.0256034	-0.106301	-0.161226	0.0584018	-0.0168385	0.0447778	0.0390219	0.105628	0.143622	-0.0139603
ANKRD26P3	-0.0211554	0.0545706	0.155788	0.0498986	-5.96e-08	0.220601	-0.0354709	0.0439556	0.0873132	-0.233906	-0.0370035	-0.192866	-0.0667181	-0.0382743	0.0248184	0.196903	-0.037863
ANKRD27	0.0496368	0.0771837	0.0149507	-0.0718389	-0.0324807	-0.149659	0.288477	0	-0.0817815	0.173617	0.0116992	0.0582709	0.13381	-0.302232	-0.287244	-0.102563	-0.0206695
ANKRD28	-0.405725	0.0345786	0.242732	-0.283155	0.453123	0.380107	0.173075	-0.229781	-0.266663	-0.682811	-0.472289	-0.219969	-0.429197	0.352738	-0.0513984	0.415452	0.529798
ANKRD29	0.132633	-0.439107	-0.191203	0.0130634	0.445891	0.235794	0.481829	-0.105814	0.250969	-0.335217	-0.109552	-0.100937	0.0651858	-0.51389	-0.732368	0.27048	0.610145
ANKRD30A	0.0698958	0.0764742	0	0.0104661	-0.121924	-0.00239181	-0.0106149	-0.0233231	0.0657839	0.0974051	-0.0502345	-0.0553179	0.0819306	0.0322196	0.123719	-0.0935545	-0.0940032
ANKRD30B	-0.00175677	0.180719	-0.0605884	-0.0620555	-0.113029	-0.0947138	0.0293035	0.122522	0.260145	0.299036	0.284552	0.127381	0.166908	-0.0751655	-0.0174926	-0.296102	-0.158853
ANKRD30BL /// ANKRD30BP2 /// LOC100132004 /// LOC100132154	-0.113925	0.0343127	-0.0164457	0.190325	0.0881358	0.0374523	0.000972	-0.109066	-0.0544955	0	-0.0953111	-0.055542	-0.159301	0.0506837	0.0280334	-0.0919476	0.065784
ANKRD30BP2	0.101068	-0.037751	0	0.0747544	0.149883	-0.122074	-0.249231	-0.170066	-0.149135	0.0286684	0.0462357	-0.0310978	-0.112281	0.110861	-0.0522533	0.0226132	0.0153247
ANKRD30BP3	0.0212554	-0.00936894	0.0185144	0.0770968	0.00304004	-0.00637889	-0.0607502	-0.0438059	-0.115769	0.0125339	0.0229872	-0.190474	-0.0178163	-0.02888	0.0475689	0.0662075	-0.0620957
ANKRD31	-0.0446287	0.257454	0.121849	0.0702691	-0.12783	0.088808	0.0169691	0	-0.127382	-0.221086	0.0955358	-0.01682	-0.0276594	-0.0825291	0.0402546	0.0240706	-0.274909
ANKRD32	0.151826	-0.251324	0.0975542	0.0203892	-0.0745114	0.129829	-0.017745	-0.152387	0.0876118	-0.344263	-0.142903	-0.0495527	0.234392	-0.0469457	-0.0959846	0.151994	0.234373
ANKRD33	0.0012708	0.0302755	-0.0412269	0.0659332	-0.148014	-0.0161469	0.0562153	0	0.0766981	-0.0439555	0.00239229	0.0858927	-0.115047	-0.309184	-0.0851452	0.0652606	-0.0171935
ANKRD33B	0	-0.136875	-0.157283	0.18726	0.205014	0.0918359	0.0322194	-0.187109	-0.0646996	0.0453387	-0.0476556	0.0681758	-0.133063	0.178214	-0.188231	0.234991	-0.0673909
ANKRD34A	-0.111235	-0.0708675	0.170589	0	0.232785	0.118411	0.0826783	-0.184045	0.0430584	-0.0548696	-0.124092	0.072063	-0.218133	-0.0962835	0.102114	0.00508314	-0.22217
ANKRD34C	0.0183894	-0.117813	-0.113477	0.0580091	0	-0.0903035	-0.0557669	0.0460486	-0.026762	0.0362555	-0.147939	-0.0101669	0.0168195	0.109889	0.00897055	0.132614	-0.0293038
ANKRD35	0.177393	0.150182	-0.442695	-0.225795	0.0404425	-0.169879	0.260071	0.0183897	-0.0278087	0.0856686	0.201127	0.311016	-0.0601024	-0.178289	-0.317706	-0.142706	0
ANKRD36	-0.0821923	-0.0448151	-0.0988252	-0.156311	0.339908	0.297915	0.00140149	0.122448	-0.0383302	-0.292159	-0.125419	0.206266	-0.162385	0.171019	0.0403859	0.268331	0.691085
ANKRD36B	-1.36161	0	0.123083	-1.51692	0.922319	1.26144	0.305035	-0.670509	-0.877018	-1.26623	-1.65786	-0.369174	-1.64261	0.703438	0.399488	0.638028	0.915217
ANKRD36BP2	-0.0443543	0.00549446	-0.0784049	0.0697956	0.13619	0.00554417	-0.00732601	0.00315207	-0.0309732	0.0527642	-0.0902908	0.0808095	-0.0131069	-0.0271857	0.0417751	-0.165469	0.0551188
ANKRD36C	-0.135754	-0.178177	-0.0644383	0.233084	0.178775	0.0840986	-0.0844724	0.0876494	-0.221983	-0.067802	-0.15134	0.132988	0.0688486	-0.0959095	0.0159225	0.0099423	0
ANKRD37	0.150499	0.0550749	-0.0221087	-0.110917	0.137791	-0.11985	0.827886	-0.0658777	-0.0103347	0.218806	0.0827718	0.0189688	0.336469	-0.177467	-0.27334	-0.0977228	-0.027379
ANKRD39	0.164683	-0.157844	0.0175677	-0.0830526	-0.149732	-0.226431	-0.296625	0.0421992	0.0742312	0.127157	0.185316	0.0655594	0.244634	-0.0515432	-0.0881357	-0.0369281	0
ANKRD40	0.168858	0.0282948	0.040517	-0.0214045	-0.0400681	-0.0387602	-0.0173802	0.0857311	0.105765	0.129699	0.0189632	0.132166	0.0372655	-0.104855	-0.169243	-0.12935	-0.0268616
ANKRD44	0.0793033	-0.114157	-0.0769857	0.017601	0.120052	0.158606	0.199957	-0.0664527	0.0467029	-0.170332	-0.109986	-0.194156	0.0010017	0.230098	0.0699812	-0.114714	0.159552
ANKRD44-IT1	-0.115421	-0.0326677	-0.217087	0.0589437	0.0433576	0	0.145995	-0.0168572	-0.292364	0.0562901	0.0718391	0.0105404	-0.0442171	0.14222	0.0740814	-0.0197354	-0.000748
ANKRD45	-0.0885091	0.0898921	-0.142369	0.00504601	0.0099423	0.0590559	0.203145	0	-0.0401807	0.0265003	-0.0140163	0.124428	-0.112842	-0.0731471	-0.113813	0.0193987	-0.0994606
ANKRD46	0.1901	0.0336019	-0.304325	0.0992361	-0.207704	-0.178513	-0.377248	0.207705	0.192343	-0.181467	-0.144463	-0.163002	0.000561	0.0895181	-0.495958	0	0.069335
ANKRD46 /// GAPDHP62	-0.285487	0	0.0824538	0.699401	0.239644	0.176103	0.0142775	-0.0417318	-0.152499	-0.374837	-0.494912	-0.0892573	-0.106077	0.204359	0.409056	-0.136259	0.146032
ANKRD49	0.145323	-0.127457	-0.0352841	0.160946	0.0473947	0	-0.0298271	0.111235	0.134857	-0.372426	-0.23757	-0.0939665	0.0565147	-0.0288554	0.17784	-0.0155487	0.114673
ANKRD50	0.0686119	-0.0643446	-0.126036	-0.00261648	-0.0222829	-0.100607	0.111191	0.0597036	-0.0121975	-0.175729	0.20449	-0.13999	-0.0707115	-0.140688	0.121575	-0.00745069	-0.0022738
ANKRD52	-0.0201836	0.0607752	-0.0837246	0.0651859	-5.96e-08	-0.119831	-0.229795	-0.111608	-0.134932	0.145846	-0.0452262	0.0686244	-0.0379005	0.0673542	0.0447033	0.174252	0.0423859
ANKRD53	-0.0230987	0.037172	-0.00908232	-0.0436936	-0.0778191	-0.0836497	0.0226881	0.0205579	-0.0625689	0.0176048	0.0568697	0.0121667	3.79e-05	-0.0354707	-0.0286494	-0.133492	-0.0809955
ANKRD54	0.0824915	0.170347	-0.076399	0.0284439	-0.020333	0.0108393	-0.00302771	0.0165953	0.0320695	0.24882	0.133623	0.140463	0.0723247	-0.0738948	-0.0235103	-0.0649242	-0.0701753
ANKRD55	0.118561	0.347757	0.226207	0.145622	-0.102114	-0.065185	0	-0.0154739	0.700897	0.472597	0.277115	-0.0553928	-0.107197	-0.0296025	-0.00672763	-0.0334898	0.0548701
ANKRD6	0.125709	-0.513618	-0.344459	0.194707	-0.500396	-0.218021	-0.677844	0.208313	0.242438	0.13438	-0.0535147	0.186634	-0.215246	0	-0.0229215	0.0806322	0.0685963
ANKRD60	-0.041302	0.100806	0.0135679	0.0789781	0.00826002	-0.0762119	-0.0306121	0.017642	-0.0244069	0.00377514	0.00616743	-0.161507	0.0851078	0	-0.048927	-0.125027	-0.214881
ANKRD65	0.0162775	-0.0363121	-0.0052142	0.0145398	0.00745671	-0.00960587	-0.0177543	0.0539163	0.0916487	0.0812017	0.113776	-0.0745114	0.0607937	-0.0347049	-0.115963	-0.107515	-0.0870889
ANKRD7	0.117065	0.0870517	-0.0759501	0	-0.0399935	0.0364802	0.260295	0.0337142	-0.156386	-0.0228748	0.182999	0.0994234	-0.0697457	-0.0571122	0.0385734	-0.0383488	-0.0888081
ANKRD9	0.146419	-0.0368104	-0.0120853	-0.00332659	-0.0737949	-0.142501	-0.178414	-0.0935864	0.196766	0.462592	0.0488643	0.02204	0.202796	-0.0339883	0.0385545	-0.0404798	-0.0202959
ANKS1A	0.201986	-0.0772962	0.0388723	-0.0510202	-0.369025	-0.452937	-0.31337	0.013979	0.0910135	0.444788	0.315725	0.405094	0.206957	-0.202585	-0.121102	-0.10959	0
ANKS1B	0.0179635	-0.040457	-0.0110038	0.0148762	-0.0813176	0.00871647	0.0199145	-0.0104505	0.00831275	0.0550864	0.0159825	0.050691	0.0455778	-0.00487387	-0.0275769	-0.0447404	-0.203519
ANKS3	0.231812	-0.136726	-0.0476199	0	-0.0112887	-0.147416	-0.0824166	0.0624188	0.0434694	0.178812	0.0610733	0.107496	0.102039	-0.0717649	0.0365538	-0.0414896	-0.110524
ANKS4B	0	-0.0360322	0.0824537	0.0300508	-0.0308738	0.146593	-0.0171938	-0.0686998	0.0152494	0.037601	0.181204	-0.0366673	0.0106893	-0.246017	-0.112356	0.00366255	-0.177916
ANKS6	0.217456	-0.0320603	-0.260982	0.0100543	-0.112851	0.0229309	-0.317678	0.249301	0.187577	0.292196	0.324985	0.171145	-0.0846781	-0.00793355	-0.183746	-0.0280425	-0.0579444
ANKUB1	-0.0727609	0.0156736	-0.0503719	0.100258	-0.0606631	-0.0543712	0.0317957	0.00762478	-0.0565888	0.0428841	0.0388099	-0.115072	-0.0934429	-0.0997971	0.0135804	0.148711	-0.0977662
ANKZF1	0.0219774	-0.0211553	-0.131418	0.000598	-0.0249681	-0.147864	0	0.0775948	-0.0464974	0.0503092	0.0642881	0.243175	0.0202581	-0.0945644	0.0104647	-0.155115	-0.0568886
ANLN	-1.06084	-0.178187	0.550397	0.437443	0.027977	0.0499539	0.415073	-0.453301	0.108375	-0.561256	0.00240111	-0.124784	-1.00355	-0.310221	0.478465	0.0237715	0.648176
ANO1	-0.000280533	0.185577	0.0769782	0.00951244	-0.0946765	0.079744	0.0267056	-0.0709234	-0.0258464	-0.0143718	0.0489077	-0.0239405	0.0819306	-0.0377697	-0.0178289	0.0190808	-0.0403863
ANO10	0.168197	-0.0632229	-0.0965824	-0.0343681	-0.236598	-0.108768	-0.106151	0.132539	0.09406	0.220301	0.173879	0.269957	0.14009	-0.0339389	-0.0607004	0.0253786	0
ANO2	-0.0625508	0.0602518	-0.0463666	-0.052104	-0.016558	-0.0775202	0.0806785	0.0290418	-0.188288	-0.0155488	0.0434136	0.0152686	0.0689979	0.0286308	-0.0744928	-0.0629058	-0.0975169
ANO3	0.0230993	-0.0964331	-0.0270612	-0.0371529	0.0214546	-0.112655	0	-0.177691	-0.00680276	0.0442545	0.180607	-0.0168945	0.152125	0.06085	-0.0485155	0.0461235	0.0165954
ANO4	0.0233608	0.0781308	0.0231365	0.046485	0.0037751	-0.0878734	-0.00365047	-0.0276714	-0.0362433	0.0269492	0.00363809	0.0175052	0.0933559	-0.0713903	0.0410527	0.0799997	-0.0398812
ANO5	-0.14794	-0.0533752	-0.129475	-0.0319947	0.55976	0.400982	-0.286011	0.737863	0	-0.737826	-0.0124101	0.556994	-0.160797	0.0234729	0.342001	0.662884	0.727845
ANO6	0.185709	-0.200435	-0.0406663	-0.0324991	-0.0803793	0.0317707	0.0676155	0.0897053	0.0529261	-0.0469456	-0.0174925	-0.00213063	0.00121498	0.0903034	-0.0448526	-0.0874626	0.0818937
ANO7	-0.0987879	0.139379	0.20307	0.164011	0.0518421	-0.114711	-0.102339	0.0360688	-0.0247441	-0.000374	-0.0198474	0.0925459	-0.0144278	0.156722	0	0.0857805	-0.0711289
ANO8	-0.0741558	0.14409	-0.0313215	0.0670548	-0.0489635	-0.0024671	0.265154	0	-0.0654096	0.261715	0.111384	-0.120579	0.0498615	-0.122298	0.0474691	0.0117741	-0.121588
ANO9	0	0.0556921	-0.0264628	-0.0122595	0.00351324	0.0322185	-0.0342372	0.0308737	-0.0232487	0.17956	0.0505342	0.114299	0.014353	-0.01383	-0.0544208	-0.0562904	-0.227104
ANP32A	0.339029	-0.0686184	-0.0468399	-0.169175	-0.542112	0.0047843	-0.266836	0.419702	0.430392	0.189328	0.35664	0.34415	0.109297	0.00802964	-0.30331	-0.0862727	0.000772321
ANP32A-IT1	-0.531653	0.437332	0.166852	0.486352	0	0.419914	0.364951	-0.292794	-0.514964	-0.50618	-0.538343	-0.117346	-0.382499	0.436809	0.317108	-0.641841	0.026613
ANP32B	-0.0418067	0.0484407	0.115038	-0.195184	-0.155797	-0.00627018	0.098143	-0.11943	0.0187726	0.129045	-0.0154555	-0.0522254	0.0653355	-0.127998	-0.0840335	0.0594485	0.0307989
ANP32C	-0.00261631	0.1368	0	0.151452	-0.238242	-0.034985	0.0974798	-0.079987	0.0127831	-0.00762507	0.0186139	0.0562897	0.0470953	0.0422359	-0.0192865	-0.0879859	-0.0686247
ANP32D	0.0686241	0.108244	-0.058383	0.246316	0	0.0979283	-0.0517299	-0.10802	-0.0776696	0.0740817	0.0476186	-0.0140538	-0.0660829	-0.166029	0.0635414	0.0973296	-0.237494
ANP32E	-0.230848	-0.0385296	0.612662	-0.0707552	0.135605	0.294127	0.713729	-0.26901	0.0761873	-0.419384	0.00959344	-0.141435	-0.152953	-0.116654	0.223291	-0.0314589	0.376482
ANPEP	-0.142295	-0.0375894	-0.162853	0.199656	0.0722125	-0.0805977	0.166441	-0.138576	0.0083597	-0.0119358	0.164073	-0.0768727	0.0300638	-0.0762867	0.0739939	-0.0150508	0.0129013
ANTXR1	-0.00495886	0.107497	0.0563709	0.0707735	-0.0365799	0.0120976	0.0429149	-0.0662699	0.00844077	0.0369909	-0.00290304	-0.0379628	-0.0614233	-0.00378751	-0.0284442	-0.00469095	-0.0355768
ANTXR2	-0.0410214	-0.01254	-0.171486	0.0106245	0.0490391	-0.0368728	0.331265	0.103722	0.033219	-0.0599529	0.0120728	-0.0521036	-0.134595	0.171057	-0.0780904	-0.162619	0.119962
ANXA1	0.055655	-0.32263	0.00227998	0.494799	0.170665	-0.0154088	0.202472	0.00251414	-0.030135	-0.555873	-0.388031	-0.209686	-0.00672815	-0.143874	0.167674	0.232561	0.0632984
ANXA10	-0.187633	-0.108095	0.00893357	0.111683	0.0666435	0.0565892	0.0612236	0.0356574	0.0236974	-0.0145023	-0.125886	-0.0924706	-0.0267992	0.197875	-0.0238094	0	-0.143528
ANXA11	0.0594051	-0.0268364	-0.0883536	-0.18734	-0.0970188	0.0576921	-0.13789	-0.155314	-0.0467837	0.144164	0.11324	0.0905898	0.183709	0.135891	-0.172608	-0.0889826	-0.0985262
ANXA13	-0.0642888	0.165506	0.175224	0.0534492	0.0341625	0.114449	0.171785	-0.250278	0.0142031	0	-0.0331163	-0.173879	-0.149733	-0.0921721	0.0795385	-0.0553927	-0.160199
ANXA2	0.177597	-0.115496	-0.00841967	-0.0369662	-0.126886	-0.058837	-0.264584	0.0441983	0.119569	-0.0466185	0.146612	0.0605599	0.132838	-0.0387321	0.00348469	-0.16032	0.0770815
ANXA2 /// NHP2L1	0.0735217	-0.0727357	-0.211142	-0.107084	-0.227403	-0.22744	-0.256781	0.0227252	0.0615979	0.292776	0.0941534	0.0686628	0.0299026	-0.0872001	-0.119009	0.00254165	0
ANXA2P1	0.026949	0.0906396	-0.0231738	0.0217537	-0.162329	-0.145434	-0.370931	-0.0261264	-0.0582709	0.00123353	0.183485	-0.157694	0.0903406	0.00930686	0	-0.273264	0.0941162
ANXA2P2	0.0153246	-0.0510569	-0.0540476	0	-0.052104	-0.0605507	-0.249119	0.0114373	-0.0406657	-0.0621205	0.0171184	0.0258656	0.0408907	0.0448523	0.0153246	-0.046423	0.043806
ANXA2P3	-0.0568132	0.10118	0	0.105628	0.0387975	-0.129848	-0.316211	-0.017044	-0.0277337	0.0900789	0.0406662	-0.0901537	0.0392461	0.0479546	0.157358	-0.0440307	-0.0583458
ANXA2R	-0.074287	-0.056346	0.0463667	0.101312	0.0698388	0.0895557	0.319892	-0.00259736	-0.117756	0	0.350468	0.12127	0.207874	-0.0493193	-0.0292845	-0.247287	-0.356036
ANXA3	0.132016	-0.250016	-0.0408532	0.567311	0.481567	0.061448	-0.159189	-0.0747168	0.0536735	-0.203369	0.168272	0	-0.0536735	-0.159414	0.209499	-0.188605	0.0170065
ANXA4	0.0613356	-0.277301	-0.0794455	0.279581	-0.0894062	0.0471135	-0.404141	0.0704556	-0.0684375	-0.076941	-0.0200159	0.0100358	0.0949937	-0.0252299	0.139715	0.297971	0.0605881
ANXA5	-0.130821	0.202583	0.162329	-0.27289	-0.100918	0.0410024	-0.335049	-0.0192489	-0.0230617	0.0836124	0.0290052	0.11187	0	0.0713157	0.0282937	-0.0951995	-0.13183
ANXA6	-0.0174645	0.0886118	0.137819	0.0242674	-0.148359	-0.112664	-0.0337516	-0.470906	-0.196912	0.351635	0.154545	0.0884628	0.159946	-0.241746	-0.0122691	0.0575423	-0.202388
ANXA7	0.286355	-0.0603176	0.0520477	-0.0798662	-0.0311632	-0.00537325	-0.35827	0.137407	0.13524	0.124419	0.0851543	0.106796	0.393442	-0.0795484	-0.034976	-0.0907987	0.0331721
ANXA8 /// ANXA8L1	-0.103984	0.154891	-0.0137553	0	-0.0480299	-0.135755	0.120279	-0.102638	0.0177539	-0.0903034	0.0887707	-0.167674	0.00194313	0.0383113	0.0137544	0.0854438	-0.151228
ANXA8 /// ANXA8L1 /// LOC100996760 /// LOC102725207	-0.117289	0.0654846	0.0868645	0	0.225011	-0.194286	-0.0846218	0.0605512	-0.0106892	0.042872	-0.000373	0.0838742	-0.0194358	-0.118112	0.10361	0.0457125	-0.103311
ANXA9	0.0174925	0.19167	-0.19552	0.00822281	-0.110973	-0.330957	-0.240784	-0.0276592	0.0621206	0.272404	0.411709	0.0896304	0.0999463	-0.158834	-0.0790341	-0.0196605	-0.0799873
AOAH	0.596839	0.192829	-0.248484	0.031622	0.0161849	-0.450582	0	0.251773	0.331461	0.0701198	0.3346	-0.0558786	-0.517262	-0.114524	-0.244371	-0.4794	-0.707288
AOC1	0.62887	0.465719	-0.802712	0.370725	-0.313819	-0.373622	-0.0100173	0.878756	0.879204	0.71011	1.39503	0.286701	0	-0.540381	-0.747749	-0.50704	-0.417951
AOC2	0.0965075	0.0880604	0.0925455	0.133062	0.0191369	-0.0411152	-0.102563	0.0684747	-0.0204831	0.0684742	-0.0541973	0	-0.11116	-0.0144276	-0.0873132	0.0429835	-0.113103
AOC3	0.0421244	0.0620464	0.0208942	-0.119906	-0.0587194	-0.136053	0.167824	-0.123905	0	0.0620464	0.0923591	0.32279	-0.134782	-0.187185	-0.0909011	0.218246	-0.0819306
AOC4P	-0.0509823	0.0676523	-0.0878366	-0.0441055	-0.0374521	0	0.0409652	0.025753	0.0909759	0.0781933	0.146967	-0.0351347	-0.0152496	0.105179	0.093555	-0.103759	-0.210695
AOX1	0.0577849	-0.0288926	-0.144519	-0.208322	-0.0405917	-0.0519355	0.288888	0.270181	0.234392	0.0868646	0.222787	0.134165	0.126409	0.0206696	-0.138165	-0.116598	-0.180027
AOX2P	0	-0.021791	0.0386103	-0.00766231	0.251062	-0.0207444	0.0137171	0.0751651	0.0968441	-0.0573741	0.136912	-0.175411	-0.00429831	-0.0679141	0.0615601	0.205985	-0.12727
AP000230.1	0.0159974	-0.181616	-0.084024	0.273003	0.272629	0.0630927	0.022202	-0.0900788	0	-0.00456	0.0486279	-0.0734835	-0.0168946	-0.0041118	0.0795385	0.0360314	-0.269564
AP000253.1	0.0233607	0.0647374	-0.137847	0.0582338	-0.190773	-0.278796	0.0483288	0.0488897	-0.00979279	-0.226655	-0.171412	0.00261644	-0.0937419	-0.0613732	0.0127084	0	0.0083728
AP000265.1	-0.000411	0.0848463	0.111646	-0.0354709	-0.0404046	0.11116	0.401805	0	0.0961342	-0.0486278	0.00351336	0.0151379	-0.033714	-0.00366285	-0.0367791	-0.100059	0.0544212
AP000266.7 /// BC034802 /// LOC100128198	-0.033191	0.00269098	0	-0.0392832	-0.0787537	-0.20677	0.0411149	0.275918	0.0434695	0.23428	0.262612	0.0111385	0.0118487	-0.167898	-0.136352	-0.049151	-0.436677
AP000347.2	-0.0204831	-0.0252671	0.0074755	-0.124392	0.0204826	0.184494	0.0887333	-0.181504	0	-0.261192	-0.111459	0.0568872	-0.133063	0.173692	0.166029	-0.0874624	0.139865
AP000462.1	-0.150481	0.126559	0.0577101	0.201163	0.205873	0.0316958	0.11415	-0.0710922	-0.050385	-0.0479179	-5.96e-08	-0.0858933	-0.113328	0.0541219	0.147191	-0.0133816	-0.106749
AP000473.8	-0.237569	0	0.111533	0.220974	-0.008522	0.160423	0.189427	0.023473	-0.23443	-0.0297523	0.00740095	0.0871634	-0.125288	-0.120056	0.026164	-0.0750533	-0.300064
AP000525.9	0.0103908	-0.0260521	-0.0642886	0.0443291	0.216862	0.079688	-0.0260521	-0.0179409	-0.157059	0.148836	0	-0.0423861	0.0894808	0.00426099	-0.176944	0.0296397	-0.0440302
AP000696.2	0.0763245	-0.22045	0.0559912	0.31509	-0.0299759	0	-0.0166698	0.0602894	0.0662323	-0.104132	0.0460863	-0.0586817	0.0768476	-0.100619	0.0219784	-0.0450014	-0.191333
AP001062.7 /// C21orf2	0.0226626	0.0205572	-0.103747	0.0554177	0.018352	-0.026762	-0.184245	-0.0219906	0.0405041	0.110474	0.14232	0.0525648	-0.0122597	-0.0666931	-0.0772588	-0.0609123	-0.209474
AP001063.1	0.284104	-0.122186	0.0611114	-0.0416755	0.104245	0	-0.227291	0.150069	-0.0205951	0.313221	0.121887	0.13153	0.120691	-0.0217906	-0.0200343	-0.0947514	-0.0877247
AP001171.1	0.0272103	-0.128428	0.151154	-0.147864	0.070344	0.175374	-0.0523281	-0.00762513	-0.0744555	0.0994233	0.209312	0	-0.0304995	-0.0354338	0.122672	0.0598035	-0.184195
AP001189.4	0	0.0946388	0.136913	0.180494	0.163974	-0.21903	0.25779	-0.0152502	-0.0270238	0.0121102	0.0360317	-0.0879483	-0.223964	-0.0225759	0.077894	-0.0758755	-0.196417
AP001347.6 /// BC024173 /// BC048201	0.0666435	-0.269938	0	0.320248	-0.0225758	-0.0690732	-0.0933683	-0.0192867	0.0771468	0	0.182102	-0.0281825	0.0377885	0.0555424	-0.106226	-0.16588	0.00523281
AP001462.6	0.00803607	-0.104357	0.035396	-3.75e-05	-0.0832391	-0.0384612	0.164721	0	0.00833509	-0.0293413	-0.0931068	0.287169	-0.0332284	-0.0368914	0.142295	0.134969	0.0211177
AP001604.3 /// BC043580	-0.0902285	-0.0875373	-0.0535984	0.0420868	0.073484	0.0169692	-0.043208	-0.0373771	0.0014577	0	0.0144275	-0.152424	0.00276612	-0.0293785	-0.0598781	0.152947	0.0669053
AP001605.4	0.0885836	-0.000673	0.0154741	0.200155	0.0654098	0	-0.0669054	0.00784897	-0.158255	-0.0224264	0.134857	-0.157358	-0.0778943	-0.0977042	0.0343869	0.13224	-0.188755
AP001630.5	0.0547945	0.0576727	0	0.14835	-0.092845	-0.00186898	0.0411149	0.185503	-0.00407428	0.181092	0.0919106	-0.068363	0.0708296	-0.0220525	-0.0131943	-0.143753	-0.139679
AP006216.10	-0.0230244	0.0478802	-0.109963	-0.126335	0.142258	-0.0574114	0.0605511	-0.0565892	0.0880607	0.199968	0.0156989	0.0972556	0.136576	-5.96e-08	-0.0686245	-0.163675	-0.170215
AP006216.12 /// APOA1-AS	0.0381245	0	0.000822	-0.00874644	0.120429	-0.137025	0.0798375	0.0498984	-0.117514	0.216414	0.0467212	-0.0335649	-0.0658215	-0.000299	0.0229866	-0.139342	-0.267172
AP006222.2	0.129325	-0.133511	-0.0843232	0.150555	0.130521	-0.117963	-0.173131	-5.96e-08	-0.260669	0.0168945	0.0192864	0.130072	-0.271657	0.0337889	-0.134707	0.0912001	-0.099573
AP006547.3	-0.0564776	0.155601	0.0845837	0	-0.0761747	0.0736695	0.102899	-0.0413026	-0.014204	0.0971423	0.0649982	-0.130222	-0.00482176	0.0208931	0.0195857	-0.0978164	-0.379641
AP1AR	0.0753084	-0.0260895	0.301901	-0.242752	0.00241723	0.166228	-0.183697	0.0931313	0.0850701	-0.211106	-0.133979	-0.126266	0.119439	0.00617965	-0.152979	0.040828	0.145609
AP1B1	0.0185389	0.119607	-0.0907149	-0.0695218	0.0695591	-0.0331163	0	0.0607753	-0.0364427	0.37635	0.256856	0.120691	0.0136056	-0.0881724	-0.0756139	-0.138857	-0.0514317
AP1G1	0.138495	0.00284038	-0.0209935	-0.0728855	-0.107372	0.0958472	-0.25637	0.183784	0.0614541	-0.0631678	0.0888704	0.127226	0.0620709	-0.138875	-0.186905	-0.0866902	0.0380869
AP1G2	-0.00842855	-0.11514	-0.248073	0.0863595	-0.0451332	-0.0499923	-0.120392	0.161618	0.146126	0.0847153	0.128708	0.273283	0.0814635	-0.0532627	-0.0480109	0.0216036	-0.162404
AP1G2 /// JPH4	0	0.122448	0.0979283	0.0899298	-0.108319	-0.0642887	0.192268	-0.0450023	-0.185914	0.314866	0.0427592	-0.19466	0.0275843	-0.0012708	-0.0382745	0.0633919	-0.0242203
AP1M1	0.0176978	0.0718575	-0.095443	0.0964513	-0.139679	-0.0944338	-0.0698023	-0.19851	-0.02779	0.342356	0.0900972	0.189035	0.15504	-0.114113	0.00504588	-0.0588133	-0.0131759
AP1M2	-0.0297153	-0.288108	-0.431482	-0.00199965	0.187545	0.0820336	-0.138347	0.588713	0.510226	0.0979189	0.129348	-0.274601	0.155736	-0.18876	-0.454759	0.203948	-0.229683
AP1S1	-0.0190501	-0.109391	0.222369	-0.0259148	-0.250764	-0.0637159	-0.239388	0.145073	0.281986	0.244035	0.180793	0.208714	-0.0813454	-0.0358947	-0.2054	-0.0376637	0.207194
AP1S2	-0.183597	0.210275	0.314753	-0.124298	0.0698205	-0.0112133	0.733256	-0.164562	-0.0599717	-0.267976	0.0243932	-0.119962	0.0681855	-0.0718671	0.0551968	0.321504	0.258557
AP1S3	0.201871	-0.352452	-0.216825	0.03953	-0.179945	-0.0995429	-0.260919	0.304504	0.254225	-0.139447	0.0987877	0.269983	-0.0703511	0.0446208	-0.00662333	-0.211869	-0.0161619
AP2A1	0.0184503	0.111707	0.0469691	-0.075525	-0.0589295	-0.0110215	0.0647984	-0.00482143	0.0185392	0.341716	0.0946623	0.0825621	0.0974472	0.0333639	-0.0495341	-0.0870185	-0.101628
AP2A2	-0.017259	0.0969754	0.0238652	-0.0487305	-0.131026	-0.0940129	0.0268089	-0.126307	-0.0916581	0.378266	0.109487	0.0892848	0.0792676	-0.0335365	0.109898	0.0387135	-0.0799593
AP2B1	0.194884	-0.195651	-0.175233	0.04005	-0.406065	-0.26093	-0.51901	0.159498	0.19894	0.292327	0.184569	0.349832	0.0387787	-0.0290419	-2.98e-08	-0.152265	-0.150836
AP2M1	0.175897	0	-0.0966578	-0.15605	-0.148163	-0.23798	-0.227291	0.0156994	0.0623455	0.210769	0.18853	0.109217	0.179635	0.0252294	-0.0338635	-0.103199	-0.0453768
AP2S1	0.0908142	0.0247062	-0.0317764	-0.0915743	-0.119607	-0.0618219	-0.226779	-0.0874872	0.0586825	0.198318	0.0903657	0.0367731	0.147191	-0.0239957	-0.0813573	0.0777076	0.0128577
AP3B1	0.097741	-0.146743	-0.0819683	-0.0462737	-0.181205	0.0418995	-0.431258	0.00560593	0.162833	-0.125737	0.15461	-0.0681765	-0.0454879	0.141061	0.012465	0.0676897	-0.087893
AP3B2	-0.00889574	0.00867133	0.138146	0.171786	0.0556546	0.0936297	0.06997	-0.130857	0.0703811	-0.0135122	-0.0430774	-0.107927	-0.0618219	-0.0182215	0.0601772	-0.022987	-0.164161
AP3D1	0.118124	0.104307	-0.00803598	-0.417379	-0.204029	-0.0555422	-0.182824	0.0767414	0.0779937	0.315563	0.295429	0.228474	0.128527	-0.0864658	-0.120417	0.09723	0.0621953
AP3M1	0.250203	-0.102469	-0.103104	0.0474691	0.0193615	-0.0803981	-0.247623	0.141193	0.0492072	-0.177915	-0.0623822	0.105292	0.292141	0.158741	-0.102787	-0.078258	0.0990312
AP3M2	0.0808842	-0.3101	0.17201	0.186736	-0.0852199	-0.219217	0.150219	0.0781186	-0.196342	-0.018464	-0.0789404	-0.0610366	-0.0185016	0.0655219	0.178999	-0.088397	0.0319576
AP3S1	0.136147	0	0.0940228	-0.10972	-0.0453196	-0.100675	0.0569076	0.0681009	0.0702133	-0.0385542	-0.128371	0.0204267	0.0532436	0.0389653	-0.13424	-0.0105219	-0.0415449
AP3S2 /// C15orf38-AP3S2	-0.0204514	-0.0799123	-0.349414	0.00887698	-0.0163463	-0.324409	-0.258637	0.0828652	0.254482	0.583856	0.34453	0.0766983	0.10716	-0.177965	-0.0794387	0.0524216	0.0531875
AP4B1	0.0180785	-0.144438	-0.163375	0.192119	0.0348543	-0.148599	-0.155651	0.0210623	0.0760878	0.139685	0.00961844	0.124828	0.0151504	-0.182874	0.029341	-0.0978595	0.0517051
AP4E1	0.22217	-0.15776	-0.00287812	-0.17428	0.0527019	-0.0547577	-0.0954334	0.125438	0.187045	-0.106525	0.13566	0.0305371	0.0843416	0.0319575	-0.0857528	-0.015605	-0.0271358
AP4M1	0	-0.107198	-0.194473	-0.0896678	-0.227552	-0.131455	-0.334002	0.103796	0.222207	0.18569	0.470654	-0.000636	0.22759	0.0264258	0.0146146	0.0100174	-0.0958353
AP4S1	0.24839	-0.27518	0.000504515	-0.0528701	0.0691666	-0.100582	-0.0959938	-0.109702	0.155639	0.0211556	0.038975	-0.0649429	0.235607	-0.104815	-0.0469271	0.0250146	0.0631675
AP5B1	-0.183672	0.237046	-0.027267	-0.36525	-5.96e-08	0.160067	-0.041657	-0.38633	-0.306269	0.116916	-0.161096	0.055243	-0.207163	0.288327	0.206265	0.609621	0.261266
AP5M1	-0.1652	-0.114684	-0.0445236	-0.0136873	0.2007	0.0865954	-0.208165	-0.000482172	-0.100526	-0.586878	-0.238709	-0.193887	-0.156588	0.164295	0.0229982	0.164146	0.324471
AP5S1	0	0.103609	0.0159225	-0.120617	-0.192044	-0.0949383	-0.28616	0.0494872	0.0698204	0.30182	0.157731	0.0400676	0.102263	-0.114076	-0.0668316	-0.0252304	-0.0618973
AP5Z1 /// MIR4656	0.0467591	-0.104656	-0.0497486	0.117271	-0.150238	-0.124559	-0.170458	0.0601773	0.134633	0.355494	-0.0233979	0.114262	0.146537	0.0293415	0.0376575	0.0805104	-0.0630176
APAF1	0.248221	-0.208889	-0.0783802	-0.0960597	-0.0902413	0.0415878	-0.106886	0.0978034	0.0870761	-0.173269	0.131767	0.263571	0.12307	0.0698954	-0.0402182	-0.0787913	0.0446531
APBA1	-0.0217907	0.228468	0.246634	-0.0548136	-0.160236	-0.0800058	-0.134782	0.0557295	-0.0302567	0.310156	0.358373	0.0379754	0.258351	0.131904	0.163936	-0.124952	-0.0466094
APBA2	-0.00444791	0.10944	0.0473568	0.00452281	0.0087089	0.0686809	0.0709419	-0.0620835	-0.0105404	-0.026874	0.0362557	-0.0894062	-0.0852947	-0.0190065	0.144575	0.0256035	-0.181149
APBA3	0.237158	-0.112878	-0.126204	-0.0477304	0.0580471	-0.0466089	0.124747	-0.0649802	0.0300515	0.243999	0.106394	0.0274162	0.111216	-0.108319	0.0871639	0.00728869	-0.328171
APBB1	0.0422364	0.128577	-0.054944	-0.0939665	-0.0758009	-0.091425	0.117514	0.0180158	-0.0065784	0.0434323	0.0317698	-0.0420122	-0.0537481	0	0.116991	0.0581589	-0.0572619
APBB1IP	-0.195694	0.0155738	-0.0642387	-0.209412	0.131182	-0.0825911	0.407498	0.122983	0.0135492	0.117339	0.0553806	0.0366546	-0.103821	-0.0517424	0.021355	0.120666	0.108481
APBB2	0.0746547	-0.00312639	0.00574911	-0.339109	0.202713	0.0138336	-0.231864	0.413768	0.25208	-0.0475771	-0.295839	0.118165	-0.138059	-0.360627	-0.169304	0.219759	0.301954
APBB3 /// MIR6831	0.0583087	-0.00328914	-0.065485	0.217834	0.0852204	-0.0243701	0.135305	-0.0816316	-0.0817069	0.0604763	0	0.120131	0.0299768	-0.0578594	0.10047	-0.023024	-0.118261
APC	-0.371425	-0.126997	0.0620235	-0.19863	0.112341	0.176529	0.00190628	-0.0729603	-0.325432	-0.440079	-0.208767	-0.234452	-0.356862	0.0655595	0.13997	0.17734	0.356331
APC2	0.114673	0.108282	0.0402554	-0.0230802	-0.0912748	-0.143715	-0.0124092	-0.00381229	0.0185018	0.0727734	0.050123	0.0377884	0.0183148	0.023398	-0.0270236	-0.125587	-0.157358
APCDD1	-0.0134559	0.166851	-0.00986768	0.150518	-0.157582	0.0111755	0.100806	-0.0309859	-0.133399	0.329517	0.0871635	0.161731	-0.0347981	0.00280321	-0.045937	0	-0.264743
APCDD1 /// LOC100130468	0	0.0406292	0.048142	0.0302382	-0.130185	-0.0851078	0.0265007	0.016147	0.0620088	-0.0114746	-0.00579333	0.0242582	0.00108434	-0.032032	-0.000486	-0.128017	-0.00198078
APCDD1L	-0.00500876	0.00553172	-0.0020933	0.0498232	-0.174178	-0.115271	-0.133063	0.0288548	0.0268364	0.114224	0.0165205	-0.0586076	0	0.0713153	0.136053	-0.123943	-0.210209
APCDD1L-AS1	0.0305248	0.0384985	0.000572924	0.0462981	-0.0149758	0.0186139	-0.0451392	-0.0320947	0.0417129	0.22354	0.107596	0.0956733	-0.082018	0.00503347	0.050048	0.00676538	-0.0941657
APCS	-0.0456374	0.185802	-0.00915738	0.0251175	0.00803595	-0.083164	0.00265353	0.0409282	-0.0467963	0.122485	0.0134181	0	-0.0487399	-0.0909758	0.112767	-0.0568879	-0.185092
APEH	0.25024	0.00164459	-0.134334	-0.0614855	-0.149444	-0.153209	-0.317855	0.0728109	0.0409842	0.410084	0.159601	0.0952928	0.187858	-0.000299	0.0275469	0.0517111	-0.0225761
APELA	-0.0937419	0.102787	-0.00545713	0	-0.0128579	-0.0167448	0.0257156	-0.0138297	-0.142332	0.14465	0.0619712	-0.0487399	0.0974796	-0.0692973	0.0172308	0.214769	0.132838
APEX1	0	0.000318	-0.00506442	-0.048459	-0.0828461	-0.247941	0.0688672	0.0338074	0.0187077	0.222637	0.243867	0.222339	0.150855	-0.240616	-0.00183196	-0.0242019	-0.0505156
APEX2	0.0673161	-0.102115	-0.122279	-0.0711665	0.007905	-0.275657	-0.0920229	0.0411518	-0.0143901	0.413279	0.151527	0.185428	0.186736	-0.0927707	-0.257529	-0.030911	0.0945643
APH1A	-0.057897	0.0539726	0.168509	-0.327025	-0.113483	-0.0427903	-0.187085	0.0780189	0.0567139	0.254613	0.274554	0.160087	0.0571373	-0.0508951	-0.127419	-0.0430335	-0.022227
APH1B	0.0927699	-0.0750064	0.140987	-0.0156989	-0.087033	-0.246876	0.0327046	0.0825289	0.133848	0.213984	0.213349	0.293205	0.220525	-0.12028	-0.0611865	-0.10417	-0.0600276
API5	0.0086938	-0.101094	0.0911107	-0.148574	0.0142035	0.121341	-0.219508	-0.111122	0.0838298	-0.243535	-0.117828	-0.0152574	0.124451	0.0291094	0.0541672	0.222297	0.348759
APIP	-0.0216786	-0.0895928	0.273563	-0.224712	0.153452	-0.124578	0.0105402	-0.0786043	0.114561	-0.225011	-0.238765	-0.00538229	-0.0376388	0.0589439	0.00822304	0.0203893	0.0974048
APITD1 /// APITD1-CORT	0.0174932	-0.222469	0.26321	-0.314417	-0.30283	-0.0593548	-0.200043	0.0316209	0.206247	0.124242	-0.00882058	0	0.107796	-0.130671	-0.192828	0.191222	0.305447
APLF	-0.0369098	-0.0769407	-0.113888	0.174178	0.0975172	0.141996	0.127045	-0.110132	-0.0092696	-0.192791	0.0830521	0.0213798	0.0741565	0.0132503	-0.199332	0.0210061	0.137754
APLN	0	0.135006	-0.176944	0.0590558	-0.0916491	-0.0441804	0.0459733	0.0406661	0.0647368	0.242951	0.00164409	0.178513	-0.0574865	-0.075128	-0.128727	-0.16431	-0.0284071
APLNR	-5.96e-08	0.134782	0.153396	0.247362	0.22658	-0.0511323	0.225085	-0.00590563	-0.0549818	-0.129624	-0.0491882	-0.109478	-0.207892	0.0141282	0.0752024	0.125139	-0.0254913
APLP1	-0.135343	0.0800991	0.0427971	-0.141771	0.0508699	0.0774832	0.0755395	0	-0.0159598	-0.00728897	0.205612	-0.14693	0.157021	-0.123868	0.0288181	-0.0410028	-0.131829
APLP2	0.0570237	-0.000453126	-0.131177	-0.0414114	-0.194564	-0.0931299	0.0140797	0.197534	0.109604	0.0220848	0.194958	0.256328	-0.0950382	0.212489	-0.0442217	-0.06042	0.0550827
APMAP	0.0777073	0.0388536	-0.0341254	-0.0529442	-0.341552	-0.386255	0.0558425	0	-0.0240145	0.173393	0.175524	0.100021	0.0107279	0.321874	-0.151638	-0.129399	-0.235662
APOA1	-0.101124	0.0110259	-0.283001	-0.00573781	-0.134764	-0.136221	0.0686803	0.294326	0.238728	0.15917	0.591063	0.0708856	0.0906393	-0.0513937	-0.147622	-0.139323	-0.276591
APOA1BP	0.244783	-0.0572233	-0.109253	-0.0863037	-0.156909	-0.116467	-0.24396	0.177804	0.120504	0.460861	0.328695	0.0959472	0.287355	0	-0.0297517	0.111982	-0.0242204
APOA2	0.0405355	0.112038	-0.00637269	0.0237905	-0.146874	-0.05287	0.0917797	0.035471	-0.0312474	0.15562	0.09092	0.0780623	0.0693159	-0.103441	-0.0991242	-0.138314	-0.0851639
APOA4	0	0.138557	0.0178289	-0.0860052	-0.0667181	-0.140276	-0.0358448	0.0236225	0.215405	0.232523	0.170477	0.205836	0.24254	-0.068213	-0.17855	-0.193277	-0.121214
APOA5	0.0453381	0.0196231	0.0288551	0.0116613	0.0463474	0.00777416	0.123045	-0.0722127	-0.0663819	0.108282	0.0721378	-0.0917983	0.0499358	0.00138304	0	-0.155788	-0.0713343
APOB	-0.0741378	-0.119925	0.0300137	-0.0242953	-0.0433203	-0.0945643	-0.0185954	0.0631673	0.148911	-0.0360317	0.0818185	0.0480857	0.0284251	-0.0843419	-0.00381273	0.167935	-0.171842
APOBEC1	0.117252	0	-0.0472446	0.0518047	0.0471324	0.0780437	0.0405917	-0.0116242	-0.0644381	0.0674659	-0.0127456	0.0183896	-0.0113626	-0.154704	-0.000972	0.28758	-0.139193
APOBEC2	0.014577	-0.0113625	0.053001	0.20023	0.000935	-0.0205946	-0.00246662	0.0463477	0	-0.0548319	-0.128876	-0.00538197	-0.00523229	0.0987135	0.110824	0.218059	-0.138408
APOBEC3A /// APOBEC3A_B	-0.00669048	0.0104656	0.264331	0.291093	-0.181111	0.170384	0.0763989	0.07724	-0.215778	-5.96e-08	-0.0375829	-0.109291	-0.414345	-0.202883	0.333666	-0.0304623	0.486688
APOBEC3B	-0.0989752	0.0886775	0.168347	0.509525	-0.41569	0.162067	-0.484857	0	0.374818	-0.136875	0.567871	0.358223	-1.27703	-0.27076	-0.052702	-0.168346	0.486164
APOBEC3C	0.0942268	0.102263	-0.152051	0.0770711	0.0703058	-0.0155487	-5.96e-08	-0.0444794	0.137099	0.199145	0.256331	-0.0646629	-0.000973	-0.000448	0.0819673	-0.12484	-0.0189505
APOBEC3D	-0.0359197	0.113177	0.0329664	-0.0524779	-0.0396205	0	0.113103	0.0578223	0.0606999	0.0617466	0.0426096	-0.10604	-0.0840244	-0.0947888	0.0608501	-0.11288	-0.199333
APOBEC3F	0.0391709	0.0524773	0.0261638	-0.0982647	-0.115364	0.0817067	0.0445909	0.0150256	0.102824	0.224562	0.0990679	0.0168383	0.0678393	-0.0718015	-0.098003	-0.133773	-0.111645
APOBEC3F /// APOBEC3G	0.408832	-0.612275	-0.262424	0	-0.0425348	0.0734844	-0.392012	0.0120354	0.221684	0.144725	0.163563	0.0943031	0.201986	-0.557443	-0.426324	-0.375043	-0.290682
APOBEC3G	0.198771	-0.0802298	-0.0548139	0.121232	0.192763	0.170047	-0.0897241	-0.042255	0.105609	0.0268927	-0.0783239	0.0857992	0.0180626	-0.0751843	-0.133755	-0.165151	-0.0719509
APOBEC4	-0.113701	0.199968	0	0.140389	0.0717271	0.196604	0.109067	-0.0562896	-0.453161	-0.230318	-0.191296	-0.12484	-0.336992	0.013082	0.0867152	0.117365	-0.164534
APOBR	-0.0525522	0.0769225	-0.188156	0.069522	-0.0153989	-0.0660829	0.166104	0.186512	0.0704936	0.3728	0.257006	0.194661	-0.0408153	0	-0.0674286	-0.233233	-0.171411
APOC1	-0.305689	0.117607	-0.0187822	-0.0797257	-0.0430026	0.0134558	-0.0361814	-0.226319	0.0412268	0.00300934	0.119122	0.132128	-0.184064	-0.00179434	0.160909	0.237364	0.0634661
APOC2	-0.0334713	0.106282	0.13994	-0.0190622	-0.156255	0.135343	0.0235851	-0.0531876	0.237532	-0.1197	-0.00227997	0.0339389	0.107684	0.060514	-0.30425	-0.196305	-0.0496368
APOC2 /// APOC4 /// APOC4-APOC2	-0.151677	0.0547476	-0.0644944	0.10617	-0.0453107	0.0673163	-0.139697	0.033032	0.0910134	0.0578601	0.0275843	0.0683441	0.0569155	-0.0994978	-0.588522	-0.315109	-0.646186
APOC3	0.0427968	0.033378	0.0395638	0.0366485	-0.00893318	-0.170291	0.0564022	0.0211368	0.0387231	0.170496	-0.0291916	-0.0809027	-0.027883	-0.107497	-0.039601	-0.0160161	-0.228823
APOD	-0.135455	0.048142	-0.338487	0.334264	-0.361362	0.0305	-0.196604	0.466878	0.0992742	0.388424	1.51912	-0.208116	0	-0.103759	0.135305	-0.011549	-0.20991
APOE	-0.250676	0.00254188	-0.312597	0.0508207	-0.044603	-0.198273	0.0742063	-0.0314465	0.0825227	0.0420859	0.168023	0.149285	-0.213748	-0.0840241	0.0553061	-0.00766279	-0.0787908
APOF	0.101105	0.0400682	-0.0552436	0	0.0112878	-0.0967321	0.0270611	0.0100917	0.00254165	-0.00171946	0.117066	-0.119084	0.0270611	-0.0148014	-0.133586	-0.116692	-0.0402178
APOH	0.128129	0.104544	-0.017119	0.0606255	0.148013	-0.0641396	-0.0024674	-0.0456004	-0.0174179	-0.0964333	0.0463476	-0.173019	0.0196604	0.143622	0.124989	0.18255	0.0379004
APOL1	0.307166	-0.287205	0	0.324882	0.18569	0.0891085	-0.0146518	0.0445547	-0.0571117	0.198548	0.0270623	0.0731478	-0.154255	-0.159076	-0.233607	-0.455328	-0.235102
APOL2	0.00118686	0.0477216	-0.114692	0.0212116	-0.0582428	0.0277994	-0.146752	0.0643544	0.0666532	0.103722	0.063915	0.262005	0.00617691	-0.129129	-0.102778	-0.0257904	-0.0625129
APOL3	0.0811271	0.0303496	-5.96e-08	0.312941	0.634608	0.552565	0.414532	-0.201239	-0.10346	-0.399693	-0.136931	-0.394105	0.128521	-0.387228	-0.222899	-0.400833	0.0809774
APOL4	0.373086	0.0953741	0.128017	0.217859	0.16745	0.11101	-0.106494	-0.0806477	0.187409	0.0533558	-0.0267372	0.221459	0.216937	-0.158778	-0.0595667	-0.147503	-0.148138
APOL5	0.00732557	0.0293789	-0.0310975	0.104581	0.00545738	-0.0938912	-0.00657804	0.00934453	-0.151266	0.102264	0.138371	-0.0570374	-0.0100917	0	-0.00119597	0.0470204	-0.235551
APOL6	0.454156	-0.171393	0.396983	0.364409	0.525747	0.498111	-0.177308	-0.0620182	-0.134404	-0.255268	-0.0571449	-0.122906	-0.0340692	0.111197	0.0512999	-0.255174	-0.127363
APOLD1	-0.194025	0.169169	-0.213199	0.526719	-0.0254164	0.144425	0.50661	-0.219479	0.260519	0.275918	-0.0269864	0.115047	-0.0985265	-0.0634666	0	-0.0515807	0.0990493
APOLD1 /// DDX47	0.235533	-0.26407	-0.0778932	-0.0599528	0.00209327	-0.190511	-0.343271	0.128017	0.0636911	0	-0.0824156	0.0747175	0.179317	-0.153451	-0.0747538	0.0127086	0.101554
APOM	0.115514	-0.00429824	-0.1294	0.195782	-0.205724	-0.177504	-0.0767727	0.0735958	0.0253419	0.222787	0.157769	-0.0442171	0.113646	-0.0608125	-2.98e-08	0.010204	-0.0291166
APOO	0.273714	-0.258426	-0.343757	-0.232298	0.121177	-0.173467	-0.369212	-0.0183897	0.219703	0.0850339	0	0.0673169	0.189914	-0.477791	-0.0552802	0.172347	0.0835385
APOOL	-0.454446	-0.147369	-0.531816	-0.119107	0.158475	0.13331	-0.1058	-0.00342477	-0.0226085	-0.129675	-0.0300326	-0.136768	-0.0890651	0.0211789	0.0508562	0.183219	0.244138
APOPT1	-0.299867	0.0521791	-0.10944	-0.264854	-0.124615	0.0357704	-0.0467585	-0.308716	-0.260556	-0.300662	-0.440079	0.0510573	-0.249716	0.0163154	0.054347	0.0904157	0.00411154
APP	-0.170676	0.0102787	-0.0709545	-0.0527515	-0.0167948	0.007401	0.171088	0.148362	0.197514	-0.175972	-0.0486902	0.178314	-0.220202	0.290719	-0.023934	-0.050285	0.276977
APPBP2	0.0190811	-0.125335	-0.181966	0.0704653	0.0687927	0.025108	-0.026678	0.0612703	-0.00134565	-0.326672	-0.150069	-0.0740816	0.0986009	0.0815988	-0.00837252	0.0847387	0.200015
APPL1	-0.304306	-0.00971768	-0.0119793	0.0449087	-0.365249	-0.0326674	-0.1529	0.0524402	-0.00383161	-0.269452	0.0219781	-0.100507	0.138726	0.106459	0.232337	0.144613	0.477998
APPL2	-0.0194359	-5.96e-08	-0.249829	0.0699142	-0.279133	-0.231888	-0.0307614	0.0499363	0.0638408	0.173131	0.0538234	0.146594	0.175524	-0.0679327	-0.202547	-0.493061	0.152051
APRT	0.33533	0.13624	-0.0807996	-0.129391	-0.239615	-0.24197	-0.147397	0.183915	0.267284	0.614752	0.333367	0.216321	0.320042	-0.107618	-0.0570001	-0.0278649	-0.155517
APTR	0.00046716	-0.0891258	0.188418	0.102208	0.191988	-0.0317147	-0.11387	0.071596	0.0190064	-0.172776	0.0349288	0.117533	0.00300865	0.0174737	-0.103143	0.0308174	-0.0958537
APTX	0.0986633	-0.10602	0.00543211	-0.0708798	-0.0562341	-0.024183	-0.244441	0.0485277	0.0927639	0.183148	0.0262262	0.165176	0.121189	-0.0310482	-0.0756641	-0.0297339	0.0468645
AQP1	-0.0245196	0.0426099	-0.00904542	0.00624192	0.094153	0.115066	0.0801739	-0.0608501	0.00190616	-0.0507582	0.103236	-0.0310977	-0.0699888	0.0489454	0.0752402	0.00719522	-0.142501
AQP10	-0.117962	-0.0536735	0.0559163	-0.0271354	0.0148764	0.0544962	0.100246	0.0233232	-0.121999	0.0213053	0.127157	0.110861	-0.0644381	-0.0528513	0	-0.0166698	-0.0356577
AQP11	-0.12783	-0.303054	0.0165954	0.0337887	0.00594253	-0.0365551	-0.171487	0.0865281	0.0486649	0.00186877	0.0624945	-0.165992	-0.0284066	0.0363306	0	-0.175299	-0.0429092
AQP12A /// AQP12B	-0.0486652	0.00891457	0.0650363	0.143697	0.0744368	-0.0536925	-0.0119797	0.0488707	-0.0608313	-0.0214548	0.0532251	-0.0213986	0.0129326	0.131567	-0.00465359	-0.0187072	-0.169151
AQP2	-0.0123596	0.0253416	0.0596415	0.154368	-0.11638	0.0773457	-0.0264632	-0.00808612	0.0252417	0.0325431	-0.00763762	-0.078542	0.0944146	0.140438	0.229421	-0.0154618	-0.152649
AQP3	0.439498	0.0988486	0.157948	-0.158335	-0.0411573	-0.278644	0.106504	-0.19573	-0.0615959	0.14706	0.0349601	0.139256	0.340168	-0.125457	-0.172417	0.0374128	-0.200108
AQP4	-0.0102189	0.024385	-0.069559	-0.00758012	-0.0416009	-0.0451592	-0.0727883	-0.00741564	-0.00263147	0.0309334	0.0285785	0.0235251	0.0216638	0.0422737	0.0296774	0.0475587	-0.0662772
AQP4-AS1	-0.0699885	-0.0305932	0.00665331	0.100825	-0.011512	0.0769225	-0.0431892	-0.0258277	-0.00403643	0.0441426	0.0128391	-0.112935	-0.0176793	0.13082	0.00280338	-0.0142406	0.00527038
AQP5	0.0807348	-0.122148	-0.045525	0.0946394	-0.0297522	-0.319874	0.0951624	0.186961	0.0939665	0.114224	0.146145	-0.0199594	0.147491	-0.100021	-0.0532999	0	-0.282197
AQP6	-0.0753521	0.0827532	-0.0233606	0.037396	-0.0373395	-0.00635424	-0.0698201	0.0174175	0.0655222	0.117607	0.0796137	-0.0761373	0.052104	-0.0291169	0.0400684	-0.119906	-0.0828837
AQP7 /// LOC100509620 /// LOC101930168	0.0596919	0.0949383	-0.0504589	0.0876502	0.00766278	-0.0546079	0.00908231	0	-0.0903778	-0.0150251	0.042573	-0.118747	0.0442924	0.0727729	-0.111608	-0.0681381	-0.164198
AQP8	0.0467213	-0.0689234	-0.115196	0.178588	0	-0.114598	-0.24669	0.537708	0.200304	0.250651	0.203369	0.497938	-0.172159	-0.0301258	-0.0169692	0.22673	-0.193838
AQP9	0.106693	-0.222263	-0.142482	0.0137548	0.156423	-0.0224266	-0.0380516	0.155787	-0.0443668	-0.0995355	0	0.045395	-0.122037	0.122747	-0.057766	0.00560664	0.113926
AQPEP	0.0396945	-0.0573365	-0.0302379	0.2511	0.181578	0.192193	-0.0319199	0.00470982	-0.0282197	-0.191296	0	-0.133736	0.011288	0.00414904	-0.0712408	0.161245	-0.054496
AQR	-0.261911	0.0620838	0.0198474	-0.155816	0.168193	0.213302	0.17813	-0.210433	-0.0643072	-0.534036	-0.241686	-0.158591	-0.190969	0.154891	0.0788848	0.00135032	0.33973
AR	-0.0638028	0.0945361	-0.0646625	0.0683161	0.0140724	-0.0309295	-0.0373211	-0.00248565	0.0543463	0.0244261	0.0968349	-0.0635972	0.0656344	0.00938169	0.0584579	-0.0477773	-0.0497304
ARAF	0.313333	-0.0833324	0.0157543	-0.198454	-0.148126	-0.0956857	-0.243382	0.258799	0.13495	0.56989	0.288701	0.0903216	0.27517	-0.0178289	-0.180962	0.0539353	-0.18455
ARAP1	-0.0720081	0.125178	-0.019753	0.0138865	-0.0644741	-0.0438746	-0.0937134	-0.0765562	0.0142832	0.255386	0.0728478	0.102889	0.0633246	0.0318328	0.0206438	-0.0365049	-0.0580325
ARAP2 /// LOC101928667	0.00919485	-0.00979302	-0.0278834	0.113938	0.0513563	0.120903	0.0468212	-0.0806411	0.00184378	-0.224313	-0.127475	-0.0469831	-0.118404	0.105429	0.14308	-0.0667809	-0.0822546
ARAP3	-0.0362561	0.149938	-0.139772	-0.0389662	-0.176122	-0.17842	0.0988253	0.22658	-0.0247628	0.324901	0.217628	0.156386	0.0142591	-0.0369289	-0.194137	-0.216171	-0.0315465
ARC	-0.089444	0.00583066	-0.0162218	0.0125584	-0.0539725	-0.122971	0.0983767	0	-0.0108395	0.105777	0.116317	0.0497863	0.234205	-0.00373793	-0.0964708	0.0250427	-0.0670176
ARCN1	0.101031	-0.0667186	-0.0771089	0.0524397	-0.0770345	-0.0239215	-0.108992	-0.0472451	-0.0373397	0.0202213	-0.0707918	0.0734091	0.0316581	0.118672	0	0.012484	0.111683
AREG	0.0360814	-0.0329916	0.0268741	0.00368786	-0.115782	-0.0375018	-0.0262388	-0.00788662	0.125724	0.142756	0.0306492	0.0542966	0.0402925	-0.0408907	-0.0445786	-0.0221523	0.0318702
AREL1	-0.0280081	-0.0370283	-0.0517178	0.109403	-0.0345866	0.010403	-0.0826539	0.0605633	-0.064501	0.174539	0.0973049	0.0478177	0.0779438	-0.0633917	-0.0140791	-0.031011	0.0430333
ARF1	-0.112617	0.0837632	-0.0697823	0.385957	0.198623	0	-0.0892563	-0.280253	-0.207294	-0.391562	-0.49891	0.127606	-0.195706	0.0743065	0.345141	0.0317335	0.0687742
ARF1 /// MIR3620	0.360927	-0.0269734	-0.0823418	-0.0290853	-0.179447	-0.056832	-0.201756	0.166123	0.187453	0.298719	0.332065	0.21599	0.344076	-0.0127271	-0.018713	-0.0874688	0.0149014
ARF1P1 /// ARF1P1	0.0310978	-0.00239229	0.0506835	0.0210433	0.0869388	-0.0663447	-0.00448558	0.0515051	-0.152798	-0.111609	0.0192113	-5.96e-08	0.0317703	-0.0856685	-0.0255289	0.0929194	-0.1029
ARF3	0.255062	0.0402867	-0.0669173	-0.00282826	-0.206265	-0.071247	-0.247711	0.247238	0.139735	0.416201	0.461689	0.286814	0.184008	-0.048135	-0.120604	-0.0432642	-0.0475747
ARF4	0.380789	-0.0663538	-0.128745	-0.00734476	-0.153246	-0.0760348	-0.424511	0.219629	0.271452	0.125073	0.176122	0.107889	0.245213	-0.0209403	-0.0920319	0.147023	-0.0722125
ARF5	0.233272	0.0560666	-0.0680256	0	-0.26235	-0.208938	-0.176269	0.146538	0.273153	0.616294	0.417877	0.331574	0.307858	-0.0503464	-0.107028	-0.00835279	-0.19494
ARF6	-0.0402927	-0.0272104	0.190399	-0.266985	-0.12555	0.0581026	0.228985	-0.0740942	-0.0233671	0.0579469	0.0675653	0.00559383	0.0440176	-0.30445	-0.0902349	-0.138937	0.0423417
ARFGAP1	0.0223143	0.0390968	-0.179523	0.242616	-0.0797438	-0.0718946	-0.0416377	-0.0732028	-0.0342556	0.187073	0.106937	0.151695	-0.0066154	-0.0330973	-0.0290787	0.0205393	-0.117513
ARFGAP2	0.105516	-0.102731	-0.155937	0.0563273	-0.211405	-0.0893686	-0.128399	0.0323312	0.0946207	0.259996	0.194436	0.107048	0.0990684	-0.0620458	-0.181167	-0.157395	-0.235046
ARFGAP3	0.0799871	0.0451517	-0.113664	0.001832	0.0480485	-0.158703	-0.0564771	-0.0511694	0	-0.229832	-0.228991	-0.285356	0.0768104	0.0667181	-0.0830145	0.18954	0.0686245
ARFGEF1	-0.137037	-0.196642	0.0804914	0.0804789	0.0391769	0.0410273	-0.133375	0.0638275	-0.0536363	-0.323593	-0.0330728	-0.0377013	-0.0752281	0.0120226	0.113452	0.093866	0.203375
ARFGEF2	-0.112309	-0.129867	0.0118951	-0.148742	0.0937046	0.0610742	-0.187998	-0.142968	-0.123298	-0.356672	-0.150686	-0.133483	-0.0156984	0.0696336	0.0101574	0.195772	0.151751
ARFIP1	0.0619807	-0.100376	-0.161899	-0.143322	-0.136623	-0.0296026	-0.308287	0.348393	0.467776	-0.23684	0.274386	0.0992742	0.236243	0.0224266	-0.151526	0.0759134	0.158517
ARFIP2	0.286908	-0.0017944	-0.134633	0.22602	-0.049151	-0.0967689	-0.0597287	0.205873	0.201837	0.574936	0.165207	0.299466	0	-0.0572619	-0.00897032	0.0180535	-0.105852
ARFRP1	0.311427	-0.0491133	-0.170795	-0.114	-0.09477	-0.210844	-0.219553	0.148425	0.382967	0.384724	0.338824	0.213012	0.323237	-0.0677457	-0.0482164	-0.0728293	-0.120691
ARG1	0.0139604	-0.0363211	0.0353495	0.0923124	0.054767	0.00596158	0.0707738	0.0835661	-0.0630274	0.0646439	0.0351345	0.0107646	-0.00653146	-0.0729602	-0.0171188	0.0607753	-0.10189
ARG2	-0.042255	0.0340881	0.132932	-0.0960963	-0.126671	-0.300176	0.201837	-0.00014974	0.042928	-0.248708	0.0780435	-0.00364403	-0.126933	-0.12398	-0.0839865	0.0364802	0.378836
ARGLU1	-0.0141938	0.000878542	0.0231179	0.135614	0.0740817	0.129372	0.162142	0.0477776	-0.000775515	-0.226001	-0.156666	0.12228	0.0507958	-0.0239866	0.0844354	-0.178644	0.134371
ARHGAP1	0.103983	0.062378	-0.100451	0.0424001	-0.0116006	0.0129889	-0.120882	0.0250384	0.0321353	0.138614	0.12791	0.111445	0.0763152	-0.0297659	-0.0465019	-0.0420535	-0.0600509
ARHGAP10	0.0918731	0.0242949	-0.0825286	-0.154891	-0.0840989	-0.0842481	-0.238167	0.149508	0.113178	0.38663	0.117663	0.0289297	0.230991	-0.00766231	-0.0526271	-0.0290418	0
ARHGAP11A	-0.265864	-0.0340879	0.0219777	0.0245569	-0.060177	-0.131231	0.168384	-0.316024	0.0206321	0.0868645	0.0722127	-0.00455994	-0.0997224	0	-0.0949379	0.0148761	0.639785
ARHGAP11B /// LOC100288637	-0.297784	-0.0540848	-0.174739	0.936709	0.509563	-0.231701	0.0565517	0	0.169431	-0.324733	-0.175037	0.528999	-0.522346	-0.143491	0.47383	0.0427219	0.540735
ARHGAP12	-0.0617838	-0.111271	0.160573	0.106974	0.112132	-0.0203333	-0.12768	0.342544	0.313969	-0.487548	-0.114748	-5.96e-08	-0.0586825	0.354897	-0.188269	0.125998	0.0793896
ARHGAP15 /// LOC101928361	0.0248186	-0.0241084	0.0295655	-0.10944	-0.0612612	-0.131194	0.188979	-0.00029921	0.0973298	-0.140314	0.14151	-0.20692	-0.0881352	-0.025977	0.135978	-0.14921	0.166179
ARHGAP17	0.203257	0.0832387	-0.0421614	0	-0.193203	-0.0995726	-0.315725	0.146761	0.183933	0.42154	0.241195	0.306736	0.183858	-0.214283	-0.202098	-0.00112096	-0.112543
ARHGAP18	-0.0364988	0.0644382	0.322509	-0.39912	0.0660143	0.0264509	0.476902	-0.178707	-0.130278	-0.343029	-0.119675	-0.125806	0.276971	-0.288994	-0.00119019	0.195452	0.292956
ARHGAP19	-0.0464005	0.14189	0.0247251	-0.0341908	0.012705	-0.110353	0.190125	-0.0825818	-0.037153	-0.0230118	-0.0152466	0.110269	-0.0908201	-0.11733	-0.0348322	-0.127904	-0.0717203
ARHGAP20	0.118037	-0.0443108	-0.0834258	-0.00547577	0.0181279	0.123064	0.431931	0.0870888	-0.0596166	-0.0003735	-0.00852176	-0.157956	-0.178962	0.129325	-0.00953124	0.0763986	-0.0614853
ARHGAP21	-0.0481419	-0.0391712	0.0623451	0.111234	0.188512	0.102956	0.0687738	-0.087369	0.01596	-0.284552	-0.156348	-0.128578	0.0540853	0.150817	0.167225	0.236111	0.0564952
ARHGAP22	0.0422175	0.0159321	-0.327779	0.119513	-0.218152	-0.153489	-0.279563	-0.0121848	-0.00512077	0.262742	0.175598	0.103815	0.0565705	-0.109132	0.0242388	0.0141473	0.137716
ARHGAP22-IT1	-0.0504404	0.00676549	-0.00951218	0.148761	0.0362563	-0.0623262	0.0723436	0.0640459	-0.148817	-0.0960405	-0.0610183	-0.13396	-0.0259023	-0.00295267	-0.00442936	0.0498613	-0.0777071
ARHGAP23	0.0571869	-0.030537	0.0111106	-0.0102974	-0.0766326	0.0485529	0.0925647	-0.0579347	0.0957695	0.11286	0.00740066	0.0139884	0.0478147	0.023613	0.0343496	-0.0786041	-0.231514
ARHGAP24	-0.114916	-0.138034	-0.113533	-0.0223328	0.012288	-0.126933	0.274395	0.305512	0.0688862	0.157246	0.190082	0.126522	-0.0215852	0.0479549	-0.188811	-0.0342093	-0.0727172
ARHGAP25	0.0158939	0.00714368	-0.278412	0.0694086	-0.0898916	0.0424293	-0.308563	0.298666	0.148106	0.259398	0.164819	0.300289	-0.0491511	-0.0692598	-0.0529298	0.0404444	-0.0652084
ARHGAP26	-0.149397	0.0965173	-0.0386991	-0.254048	-0.220595	-0.17656	0.165067	0.170669	0.0643356	0.0505202	0.121098	0.0830337	0.0130445	-0.039624	-0.0746982	-0.192698	0.157835
ARHGAP26-AS1	0.236149	0	0.048665	-0.00373793	0.00829773	-0.0325184	-0.0075503	-0.0472446	0.0847712	0.103161	0.0500856	-0.144575	0.305895	0.0284065	-0.00657846	-0.0273604	-0.0177918
ARHGAP27	0.218481	-0.0485046	-0.141716	-0.058544	-0.193177	-0.325477	-0.148253	0.23776	0.13199	0.363945	0.220491	0.340943	0.0113437	-0.0287845	0.0555387	-0.0237613	-0.137133
ARHGAP28	-0.0145024	0.0613483	0.0188879	-0.0317706	-0.0329541	-0.0916738	-0.067852	0.0172932	-0.0711911	0.00366297	0.0869889	-0.0978785	-0.100071	0.0170191	-0.0389345	0.0200092	-0.14151
ARHGAP29	0.0651857	-0.0880046	-0.0256968	0.180522	-0.00592435	-0.0243045	-0.10489	-0.0828557	0.0152405	0.0265566	0.0129605	-0.0583925	-0.0864441	0.0179691	-0.0189782	0.0364709	-0.0543743
ARHGAP30	0.0466089	0.0476927	0.013474	-0.037957	-0.214844	-0.102694	-0.00633598	-0.0621588	-0.0809028	0.141622	0.146163	0.0814631	0.211854	-0.0396574	0.00697111	-0.111254	-0.210546
ARHGAP31	-0.152835	0.245287	0.128877	-0.0904901	-0.00521418	0.076941	0.0919852	-0.166179	-0.195314	0.197501	0.135511	-0.0370407	0.206191	-0.279095	-0.216713	-0.104021	0.158984
ARHGAP32	0.0465345	-0.0199221	-0.0835847	0.192296	-0.0877523	-0.129718	-0.0449274	0.11044	0.0438808	0.109525	-0.038564	0.0307801	0.0563648	-0.0226225	0.0364802	-0.0544679	0.0231273
ARHGAP33	0.0113749	-0.0173682	-0.0628812	0.148238	-0.00221811	-0.0170318	0.052876	-0.0590935	-0.0280582	0.033278	0.0747415	0.105715	-0.0714777	-0.0527644	0.129885	-0.0375393	-0.119071
ARHGAP35	-0.0717494	0.0358523	0.0239588	-0.0644569	-0.16739	-0.0341703	0.167338	-0.0764475	0.0818635	0.059908	0.204887	0.042894	0.088169	-0.108872	-0.021903	-0.142108	-0.0673163
ARHGAP36	-0.104133	-0.103348	0.0323687	0.0247439	-0.0582335	-0.142556	0.0888831	0.00949392	0	0.149284	-0.0598407	-0.102937	0.0430587	0.0250428	-0.0548696	0.229122	-0.124391
ARHGAP39	-0.00983005	0.0874253	0.0296406	-0.226543	-0.000784	0.013344	0.0585699	0	0.0339761	0.203594	0.0981903	0.170103	-0.0355826	-0.00897032	-0.0170064	-0.000411	-0.292401
ARHGAP4	-0.0907888	0.109142	0	-0.0579337	-0.183783	-0.142893	0.184943	-0.119905	0.0173435	0.496369	0.231589	0.196716	0.0442553	-0.252669	0.104993	-0.0747909	-0.104936
ARHGAP42	0.071814	0.0323686	-0.0634915	-0.0170192	0.014602	-0.0016448	-0.00657849	0.00321438	-0.028855	0.238043	-0.0636906	0.0501352	0.0780561	0.006653	-0.0426349	-0.0177044	-0.07914
ARHGAP44	0.00523281	0.137791	0.00755045	-0.00347589	-0.0802485	-0.0341068	-0.0498984	0.0305745	-0.0294159	0.0782122	0.0244074	0.136053	0.140875	0.0124279	0.0685685	0.0176048	-0.00968064
ARHGAP5	-0.305977	-0.165936	-0.123816	-0.0329668	0.371424	0.145285	0.379072	0.253907	-0.0206734	-0.490938	0.116176	-0.105643	-0.420927	0.0176494	0.114195	-0.0211406	0.54238
ARHGAP5-AS1	0.0421615	-0.0431332	-0.01226	-0.0719883	0.157134	-0.0731845	-0.0514309	0.567162	0.250876	0.0367045	0.237195	-5.96e-08	0.0100169	-0.0590558	0.0740819	-0.0464974	-0.0220525
ARHGAP6	0.605996	-0.041713	0.126372	-0.421988	0.405972	-0.421848	0.255538	-0.252744	0.0813419	0.300681	-0.00949408	-0.0155861	0.21804	-0.342683	-0.576767	0.102226	0.234551
ARHGAP8 /// PRR5-ARHGAP8	0.00213516	0.0353658	0.0410354	0.0897518	-0.0132712	-0.0518001	0.00365595	-0.0149555	-0.0595723	-0.00142971	-0.0232674	-0.0194735	-0.0327775	0.0642887	0.0506601	0.0620999	-0.060245
ARHGAP9	0.103672	0.111739	0.0123842	-0.0978282	-0.220899	-0.178843	0.388791	-0.0727483	-0.00965569	0.242503	0.290782	0.169437	0.287499	-0.0862225	0.018377	-0.0816439	-0.040747
ARHGDIA	0.082725	0.247619	-0.0304299	-0.735662	-0.369567	-0.0525709	-0.143239	0.238013	0.0308734	0.858147	0.32136	0.13268	0.117771	-0.196081	-0.0987505	0.00951265	-0.107048
ARHGDIB	0.135991	0.0499608	0.00388765	-0.0889326	-0.121463	-0.0358071	-0.187633	0.173131	0.18123	0.179473	0.135318	0.0473695	0.186313	-0.0143903	-0.102139	-0.0836122	0.0572121
ARHGDIG	0.230393	-0.0556921	0.108169	-0.0811839	-0.00687735	-0.0654101	0	0.032219	0.0635038	0.174028	-0.0341257	0.0463101	-0.102413	0.0453755	0.0409651	-0.0361809	-0.120205
ARHGEF1	-0.0812955	0.0618964	0.0171186	-0.407075	0.0485149	0.23413	0.188156	-0.13852	-0.439556	-0.0611491	-0.248783	-0.231664	-0.127232	0.0319199	0.369211	0	0.0315462
ARHGEF1 /// LOC100505585	-5.96e-08	0.0379008	-0.148611	0.085145	-0.0106526	-0.0984517	0.0784178	0.126784	0.0697459	0.205276	0.137848	0.158892	-0.0650359	-0.052477	-0.0642137	-0.160571	-0.268331
ARHGEF10	-0.0346112	0.0726146	-0.0750347	0.12925	0.059271	0.0265473	-0.0899387	0.14336	0.0350365	0.0369474	-0.105572	-0.0630177	-0.0660921	0.00442925	0.162124	0.0394515	-0.138067
ARHGEF10L	-0.0862666	0.109608	0.278161	-0.119047	0.0137174	-0.185745	0.0415445	-0.278404	-0.0861916	-0.00218654	-0.234579	-0.13766	-0.137641	-0.0580465	0.0705307	0.167786	-0.0547014
ARHGEF11	-0.0981401	0.111384	0.00173171	0.0749659	-0.0628686	0.0260642	-0.0446911	0.0352278	-0.109827	0.215143	0.157134	0.00467204	0.0532374	-0.148188	-0.105728	-0.0947512	-0.101703
ARHGEF12	-0.0669453	-0.0262042	-0.00452265	0.0126997	0.0424778	-0.000799245	0.00415462	0.0456575	0.0493321	0.0204971	-0.0104484	0.0163482	-0.0368684	-0.0395565	-0.0477307	0.0288323	0.0491193
ARHGEF15	-0.0281634	0.0643074	0.0444975	0.0131012	0.0189877	-0.120672	-0.0123343	-0.00603594	-0.00549403	0.0831079	0.0311914	0.0974238	0.066476	-0.0288364	0.0871822	-0.0362743	-0.00042953
ARHGEF16	-0.0317707	0.0295276	0	-0.0238467	0.0285559	-0.106076	0.0276584	-0.0972557	0.0178662	0.173953	-0.100245	-0.0126342	0.0110635	-0.0311728	0.0411892	0.124914	-0.0894813
ARHGEF17	-0.0407791	0.0550556	-0.150145	0.0816689	0.0385352	0.0542336	0.0712033	0	-0.0570011	0.0749406	0.00698849	0.0457115	-0.105815	-0.0373401	-0.0330037	-0.0223894	-0.158591
ARHGEF18	0.091237	-0.102769	-0.300475	0.0466832	0.0504589	-0.236821	-0.106563	-0.121718	0.0279579	0.0311346	0.112207	0.117813	0	-0.180346	-0.189876	0.00956913	-0.136577
ARHGEF19	0.144874	0	-0.171935	-0.0607	-0.0691853	-0.213947	-0.143678	0.0429835	0.0236225	0.0928449	0.021903	0.283543	0.18711	0.0456003	-0.0411144	-0.182027	-0.212452
ARHGEF2	0.1829	0.0371716	-0.108581	-0.0678726	-0.104857	-0.0924991	-0.0578273	0.0832013	0.207443	0.136931	0.260669	0.233631	0.0973253	-0.043867	-0.131344	-0.0395263	-0.0337144
ARHGEF25	-0.066906	-0.178065	-0.0907526	0.0621203	0.0570364	-0.0708685	-0.17672	0.168645	-0.0357333	0.00590414	0.0704174	0.0406656	0	0.0730343	0.12125	-0.0351353	-0.117066
ARHGEF26	-0.0368292	0.00433574	-0.0139791	-0.0717642	-0.0527267	0.118635	0.0691728	-0.120915	0.00792386	-0.0255413	-0.0717393	0.0580218	0.0410152	-0.0493381	-0.0409654	0.0796131	0.0334152
ARHGEF26-AS1	-0.093443	0.0976669	0.0442547	0.157582	-0.102264	-0.0684375	0.00657857	0	0.118785	0.0756514	-0.04261	-0.0390219	-0.12484	-0.000598	0.109253	-0.132913	0.0235851
ARHGEF28	0.138174	0.299541	0.362951	-0.0525832	-0.0945641	-0.122061	-0.70564	-0.23813	-0.0285933	0.0967882	-0.368408	0.166871	0.264506	-0.0588378	0.0945021	-0.126154	0.16522
ARHGEF3	-0.175673	0.157732	-0.353102	-0.114411	0	0.0308366	-0.00519508	0.280815	0.333853	-0.128241	0.161993	0.220825	-0.0506454	0.148463	-0.24168	-0.00235459	0.168983
ARHGEF33	-0.105179	-0.0357323	0.0343871	0.0364054	-0.175598	-0.156834	0.0388724	-5.96e-08	-0.0812953	0.0127084	-0.0151003	0.0333031	0.145098	-0.0278084	0.117066	0.00358831	-0.0974794
ARHGEF34P /// OR2A4 /// OR2A7	0.0739694	-0.0402927	0.0329669	0.0701196	0	-0.122896	-0.199146	0.0740068	-0.0891819	0.288253	-0.0293786	0.0559161	7.49e-05	-0.0973303	-0.0905275	0.0654105	-0.203033
ARHGEF37	0.139286	0.258276	-0.194866	0.0034761	-0.290608	-0.065485	-0.188661	0.349439	-0.00547575	-0.12469	0.202472	0.237494	-0.0053823	-0.0343125	-0.112169	0.0891816	-0.050534
ARHGEF38	-0.100993	0.0979285	0.214097	0.0541225	0.0631676	-0.198846	-0.0442544	0.0380125	-0.0764737	0	0.0273971	-0.0202585	-0.1673	-0.131568	0.129101	0.0823793	-0.168758
ARHGEF39	-0.121164	0.136788	0.0666562	0.113938	-0.101766	-0.064488	0.120392	-0.115234	-0.0118858	0.0434073	0.0886712	0.0687243	-0.145148	3.75e-05	0.220276	-0.0366546	-0.0509325
ARHGEF4	0.0771094	0.0750161	0	-0.0312843	-0.0152869	-0.0228372	0.165245	-0.0116615	-0.0312099	0.0674658	0.119345	0.0463853	0.0307617	-0.093854	0.0457873	-0.272517	-0.0861544
ARHGEF4 /// LOC101930241	0.0345364	0.0364054	0.135006	0.0853508	-0.189259	-0.0811832	-0.0152499	-0.0179036	0.0307988	0.219628	0.0255285	0.0349477	0.0377509	-0.0541968	0.077894	-0.154386	-0.213386
ARHGEF40	-0.103686	-0.0282368	-0.0240338	0.29789	-0.0832405	0.103797	0.117209	-0.0392219	-0.0378163	0.239516	0.181316	0.259002	-0.0180425	0.0401373	0.150292	-0.0843392	0.0164058
ARHGEF5	0.0584577	-0.0695778	-0.0031772	0.116392	0.0993483	0.122728	0.259734	0.149266	-0.258613	-0.118037	-0.0199219	0.0329666	-0.0805478	-0.0440677	0.031509	-0.155527	-0.283992
ARHGEF6	0.121402	-0.179634	-0.0684004	0.0855193	0	-0.124577	0.110301	-0.199594	0.0901537	-0.322714	0.0062795	-0.0864153	-0.0556922	0.0755023	0.000449	-0.274273	0.174813
ARHGEF7	-0.0441591	-0.0940536	-0.152991	-0.084597	0.00847825	-0.00998399	0.0278001	0.0991076	-0.0194278	-0.149415	-0.170083	0.0118693	-0.00129173	0.00928188	0.0909676	0.0136219	-0.0531027
ARHGEF7-AS2	0.0107646	-0.00949351	-0.134259	0.0316587	0.0352469	-0.0287056	-0.0662696	0.128578	-0.0831267	0.0227252	0.0853696	-0.0180156	0.0797628	0	-0.0171933	-0.0066156	0.0626444
ARHGEF7-IT1	-0.0617476	-0.0233608	-0.0112877	0.0621953	0	-0.0470954	0.0384239	0.0242204	0.0349101	0.0721383	-0.0790153	-0.0790153	0.0753527	0.104806	-0.000598	0.17044	-0.0953861
ARHGEF9	-0.080716	-0.0758196	-0.0333592	0.0812396	-0.224945	-0.174851	-0.122934	0.404739	0.19496	0.221441	0.472616	0.249324	0.249549	-0.0305184	0.0463568	-0.120672	0.260491
ARID1A	-0.0384331	0.153835	0.0741281	0.23527	0.115252	0.0358164	0.395235	-0.167824	-0.124718	0.142575	0.0191228	-0.0247157	-0.0191464	-0.0396573	0.0702593	-0.128129	-0.108067
ARID1B	-0.217722	0.156989	0.0147586	-0.0620621	0.0736705	0.0685097	0.221553	-0.0408531	-0.0643181	0.048689	-0.058068	-0.0462515	-0.0746206	-0.0524241	0.0660937	-0.0131968	0.0140351
ARID2	-0.465944	0.0026536	-0.0188382	-0.25201	0.254401	0.14293	0.441835	-0.304038	-0.270748	-0.686893	-0.589501	-0.431383	-0.523767	0.271084	0.14754	0.160747	0.372949
ARID3A	0.0907892	0.252894	-0.269227	-0.0294905	0.00912043	-0.185802	-0.186699	-0.0593172	0.147565	0.240111	-0.0294156	0.0717644	-0.0303502	0.0712408	-0.21275	0.0916867	-0.117738
ARID3B	-0.0166325	0.156573	0.251885	-0.11172	-0.0785294	-0.0423479	0.147827	-0.032331	0.0401807	0.125998	0.120541	0.0297151	0	-0.168758	-0.154256	0.0214924	-0.214433
ARID4A	-0.273133	-0.211125	0.0405357	0.252044	0.203818	0.192904	0.428772	-0.0856216	-0.25351	-0.641672	-0.121195	-0.436902	-0.216937	0.0580843	0.00121504	0.226095	0.399581
ARID4B	-0.108801	-0.0816507	0.0287989	0.12419	0.210008	0.116303	0.180592	-0.137913	-0.081085	-0.388209	-0.0429793	-0.186536	-0.104824	0.0743661	0.0658864	0.0604061	0.0982689
ARID4B /// RBM34	0.0448711	-0.338506	-0.010391	-0.159657	-0.0524215	-0.0822673	-0.0926208	0.128297	0.109225	-0.357476	-0.0795574	-0.0581031	0.0998898	0.0179033	-0.0141935	0.0156422	0.096704
ARID5A	-0.0137548	-0.0446653	-0.144424	-0.00878239	0.0584583	-0.0251169	-0.0743427	0.0182409	0	0.291094	0.0923967	-0.0384235	0.100471	0.0912009	0.167395	0.145061	-0.108655
ARID5B	0.0285263	-0.0437237	0.0203629	0.052014	0.0729827	0.0937386	0.0784695	0.0198997	0.0129699	-0.00628691	0.0206286	-0.108745	-0.0626627	-0.0198622	0.0948484	-0.0112056	-0.0554006
ARIH1	0.00862168	-0.120077	-0.0483476	0.0541282	0.179373	0.0591553	0.0326738	0.0130695	0.00691452	-0.0947481	-0.0716305	0.0782925	-0.0266251	0.074128	0.0302629	0.0110231	0.28178
ARIH2	0.121416	-0.241173	-0.219897	0.0321557	-0.14157	-0.202251	-0.394243	0.0120879	0.0760549	0.0982572	-0.026351	-0.0184867	0.0287584	-0.10506	-0.132853	0.0286871	-0.0131455
ARIH2OS	0.186437	-0.212601	-0.0948632	0	-0.110786	-0.145771	-0.107646	0.315164	0.259472	0.651222	0.295354	0.424941	0.443742	0.0466468	-0.247736	-0.0899296	-0.0782678
ARL1	0.186818	-0.178133	-0.0697894	-0.0180408	-0.0753585	-0.122292	-0.304954	0.0624262	0.255691	-0.260201	-0.16393	-0.0279767	0.118193	0.126827	-0.143011	0.134689	0.14817
ARL10	0.0311165	0.0313035	-0.0248278	0.0220899	-0.0449088	-0.0182399	0.0845566	0.0135958	-0.0542809	0.0937512	0.0749786	-0.00413954	0.0372651	-0.0531316	0.0252202	-0.0143154	-0.0452168
ARL11	0.116168	0.0506089	0.115608	-0.397693	-0.165132	0.0969751	-0.0663071	0.116337	0.0746048	0.236971	0.0786791	0.0107648	0.0149509	-0.00968073	-0.0133999	-0.176607	0.157395
ARL13B	-0.283842	-0.32406	0.129699	0.131605	-0.0737077	0.0553188	0.072997	0.0206318	0.134109	-0.423671	-0.121102	-0.0620461	-0.101928	-0.00549416	0.0236596	0	0.36338
ARL14	-0.0143528	0.102264	-0.0356576	0.0483287	-0.0106897	0.149733	0.114598	0.0782678	-0.00635397	-0.0802112	0.0638775	-0.0793143	0.132315	-0.0237342	0	0.117738	-0.00198101
ARL14EP	0.20722	-0.303801	-0.13736	0.26478	-0.0591306	0.0318833	0	0.0180912	0.17672	-0.468709	-0.0876493	-0.184045	0.0583087	0.160872	-0.153321	-0.287056	0.187596
ARL15	0.0824729	0.169468	0.280179	0.182214	0.120579	-0.00747557	-0.223067	0.00958685	0.450582	-0.354709	-0.0943398	-0.204116	-0.0729413	0.315407	-0.164441	-0.070755	0.358242
ARL16	0.0524035	-0.251735	-0.133735	-0.0831265	-0.30866	-0.145434	-0.113178	0.318604	0.0219035	0.65354	0.0588326	0.0913129	0.189353	-0.00426054	0	-0.120653	0.00418703
ARL17A /// ARL17B	-0.106226	-0.0984265	0.10113	-0.0465096	-0.0688487	0.22227	0.0959848	-0.108157	0.0104905	-0.187011	-0.056514	0.0981526	-0.0356452	0.21624	0.0179161	-0.0894809	0.244422
ARL17A /// ARL17B /// LOC100294341	0.0274083	-0.223654	0.0762815	0.176255	-0.184259	0.11306	0.0241777	-0.212148	-0.0729174	-0.188648	-0.174413	0.0873772	0.0194415	0.0173376	0.0444361	0.093224	0.227098
ARL2	0.198698	0.141958	-0.0560656	-0.158927	-0.0852198	0	-0.130969	-0.0276966	0.175635	0.409168	0.332059	0.0908642	0.177019	0.126708	-0.185914	-0.0225754	-0.147266
ARL2BP	0.379098	-0.0473937	-0.10645	0	-0.179018	-0.189034	-0.314659	0.207873	0.207237	0.238318	0.189222	0.27889	0.278105	-0.0111188	-0.207649	0.0698396	-0.0738382
ARL3	0.100252	-0.00145754	-0.0965951	-0.153059	-0.046142	-0.0275035	0.0553679	-0.00448521	0.0890824	0.147989	0.0367917	-0.0123469	0.0130695	0.00609238	-0.100464	-0.014465	-0.128354
ARL4A	0.0327426	-0.100395	-0.0408902	-0.304212	-0.0590557	-0.323088	0.02452	-0.207518	0.0762497	0.00827882	0.00912047	0	0.224861	-0.19765	-0.152648	0.0865656	0.226805
ARL4C	0.27304	-0.301914	-0.0532718	0.00760626	0.0777165	-0.0376296	0.332984	-0.125307	-0.0282384	-0.0454413	-0.0231832	0.0819027	0.00150431	0.0223329	0.02223	-0.371099	-0.35071
ARL4D	-0.00523279	0.0142594	-0.0902098	0.029584	-0.119943	-0.197202	0.00104666	0.0675965	0.157788	0.0724557	0.0416009	0.0830522	0	-0.0364425	-0.132166	0.216264	-0.119981
ARL5A /// LOC101929356	-0.3139	-0.0639958	0.133418	-0.00794284	0.0266189	0.162148	0.170614	-0.155695	-0.105697	-0.513849	-0.379634	-0.373081	-0.211094	0.176252	0.0860861	0.0697583	0.378861
ARL5B	0.0280516	-0.325574	0.0936487	0.00394347	-0.0531315	0.0878366	0.154807	-0.157759	0.173412	-0.436079	-0.179728	-0.13809	-0.251483	0.0775766	-0.0108392	0.0256968	0.229085
ARL5C	0.0959091	-0.0758763	-0.109516	0.023323	0.00769898	-0.0583086	0.0600271	0.125961	0.0051575	0.112654	0	-0.0501604	0.103235	-0.158704	-0.145099	-0.0436568	-0.00964407
ARL6	0.143379	-0.133679	-0.0855939	-0.121177	0.0470202	-0.0145773	0.208378	0.119869	-0.0779316	-0.17799	0.0354151	0.0120541	0.137511	-0.127568	-0.151864	0.0830894	-0.0245196
ARL6IP1	0.0820055	0.0824184	0.0980778	-0.0655212	-0.0954981	-5.96e-08	-0.110935	-0.0678397	0.09591	-0.14476	-0.126596	-0.0377121	0.0125789	0.0597296	-0.0138846	0.00841039	0.0966578
ARL6IP4	0.17912	0	-0.0746611	-0.162647	-0.323088	-0.172178	-0.0343686	-0.0534962	0.0899476	0.350261	0.211723	0.161918	0.0823137	0.019978	0.0179784	-0.00528937	-0.101834
ARL6IP5	0.0636525	-0.112842	-0.0851455	-0.132689	0.27803	0.0554676	0.0189871	-0.0120735	0	-0.330377	-0.0111766	-0.243756	0.274946	-0.0946016	-0.0781188	0.0891533	0.190548
ARL6IP6	0.0334152	-0.104656	0.0562587	0.075514	-0.00426136	-0.22764	0.11182	-0.0196108	0.157507	-0.0427346	-0.00134581	-0.0900732	0.110474	-0.0878426	-0.0424296	-0.250782	-0.00194358
ARL8A	0	0.139866	0.0723619	-0.172757	-0.248782	-0.241269	-0.122111	0.0654097	0.107459	0.26321	0.0291538	-0.100021	0.103236	0.00553231	-0.17814	-0.0331535	-0.152872
ARL8B	0.103161	-0.114244	-0.0172679	-0.0312099	-0.13038	-0.0303314	-0.361082	0.182307	0.0826404	-0.171262	0.0233233	-0.0257531	0.196697	-0.0942836	0.102105	0.196417	0.102124
ARL9	0.000523	-0.0199595	0.0438056	0.133511	-0.0497866	-5.96e-08	-0.142856	-0.0302011	-0.148986	0.207219	0.0159969	-0.197875	0.081407	-0.0393964	0.0663066	0.0527014	-0.179784
ARMC1	-0.108001	-0.0263135	0.0888459	-0.208134	0.0195484	0.0674663	-0.0756698	-0.171112	-0.112991	-0.425202	-0.331891	-0.199893	-0.16958	-0.000168111	0.0280893	0.0788286	0.231346
ARMC10	0.21604	0.0196044	0.0129328	-0.336179	-0.421923	-0.311828	-0.270237	0.0962649	0.207798	0.257024	0.0339947	0.164422	0.205668	-0.158162	-0.300643	0.0385733	-0.0631394
ARMC12	0.0376017	0.0531509	-0.09576	0.0906396	0.107422	-0.164385	0.021903	-0.136464	-0.0100172	0	0.0510575	0.0552436	0.13553	-0.127045	-0.204079	-0.271582	-0.363418
ARMC2	-0.117589	0.0257902	0.11116	0.212751	-5.96e-08	0.030425	-0.0172685	-0.0923964	0.049562	-0.0156238	-0.0270239	0.139492	-0.153994	-0.116168	0.060102	-0.0260145	0.173505
ARMC2-AS1 /// ATP5J2	0.0482902	-0.00287815	-0.0197725	0.0711651	-0.0146151	-0.133063	-0.254838	-0.00904556	-0.00321487	0.191445	0.180158	-0.0493755	0.108879	0.0240708	0	0.0339012	0.0113249
ARMC3	-0.135156	-0.128727	-0.154069	0.145921	0.13994	-0.218133	0.0515807	0.0421614	0.020744	0.0275843	0.268368	0.0633917	-0.139716	-0.100021	0	-0.0994232	-0.0414141
ARMC4	0.176196	-0.00743814	-0.0695591	0.00532619	0.0457494	0.0286307	0.00403666	0.0303501	-0.0105032	0.00100898	-0.00665329	-0.10118	-0.00641021	-0.000317842	0.00156978	-0.0373212	-0.0583835
ARMC5	0.0760999	0.125737	-0.105254	0.0083728	-0.195744	-0.151153	-0.0276589	-0.038611	0.0184641	0.203481	0.0312476	0.0817065	0.0397691	-0.0822296	0	-0.200118	-0.261752
ARMC6	0.0174184	0	-0.0684743	-0.0727358	-0.132688	-0.143454	-0.253941	0.0805106	0.0154744	0.358597	0.17657	0.0464225	0.176644	-0.0485153	-0.0316586	0.0454512	-0.130072
ARMC7	0.0775201	-0.0312106	0.0883596	0.00700766	-0.112823	-0.163114	-0.17956	-0.000598461	0.0673533	0.205761	-0.021604	-0.0646627	-0.0440304	-0.0829026	0.0919102	0.104693	-0.0655033
ARMC8	0.000417422	-0.178034	0.066656	-0.20079	-0.00963708	0.0123597	-0.106936	-0.0120167	0.0321693	-0.236554	-0.153969	-0.082099	0.0878675	-0.128658	-0.0724804	0.0308427	0.257684
ARMC9	0.234034	-0.144866	-0.282683	0.52066	0.0509375	0.456233	-0.226857	0.538029	0.0755954	-0.116258	-0.105815	0.0194287	-0.239012	0.933185	0.461156	-0.120646	-0.0656866
ARMCX1	0.0771465	0	0.00269122	-0.0899296	-0.184457	-0.317033	-0.0672789	0.0624198	0.31565	0.278609	0.0617465	0.367791	0.0484409	-0.388349	-0.00799944	-0.0401431	-0.0466471
ARMCX2	0.284814	-0.128502	-0.306792	0.0601029	-0.0889579	-0.27347	1.15331	0.138894	0.0944897	-0.123345	0.181915	0.0319204	-0.131717	-0.528102	-0.218283	-5.96e-08	0.00456043
ARMCX3	-0.0199876	-0.174206	-0.0984793	0.0241924	0.0269864	0.00747566	0.212816	-0.0128577	0.00337294	-0.206948	-0.103339	0.0763805	-0.0268369	0.149836	-0.0507116	0.155947	0.215265
ARMCX4	-0.0714875	-0.0373098	-0.0760551	0.262911	0.162165	-0.0576355	0.0260966	0.035142	-0.124115	-0.10793	0.00701942	0.0739694	-0.116602	0.0436343	0.0683555	0.104155	0.0191969
ARMCX5	0.250427	-0.170066	-0.210097	-0.00790549	-0.165245	-0.284964	-0.26549	0.121532	0.248745	0.0925831	-0.0572244	0.0900414	0.162254	-0.0310419	-0.0245941	0.0330785	0.209088
ARMCX5-GPRASP2 /// GPRASP2	0.268144	-0.03506	-0.153845	-5.96e-08	-0.262388	-0.102937	-0.162815	0.48224	0.130221	0.4258	0.242278	0.5478	-0.196754	-0.113104	-0.0207816	0.0119605	0.214694
ARMCX6	-0.09077	-0.0144274	-0.0877892	0.0801928	-0.041115	-0.239896	-0.197342	0.0441522	-0.000971908	0.15691	0.153891	-0.0304433	0.0799784	-0.0610086	-0.0461512	0.0265103	-0.114177
ARNT	0.150979	0.0341811	-0.0531195	-0.246204	-0.132982	0.0963145	0.225341	-0.0217038	0.0202954	0.313993	0.198753	0.0877053	0.103584	-0.134845	-0.133617	-0.0198411	-0.0046598
ARNT2	0.174402	-0.107049	-0.28829	-5.96e-08	-0.0557671	-0.110337	-0.0965081	0.670434	0.0664188	0.000897	0.430585	0.13979	0.163787	-0.118822	-0.0986389	0.221721	-0.328134
ARNTL	0.173729	-0.278067	-0.318267	-0.0115123	0.075016	-0.106319	-0.372108	0.326826	0.188194	-0.104638	0.119289	0.151022	0.211705	-0.318098	-0.2984	0.00656937	0.0876307
ARNTL2	0.165381	-0.240073	0.1865	-0.0706053	0.158928	0.150481	0.0428219	-0.0991612	-0.0278585	-0.19466	-0.0324308	-0.130371	-0.101067	-0.200155	0.0676402	0.221746	0.0894565
ARNTL2-AS1	0	-0.0383863	0.0174179	-0.0701196	-0.00272819	-0.0503469	0.173617	-0.0297522	0.0323687	0.0707178	0.0859675	-0.09277	0.0563648	-0.0138294	0.167599	0.00829797	-0.0177913
ARPC1A	0.474317	0.0154372	-0.0421615	-0.0754271	-0.224711	-0.1901	-0.225908	0.404421	0.469308	0.427819	0.471625	0.296999	0.253604	-5.96e-08	-0.204378	-0.160647	-0.199594
ARPC1B	0.0478429	0.00844775	-0.259622	-0.213124	-0.13553	-0.173579	-0.364054	0.0195856	0.0732593	0.0787907	-0.0300512	0	0.0348359	0.0594292	-0.181279	0.000785	-0.107049
ARPC2	-0.0114689	0.0467584	0.0872446	-0.0367864	0.00839073	0.00459734	-0.107678	-0.0454201	0.0132376	-0.0333093	-0.134067	-0.0577663	-0.031964	0.064251	0.00261625	0.0229994	0.0592057
ARPC3	-0.00882148	-0.0502348	0.0740061	0.055766	0	-0.0337896	-0.0573378	-0.0130825	0.12125	-0.0124092	-0.0723257	-0.0152511	0.0172673	0.123119	0.0545693	0.0979271	0.0954228
ARPC4	0.0822578	0.115598	-0.242531	-0.507021	-0.321126	0.0273979	-0.341843	0.375603	0.138511	0.523402	0.28772	0.0159693	0.0795851	-0.338787	-0.563274	-0.231972	-0.157498
ARPC4 /// ARPC4-TTLL3	0.10488	0.22744	0	-0.883522	-0.427202	0.032966	-0.203836	0.388573	0.0692969	0.561181	0.501153	-0.0261268	0.123569	-0.292365	-0.732406	-0.338713	-0.301709
ARPC4 /// ARPC4-TTLL3 /// TTLL3	-0.0892315	-0.0141034	-0.107459	0.470317	0.0204081	0.017667	0.0101669	0.0490266	-0.20393	-0.221497	-0.203319	0.0968316	-0.0777815	0.0620584	0.191658	-0.0684874	-0.00368785
ARPC5	0.0700827	-0.157345	0.00639189	0.0116241	-0.0143151	-0.0145146	-0.127294	0.127431	0.126086	0.0366235	0.0687995	0.0581965	0.150069	0.0371033	-0.0499108	0.0750032	-0.0511066
ARPC5L	0.138118	-0.125214	-0.144986	-0.103665	-0.0609762	-0.111178	-0.225753	0.144757	0.159582	0.232038	0.0962089	0.172243	0.205089	-0.101834	-0.0629994	0.0139233	0.0342748
ARPIN	-0.130677	0.103217	0.1634	-0.101292	-0.228225	-0.0827405	-0.126672	0.00199316	-0.0356583	0.302724	0.163668	0.150524	0.0696955	-0.154966	-0.0295786	-0.041962	-0.0555302
ARPP19	0.193726	-0.169282	-0.087164	-0.0491761	-0.0497491	-0.0633296	-0.214246	0.231813	0.251	-0.157819	0.0313468	0.0953863	0.202491	0.0462605	-0.0828532	0.00414843	0.0544085
ARPP21	0.0556671	-0.0388909	0.00594288	0.02389	0.0536611	-0.00229253	0.00771823	-0.0269989	0.0341876	0.0316273	0.0795947	-0.0190064	0.012023	-0.0349477	-0.0377511	-0.0389097	-0.0338576
ARR3	0.0367798	0.157733	-0.000447	0.0142039	-0.0571862	-0.0965815	0.194063	-0.0772953	-5.96e-08	-0.0252663	0.0541228	-0.118858	0.0104666	0.0695229	-0.0360308	0.0683259	-0.0161463
ARRB1	0.146553	0.00504316	-0.0679592	-0.102218	-0.172003	-0.194582	-0.17341	0.0850758	0.113996	0.509177	0.427088	0.210319	0.277183	-0.0426122	-0.0157932	-0.00922732	-0.010748
ARRB2	0.155639	0.111365	-0.265453	-0.462505	-0.213667	-0.362035	0	0.122522	0.281281	0.55193	0.620554	0.218955	0.324322	-0.122672	-0.257678	-0.209107	-0.0636159
ARRDC1	0.0291543	0.00755034	-0.0866028	-0.0439743	-0.115047	-0.110506	-0.0870702	0.00409276	0.0660639	0.309838	0.101965	0.0424416	0.0394142	-0.116094	-0.0302007	-0.0552998	-0.095069
ARRDC2	0	0.233458	-0.0559912	0.0470204	-0.179635	-0.248035	-0.142557	-0.0656343	0.0300144	0.179859	0.0686994	0.166553	0.106226	-0.0204072	0.123718	-0.0829773	-0.184718
ARRDC3	-0.137323	-0.144798	0.0917244	0.141174	0.161769	0.096919	1.27546	-0.393395	0	-0.868197	-0.415186	-0.249305	-0.159189	0.0360688	-0.266125	0.0486841	0.113739
ARRDC3-AS1	0.248707	0.0238463	0	0.143454	-0.2357	-0.011064	-0.110936	0.0255285	-0.120279	0.0495625	0.0403672	-0.066307	0.175598	-0.0390968	-0.162889	0.000224	-0.272405
ARRDC4	0.279581	0.0633917	0.534531	-0.141136	0.537932	0	0.237009	-0.154255	-0.422082	-0.379622	-0.142594	-0.291841	0.312491	-0.349271	-0.343421	0.247026	0.310978
ARSA	-0.115346	0.0551686	-0.0671298	0.0629247	-0.169244	-0.213386	-0.016091	0.0435815	0.0102785	0.163487	0.11813	0.0938721	0.0914059	-0.0112511	0.0425163	-0.195072	-0.076493
ARSB	0.348411	-0.0976528	0.190049	-0.112959	-0.056234	-0.171407	-0.255384	-0.00692411	0.110669	0.128984	0.0494266	0.0606677	0.205364	-0.0248138	-0.180279	-0.0223284	0.0918076
ARSD	-0.055678	0.305484	-0.226571	0.255127	-0.160544	-0.287458	-0.135974	0.121125	-0.0788379	0.196244	0.119303	0.0618638	0.0321304	0.0754739	0.105329	-0.143897	-0.0823467
ARSE	0.0496368	-0.0817809	-0.00912002	0.0820055	-0.0742312	-0.257304	-0.0538978	-0.00740059	0.101292	0.0766982	0.117065	-5.96e-08	-0.0218282	0.0665315	0.00769993	0.148911	-0.219404
ARSF	0.0329667	0.11116	-0.0846965	0.0716898	-0.0100167	-0.0377505	0.0147266	-0.0516551	0	0.0350601	0.0370781	-0.0751278	0.035957	-0.151751	-0.0259398	0.00441101	-0.177467
ARSG	0.0883599	-0.107179	-0.160722	0.13639	-0.112505	-0.214919	0.0942652	0.0237534	0	0.150817	0.176364	0.0272856	-0.0507207	0.196305	-0.169187	-0.0399559	-0.105628
ARSI	0.125064	0.0309482	-0.09819	0.0250427	0.00956843	-0.178962	-0.28986	0.0469458	0.0664189	0	0.116841	0.142668	-0.00456018	-0.0482914	-0.140613	-0.199258	-0.0743807
ARSJ	0.163563	-0.0336021	-0.0131194	-0.0372276	-0.0485903	0.0221647	-0.0950876	-0.0315463	0.0993859	-0.00728855	0.0441049	0.0177914	0.155788	0	-0.0671293	0.155788	0.175523
ARSK	-0.0109141	0.127568	0.0499235	-0.25409	0.0216914	0.0984765	0.102413	-0.0307492	-0.106413	0.0193862	-0.0228374	-0.018265	-0.0930816	-0.0308612	0.0312971	0.100844	0.0282946
ART1	0.00610527	0.10508	-0.0344866	0.0732345	0.0536739	0.0436568	0.048167	-0.0167449	0.0378009	0.104357	0.101641	-0.0213049	0.147914	-0.0781679	-0.0326676	-0.0615226	-0.0430708
ART3	0.0135679	-0.125587	-0.0350224	0.165656	0.102414	0.0228	-0.0121851	0.198136	0.0272106	-0.115047	-0.123569	-0.00388721	-0.101217	-0.0116617	0.0637655	0.0648125	-5.96e-08
ART4	-0.0291167	0.14465	-0.0868647	0.0834447	-0.0648493	0.173673	0.053412	-0.0608502	-0.00437308	0.118112	0.0584206	0.0820801	0.0749413	0.0196601	-0.0301635	-0.000747489	-0.060551
ART5	-0.0364799	-0.142033	0.0444417	0.0701198	0.118186	0.0971804	-0.0428343	0.0613733	-0.0671296	-0.0356575	0.000636	-0.143379	0.0185389	0.0215669	-0.062644	0	-0.151377
ARTN	-0.00893312	0.0304748	0.129101	-0.0272355	-0.141684	-0.146942	0.0706925	-0.104282	0.0431332	0.237956	0.0667555	0.00237977	0.0870142	-0.0309482	0.00661606	-0.0954237	-0.280179
ARV1	-0.0790717	0.0963952	0.0584201	-0.0305186	-0.00598053	0.316286	0.0494685	0.111758	-0.0354336	-0.143192	-0.0538043	-0.107011	0.0437497	-0.0977226	0.00456043	0.105198	0.0286118
ARVCF	0.0137049	0.0588071	-0.0460735	0.0711038	-0.0132562	-0.0876617	0.0568632	0.00844723	-0.0127457	0.126397	0.0186262	-0.00627932	0.0262888	-0.0417878	-0.00887057	0.00301512	-0.141386
ARX	0.00220509	0.0756513	0.0503657	-0.00323323	-0.0354152	-0.0539167	0.108917	-0.0559911	-0.061224	0.0800617	0.0180156	-0.0276965	0.0221085	-0.152181	-0.253885	-0.0256596	-0.1961
AS3MT	-0.0576358	-0.0157728	-0.00545688	0.097293	-0.116094	0.0180907	0.0468712	0.0293035	-0.0603271	-0.315015	0	0.0840988	0.0141659	0.176233	0.0675779	-0.00381236	-0.168571
ASAH1	0.0481123	-0.102189	-0.0318977	0.0778942	-0.0729529	-0.0633918	-0.252527	0.0962237	0.101778	-0.195199	-0.0485457	-0.0290423	0.0450321	0.100836	-0.0769969	0.00491871	0.00097945
ASAH2B	0.0776699	-0.190306	-0.130035	0.125401	-0.00960567	-0.110188	-0.243026	0.107852	-0.0671668	0.145659	-0.0110637	0.0979469	-0.0610557	0.0397507	-0.0752776	0.0694842	-0.0191932
ASAP1	-0.202408	0.130906	-0.128663	0.0954463	0.209933	0.166758	-0.046837	-0.103953	-0.215263	-0.111735	-0.153803	-0.102496	-0.0302644	0.185133	0.0359868	0.245987	0.347989
ASAP1-IT1	-1.47371	0.283151	0	-1.4619	0.597941	1.00814	0.0149512	-0.936074	-0.726313	-1.673	-1.22821	-0.676751	-1.47943	0.457198	0.0640645	0.876794	0.747076
ASAP1-IT2	-0.707101	0.0530009	-0.341851	0.533522	0.183821	0.119906	-0.14734	-0.25566	-0.719735	-0.875373	-1.22522	0.0988255	-0.588167	0.216414	0.452338	0	0.254314
ASAP2	0.157956	-5.96e-08	-0.176981	0.104133	-0.00814822	-0.157545	0.228823	0.367343	0.201089	-0.166029	-0.0389471	0.0481419	-0.169991	-0.148761	-0.288851	0.171486	0.497265
ASAP3	-0.0810898	-0.0285747	-0.00186851	0.196586	0.012316	-0.00805453	-0.0402177	0.00910191	-0.0424039	-0.0131564	0.147715	-0.0558413	-0.00483989	-0.0270421	-0.00928805	0.0228937	-0.0800244
ASB1	0.170141	-0.0412144	-0.301808	-0.0532001	-0.293386	-0.265664	-0.181877	0.119657	0.182862	0.528912	0.431495	0.38681	0.128054	0.143105	-0.134396	-0.214221	-0.148786
ASB10	0.0482915	-0.0314841	-0.0119357	0.0511069	-0.03268	0.0101915	0.0431831	-0.0200094	0.0300513	-0.0087338	0.190325	-0.00462232	0.0257153	-0.0505338	-0.025267	0.0299393	-0.105728
ASB11	0.00433553	0.213648	0.145248	-0.0930322	-0.0182402	-0.0611489	0.0099423	-0.0633915	0	0.0997221	0.0253417	-0.187857	0.224861	-0.155938	-0.00627929	0.29812	-0.17029
ASB12	-0.0528507	0.0680265	0.339385	0.0795765	0.198249	0.234654	0.394628	-0.0926199	0	-0.24325	0.0813704	-0.0814819	-0.13553	0.00351383	-0.0470952	-0.115569	-0.186437
ASB12 /// MTMR8	0.00171949	0.120055	0.0404047	-0.0359943	0.14009	-0.0380499	-0.0192307	0.0439931	0.0327799	-0.00216819	-0.0376948	0.00142018	-0.0535243	-0.0442918	-0.0466095	-0.0630552	-0.235364
ASB13	0.000373	0.169094	-0.0478052	-0.337965	-0.377211	-0.256595	-0.389172	0.0497112	0.0785666	0.329218	0.141809	0.0669799	0.224225	-0.162106	-0.399712	0	-0.0574865
ASB14	-0.234953	-0.0728671	0.00422358	0.150462	-0.0573368	0.0578969	-0.0119607	0.103609	-0.0268556	-0.082454	-0.0120352	-0.0278834	-0.122859	0.129605	-0.0805479	0.114112	-0.0091573
ASB15	-0.255361	0.252146	-0.0271359	0.0214543	0.0993485	-0.101142	0.0305	-0.110487	0.115121	-0.0178662	0.107198	-0.145845	0.0790901	-0.0923214	-0.257379	0	0.0485156
ASB16	-0.0288181	0.0512438	0	0.180233	0.0194731	-0.0040741	0.119757	-0.0785666	-0.113888	0.0152875	-0.0999842	-0.1257	-0.146407	0.0293407	0.0342379	0.175635	-0.106637
ASB16-AS1	0.0903029	0.168683	-0.285973	-0.0556922	-0.0969567	0.165543	-0.147677	0.158479	0	0.26392	0.287804	0.126708	0.0932932	-0.225422	-0.121102	-0.0548702	-0.237345
ASB17	0.214395	-0.0317703	-5.96e-08	0.0968819	-0.0280326	-0.173056	-0.0887333	-0.026089	-5.96e-08	0.127232	-0.0899294	0.054496	0.0692227	0.0750534	-0.0844725	0.159003	-0.163039
ASB2	0.583047	-0.417419	-0.733489	0.0763617	-0.301876	-0.68403	-0.55135	1.14711	0.347309	0.417017	0.893128	-0.0494218	0.0782492	-0.140631	-0.615359	0.0375268	0.416831
ASB3 /// AX747197	0.100619	-0.472186	-0.153545	-0.0529636	-0.103161	-0.231701	-0.375192	0.138782	0.179934	0.053562	0.178252	-5.96e-08	0.0417507	0.0584204	-0.206434	0.0565519	-0.0358444
ASB3 /// GPR75-ASB3	0.0488148	-0.194286	-0.350822	0.414438	0	-0.078866	-0.120579	-0.0171185	0.0499363	-0.348579	-0.123569	0.0727358	0.0827532	0.0903034	0.230767	-0.106824	0.225235
ASB4	0.00566896	-0.0185454	-0.0638214	-0.0155177	-0.0255223	-0.0748477	-0.0464908	0.0281201	-0.00636043	0.0776136	0.0246753	0.0439556	0.0152188	-0.00143894	0.00627943	-0.0317019	-0.0340942
ASB5	-5.96e-08	-0.0852574	0.110674	0.0889951	-0.0238841	0.00175679	-0.0547577	0.0220899	0.00497105	-0.0310978	0.0122971	-0.0911629	-0.0702691	-0.0844349	0.058458	-0.0522908	0.00766231
ASB6	0.117747	-0.143417	-0.295009	0.084949	-0.0339384	-0.044002	-0.520785	0.062737	0.230963	0.443143	0.179102	0.158675	0.190073	-0.11487	-0.171991	-0.148537	-0.0591774
ASB7	0	-0.180757	-0.106338	-0.101199	-0.0753339	0.0608311	-0.139791	0.032537	0.0793142	-0.102245	-0.0212116	0.0527764	0.00803592	-0.0657839	-0.215928	0.0378256	0.120354
ASB8	0.096246	-0.0508704	-0.153714	0.0534494	-0.059953	-0.221497	-0.090154	0.0400683	0.0605697	0.168609	-0.0480674	0.0576915	0.0322378	-0.095891	-0.140295	0.267546	-0.0319014
ASB9	-0.0991616	0.000561	0.0676903	0.0217912	0.0732216	-0.10118	0.0565519	-0.0757633	0	-0.0125961	0.00986758	-0.101703	-0.071353	-0.0549069	0.0384615	0.0140169	-0.189165
ASCC1	0.229655	-0.126017	0.000738206	-0.0411052	-0.230869	-0.251782	-0.267583	0.250062	0.283646	0.247223	0.237242	0.298354	0.140874	-0.186288	-0.069437	0.0387698	-0.112973
ASCC2	0.133736	-0.0033255	-0.0846968	-0.0609246	-0.205387	0.0241088	-0.167412	-0.0531874	0.0435819	0.412831	0.0939664	0.236	0.0453396	-0.108655	-0.0264255	0.0325183	0
ASCC3	-0.272349	-0.300905	0.139744	0.199089	0.263462	0.191838	-0.0762218	-0.0384058	-0.165749	-0.667164	-0.3148	-0.0817346	-0.394442	0.087444	0.191688	-0.00781209	0.271096
ASCL1	0.0596073	-0.0800151	-0.0847808	0.0483287	0.0503379	-0.0160815	-0.053739	-0.0108861	0.0451985	0.0402367	-0.00980211	0.104712	-0.0494032	0.083239	0.0154182	-0.0198004	-0.160937
ASCL2	0.158871	0.0103536	-0.155844	-0.147266	0.0864347	-0.127419	0.305857	0.0330882	0.0270798	0.167768	0.0279396	0.00419568	0.108132	-0.154218	-0.132016	-0.365306	-0.224095
ASCL3	0.000112	-0.123793	-0.107871	0.0433945	0.0726236	0.0255655	-0.108656	0	0.095947	-0.00912026	-0.105367	-0.209761	-0.0988255	0.0309482	-0.00938201	0.230991	0.00149484
ASCL5	0	0.115197	-0.0801365	0.0864909	0.113552	-0.0422362	-0.296102	-0.00104637	-0.0495247	0.192231	0.360839	0.196604	0.150107	0.00306517	-0.00627917	-0.122672	-0.16715
ASF1A	0.166123	-0.129737	0.026239	-0.14138	0.0022607	0.0644942	-0.1465	-0.0236039	0.171823	-0.189428	0.0530944	-0.212789	0.253772	0.0795947	-0.0535803	0.11301	0.183428
ASF1B	-0.0610742	0.272106	0.138837	0.0189872	-0.101068	-0.123382	-0.0836129	0	0.22202	0.649017	0.415784	0.218358	-0.0565891	-0.149434	-0.103834	-0.00493383	0.149658
ASGR1	0.259323	-0.119532	0.00702672	-0.0668306	0	-0.00657846	0.441574	0.0159974	-0.0489645	0.182102	0.159227	0.158479	0.153545	-0.275844	-0.0242953	-0.190063	-0.021903
ASGR2	-0.0747547	0.169842	-0.0690737	0.0550184	-0.113926	0	0.113028	-0.0167461	-0.16446	0.00844668	0.085556	-0.00104715	0.144424	-0.089407	0.0627937	0.0937414	-0.114823
ASH1L	-0.374968	-0.022096	0.0542592	-0.143833	0.3158	0.222974	0.214918	-0.276847	-0.373622	-0.576754	-0.540903	-0.215809	-0.601218	0.202478	0.237981	0.188992	0.194311
ASH1L-AS1	0.0669241	-0.0579538	-0.208845	0.207873	0.131437	-0.198548	0.301204	0	-0.108189	-0.0675401	-0.0699329	-0.16332	0.0559159	-0.0420122	0.0599528	0.157975	0.0165015
ASH2L	0.190997	-0.0538978	-0.00575634	0.0840988	-0.0756139	0	-0.0331907	0.169095	0.212302	0.172944	0.203855	0.246016	0.254988	-0.135381	-0.00893309	-0.0715399	-0.0777445
ASIC1	-0.0655455	0.116958	0.116159	0.244755	0.0953397	-0.0744272	-0.0565424	-0.000873862	-0.0260422	-0.00919011	0.100292	0.0191653	-0.0600276	-0.0701523	0.0511832	0.0125214	-0.138613
ASIC2	0.1066	-0.0535985	0.00403685	0.0497866	-0.0387974	-0.0220519	0.0692223	0.0074755	0.000822	-0.0140539	0.114374	-0.0615975	-0.0178667	0	-0.0251175	0.0310225	-0.339759
ASIC4	-0.0582335	-0.0855935	-0.234504	0.192418	-0.114524	-0.0134559	0.0579352	0	-0.10346	0.0535988	0.102339	-0.0833509	0.0464969	0.108095	0.106749	0.0492634	-0.223366
ASIC5	0.163712	-0.122896	0.0151005	-0.0213797	0.0137548	-0.0986756	0.127531	0.0300512	-0.00740041	0.0692225	-0.0948628	0.0276589	-0.0707922	-0.20677	0.0058309	0	-0.115271
ASIP	0.200865	0.356728	0.146257	0.260892	-5.96e-08	-0.133212	-0.120205	-0.0408161	0.259584	0.238466	0.319089	-0.0314346	0.162142	-0.0861919	-0.185391	-0.161021	-0.19167
ASL	0.211872	0.000785	-0.156947	-0.0559911	-0.374203	-0.308138	-0.24441	0.0501223	0	0.450096	0.297074	0.121962	0.17941	-0.211817	0.00994206	-0.163376	-0.257379
ASMT	-0.0550193	0.115533	-0.0787723	-0.00355104	-0.0273974	-0.124018	0.126148	0.0244071	0.0661575	0.057785	0.0858178	0.0690355	0.0873878	-0.144687	-0.0391714	-0.0154742	-0.138071
ASMTL	-0.0839305	-0.132645	-0.395363	0.132536	0.266141	-0.103127	0.526617	-0.0958974	-0.0342871	0.555674	0.22944	0.0666344	0.200282	-0.278226	-0.23571	-0.231754	-0.300394
ASMTL-AS1	0.00836484	0.0357773	-0.00151015	0.135021	0.01975	-0.00447038	0.028444	0.0320247	0.0423857	0.065238	0.0174775	-0.074418	-0.0741489	-0.0164012	0.0519466	-0.105479	-0.181152
ASNA1	0.392049	0.103572	-0.0623073	-0.0780429	-0.0887708	-0.185877	-0.20748	0.189315	0.277899	0.521225	0.391601	0.216339	0.341142	-0.101965	-0.159489	0	-0.013605
ASNS	0.712409	-0.218376	-0.0147266	0.112692	-0.122448	0.00269094	-0.506629	0.2927	-0.341459	-0.0892196	0.0978159	-0.0723434	0.62162	0.113327	-0.156087	-0.0627935	-0.0708484
ASNSD1	-0.120055	-0.0980587	-0.0269861	0	0.0730353	0.0240336	-0.322117	-0.0148763	0.038499	-0.576842	-0.296345	-0.205295	0.0728855	0.226282	0.031622	0.294009	0.343365
ASPA	-0.0449462	0.115533	-0.0131191	-0.0119981	-0.0559163	-0.175261	-0.0761562	-0.0303128	-0.028388	-0.030369	0.0182213	0.115551	0.197557	-0.00773714	0.0494873	0.0346298	-0.0231925
ASPDH	0.0489645	0.135231	0	-0.0188379	-0.135156	0.0574113	0.165057	0.0370036	-0.00971792	0.105702	0.0641022	-0.125288	0.0882855	-0.0435075	-0.113327	-0.152947	-0.263359
ASPG	-0.0582896	-0.0113251	-0.0146143	0.0524775	-0.044684	-0.0945454	-0.0135115	0.0360505	0.0583457	0.0325367	0.094583	-0.0131941	0.00822298	-0.03648	0.0354897	-0.153489	-0.15248
ASPH	0.070294	-0.197349	-0.0639521	-0.0655219	0.0538481	-0.0515244	-0.145023	0.182463	-0.0810459	-0.14346	-0.0769056	-0.041534	0.0969315	0.0636368	-0.0289943	0.296808	0.171433
ASPHD1	0.0323126	-0.154779	-0.280105	-0.301933	-0.0781186	-0.0514872	-0.107179	0.263602	0.0936294	0.293859	0.252483	0.40814	-0.0339014	-0.0131006	-0.0514686	-0.0497494	0.134819
ASPHD2	0.0519171	-0.17928	-0.0573739	0.0428528	0.203257	0.0963958	0.288954	-0.184512	-0.19481	-0.020931	0.0864721	-0.203051	-0.194829	-0.0591681	0.0996288	0.0666246	-0.0233139
ASPM	-0.460798	-0.0137172	0.406514	0.172608	0.224749	0.240236	0.21072	-0.306904	-0.180644	-0.424318	0.0935552	-0.0261513	-0.606582	-0.0436813	0.360428	0.146432	0.716483
ASPN	-0.101815	0.0883597	-0.0196603	-0.108655	0.0032144	-0.0927701	-0.0759502	-0.137081	0.121663	0.0711661	0.0796883	-0.0655782	0.0381809	0.088042	0.0577104	0.0534869	-0.0663256
ASPRV1	-0.0392837	-0.0880609	-0.111833	0.135828	0.0126333	-0.0823798	-0.103385	0.0201086	0.0758752	0.0375261	0.0211548	-0.0224266	0.00201796	-0.0252671	0.0762863	0	-0.244821
ASPSCR1	0.218208	0.0669803	-0.17414	-0.0149136	-0.366333	-0.190287	-0.355943	0	0.109179	0.403338	0.276404	0.207332	0.172496	-0.0441428	-0.154405	0.084136	-0.171598
ASRGL1	-0.261304	-0.368764	-0.619695	0.321032	-0.743787	-0.402683	-0.459198	-0.0537298	0.49777	0.00979253	0.258332	0.541969	0.0672414	0.0119979	0.243867	-0.0490575	0.212414
ASS1	-0.265976	-0.0221271	-0.216862	0.230767	0.124541	0.0236226	0.000823	0.0643636	-0.10787	0.0654851	0.0143529	-0.105179	0.0694471	-0.0281076	-0.0479178	0	-0.180008
ASTE1	0.0559168	0.108095	-0.123119	0	-0.0437307	-0.12454	-0.0978527	-0.000598	0.206883	-0.00306414	0.054534	0.0230618	-0.0205565	-0.0291538	0.00149544	0.0430584	0.119757
ASTN1	0.0260892	0.0577477	0.016446	-0.00769961	0.0056064	0.0833512	-0.137324	-0.0335645	0.0213049	-0.00889581	0	-0.0516555	-0.142706	-0.101741	0.0166701	0.0459738	-0.0727359
ASTN2	-0.00569385	0.0248183	-0.0446159	-0.0592802	-0.0576606	-0.0171188	0.00829749	-0.0391216	0.0673786	0.341004	0.193726	0.122971	0.0424107	-0.122049	-0.017829	-0.0374644	-0.0916487
ASUN	-0.145696	-0.155414	0.250053	0.0504589	0	0.00598045	0.0263133	-0.105702	0.0307613	-0.337965	-0.140463	-0.164834	0.151602	-0.0423107	-0.0857434	0.117364	0.157283
ASXL1	-0.0305748	0.0363057	0.0130758	-0.0325432	0.131786	0.0121911	0.104911	-0.0340041	-0.0654288	-0.0685467	-0.0499797	-0.028357	-0.087659	-0.000510941	0.0915679	0.00649421	0.00976172
ASXL2	-0.159236	0.0515526	0.0835692	-0.0791519	0.0214859	0.191742	0.101573	0.073895	-0.0189655	-0.130655	0.0965828	0.00415841	-0.025326	-0.00942208	0.0118147	-0.025139	0.157604
ASXL3	-0.0757448	0.0335742	0.0177448	0.094228	0.0824914	0.0216976	0.0319574	0.031621	0.0100825	-0.1237	-0.118327	-0.107628	-0.180429	-0.0242576	0.00110267	0.0965267	-0.147509
ASZ1	-0.0507581	0.0864909	-0.0892568	0.0149511	0	0.0364802	-0.175972	0.00882097	-0.0655595	0.0377509	0.123345	-0.0291541	-0.0486651	-0.114524	0.00478433	-0.0265376	0.00956878
ATAD1	0.00123332	-0.341048	-0.0319388	0.275788	0.159657	-0.0865841	-0.0525708	0.119738	0.27532	-0.275114	-0.177971	0.0179781	0.280534	0.0285377	-0.0135115	-0.0180531	0.421035
ATAD2	-0.434673	-0.133544	0.3324	-0.106221	0.0677788	0.159942	0.289631	-0.206168	-0.0561728	-0.50555	-0.0987693	-0.176444	-0.115313	0.00527939	0.230244	0.0985823	0.447456
ATAD2B	-0.0252171	-0.237233	0.0458244	0.187733	0.166927	0.0825289	-0.126746	0.0875373	0.0638279	-0.503732	-0.206733	0.0675778	0.0240461	0.0539603	-0.0141533	0.0063294	0.150929
ATAD3A	0.038723	-0.0556173	-0.0177919	0	-0.147565	-0.139043	-0.197203	-0.0050087	-0.054122	0.173056	0.0857429	0.0552807	0.011362	0.0471696	0.0428714	0.0595045	-0.136726
ATAD3A /// ATAD3B	0.0467775	0.0212676	-0.0632233	-0.0321254	-0.152219	-0.131044	-0.107366	0.073951	0.0302753	0.312062	0.0894434	0.156386	0.0215669	0.0171561	0.0284066	0.0858555	-0.095237
ATAD3B	-0.0265128	0.0140041	-0.0225011	0.0664315	-0.0556672	-0.105379	-0.123245	-0.128827	-0.0924212	0.0920226	0.00603027	0.0927824	-0.0158853	0.040716	0.0424229	0.10817	-0.153857
ATAD3C	-0.0109139	0.0727362	-0.217423	-0.0734835	-0.211143	-0.0996476	0.0236969	0.0155493	0	0.178439	0.0756517	0.200304	0.0519547	-0.256183	-0.092022	-0.0087085	0.0513563
ATAD5	-0.111833	-0.0353589	0.304026	0.134558	0.300288	0.145696	-0.0321445	0.162815	0	-0.119832	0.0840984	-0.0143533	-0.00867176	-0.0479926	0.0571872	0.0553927	-0.0759501
ATAT1	0.0236785	0.0356576	0.0747542	0.233981	0.0273413	-0.081071	-0.0191559	-0.0348357	-0.137324	-0.0372277	0.0382742	-0.00250434	-0.0612614	0.0234541	0.170216	0.198865	-0.0343125
ATCAY	-0.0396944	-0.0885839	0.0627937	0.174402	0.176121	0	0.0583834	0.0508328	-0.0675779	0.0305743	0.0322194	-0.113701	-0.0907517	-0.00762465	0.0526271	-0.088135	-0.210508
ATE1	0.0412829	-0.174776	0.0106758	-0.0131195	-0.0174132	-0.0825852	-0.135941	0.0747168	0.165782	-0.0892756	0.0608779	0.0132875	0.0700541	0.0527577	0.0813513	0.0458616	0.0651857
ATF1	0.208801	-0.363829	0.0405794	-0.0217284	-0.000872003	-0.0496615	0.0780317	-0.0261638	0.243114	-0.219777	-0.0901532	-0.25931	0.25419	-0.213174	-0.232286	0.145659	0.28996
ATF2	0.0398316	-0.160747	0.194025	-0.303702	-0.0428592	0.0415635	0.125525	-0.0245196	0.17723	-0.316523	-0.0960597	-0.116144	0.123295	-0.0193865	-0.0587319	-0.00291536	0.149808
ATF3	0.338344	-0.498717	-0.364209	0.0960781	0.00475948	-0.128459	-0.376263	0.289206	0.347838	0.115078	0.073689	0.240728	0.0558723	0.194093	-0.183509	-0.135723	-0.167656
ATF4	0.377453	-0.178906	-0.0386483	0.135922	-0.131213	-0.263565	-0.142949	0.177149	-0.138239	0	0.00581217	0.0705866	0.373155	0.225552	0.177897	-0.0369473	-0.130764
ATF5	-0.0386059	0.179149	0.0295187	-0.158535	0.103754	-0.0607801	0.546431	0.024524	-0.105932	0.22694	0.162839	-0.0929149	0.106829	-0.141529	-0.250871	-0.139767	-0.0893032
ATF6	-0.158414	0.0936018	0.0854163	-0.308913	0.242008	0.104292	0.320967	-0.1217	-0.0175722	-0.2256	-0.173206	-0.170449	-0.189035	0.174682	-0.134394	0.0645316	0.313819
ATF6B	0.112867	0.00828511	-0.0907892	-0.0935425	-0.0293911	0.0513936	-0.163874	0.167761	0.0654974	0.385035	0.147303	0.0436567	0.164136	-0.037851	-0.131356	-0.15225	-0.121401
ATF6B /// TNXB	0.259435	-0.0779315	0.0131191	-0.489006	-0.252857	-0.11486	-0.221796	0.191483	0.106861	0.158217	0.174663	0.245568	0.325406	-0.182587	-0.492519	-0.149621	0
ATF7	0.0682282	-0.0543836	-0.0838893	-0.0405019	-0.0755392	-0.0797105	-0.148806	0.0881132	-0.0160124	0.203534	0.105202	0.054653	0.128899	-0.0938091	-0.0325703	0.0174254	-0.0183223
ATF7IP	-0.22395	0.0917237	0.0224544	-0.157657	0.117453	0.177187	0.26506	-0.161713	-0.162441	-0.333441	-0.265247	-0.0541034	-0.160544	0.117	0.0463852	0.0549351	0.0993205
ATF7IP2	0.0360131	-0.125924	-0.0357702	0.30225	0.0993767	-0.0148201	-0.254445	0.130642	-0.0424233	-0.139875	-0.14749	0.136296	0.172308	-0.163095	-0.0925085	0.143472	0.0458429
ATG10	0.172991	0.0743055	-0.134007	-0.2025	-0.206238	-0.021408	-0.0166329	0.0777538	0.153181	0.205378	0.187465	-0.00805515	0.173523	-0.206266	-0.149378	-0.0210997	-0.0190719
ATG101	0.295635	-0.0549073	-0.154181	-0.208939	-0.298419	-0.198846	-0.250876	0.031322	0.163862	0.506834	0.192492	0.158778	0.170365	-0.0041118	-0.116691	0.132016	0
ATG12	0.0995671	-0.0317701	0.0818691	-0.267396	0.0382248	0.057044	0.0983769	0.167101	0.0648125	-0.306356	-0.146032	-0.0966945	-0.088179	0.191832	-0.0726174	0.170901	0.282466
ATG13	0.17409	-0.158542	-0.22739	-0.0574115	-0.0761002	-0.0596663	-0.382232	0.293772	0.106986	0.215915	0.225696	0.168247	0.0383363	-0.0797758	-0.0885092	0.0212176	0.0335399
ATG14	0	-0.15889	-0.372875	0.382443	0.0983768	0.00575682	0.0350972	0.114749	-0.101292	-0.137847	-0.226879	0.151751	-0.0577102	-0.0254163	0.00343899	-0.140575	0.131567
ATG16L1	-0.0346861	0.15661	-0.0319577	-0.205126	0.1596	0.30496	0.116523	-0.0891071	0.0249493	-0.110805	-0.228898	0.13781	-0.0863411	-0.0807535	0.0686059	-0.118373	-0.0914245
ATG16L2	-0.250605	0.187446	-0.0981152	-0.0561778	0.0704186	0.383153	0.176233	-0.267397	-0.291991	-0.200267	-0.310137	-0.0131099	-0.488548	0.308792	0.181578	0.297111	0.178476
ATG2A	0.160049	-0.0855941	-0.396123	0.0460114	-0.0209312	-0.124915	-0.188082	0.171486	0.0406661	0.245605	0.0819306	0.23727	0	0.0858178	-0.161059	-0.15519	-0.155415
ATG2B	0.0182122	-0.322135	-0.267209	0.119654	0.0833603	-0.021333	-0.199071	0.111893	-0.0406945	-0.22217	-0.028416	-0.0180811	-0.0567761	0.0199967	0.0129788	0.0617751	0.209415
ATG3	0.00125204	0.126185	0.121196	-0.118467	-5.61e-05	-0.0620649	0.0541407	-0.0100736	0.172533	-0.0267063	0.078193	-0.00753164	0.0927049	-0.0701568	0.0703624	-0.0285934	0.202079
ATG4A	0.166852	-0.277189	-0.170141	0.236672	-0.208565	-0.101927	-0.574113	0.129998	0.0627936	-0.268816	-0.119159	0.215517	0.265826	-0.0213424	-5.96e-08	0.0592803	0.251473
ATG4B	0.252551	-0.208122	-0.39897	0.130023	-0.039495	-0.212801	-0.503601	0.270792	0.211355	0.151907	0.154903	0.218731	0	0.0315774	-0.12023	-0.0662945	-0.0850949
ATG4C	-0.0849962	0.0240708	0.179224	0.0813698	-0.200043	-0.13482	-0.169561	-0.0523467	0.095087	-0.232374	0.00147627	-0.163151	-0.0525151	0.131194	0.0807162	0	0.344879
ATG4D	0.233719	0.0550939	-0.0967321	-0.103311	-0.0393958	-0.166328	-0.0189876	0	-0.0337519	0.425801	0.0959849	0.0713153	0.235401	-0.150107	-0.0529261	0.0351348	0.102749
ATG5	0.23395	-0.215049	-0.0295091	0.0315962	-0.0711845	-0.085774	-0.163356	0.0804548	0.116212	-0.460817	-0.213716	-0.0226067	0.16322	0.0973863	-0.201905	0.163874	0.248876
ATG7	0.0260146	-0.0296917	-0.164861	0.0128999	-0.083968	0.0111759	-0.350551	0.215993	0.142444	0.255931	0.274255	0.243596	0.0987601	-0.00355071	-0.0557248	0.0229776	0.000317901
ATG9A	0.0282563	0.195277	-0.196007	-0.0810346	0	-0.0837259	-0.153658	0.0334892	-0.0617476	0.539277	0.150405	0.114075	0.166422	-0.124392	-0.0554685	0.00134473	-0.0279398
ATG9B	-0.0531501	-0.00956841	-0.131381	0.256052	0.230729	-0.0204078	0.0558416	-0.0954615	0.0451143	0.128297	0.00941901	0.0476558	-0.0992176	-0.0794449	-0.106525	0.103871	-0.00298998
ATHL1	-0.0139041	0.17941	-0.100507	0.118411	-0.193763	-0.0194358	0.0961718	0.0488897	-0.0637656	0.136053	0.0354338	0.0537486	0	0.0310978	-0.00130799	-0.0939665	-0.33987
ATHL1 /// LOC101930595	0.108207	-0.0313968	0.164534	-0.0627189	-0.187783	-0.00691534	0.068176	0.0470202	0.0909014	0.26762	0.00755004	-0.0112131	0.0404422	0	-0.0731096	-0.137772	-0.0133813
ATIC	0.0405913	-0.0151939	-0.270219	-0.00727078	0.170832	-0.219162	-0.302288	-0.0361261	0.0289107	0.225477	0.217516	0.143061	0.0427771	-0.232767	-0.00162692	0.0798931	0
ATL1	0.0911999	-0.0997977	-0.338339	-0.115234	0	-0.147378	-0.133287	0.435407	0.268144	-0.185952	0.113552	0.201538	0.201762	-0.0641017	-0.128204	0.157619	0.301896
ATL2	0.0961465	-0.238715	-0.0685249	-0.0130943	-0.0183647	-0.16755	-0.00837243	0.133175	0.121825	-0.251199	0.197651	0.098028	0.12388	-0.107858	-0.0868023	0.0734089	0.250651
ATL3	0.0711475	-0.0367293	-0.0369536	-0.131692	-0.14407	-0.0883161	-0.129985	0.500555	0.400621	0.19699	0.380269	0.0677021	0.165731	-0.149446	-0.0942093	0.0815072	-0.0437062
ATM	-0.223802	0.204135	0.28135	-0.102837	0.340008	0.374834	0.413616	-0.0452202	-0.101392	-0.414201	-0.0875498	-0.0265438	-0.208783	0.383365	0.48941	0.0141658	0.450781
ATMIN	-0.00270383	-0.0121228	0.0333153	-0.0400249	-0.0361691	-0.01064	-0.00549474	0.0763677	0.0361562	-0.0384114	-0.0523906	-0.15757	0.0287307	-0.0315526	-0.169169	-0.0163463	-0.0835134
ATN1	-0.0756491	0.106018	-0.0532437	-0.0107671	-0.140942	-0.00326358	-0.0271802	0.113299	-0.0874721	0.263988	0.068788	-0.149074	-0.0382906	-0.0692436	0.053274	-0.0492748	-0.181775
ATOH1	0.133362	0.360877	0.217311	-0.0168938	-0.0499358	-0.297073	-0.00829738	0.111459	0.120467	0.258725	0.120467	0	-0.0510192	-0.0504961	0.162479	-0.118971	-0.0213795
ATOH7	0.025697	-0.0199405	-0.0464224	-0.00136399	-0.00289661	-0.0386293	0.0514684	-0.0616722	0.0578038	-0.0299576	0.0112694	-0.0280889	0.00199984	0.00121489	-0.0766044	0.0637842	0.0944709
ATOH8	-0.0738448	-0.000510797	0.0230242	0.0310604	0.00147031	-0.0280455	0.119345	-0.0520665	0.0930817	0.126472	0.0401552	0.0486777	-0.038835	-0.0420867	-0.0777944	-0.0647623	-0.0847837
ATOX1	0.338655	0.0042801	-0.201089	0.342413	0.132353	-0.130073	-0.577963	-0.252987	-0.0336399	0.173916	0.169432	-0.118691	0.294045	-5.96e-08	-0.0597659	0.293411	-0.0466652
ATP10A	-0.0338138	0.100856	0.24882	0.152636	-0.131144	-0.000124756	-0.0176173	-0.00701473	-0.0872634	0.0841359	-0.0206945	-0.0869022	-0.000697761	0.0421367	0.217996	0.0972305	-0.163563
ATP10B	-0.0914245	-0.0523655	0.0372276	0.113627	0.233831	0.0135677	-0.0578974	-0.032593	-0.0631113	-0.0719137	-0.0488148	-0.0973675	-0.1656	0.109216	0.123718	0.105703	0.0169692
ATP10D	0.0998721	-0.171692	0	0.109142	0.0393958	-0.0174917	-0.252893	0.0316215	0.0995727	-0.147471	0.192942	-0.0308732	0.0148764	-0.201687	-0.0176982	-0.0358066	0.0478435
ATP11A	-0.0344681	-0.0737949	-0.0594608	-0.0779748	-0.11785	0.0424294	-0.208552	0.0109204	-0.00357572	0.0809713	0.0471637	0.0212676	0.0502473	-0.0285312	-0.0679704	0.0412643	0.0329978
ATP11A-AS1	0.0835631	-0.094477	0.0428964	0.0172062	0.0489766	0.012646	-0.12839	0.000784851	-0.0392711	0.0435942	0.00310259	-0.0117737	0.029092	0.00716395	-0.0217285	-0.0296272	-0.062532
ATP11B	0.0390905	-0.231919	-0.0109141	-0.0425292	0.103516	-0.00448525	-0.116667	0.275925	0.0914777	-0.414388	-0.0335055	0.00503647	0.182787	-0.0117583	-0.0636939	0.116224	0.139685
ATP11C	-0.181915	-0.288963	0.157956	0.148238	0.0348732	0.0473569	-0.0244072	0.0435443	0.0324805	-0.353626	0.0729601	-0.167076	-0.0951996	0.0506461	0.0375076	0.0463102	0.116542
ATP12A	0	-0.0845472	-0.0429836	0.0406289	0.137473	-0.0281077	-0.131754	0.00310225	0.088808	0.160535	0.140314	-0.157881	-0.0515805	0.122411	-0.0416379	0.0223517	-0.185876
ATP13A1	0.109589	-0.0532628	-0.075203	0.156535	-0.0759512	-0.191297	-0.0545707	0.119083	0.09105	0.370445	0.289673	0.210172	0.195782	-0.0926209	-0.0799127	0	-0.205051
ATP13A2	0	-0.0477309	0.0743428	0.10503	-0.194398	-0.220974	-0.320322	0.129737	-0.0190625	0.300214	0.108281	0.102526	-0.00897074	0.00788694	-0.112169	0.0660453	-0.267097
ATP13A3	-0.00242947	-0.574057	-0.213723	-0.133549	-0.00799868	-0.0213893	-0.435743	0.373323	0.0837991	-0.44049	-0.0740442	-0.0923593	0.0870142	0.117813	0.0451892	0.123158	0.110487
ATP13A4	0.0420368	0.0535741	-0.00134562	0.109777	-0.0478675	0.0577352	0.00573117	-0.027933	-0.0070268	0.0100296	-0.00958089	-0.0472446	0.0179785	0.0499858	0.000847307	0.0801742	-0.126023
ATP13A4-AS1	-0.0491883	-0.0477681	0.00672802	0.0526271	-0.0477681	-0.0675779	-0.0494873	-0.00209306	0.028332	0.0977039	0.0934429	0.0959099	0	0.112431	-0.00485919	0.000449	-0.129512
ATP13A5	-0.131044	0.0096805	0.00160713	0.117869	0.0649802	0.00295292	0.0205575	-0.107646	-0.0797439	-0.0293411	-0.0116055	-0.124148	-0.184195	0.0185578	0.0605137	0.0309484	-0.201239
ATP1A1	0.0981522	-0.137996	-0.159152	0.244522	-0.00194351	-0.0675782	-0.0556922	0.087051	-0.0294532	0.0547948	0	0.0563645	-0.131418	0.0849204	0.088696	-0.183037	0.0225754
ATP1A1-AS1	0.0609435	0.103741	-0.0243136	0.0246129	-0.252165	0.060794	0.0528701	-0.077763	0.0383676	0.177037	0.114505	0.188886	-0.0375454	0.0472635	-0.0303505	-0.0555239	-0.135903
ATP1A2	-0.0282013	-0.108543	0.0281637	0.0306121	0.0580093	-0.151714	-0.0161097	0.094863	0.00684015	0.0571682	0.0329103	-0.143659	-0.0327053	-0.0360318	-0.0752029	0.0268181	-0.0675218
ATP1A3 /// LOC101927137	0.0295654	0.193277	0.0380125	-0.206584	0.0601024	-0.196903	-0.0135679	-0.0449648	-0.00968073	0.0715398	0.0216786	0	0.136389	-0.222768	-0.241158	0.228748	-0.386891
ATP1A4	-0.0101042	-0.0586696	-0.029291	0.0691728	0.0859177	-0.00252914	-0.111521	0.037938	0.0264135	0.0224389	-0.0151128	0.0314096	0.0283945	-0.106849	-0.0441921	-0.0649739	-0.0624071
ATP1B1	-0.649195	0.224188	0.408438	-1.22963	0.182457	0.226375	-0.0603826	-0.465747	-0.444322	-0.565311	-0.509825	-0.405384	-0.40444	-0.150761	0.161787	0.220245	0.207033
ATP1B2	0.371902	0.349813	-0.287749	0.201462	-0.193988	-0.296271	-0.322416	0.528792	-0.309876	0	-0.108133	-0.0772219	0.565946	0.922393	0.0253411	0.0617084	-0.444864
ATP1B3	0.323674	-0.105441	-0.128578	-0.249157	-0.221722	-0.135704	-0.125887	0.212614	0.255311	0.0353836	0.0919226	0.271994	0.286621	0.0308112	0.026463	-0.115894	-0.0137172
ATP1B4	0.0358259	-0.0278272	-0.0489827	0.0506085	0.188755	0.0251174	0.000168205	-0.0802115	0.0582896	0.0743992	0.104077	0.0749227	0.0862664	0.16104	0.102021	0.0619338	-0.0526458
ATP2A1	0.0490386	-0.00867175	-0.0780062	0.0991614	-0.0218285	-0.15048	-0.0557294	0.0322564	-0.00209328	0.208023	0.113926	0.117178	0.0151752	0.100582	-0.0526643	-0.0519917	-0.114636
ATP2A2	-0.0453387	-0.0270048	-0.0626627	0.100937	-0.0479832	-0.0240147	-0.116561	-0.0168944	-0.11088	0.153059	0.132016	0.0939103	0.056309	-0.0692881	0.0289115	-0.0941533	-0.0443109
ATP2A3	0.158236	0.0381508	-0.436307	-0.375188	-0.223538	-0.00663041	0.0939029	0.224716	0.000646587	0.626666	0.504812	0.0285637	0.050478	0.082271	-0.254692	-0.281715	-0.0898659
ATP2B1	-0.596851	-0.0317456	0.238423	0.0896366	0.0180093	0.124024	0.343054	-0.610039	-0.438503	-0.820099	-0.296763	-0.598707	-0.37465	0.0558726	0.333248	0.196186	0.198298
ATP2B2	-0.177834	0.157688	-0.179012	-0.191754	-0.0228685	-0.0426473	0.0900852	-0.0061423	0.0666684	0.456232	0.33062	-0.140233	0.310243	-0.181102	-0.288041	-0.0928574	0.395102
ATP2B3	0.0574114	0.0767259	-0.0543559	-0.0219779	-0.00130818	-0.0730258	0.00724182	0.157778	-0.0222768	0.277853	0.141361	-0.0411712	0.171365	0.0272105	-9.3e-06	-0.120457	-0.105675
ATP2B4	-0.536331	-0.687148	-0.562496	0.400701	0.416456	0.41298	0.525261	0.181839	0.14435	0.100295	0.163326	0.0110634	-0.319905	0.169785	-0.0773709	0.0523528	0.281207
ATP2C1	0.0179129	0.000439213	0.171851	-0.0755676	0.242807	-0.00288742	0.250838	-0.00828869	-0.0136333	-0.344777	-0.222946	-0.249451	0.172673	-0.126914	-0.141781	0.1931	0.256202
ATP2C2	0.0358196	0.0194362	-0.0326177	-0.00259161	-0.0240709	-0.0402924	0.0187135	-0.048453	0.0631299	0.137199	0.137486	-0.0584081	-0.0643759	-0.109864	-0.0680761	-0.15762	-0.153969
ATP4A	0.0681758	-0.0275097	-0.216302	0.128129	-0.0635786	-0.0922467	0	0.0336394	-0.0823794	0.1522	0.032593	-0.0973303	0.242877	0.00321431	-0.136426	0.100171	-0.173654
ATP4B	0.0843729	-0.0803485	0.069098	0.0183645	-0.0357076	-0.0246315	-0.0204826	-0.0304748	0.0319327	0.0409653	0.0782182	-0.0163835	-0.00352569	-0.169406	-0.030101	-0.0737202	-0.0775327
ATP5A1	0.08394	0.00969008	-0.144808	-0.0267899	-0.087079	-0.0172682	-0.156573	0.0654102	0.104591	0.0847247	0.0329669	0.0570283	0.021763	-0.0885744	0.00903583	0.0348075	0.0318456
ATP5B	0.0619335	-0.078867	-0.230674	-0.0263882	0.0640639	-0.0929203	-0.25338	0.0922832	-0.0180169	0.112541	0.0820045	0.0472632	0.0789775	-0.133513	-0.0223884	0.0212479	0
ATP5C1	-0.0145441	-0.139613	-0.174949	0.252473	0.155017	-0.0762402	-0.194674	0.0564491	-0.0531876	-0.238854	-0.276035	0.0524591	0.027617	-0.082968	0.0773895	0.0902047	0.104974
ATP5D	0.256033	0.0786597	-0.147341	-0.144537	-0.151266	-0.122298	-0.141286	-0.0278835	0.244596	0.505638	0.211648	0.164572	0.34843	-0.0183897	-0.020427	0.13609	-0.0773151
ATP5E	0.0613545	0.015437	-0.00321467	-0.0970688	-0.0574485	-0.132577	-0.117608	-0.0448898	0.0212672	0.102507	-0.105516	0.0314154	0.0572616	0.0192675	-0.0361811	0.0128946	-0.00727045
ATP5F1	0.0444788	-0.102806	-0.0297522	0.00801799	-0.0353871	-0.107179	-0.328788	0.101946	0.103983	-0.160666	-0.112188	-0.030201	0.119738	-0.0803052	0.0730347	0.0710727	0.166833
ATP5G1	0.0143156	-0.204677	-0.31337	-0.231178	0.0744372	-0.246278	-0.341665	-0.0774636	0.0538607	0.141286	0.0976109	0.065597	0.090042	-0.155676	-0.180905	0.0094566	0
ATP5G2	0.127231	-0.0768476	0.0316582	-0.0387228	0.0144834	0.0137735	-0.016988	0.0177915	0.0721755	0.0683258	0.125624	0.147901	0.0752587	-0.0877993	-0.0798848	-0.0221274	-0.065074
ATP5G2P1 /// ATP5G2P1	0.156723	0.0895748	0.145173	-0.290346	-0.217218	-0.107926	-0.0722123	0	0.223067	0.215591	0.148313	0.0805855	0.224413	-0.227216	-0.114598	-0.325368	-0.0745674
ATP5G3	0.110275	-0.0899669	-0.155302	-0.0394823	-0.019697	-0.109465	-0.347258	0.0834766	0.146593	0.107223	0.111111	0.0609997	0.112231	-0.0692345	-0.0658584	0.103995	0.153221
ATP5H	0.000224373	-0.0531687	0.000187129	-0.0154276	-0.0462351	-0.127979	-0.0922379	-0.00896138	0.0113631	0.10204	-0.11984	0.0478237	0.0148104	-0.103236	-0.0038125	0.0740633	0.00904536
ATP5I	-0.0674658	0.0683999	0.0319948	0.111571	-0.256632	-0.100657	-0.103385	-0.155788	-3.7e-05	0.0984239	-0.034163	0.0157454	-0.00328925	0.128101	0.209527	0.0347981	0.0622518
ATP5J	0.00586882	-0.0633908	-0.174327	-5.96e-08	-0.124802	-0.0382729	-0.244895	-0.045002	0.0251561	-0.0328541	-0.114224	0.0303888	0.072401	0.0121488	0.00730889	0.175823	0.0506095
ATP5J2	0.0523281	-0.055243	-0.0488887	0.230244	-0.0379377	-0.133922	-0.1559	0.130858	0.000299	-0.0580469	0.0428343	0.0525154	0.0705681	0	0.0122972	-0.0436564	-0.0674281
ATP5J2-PTCD1 /// PTCD1	0.0322379	0.0222394	-0.109534	-0.154891	-0.0323874	-0.0253418	0.0371528	-0.135829	-0.0932374	0.0949571	0.0260891	0.0512067	-0.0732592	0.00693349	0.0506087	-0.0165584	-0.047133
ATP5L	0.035205	-0.0550846	-0.0433198	0.0820521	-0.060565	-0.0641949	-0.22964	-0.00857771	0.059916	0.0256597	-0.0546495	-0.0294906	0.107049	-0.0366619	0.00760653	0.118971	0.108777
ATP5O	-0.111421	0.0193119	-0.00433577	0.0941408	-0.0131813	-0.0603518	-0.0246566	-0.051219	0.0549819	0.0585204	-0.114735	0.0325432	-0.0369161	-0.0243199	0.043856	0.0107772	7.52e-05
ATP5S	0.0738705	-0.108792	0.107916	-0.124581	-0.0890512	-0.128046	-0.194284	0.0287989	0.0122864	0.0422763	0.0704452	-0.0411309	0.173833	-0.0378553	0.0337274	0.0626467	0.0904098
ATP5SL	0.208751	0.0507905	-0.000722741	-0.0926861	-0.053171	-0.0570196	-0.215592	0.119548	-0.0116838	0.259756	0.0911493	0.0492887	0.120865	-0.0903103	-0.141408	-0.0627043	-0.0450519
ATP6	-0.221535	0.197183	0.0394327	0.0359943	-0.0185953	0.157863	0.154817	-0.127214	0.0438435	-0.16188	-0.117364	0.0176799	-0.1371	-0.0248184	0.126896	-0.101554	-0.0174923
ATP6AP1	0.0637083	-0.133679	-0.336825	0.0711842	-0.245326	-0.217667	-0.365624	0.084939	0.0219955	0.233962	0.0873309	0.126428	0.0701371	0	-0.0324258	-0.169002	-0.130279
ATP6AP1L	-0.00269149	0.0925642	-0.075278	-0.00037411	-0.0616729	0.238765	0.14891	0.0639147	-0.207892	-0.0110264	0.1026	0.018576	-0.0593179	-0.113851	0.0922093	0.103591	-0.238467
ATP6AP2	0.0218526	-0.231265	-0.226768	-0.0135304	-0.298619	-0.0523659	-0.174851	0.0423606	0.067702	-0.34696	0.0150881	0.0174675	0.0954364	0.105802	0.101753	-0.189403	0.0778686
ATP6V0A1	-0.0432641	0.0630646	-0.319295	-0.0082788	-0.362502	-0.0129513	-0.365623	0.228272	-0.0948446	0.366913	0.336301	0.194978	0.102404	-0.0798843	0.062962	-0.0403862	0.00654082
ATP6V0A2	0.0404498	0.0301709	-0.224629	-0.0830819	0.0700785	-0.00832751	-0.00998719	-0.0663221	0.0297412	-0.0822745	-0.00510577	0.029984	0.0538305	0.00320689	-0.153889	-0.173176	0.208101
ATP6V0A4	0.139604	-0.0241085	-0.01753	0.0244821	-0.00370024	0	0.0377883	0.0201464	-0.00100902	0.133624	0.0518422	-0.0411523	0.117327	0.0364427	-0.0658961	-0.0306869	-0.11172
ATP6V0B	0.100843	-0.210957	-0.221946	-0.109441	-0.218208	-0.229123	-0.44292	0.0702685	-0.0169697	0.0325927	0.148237	0.0235471	0.057784	0	-0.148986	0.0589818	0.0666055
ATP6V0C	0.0746604	-0.143033	-0.121228	0.0154744	-0.114902	-0.174785	-0.404898	0.131137	0.0606442	0.287557	0.108954	0.0799495	0.121924	-0.0452637	-0.0301166	-0.00830263	-0.119756
ATP6V0D1	0	0.0189132	-0.043583	-0.385098	-0.399937	-0.204155	-0.519058	0.0405903	0.00321384	0.159376	0.0239963	0.0498599	0.0858917	-0.209314	-0.387228	0.00269122	-0.19025
ATP6V0D2	0.13994	-0.0424665	-0.068649	-0.288377	-0.696623	-0.21305	-0.926238	0.321792	0.119426	0.420119	0.348162	0.437008	0.457871	-0.433239	-0.0597407	-0.0687927	0.0370474
ATP6V0E1	0.138616	-0.0267243	-0.0349957	-0.346545	-0.323414	-0.0174924	-0.267524	-0.0905328	0.0253792	-0.0153084	-0.120894	-0.0372706	0.0493486	0.107532	-0.04356	0.0305052	0.0882665
ATP6V0E2	-0.00207419	0.0156804	-0.167244	0	-0.315911	-0.106263	-0.315706	0.086566	0.0124093	0.496818	0.118561	0.00960633	-0.01624	0.134109	-0.0065412	0.0573931	-0.102544
ATP6V0E2-AS1	0.108581	-0.0395822	-0.24355	0.254912	-0.298569	-0.0838744	-0.153097	0.0228749	-0.0692224	0.245792	-0.0411151	0.189577	0.0623452	0.146219	0	0.154966	-0.214993
ATP6V1A	-0.0465722	0.0725018	0.182662	-0.330676	0.21361	0.377771	0.095788	-0.166974	-0.0422371	-0.422951	-0.152172	-0.0176795	-0.0398069	0.211966	0.248128	0.0304994	0.237008
ATP6V1B1	0.0233796	0.0113065	-0.0507581	0.0430026	-0.0461795	-0.132222	-0.0904901	-0.0614853	0.0431705	0.150349	0.0159039	0.031864	0.0458245	-0.0865841	-0.107815	-0.104731	-0.19139
ATP6V1B2	0	-0.0264254	-0.00979237	0.0438433	-0.0341635	-0.0233975	-0.215667	0.072175	-0.00448606	0.11086	0.154219	0.149584	0.0981531	-0.0676719	0.0459737	-0.0202589	0.058813
ATP6V1C1	0.0504873	-0.190217	0.0115867	-0.0892472	-0.263434	-0.182102	-0.62675	0.0714278	0.0871823	-0.266658	-0.0782117	0.0526739	0.179915	0.124882	0.0117085	0.236925	0.110039
ATP6V1C2	-0.0426286	-0.159152	-0.0440864	0.0388723	-0.107609	-0.123887	-0.0200529	0.0692972	0.123737	0.00413015	0.106319	-0.0317518	0.0034386	0.130241	-0.13738	-0.0908079	-0.0584765
ATP6V1D	0.176219	-0.289529	-0.0463011	0.0246546	-0.118771	-0.0245616	-0.343389	0.0333494	-0.00411194	-0.318178	-0.29237	0.00692835	-0.00919998	0.239312	0.114122	0.0961853	0.0988251
ATP6V1E1	0.24202	-0.239961	-0.305706	0.0665321	0.0374164	-0.0788265	-0.509711	0.0431728	-5.96e-08	-0.166588	-0.294269	-0.143265	0.174291	0.0590209	-0.0254527	0.0778198	0.0467977
ATP6V1E2	0.218806	-0.290271	0.0695584	0.0840981	0.19324	-0.110599	-0.0232491	-0.00168197	0	0.081631	0.221646	0.0402176	-0.118299	-0.0866408	-0.187784	-0.0726241	0.0646623
ATP6V1E2 /// FLJ41757	0	-0.352616	0.0527017	0.106002	-0.0255661	-0.233047	-0.301933	-0.0748291	0.206098	-0.226805	0.162889	-0.212527	0.0681761	-0.256071	0.0348354	0.242877	0.0190623
ATP6V1F /// LOC101927180	0.102415	-0.0716132	-0.0632038	0.0784188	-0.154741	-0.13452	-0.6387	-0.0429077	0	0.0759887	0.0343132	0.084549	0.011961	0.0738583	-0.0547561	0.0326691	-0.0347233
ATP6V1G1	0.120037	-0.0609062	-0.141267	-0.084753	-0.16061	-0.0713529	-0.489174	0.195464	0.00422342	-0.0512445	-0.222058	-0.0493941	0.12398	0.0490763	0.0552061	0.283861	0.235868
ATP6V1G2	0.00119638	-0.0169316	-0.0115495	-0.0165577	-0.0103532	-0.0065406	0.0886964	-0.0423103	0.0108771	0.0182776	0.11501	0.0434699	-0.00384958	0.216302	-5.96e-08	0.141398	-0.132801
ATP6V1G2-DDX39B /// DDX39B /// SNORD84	-0.105329	-0.131595	-0.174701	0.0272483	-0.0871258	0.0326399	0.0226598	0.0762591	-0.0491696	0.065756	0.157311	0.197735	0.00528929	-0.236401	-0.0197256	-0.0446189	-0.0273036
ATP6V1G3	0.0180158	0	0.0450771	-0.0543089	0.0323686	0.0312473	-0.0779686	-0.00811054	0.031023	-0.0227628	0.0568881	-0.0562153	0.0967699	-0.135941	-0.246315	0.0168572	-0.139267
ATP6V1H	-0.586286	0.10574	-0.123444	-0.0156731	0.166584	0.459995	-0.0347857	-0.137847	-0.448078	-0.795542	-0.905748	-0.054976	-0.664996	0.379441	0.481362	0.129624	0.228206
ATP7A	-0.235663	0.145659	0.39745	-0.337217	0.17087	0.226711	0.38106	-0.215723	-0.320528	-0.595026	-0.161301	-0.0825476	-0.207238	0.00269128	0.00783016	0.100002	0.496855
ATP7B	0.0932936	-0.0527018	0	0.320472	-0.0194731	0.0849957	-0.0309482	0.197613	-0.110113	0.261641	0.167562	-0.0262012	0.00650361	0.0106154	-0.0663817	-0.0256405	-0.0890322
ATP8A1	-0.172122	-0.153122	-0.185191	0.152437	-0.171362	0.0210185	-0.0516054	0.0797629	-0.00898299	-0.147416	-0.0403673	-0.0038872	0.0677773	0.0213922	0.230729	0.0840239	0.0193367
ATP8A2	0.106899	0.0676026	0.00761255	-0.0379504	0.0723124	-0.163912	-0.0560036	0.213922	-0.0633294	0.0999964	0.0482539	-0.0656093	0.0574238	-0.164136	-0.0118611	-0.0145524	-0.0296401
ATP8B1	-0.447563	0.0898833	0.0374519	-0.305194	0.369249	0.0215576	0.348085	-0.386191	-0.217357	-0.292112	-0.701953	-0.273049	-0.522505	0.114253	0.278114	0.0357327	0.360569
ATP8B2	0.0641207	-0.0284812	-0.0265754	0.0319947	0.507395	-0.0241644	0.685815	-0.0509826	0.0832762	-0.214564	0.109552	-0.234878	-0.271152	-0.22189	-0.105479	-0.333068	-0.100096
ATP8B3	-0.0317207	0.066332	0.103908	-0.0968319	-0.134359	-0.129711	0.0984016	-0.0220524	0.00611737	0.0889578	0.0521412	0.129225	0.0672914	-0.0345616	-0.00817313	-0.116181	-0.188231
ATP8B4	-0.129624	0.0133438	-0.031322	-0.293093	0.124204	-0.808206	-0.421465	0.373921	0.274349	-0.0849957	0.422605	-0.415036	0	0.290346	0.15762	-0.444844	0.278274
ATP8B5P	0.016801	0.0652045	0.0159975	-0.00878343	-0.0812954	-0.139192	-0.0190062	0.0748478	0.0387603	0.0785669	0.0119982	-0.10716	0.169506	-0.0703437	-0.0743805	0.0308362	-0.0205201
ATP9A	0.226991	0.145734	-0.272424	-0.374071	-0.350037	-0.143454	-0.26749	0.432603	0.1351	0.109926	0.237158	0.353625	-0.241476	0.073932	-0.823868	0.0746795	-0.11045
ATP9B	-0.0344303	-0.0148199	-0.0125367	-0.121644	-0.174732	-0.16697	-0.0472447	0.0215574	0.0133344	0.148674	0.100878	-0.0367604	0.0427596	0.00889597	-0.155336	0.074527	-0.0394825
ATPAF1	-0.0522533	-0.245923	-0.140127	-0.0710351	-0.365212	-0.368483	0.062756	0.0632982	-0.13168	0.104395	0.0251362	0.0306866	0.168272	-0.156909	-0.03349	0.0921347	0.336432
ATPAF2	0.182298	-0.0518794	-0.074661	-0.203948	-0.130465	-0.0864532	-0.456413	0.202304	0.135754	0.350673	0.242213	0.35043	0.233252	-0.0365736	-0.262827	-0.0575049	0.200584
ATPIF1	0.0682633	-0.113091	-0.0876992	0.141772	-0.157856	-0.153259	-0.117165	0.0104656	0.0341752	0.255075	0.0173308	0.176071	0.0829026	0.0498238	0.0734275	-0.0469583	0.0535865
ATR	-0.136489	-0.144127	-0.0105283	0.323549	0.301982	0.105628	-0.0370906	0.0718139	-0.109029	-0.326776	-0.155427	-0.0525773	-0.0699205	-0.0208569	0.1826	0.165805	0.304973
ATRAID	0.250033	-0.0467968	-0.0898561	-0.00674821	-0.132747	-0.270462	-0.192698	0.170869	0.226037	0.247603	0.275712	0.175504	0.190773	0	-0.0728121	0.0952168	-0.0125408
ATRIP /// TREX1	0.171103	0.0307928	-0.207515	-0.153875	0.00195628	-0.233367	-0.134031	0.0398503	0.1133	0.108036	0.136838	0.0957169	0.105049	-0.0637249	-0.00907313	-0.0535771	-0.0362277
ATRN	0.24041	-0.048908	-0.192623	0.0784919	-0.264182	-0.156068	-0.0256035	0.311567	0.120411	0.274461	0.265602	0.228973	0.0139606	0.017082	-0.039984	-0.0860981	0.0257256
ATRNL1	-0.0380996	-0.00951862	-0.0873628	0.0358074	0.0612489	-0.0450269	-0.0761248	0.00913271	0.0694093	0.209063	-0.0130198	-0.0752775	0.0761373	-0.0372651	0.0379753	0.152922	-0.0604015
ATRX	-0.287949	0.0552714	0.193343	0.0551827	0.288673	0.524509	0.29299	-0.104806	-0.373043	-0.452783	-0.117514	-0.121485	-0.409369	0.222198	0.120962	0.25167	0.484884
ATXN1	-0.0582336	0.0843007	0.150267	-0.0609845	0.0511358	0.18757	0.121868	-0.0105177	-0.153343	-0.360899	-0.243153	-0.125086	-0.140605	-0.116127	0.120635	0.10768	0.25165
ATXN10	0.067877	-0.186549	-0.0940225	-0.0273599	-0.204537	-0.144341	-0.140716	0.156199	0.108095	0.24554	0.0559161	-0.00771831	0.169412	-0.0832577	-0.0873689	0.099685	-0.0310328
ATXN1L	0.0317145	0.0120729	-0.0301074	0.0607939	-0.0635783	-0.0788471	-0.128633	0.0540472	0.0517674	0.133156	0.105086	0.0682877	0.028874	-0.0379185	-0.0135867	-0.104974	-0.05429
ATXN2	-0.0972185	-0.141959	-0.11187	0.129736	-0.0531883	-0.229159	0.150816	-0.115197	0	0.14521	-0.0516925	0.113514	-0.0170074	0.00885772	0.121812	0.100283	0.103123
ATXN2L	-0.060196	0.15263	0.0400495	-0.0901537	-0.0723248	-0.0804732	0.126746	0.0124655	-0.0111757	0.351906	0.0942276	-0.00545714	-0.0025043	-0.0820428	-0.0325182	0.0166702	-0.198062
ATXN3	-0.136571	0.142348	0.181253	-0.123969	0.0016285	0.191505	0.195039	-0.0580841	-0.0265805	-0.21486	-0.182363	-0.00492304	-0.0794531	0.0919425	0.0392459	-0.0596969	0.18601
ATXN3L	-0.0758008	0.113103	-0.0167452	0.0756512	-0.00194357	0.109964	-0.0709422	0	0.0463478	0.0135303	-0.0482912	-0.158031	-0.0956855	0.0089702	0.010615	0.093667	-0.113701
ATXN7	-0.0499173	0.0108022	0.285798	-0.108948	0.385353	0.646127	0.143939	-0.181105	-0.114131	-0.491198	-0.475288	-0.132527	-0.275333	0.27618	0.0932373	-0.0621457	0.0900043
ATXN7L1	0.0270609	-0.087958	0.111253	-0.0583832	-0.00110269	-0.0756795	0.0678581	-0.0696243	0.140996	0.132147	0.0377415	0.0722687	-0.0298178	0.0754596	0.000924975	0.21333	-0.112776
ATXN7L2	0.184718	-0.181354	-0.158404	0.0496368	0.00209303	-0.161619	-0.285113	0.00209303	0.0763988	0.0119607	0.00979309	0.0183149	0	-0.098227	-0.0151	-0.358073	-0.212153
ATXN7L3	0.0478802	0.0344611	-0.174103	-0.0343876	0.0426846	-0.182625	-0.0071764	0.00201796	-0.0630179	0.247212	0.142781	0.0638781	0.108693	-0.140164	0	-0.100694	-0.13979
ATXN7L3B	0.286384	-0.149826	-0.0775766	-0.153602	-0.0596542	-0.127887	-0.307689	0.182699	0.249231	0.47469	0.31479	0.22501	0.256089	0.0054941	-0.0790906	0.143341	-0.0693631
ATXN8OS	0.0125584	-0.0769222	0	0.0600651	0.0769971	-0.0530758	-0.100769	0.056963	-0.0926205	0.0330415	-0.0852948	0.0268741	0.0190249	-0.0501602	-0.0999465	0.211405	-0.0414138
AUH	0.169263	-0.306437	-0.402589	0.0982647	0.124989	-0.123288	-0.0547009	0.426698	0.373473	-0.0969935	-5.96e-08	0.201089	-0.19182	0.211574	-0.0231361	-0.0227251	0.271209
AUNIP	-0.202659	-0.0306305	-0.0138854	-0.0903405	-0.0666808	0.165656	0.0942277	0.0444413	0.0904153	0.106562	0.0148388	0.0968817	0.0182773	-0.0848463	-0.0624573	-0.0356578	0.0842668
AUP1	0.292439	-0.105777	0	-0.134315	-0.174103	-0.19309	-0.239027	0.22501	0.226954	0.387975	0.303502	0.201687	0.168739	-0.0084471	-0.0431151	0.128876	-0.119215
AURKA	-0.0406668	-0.0185143	0.0292535	-0.0132818	-0.0911756	-0.0807101	0.0659205	-0.00269127	0.131841	0.0886337	0.141211	0.180102	-0.0730351	-0.169973	0.11425	-0.146581	0.231464
AURKAIP1	0.149296	-0.0105814	-0.108367	-0.101041	-0.145363	-0.0920857	-0.203575	0.0309971	0.134906	0.208621	0.0814638	0.17078	0.120725	-0.0432861	-0.00914973	-0.000537914	-0.0480329
AURKAPS1 /// RAB3GAP2	-0.116477	-0.10602	0.0258652	0.381032	0.124475	0.0466841	0.226646	-0.03463	-0.12035	-0.478232	-0.291701	-0.154087	-0.165871	0.126456	0.168618	0.0240052	0.256931
AURKB	-0.146855	0.186792	0.193764	0.103535	-0.0265753	-0.0359194	0.326621	-0.240821	-0.166235	0.183167	0.0580284	0.067952	-0.242652	-0.174626	0.199501	-0.0920226	0.22972
AURKC	-0.0322939	0.0359568	-0.174402	0.26306	0.0376763	-0.112505	0	-0.167151	0.208116	0.112729	0.172085	0.0358071	-0.0722127	-0.086416	0.0256405	-0.0158479	-0.323761
AUTS2	0.053823	0.0488396	0.0486898	0.0418747	-0.135605	0.189165	0.250801	-0.059106	-0.0660083	-0.132664	0.0374019	0.0179905	-0.0720384	0.0956104	0.0356579	-0.279681	-0.22982
av27s1 /// TRAV39 /// TRAV39	0.0494122	0.0381246	-0.0235477	0.0836875	0.0101295	-0.0126339	0.136576	-0.0395082	0	0.0371528	0.103871	0.0230989	-0.0225761	-0.00583122	-0.231739	-0.169917	-0.27603
AV2S1A1 /// TRAV12-2 /// TRAV12-2 /// YME1L1	0.0324435	-0.087313	0.103909	0.105852	0.0875001	-0.0432079	0.0576357	0.0532253	-0.13381	-5.96e-08	-0.0976291	-0.105702	-0.0923963	0.113178	0.0662326	-0.126858	-0.139566
AV4S1 /// TRAV26-2 /// TRAV26-2	0.0472067	0.135492	0.0998717	0.0669423	0.270648	-0.117663	0.0450395	-0.0180533	-0.244372	-0.0643263	0.0519166	-0.135044	-0.200977	0	-0.090266	0.0591677	-0.305633
AV8S2 /// TRAV13-2 /// TRAV13-2	0.252744	0.168795	0.100021	-0.0133439	0.195109	-5.96e-08	0.120167	-0.0375269	0.0340129	-0.014353	0.198099	-0.212901	0.0340129	-0.101516	-0.176196	-0.0546084	-0.104133
AV8S2A1N1T /// hADV36S1 /// TCR-alpha /// TCR-alpha /// TCRA /// TRAC /// TRAJ20 /// TRAJ20 /// TRAV36DV7 /// TRAV36DV7 /// YME1L1	-0.139305	0.0204453	0.0231362	-0.0384239	-0.0084099	0.23043	0.120018	-0.0715026	0.0682135	0.0472445	0.282571	0	0.0125585	-0.149247	-0.268854	-0.218694	-0.151639
AVEN	0.271246	0	-0.0337143	-0.100545	-0.201052	-0.242129	-0.42894	0.189353	-0.00642866	0.409729	0.146893	0.0607377	0.331237	0.280778	-0.145397	0.107721	-0.0425348
AVIL	-0.026787	0.0596167	0.0122223	-0.0414014	0.0595293	-0.0586946	0.037539	-0.0374518	-0.0180781	-0.00357592	0.0151127	0.0216662	-0.0873754	-0.0970186	0.0261764	-0.126746	-0.171848
AVL9	0.0675154	0.0301973	0.00172852	-0.17648	0.110113	0.0637528	0.0713966	-0.0456876	0.0548853	-0.0835321	0.019763	-0.0066657	-0.0241395	-0.0261051	0.0287551	-0.00203738	0.0597629
AVP	0.110187	-0.0565897	-0.107796	-0.186961	-0.149808	-0.279282	-0.0771467	0.00261596	0.0397687	0.0405912	0.0400676	0.141285	0.092022	0.0220523	0	-0.0470209	-0.0832768
AVPI1	0.144239	-0.114748	0.0518799	0.134109	-0.276404	-0.308548	-0.159675	-0.00601769	-0.124466	0.364801	-0.0371528	0.214807	0.379453	0	0.16117	0.30339	-0.118411
AVPR1A	-0.00523291	-0.038678	0.00215282	0.00512049	-0.0690805	-0.0630031	-0.035	0.089974	0.0230766	0.0501676	0.0196004	-0.0265752	0.0727656	0.00164446	-0.00178683	-0.0444639	-0.0782305
AVPR1B	0.0176421	0.0644379	-0.059803	0.20692	0.0592805	0.070755	-0.0704936	0	-0.0251178	0.0829774	-0.023921	-0.032443	-0.122148	0.0348349	0.0493384	-0.0781926	-0.150854
AVPR2	0.019922	0.0145023	-0.0364614	0.00997945	-0.0826598	-0.185634	-0.0513565	0.00312092	0.0431519	0.155994	0.081725	0.0822484	-0.0982272	-0.0941345	0.000411	-0.0690918	-0.218675
AWAT1	-0.0975545	0.116318	0.0419371	0.078417	-0.0781184	-0.0359571	-5.96e-08	-0.0788657	-0.0979281	0.308586	-0.0405167	0.0672791	0.0361064	0.0432827	0.159825	-0.072736	-0.149135
AX746492 /// TNPO1	-0.0906398	0.119494	0.0709043	-0.17485	0.0615227	0.280889	-0.180644	-0.0501604	0	-0.0905277	-0.315576	0.193763	-0.00960604	0.169356	-0.0732593	0.121214	0.28429
AX746627	0.058084	0.188306	0.0385733	-0.0675032	-0.00575634	-0.137548	-0.0435071	-0.0373025	-0.00822304	0.206658	0	0.183634	0.113552	0.049861	0.124316	-0.042984	-0.00575616
AX746670 /// RP11-171I2.2 /// TTN	-0.257267	-0.0722498	-0.117028	0.203705	0.157806	-0.30668	-0.120504	0.136464	-0.0542349	-0.232599	0.0914617	0.00306458	0.110899	0	0.15418	-0.21447	0.0311347
AX746690 /// RP4-564F22.5	-0.000561	-0.0362182	0.000636	0.0493007	-0.0251546	-0.0377881	-0.172121	0.0450394	-0.020221	0	0.0149136	0.0523656	-0.0771839	0.152835	0.0508706	0.00130842	-0.223703
AX746699	0	0.0196603	-0.0993488	-0.00463485	0.00575587	0.0562899	-0.0191372	-0.0613735	-0.191969	0.0182025	0.217983	-0.158255	0.0883596	0.013568	-0.101853	0.0776696	-0.162516
AX746710	0.108655	-5.96e-08	-0.116841	0.112879	-0.00687741	-0.0630928	-0.0651858	-0.0645133	-0.227851	0.0139789	0.0335645	-0.10944	0.121326	0.0768475	0.109291	0.0807344	-0.229421
AX746755 /// RP11-774O3.3	0.0568881	-0.454208	0.0290795	0.175747	-0.371193	0.184942	-0.242465	0.623078	-0.11045	-0.432977	0.524552	0	-0.25252	-0.574524	-0.0353589	0.372052	0.250875
AX746823	-0.46856	0	0.602052	0.592222	0.989841	0.708148	0.881391	-0.402552	-0.42681	-0.783239	-0.7188	-0.451441	-0.790004	0.846705	1.0469	-0.367268	0.233532
AX746830	-0.10787	-0.177317	-0.244895	0.0734086	0.166702	-0.00799866	-0.122298	0.0442545	0.00523269	-0.00403682	0.13097	0.296326	0.20935	-0.0498983	0	0.169393	-0.142033
AX746903 /// PDE5A	-0.0635785	-0.0524214	0.0350784	-0.0144462	0.00512055	0.0138294	0.0990681	-0.101647	-0.052272	-0.12583	-0.0740255	-0.107628	0.0793329	-0.0135867	0.0271358	0.100563	0.0206695
AX746968	-0.126335	0.241083	0.239625	0.0712785	0.105329	0.235776	0.480558	-0.0854816	0.0345364	-0.0710912	0	-0.0944147	-0.0786419	-0.00844716	0.0485153	-0.13452	-0.311576
AX747031	-0.0837627	-0.144463	-0.0990872	0.154928	0.0915365	-5.96e-08	-0.164871	0.00900742	-0.20337	0.0419743	-0.0123721	-0.209723	0.0182772	0.219067	0.189614	0.166515	-0.0304628
AX747064	0.200566	-0.0716896	-0.0234731	0.257604	0.01211	-0.308885	0.0665315	0.074605	-0.176495	0.251698	0.071465	-0.0340881	-0.283917	-0.0183897	-0.0148763	0	0.0458241
AX747132 /// RP11-458D21.1 /// RP4-791M13.3	-0.145696	-0.267695	-0.0161095	0.44292	0.32165	0.31081	0.0923032	-0.0393205	-0.127325	-0.404346	-0.0866399	0.0954618	-0.163188	0.277544	0	0.37979	0.0766048
AX747135 /// RP11-863K10.7	-0.0779691	0.0760251	0.0608502	0.0698953	0.0878363	-0.238392	0.00269122	-0.0835381	-0.0761752	0.22501	0.23869	-0.063766	0.146145	-0.0784549	-0.0497866	0	-0.0539727
AX747140 /// TMEM198B	-0.0488892	0.181205	0.0903779	-0.112954	-0.00867128	0.0968813	0.272031	-0.0103159	0.0891819	0.113477	0.0571871	-0.017119	-0.0195857	0.0330415	-0.106525	-0.0115122	0
AX747191	-0.0117365	-0.10802	0	0.0980029	-0.100619	-0.0423856	-0.068475	0.0714649	-0.0817437	0.123831	0.105777	0.0246687	-0.0367792	0.0636158	0.106674	0.0467962	-0.0176421
AX747192 /// RP11-783K16.14	0.0979281	0.00747538	-0.162889	-0.0120353	-0.405094	0	-0.0618219	0.0722128	0.262463	0.141136	0.0648118	0.258052	0.0740815	-0.0090455	-0.0808839	-0.128727	-0.393432
AX747250	-0.0372276	0.0599902	0.0426473	0.0593922	-0.0527766	-0.16259	0.030425	0	-0.074717	0.0290046	0.0796881	-0.0853322	-0.0355081	-0.0450019	0.0476932	-0.0941904	0.10559
AX747261	0.039489	0.117196	-0.045133	-0.0605322	-0.0696898	-0.0658213	-0.0889014	0.0529636	0.171001	0.113234	0.177112	0.138239	-0.0176048	-0.0871822	0.0188756	-0.105815	-0.0903405
AX747405	0.302381	-0.0393207	-0.142706	0.0067279	-0.0793145	0.0986757	-0.0841732	0.0642137	-0.28317	0.013381	-0.0335648	-5.96e-08	-0.1294	0.00620439	0.233383	0.196155	-0.014951
AX747444	-0.0570375	0.0360316	-0.0208564	-0.190624	0.0529633	0.220077	0.0154739	0.00485895	-0.0896305	-0.129848	-0.128204	-0.224039	0	0.0232487	0.0535987	0.103909	-0.217461
AX747507	-0.492108	0.122373	0	-0.526084	0.177579	0.72265	0.276143	-0.281637	-0.326639	-0.502499	-0.557069	-0.319799	-0.728182	0.230654	0.0837996	0.37665	0.230281
AX747517 /// CST6	-0.0512445	0.00190565	0.042721	-0.052964	-0.169655	-0.113141	-0.172721	0.125475	0	-0.0644014	0.0886958	0.0349851	0.168832	-0.122261	0.0831637	0.0585696	-0.10133
AX747544 /// JRK	0	0.223366	0.0418992	0.443443	-0.217572	-0.0567012	-0.34017	-0.0393581	0.212489	-0.00773739	0.379715	0.111982	0.245381	-0.194062	0.17429	-0.111721	-0.260182
AX747630	-0.0940408	0.139417	0.160198	0.140314	-0.111982	-0.0681014	-0.0600279	0.213573	0.159226	-0.070344	0.104656	0	-0.104432	0.00568108	0.0710912	-0.193539	-0.137773
AX747652	-0.217273	0.184569	0.253567	-0.418961	0.0430212	0.5669	0.139156	-0.338562	-0.111496	-0.444116	-0.299653	-0.269115	-0.292439	0.320173	0.208826	0	0.380762
AX747730	-0.0920235	0.0982265	0	-0.210957	-0.0283327	0.203406	0.150779	-0.132316	-0.174739	0.0377502	-0.0601781	0.146742	-0.0882108	0.213124	0.158254	-0.245194	0.0920219
AX747750 /// RP11-532F6.3	-0.0579348	-0.0133065	-0.0251177	0.0886586	0.0632421	-5.96e-08	-0.0477679	0.218881	0.170066	0.00889565	0.115645	-0.0455253	0.0755019	-0.0831269	-0.027061	0.0420865	-0.00388745
AX747826	-0.00855976	0.16887	-0.012858	0.123718	0.288178	0.0400685	0.111384	0.141809	0.0765113	-5.96e-08	-0.132802	-0.00583128	-0.0424605	-0.071241	0.185951	-0.133026	-0.0248557
AX748066 /// RP11-709D24.6	0.155563	-0.00523331	-0.0610745	-0.109665	-0.164161	-0.074605	-0.0177172	0.0952369	0.062046	0.134184	0.233308	0.0292289	0.150181	0.0708671	-5.96e-08	-0.187185	-0.182102
AX748157	0.108767	0.147715	-0.0177169	0	-0.00142049	0.0562902	0.173879	-0.0361066	0.149284	0.170963	0.195557	-0.0203333	0.0173431	-0.0693722	-0.0435071	-0.118261	-0.078268
AX748267	-0.185877	0.179186	-0.0928823	0.226581	-0.125326	0.0528514	0	-0.116056	-0.140874	0.0926209	-0.213124	0.109142	0.00609255	-0.0891819	0.0880232	0.00784968	-0.0639894
AX748273	0.178439	-0.00721356	0.0651856	0.104581	-0.0461235	-0.0507583	0.232112	0.102974	0.242353	-0.0497866	-0.069746	0.0387976	0	-0.0470204	-0.0220525	0.102077	-0.0311723
AX748292	0.180494	0.0319944	-0.0112138	-0.0162597	0.0136796	0.111757	-0.0273981	-0.127382	-0.114898	0.125587	0.0679136	-0.0155868	-0.109217	0.0658579	0.122372	-0.0339389	0
AX748294 /// RP11-1006G14.1	-0.121364	0.0712783	-0.0245757	0.110263	-0.00721384	0.0242577	0.0874997	0.0718012	-0.0546454	0.0389466	-0.165002	-0.21348	-0.0395079	-0.0858182	-0.00941957	0.137772	0.0027841
AX748339	-0.208265	0.148612	0.297074	0.00646642	-0.0786038	-5.96e-08	-0.105553	-0.251511	-0.0465722	-0.535353	-0.411	0.2662	-0.339684	0.0840988	0.426698	0.0613737	0.0604019
AX748417 /// CAMK1	-0.134483	0.0375261	-5.96e-08	-0.0480671	0.0159224	0.156835	0.0624198	-0.0701198	-0.100619	-0.200641	-0.126596	-0.00381278	-0.255249	0.0574865	0.164085	0.0538607	0.0938168
AXDND1	0.0371529	0.0611116	-0.13082	0.0871636	0.798657	-0.129119	-0.0244073	-0.0231738	0.056477	-0.0604389	-0.0263883	0.00741938	0.0027659	-0.0884343	0.0220525	-0.0284442	-0.0854443
AXIN1	-0.267097	-0.0377512	-0.169692	0.260705	0	-0.0998717	-0.0136805	0.146593	0.000598	0.29199	0.0201092	-0.0160351	-0.142369	0.0811834	0.00979227	0.0457125	-0.247662
AXIN2	0.00873687	0.00922261	-0.000196404	0.134567	-0.0807628	-0.0620181	-0.00573735	-0.0837064	0.00661579	0.0146891	0.0953303	-0.0142502	0.0195667	0.0716707	0.00565311	0.0571495	-0.118916
AXL	0.102039	0.330564	-0.0880985	0.319425	0.168533	0.123082	-0.317744	-0.0393586	-0.0328922	-0.114599	0	-0.392648	0.567273	-0.0727363	-0.0440684	0.41754	-0.00667234
AY927499	0	0.120616	-0.13624	0.0525151	-0.0882473	-0.071054	-0.0672416	0.100769	0.15291	0.234018	0.160834	0.0655222	-0.154442	-0.0641766	-0.21376	0.0336019	-0.130334
AY940074	-0.386928	-0.0110072	0.102881	0	0.0404234	0.270966	0.292028	-0.271975	-0.259622	-0.199613	-0.194437	-0.0170812	-0.246988	0.229645	0.492313	0.0722127	0.187802
AZGP1	-0.0359568	-0.0743804	0.101965	-0.0346861	-0.0103907	0.0341625	0.107235	-0.0151753	0.139978	0.139865	0.152798	0.0799871	-0.110188	-0.0257156	0	0.273451	-0.0949383
AZGP1 /// AZGP1P1	0.153097	0.0622707	-0.00134517	-0.220151	-0.0764736	0.141398	0.156312	-0.0322933	0.122373	0.0827532	-0.0151748	0.143902	0.191633	-0.113776	-0.067503	0	-0.108282
AZGP1P1	-0.00732614	-0.00209336	0.0542716	0.0363304	0.000523	0.0286684	0.0278087	0.0210804	-0.123719	0	-0.0483662	-0.0284066	-0.127008	0.0731845	-0.0343871	0.0387225	-0.0784922
AZGP1P1 /// RP4-604G5.3	-0.0889578	-0.0966576	0.185689	0.0116615	-0.0509827	0.0996473	-0.10503	-0.0695586	0.00612975	0.0485153	-0.00470971	0.0657091	-0.0217538	0	0.015474	0.0988249	-0.298569
AZI2	-0.122379	-0.0738199	0.209125	0.132832	0.0127956	-0.13495	0.0687552	-0.107597	-0.117134	-0.292532	-0.161965	-0.152468	-0.0987258	0.0300884	0.171994	0.21148	0.439013
AZIN1	0.177915	-0.0216973	0.125961	-0.0325555	-0.0868456	-0.0877054	-0.248091	0.182569	0.00116796	-0.280123	-0.0477121	0.0607004	0.158648	0.0198846	-0.0191931	-0.0233045	0.142987
AZIN2	0.0602897	-0.0305372	-0.0577104	0.0640273	-0.0904899	-0.129064	-0.150406	0.00885843	-0.0490763	0.029042	0.0135676	-0.0760626	0.014091	0.0320694	0.0490387	0.0735581	-0.074231
AZU1	0.194585	0.10361	-0.207743	-0.0715402	-0.472672	-0.492781	-0.0718393	0.172757	0.289224	0.553257	0.431855	0.275619	0.103684	-0.164983	-0.0286312	-0.203332	0
B2M	-0.114424	0.00554427	0.0161335	-0.0392768	0.0898668	0.247848	0.17267	-0.0451524	-0.132478	-0.163027	-0.264487	-0.0567513	-0.18792	0.0473068	0.0158473	0.0105157	-0.016845
B3GALNT1	0.0553929	-0.144176	0.777582	0.0476186	-0.156598	-0.208091	0.648668	-0.0601026	-0.0849209	-0.103198	0.0523903	0.0714777	0.203992	-0.179448	0.213473	-0.124267	0.338986
B3GALNT2	-0.109286	-0.106478	0.201884	-0.132778	0.119981	-0.085743	-0.239709	0.224852	0.206378	-0.0392738	0.0986104	0.0210902	0.144435	-0.0330554	0.16246	-0.0524119	0.169048
B3GALT1	0.0242578	-0.0589436	-0.0765856	0.247886	-0.024594	0.0179038	0.0751843	-0.0598036	0.0464974	-0.106488	0.214582	-0.0529259	-0.0577851	-0.00732589	-0.121027	0.0701944	-0.0484967
B3GALT2	0.0582149	-0.00665312	0.0542717	0.0632048	-0.0506461	0.00257899	0.0113253	-0.0293224	-0.0165581	0.0371528	-0.0720258	-0.0558414	0.0722875	0.0361064	0.110711	-0.0299017	-0.0248558
B3GALT4	0.115196	-0.0437877	-0.14437	0.0581215	-0.0519734	-0.15392	-0.0679897	0.0834259	0.119981	0.309557	0.0881722	0.127119	0.0100544	0.0667933	-0.0407322	-0.111422	-0.176458
B3GALT5	-0.0537109	0.0330662	0.0764735	0.069073	0.0309981	-0.0538729	0.0283445	-0.103609	-0.0833509	0.0837124	0.00196858	-0.0636781	-0.0497614	0.0172933	-0.0989497	0.0321694	-0.0452513
B3GALT6	0.113303	-0.0434199	-0.0426722	0.03886	-0.177853	-0.162229	-0.0857059	-0.0490016	0.0220398	0.246116	0.124129	0.0662073	0.06845	-0.0867776	-0.0520168	-0.11182	-0.16902
B3GALTL	0.193389	-0.0411711	0.281581	0.447423	0.00753161	-0.162049	-0.111328	0.00396182	0.477232	-0.115309	-0.0116614	0.104133	-0.168104	-0.231645	0.0871828	0.321668	0.270181
B3GAT1	-0.0300511	0.00822301	0.184195	-0.0171936	0.0156984	0.0318456	0.0318451	-0.0837996	-0.202435	0	0.0143528	-0.110935	-0.239438	-0.0590558	0.00108374	0.0106897	-0.0668305
B3GAT2	0.0395637	-0.186363	0.107515	0.0273416	0.0674097	0.0793516	0.0681199	0.0581028	0.0845098	0.013325	0.0442361	0.0105589	-0.125568	-0.00130821	-0.110524	0.0427035	-0.246988
B3GAT3	0.11513	0.0747197	-0.0785484	-0.0674667	-0.18619	-0.152744	-0.0441138	0.136599	0.0218792	0.399699	0.17178	0.119821	0.185395	-0.162759	-0.205317	-0.126984	-0.144467
B3GNT1	0.108843	-0.0691476	-0.0855933	-0.0408345	-0.189726	-0.226767	0.0188379	0.183186	0.162666	0.137062	0.202622	0.174103	0.0649056	-0.101068	-0.116617	-0.191371	-0.0326674
B3GNT2	-0.118242	-0.0275719	0.148873	-0.144282	-0.22136	0.245008	-0.346368	-0.0458181	-0.0821734	-0.0854065	-0.0175546	0.163008	-0.0219588	-0.225228	0.0431582	0.262139	0.270741
B3GNT3	-0.0296774	0.134034	0.0793142	0.101217	0.021305	0.233607	0.122522	-0.0789404	-0.212302	0.000298	-0.0411154	-0.0296779	-0.12028	-0.0374151	-5.96e-08	0.0737824	-0.314604
B3GNT4	-0.134408	0.00538245	0.0270614	0.0254917	0.0948634	0.0152502	-0.179112	-0.016819	0.0623083	0.0231743	0	-0.0449267	-0.0904523	-0.00941944	0.0479927	-0.0420866	-0.145397
B3GNT5	0.117489	-0.182214	0.358895	-0.107085	-0.0396948	-0.183709	-0.351071	0.112455	0.214794	-0.0756265	0.0861417	0.0332531	0.178837	-0.0678023	-0.013381	0.0762866	0.12388
B3GNT6	0.00599911	-0.0370407	0.0119047	-0.0772586	0.00575611	0.00156975	0.000150112	0.0162967	0.0419377	0.0307989	0.109814	-0.046422	0.0336581	0.00635423	-0.0787723	-0.00712016	-0.10931
B3GNT7	-0.0768475	0.0788098	0.0295467	-0.0271824	-0.171216	-0.048525	0.421054	-0.0591586	-0.210536	0.06256	0.0539633	-0.128718	-0.0845378	-0.284281	0.0582337	-0.191689	0.0354709
B3GNT8	0.274497	0.0115117	-0.0617476	-0.249979	-0.41384	-0.168272	-0.208565	0.0992736	0.0212302	0.484258	0.333105	0.158628	0	-0.0813332	0.0338635	-0.259622	-0.214545
B3GNT9	0.168011	0.203594	-5.96e-08	-0.110823	-0.174626	-0.143491	0.101367	0.18969	0.120654	0.172197	-0.0558036	0.0307617	0.183859	-0.120503	-0.0984136	-0.084584	-0.0435439
B3GNTL1	0.043582	-0.0393955	0.0150631	-0.0458989	-0.0667555	-0.147341	0.148743	-0.162478	0.0983768	0.0299767	0.100545	-0.00199959	0.0783427	-0.154517	-0.0207069	-0.452413	-0.102114
B4GALNT1	0.0566076	-0.115141	-0.0943214	0.230561	0.109421	-0.0913874	0.0479737	-0.0144841	-0.168721	0.00261628	0.0459553	-0.132857	0.0772022	0.179242	0.0461793	0.156591	-0.322023
B4GALNT2	0.115571	-0.00784924	-0.035583	0.199968	-0.0333405	0	0.172533	-0.0765114	0.0728111	0.174402	0.0402926	-0.0560655	-0.077745	0.0576357	-0.00485895	0.0784172	-0.180606
B4GALNT3	0.0377259	0.117215	-0.0395452	0.0320198	-0.0823668	-0.0193614	0.103634	-0.0502098	0.0642012	0.0199095	0.000597637	-0.035982	0.0198347	-0.0189629	0.00991727	0.0107397	-0.053898
B4GALNT4	0.0452264	0.109403	0.077539	-0.0829024	-0.287804	-0.117607	-0.0531876	0.103142	0.199538	0.247474	0.170403	0.0400682	0.0765671	-0.0726988	-0.167879	-0.386798	-0.153359
B4GALT1	0.0683285	-0.178401	-0.0182369	-0.146431	0.0794483	-0.0121009	-0.156122	0.0142562	-0.0272199	0.234769	0.333298	0.00120861	0.0266842	-0.0548636	0.0446284	-0.100034	-0.0711694
B4GALT2	-0.00362588	-0.011363	-0.156461	0.0592423	0.0823411	-0.0594301	0	-0.00994298	-0.0198106	0.251249	0.0775566	0.214769	0.00650313	-0.0948267	0.090602	0.175859	-0.0889959
B4GALT3	0.117626	0.0150442	-0.0328358	-0.0390775	-0.11871	-0.189399	0.0490575	-0.052309	0.123345	0.245867	0.256295	0.165674	0.226543	-0.00119591	-0.0471883	-0.166067	-0.0854627
B4GALT4	0.0907888	-0.135642	-2.98e-08	-0.0239217	-0.234505	-0.20849	-0.101965	0.110001	0.0102599	0.105011	0.0448896	0.0626438	0.0359566	-0.0265941	-0.00650402	-0.0723626	-0.00351375
B4GALT5	0.295261	-0.385779	-0.120056	0.0723615	0.0266123	-0.131101	-0.270125	-0.013381	-0.151499	0.209835	0.299391	0.0423112	-0.132914	-0.320285	-0.0798383	0.0796695	0.109272
B4GALT6	-0.0325275	-0.239382	-0.0575424	0.29812	0.0238184	-0.0159509	-0.095611	0.249857	0.0234353	-0.178149	0.015773	0.0943864	-0.248446	0.128942	0.00587736	0.0622233	0.10104
B4GALT7	0.172402	0.00828335	-0.000705502	0.00327492	-0.0796416	-0.189301	0.023323	0.0731144	-0.017876	0.352906	0.173715	0.188035	0.205985	-0.00846126	-0.0843649	-0.0648029	-0.184041
B9D1	0.0152374	-0.0515558	-0.0137053	-0.0614106	-0.0975048	-0.101292	-0.0676654	0.105653	-0.012646	0.166391	0.0658088	0.117364	0.0152497	-0.136452	0.00956849	0.0123094	-0.135006
B9D2	0.209088	0	-0.0805106	-0.0624948	-0.080286	-0.190624	-0.060028	0.109515	0.26777	0.314865	0.250576	0.199781	0.104208	-0.0604763	-0.0203333	-0.033341	0.00941893
BAALC	-0.00753162	-0.096377	-0.0898361	-0.0790152	0.124503	-0.0223702	0.0254351	0.0335273	0.056645	-0.0434508	-0.00300887	-0.00272872	0.0336208	0.0565517	0.00405551	0.00588683	0.0302755
BAALCOS	-0.0328548	0.0223701	0.0125585	0.148424	-0.0378631	-0.0378634	-0.0927515	-0.0729604	-0.0557296	0.0971432	-0.04119	-0.018913	-0.0577107	0.0194358	-0.0364053	0.122036	-0.0642888
BAAT	0.0176417	-0.0844726	-0.189054	0	-0.0646624	-0.178738	-0.0655599	0.258276	0.115084	0.311053	0.155901	0.214844	0.112132	-0.0740819	0.00201844	-0.132689	-0.133063
BABAM1	0.290272	-0.0835	-0.140912	-0.0100917	-0.0366288	-0.159824	-0.239886	0	0.134259	0.308212	0.314418	0.13867	0.293935	-0.0576352	-0.113401	0.176271	0.0410404
BACE1	0.0704652	0.247857	0.308516	0.107637	-0.316697	-0.0910699	-0.252983	-0.204299	-0.144323	0.209789	-0.0146896	-0.0158061	-0.187643	0.0941665	0.106352	-0.0384987	-0.0654243
BACE2	0.0477681	0.183883	-0.0937793	0.0992363	-0.111359	-0.157918	-0.161357	-0.00924454	0.034088	0.221061	0.177592	-0.0172308	-0.0598781	-0.0531626	0.164485	0.0965453	-0.169281
BACH1	-0.0489892	0.00750051	0.144724	0.0929945	0.031185	0.0951374	0.192667	-0.126721	-0.028357	-0.361662	-0.0951624	-0.12033	-0.0455503	0.0360068	-0.0413893	0.0694968	-0.0423608
BACH1 /// GRIK1-AS2	0.258631	-0.244204	0.13396	-0.227104	-0.164291	-0.00639152	-0.122373	0.0818933	0.142239	-0.1294	0.037433	0.211555	0.236261	-0.0973863	-0.0103535	0.0454507	0.118168
BACH1 /// GRIK1-AS2 /// LINC00189	-0.054421	0.0631675	-0.0752776	0	-0.0837994	0.0115869	-0.0379751	0.0525524	0.0327424	0.122597	0.000187	-0.0331161	0.0903033	-0.0937418	-0.0217534	0.108095	-0.0421613
BACH2	-0.082884	-0.103441	-0.168907	0.369959	0.279226	0.301503	-0.0108956	0.242017	0.37779	-0.122429	-2.98e-08	-0.232748	-0.224543	0.256856	0.252894	-0.327406	-0.12811
BAD	0.237917	-0.0872084	-0.0384861	-0.145266	-0.0740057	-0.140023	-0.0534391	0.153241	0.147393	0.344989	0.266355	0.20307	0.190831	-0.0443775	-0.0423847	0.0403304	0.0505261
BAG1	0.111907	-0.0627375	-0.0822238	-0.152007	-0.136271	-0.234274	-0.332551	0.0640459	0.196685	0.299921	0.106756	0.122803	0.199407	0.0375142	-0.104264	0.149634	0.104126
BAG2	-0.0826782	-0.209698	0.00279088	0.144102	-0.107883	-0.17034	-0.483187	0.142868	0.12456	-0.122634	0.0290357	0.121999	-0.033826	-0.0440363	0.0248682	0.170041	0.215081
BAG3	0.0366298	-0.056776	-0.38689	-0.24897	-0.330825	-0.117065	-0.405842	0.192268	0.0819683	0.221048	0.0926199	0	-0.0451135	0.221161	-0.230355	0.111122	0.0535612
BAG4	0.16517	-0.0618094	0.122958	-0.424991	-0.17637	-0.113029	-0.211131	0.0953616	0.193203	0.00625454	-0.0100049	0.0855689	0.268767	-0.061149	-0.440415	0.0797881	0.1787
BAG5	-0.0780432	0.207992	0.375522	-0.702149	-0.0902658	0.0418626	-0.0558913	0.1029	0.0624697	-0.00330155	-0.125512	0.0203457	0.133561	-0.0452386	-0.108431	0.0784235	0.440129
BAG6	-0.0136518	0.0439185	-0.0943305	0.0449932	-0.0502907	-0.132707	-0.0355546	-0.0412174	-0.0182582	0.320715	0.113309	0.038013	-0.00534461	0.0497212	0.0663354	0.0260896	-0.122513
BAGE	-0.0237346	-0.0285562	0.0683908	0.00219593	-0.056617	0.0625134	-0.000243054	-0.0315744	0.0659706	-0.00312096	0.0384985	-0.0426848	0.0330414	0.0168011	0.0094378	0.118579	-0.0561406
BAGE2 /// BAGE3 /// BAGE5 /// KMT2C	-0.0537862	-0.153471	0.0756137	-0.191035	0.136539	0.164871	-0.131568	0.128802	-0.242839	0	0.0793891	-0.0922469	-0.041825	0.0833514	-0.121925	0.0216415	0.10701
BAGE2 /// BAGE4	-0.086715	-0.0183895	0.113926	0.0658214	0.158629	0.157582	-0.102712	-0.0064289	-0.124092	-0.225011	0.0252672	0	-0.217684	-0.225721	0.00605534	0.30369	0.159227
BAHCC1	0.125188	-0.00441074	0.0591183	-0.000834834	-0.0625197	-0.0741191	0.0176545	-0.0277464	0.050185	0.112941	0.0349227	0.0417752	0.0648119	-0.0688738	-0.0234979	0.0360813	-0.0938295
BAHD1	-0.163188	0.110487	0.00687744	0.12185	-0.15519	0	0.0479551	0.051095	-0.122672	0.309857	0.108768	0.0414142	-0.0974798	-0.130521	-0.0306491	-0.173281	-0.133511
BAI1	0.0301629	0.0250797	-0.0574494	-0.0013084	0	-0.144762	-0.0664196	0.0800991	0.00683979	0.207107	0.0835381	0.0692596	0.0207815	-0.073596	-0.0345745	-0.253305	-0.189615
BAI2	-0.0555425	-0.082828	-0.0864909	-0.0830524	-0.151976	-0.0106156	0.0274346	0.189763	0.141809	0.138071	0.0914991	0.151041	0	0.00732546	-0.0717645	0.0479174	-0.212826
BAI3	0.089126	-0.0110636	-0.0894622	-0.00016805	-0.00629778	-0.0429648	-0.00960589	-0.0316398	-0.0317144	0.00390599	0.0114937	-0.126428	0.0895186	0.012727	-0.0478988	0.129045	-0.0810896
BAIAP2	0.0393958	0.0261083	-0.218198	-0.00647531	-0.176401	-0.103152	-0.254529	0.16602	0.056281	0.239205	0.0388353	-0.0273972	0.0582993	0.0776605	0.143099	0.0786792	-0.262135
BAIAP2-AS1	0.0609398	-0.00130089	0.00142391	-0.0843304	-0.216354	-0.122612	-0.0330638	0.0272405	0.09277	0.300168	0.123397	0.129893	-0.0412869	0.132024	0.116811	-0.187177	-0.0930019
BAIAP2L1	0.0500108	-0.00119613	0.0302008	0.0824044	0.037888	-0.0157606	-0.074069	-0.0187509	-0.112767	0.0231115	0.105827	-0.0890949	-0.0269364	-0.0723498	0.0362808	-0.0172433	-0.0648618
BAIAP2L2	0.0909016	-0.0375637	-0.0428717	0.0513936	0.0484407	-0.014839	-0.0776134	0.0113253	0.0547199	0.145435	-0.0113254	0.0327053	0.147266	-0.0615228	0.0613735	0.00205581	-0.0130073
BAIAP3	0.0621581	0.0567762	-0.0376012	-0.0450395	-0.109814	0.035471	0.0956106	-0.00411152	-0.01226	-0.118635	0.0885839	0.0244446	-0.103909	-0.0141287	0.0569815	-0.0810337	-0.152312
BAK1	0.098526	0.0689601	-0.137473	0	-0.0599537	-0.096098	-0.294047	0.0347605	-0.0456753	0.487884	0.261565	0.0470943	0.124334	-0.253268	-0.133773	0.108729	-0.14637
BAMBI	-0.0851448	-0.242428	0.098676	-0.0903776	-0.1217	0	0.230244	-0.171337	-0.208564	0.103123	0.274274	-0.366408	0.170888	0.0458994	0.267882	0.177692	-0.431407
BANCR	-0.0318827	0.0399935	-0.057748	0.0618589	-0.0306868	-0.0667932	0.126073	-0.275956	-0.0270986	0.0282197	-0.0441425	0.0409279	0	0.0808468	-0.0274722	0.0125213	0.0690356
BANF1	0.193034	0.0173425	-5.96e-08	-0.302513	-0.166012	-0.0871077	-0.255417	0.111813	0.202902	0.394235	0.293429	0.166347	0.286888	-0.146388	-0.316716	-0.175822	-0.0673352
BANF2	-0.0624945	-0.01054	-0.0609994	0.0307994	0.0554681	-0.0503091	0.155938	0.192567	-0.143229	0.36084	-0.0400684	0.0643637	0	0.0920603	0.0379757	-0.0280325	-0.239513
BANK1	-0.157694	0.080224	0.113166	0.133897	0.15661	0.108194	0.313694	-0.0305807	-0.0620211	-0.11045	-0.0530258	-0.171848	-0.118211	-0.0532998	0.189826	-0.0854443	-0.103759
BANP	0.300949	-0.127194	-0.211903	0.237837	-0.0198468	-0.126309	0.265179	-0.0763491	0.156561	-0.0634227	0.186369	0.233844	0.134969	-0.0495246	-0.199264	-0.205823	-0.0433325
BAP1	-0.0306119	0.116281	-0.0646529	0.0510852	-0.0490761	-0.0169692	-0.118635	-0.136819	-0.108926	0.260033	0.158778	0.0170441	0.0484032	0.00661568	-0.0435257	-0.00777435	-0.0606353
BARD1	-0.206914	0.0193675	0.371797	-0.140812	0.0561528	0.0509636	0.184487	-0.173729	0.0817315	-0.335946	-0.0668056	-0.051126	-0.0387042	-0.0892568	0.230305	-0.0527829	0.450196
BARHL1	0.0343866	-0.11572	-0.0822301	0.0198097	-0.00590605	-0.0349855	-0.059206	0	0.0837994	0.105403	0.136127	0.0124083	0.0576354	0.101666	-0.027884	-0.0945644	-0.178887
BARX1	0.0426845	0.135193	-0.0989747	-0.0903032	-0.127082	-0.0621207	-5.96e-08	0.0891818	0.21133	0.212938	0.0994233	0.0843972	0.194249	-0.132016	-0.0284815	-0.329517	-0.027547
BARX1-AS1	-0.142818	0.0333407	-0.0509822	0.0765488	0.0378258	0	-0.0760996	0.100993	-0.151191	-0.105852	0.0218289	0.000411	0.0299018	-0.075726	-0.0142033	0.0433574	-0.191072
BARX2	-0.00456006	0.0628681	0.0971804	0.0343494	-0.00478415	0.0971804	0.106637	0.0242576	0.128017	0	0.0310229	-0.0784171	-0.0535241	-0.00508311	-0.0962088	-0.0395823	-0.358896
BASP1	0.120355	0.0343873	-0.139818	0.0452735	-0.105628	-0.146145	0.0904627	0.036191	0.013391	0.317959	0.00286887	0.322743	-0.0287059	-0.00119597	-0.068886	-2.98e-08	0.185522
BATF	0.29827	-0.117962	0.103871	0.0225754	0.0340876	-0.0258651	-0.156274	-0.0195861	0.0444039	0.203145	0.16061	0.0732965	-0.0627938	0	-0.0609245	-0.3272	-0.198398
BATF2	0.55935	-0.0385356	0.192063	0.543315	0.744404	0.326078	0	-0.0628867	-0.0754642	-0.107795	0.0448532	0.168496	-0.0429084	0.0681763	-0.053038	-0.0281071	-0.041563
BATF3	0.265715	-0.124391	0.222955	0.0653353	-0.00822298	-0.0693716	-0.0294528	-0.292401	0.141585	0.0411153	0.0512819	0	0.26508	-0.165356	-0.10944	0.101218	-0.479175
BAX	0.107385	-0.0543838	0.1046	-1.09952	-0.503022	-0.130745	-0.189558	0.161806	0.426567	0.544828	0.251231	0.658417	0.103292	-0.279768	-0.297447	-0.229552	-0.0544958
BAZ1A	-0.55707	-0.153246	0.384948	-0.608575	0.408084	0.335534	0.233084	-0.57359	-0.595942	-0.988514	-0.773072	-0.657819	-0.947735	0.179952	0.174177	0.070755	0.137623
BAZ1B	0.0040742	0.063887	0.0313969	0.0600094	0.130334	0.0244449	0.0413297	-0.0367978	7.49e-05	-0.0533464	-0.0187071	-0.0138107	-0.00456917	0.0374987	-0.129082	-0.0471511	-0.0636625
BAZ2A	-0.0293599	0.120569	0.020473	-0.0968628	0.0856032	0.116981	0.228851	-0.0817906	0.0434417	0.142622	-0.0113254	0.00197161	-0.00261647	-0.0343686	-0.0367882	-0.0371155	-0.0680728
BAZ2B	-0.536512	-0.18442	0	0.217348	0.348317	0.15205	0.276814	-0.287992	-0.463963	-0.928375	-0.343534	-0.261043	-0.389097	0.150069	0.143789	0.0515799	0.27005
BBC3 /// MIR3190 /// MIR3191	0.0406293	0.0861922	-0.156984	-0.29143	-0.111085	-0.0359936	0	0.0941906	0.119457	0.145584	0.220674	0.168198	0.128989	-0.0113258	-0.174925	-0.188567	-0.170589
BBIP1	0.014881	-0.0212396	0.0867431	-0.0687926	0.0112414	0.178747	0.478825	-0.0806367	-0.000971893	-0.236569	-0.184919	-0.0908684	-0.0305931	0.203369	0.1014	-0.112337	0.152826
BBIP1 /// LOC100130175	-0.129624	0.0417129	-0.0231366	0.0855003	0.0524029	0.112823	0.0442545	-0.0647746	0.061747	0.00590567	-0.0622891	-0.146556	-0.0200717	-0.0396759	0.0456	0.00601769	-0.174477
BBOX1	-0.0426102	0	-0.0814075	-0.124092	0.0429089	0.0519543	0.0350596	-0.180232	-0.0363307	-0.0281076	0.0201084	-0.14293	0.0853694	0.214246	0.0660828	0.0355083	-0.237943
BBS1	0.00475933	-0.0436443	-0.124566	-0.0186885	-0.0815695	-0.115284	0.114599	0.0327923	-0.00877094	0.152698	0.186886	0.124366	0.0706926	-0.0369161	-0.0204453	0.0297771	-0.138919
BBS10	-0.0167447	-0.00508317	0.274423	0.0651111	0.140763	0.263883	-0.098302	-0.227627	0.121625	-0.597661	-0.260519	-0.313819	0.398964	-0.0764733	0	0.147939	0.197127
BBS12	0.0201466	-0.690917	-0.376799	-0.0339756	0.160068	-0.290346	-0.0841735	-0.00384975	0.278647	-0.20393	0.0838368	0.0925457	0.162516	0.259547	-0.260201	0.136016	0
BBS2	0.155639	-0.196903	-0.33318	0.0569631	0.0291538	-0.187036	0	0.0485907	0.0596534	-0.0420121	-0.256408	0.0684748	0.0469457	-0.136128	0.0689241	-0.00119585	-0.0716142
BBS4	0.213442	-0.366708	-0.238018	0.0741376	-0.238467	-0.33333	-0.557574	0.160684	0.112393	-0.0201843	0.0176794	0.129399	0.223983	-0.150668	-0.35157	0.0486461	0.0402741
BBS5	0.125513	-0.288701	-0.21761	-0.662585	-0.285562	-0.248409	-0.775726	0.501826	0.214694	0.383714	0.186811	0.372202	0.494463	-0.304213	-0.172234	0.0576358	0
BBS7	-0.111888	-0.340954	0.145696	0.183073	-0.110561	-0.085033	-0.0683999	0.0354335	0.0263698	-0.530046	-0.0472071	0.0388351	-0.0396943	-0.0291167	0.207107	0.159601	0.395862
BBS9	0.0216993	-0.056731	-0.0508274	0.0369959	-0.0483437	-0.0646401	-0.00951255	0.0293223	0.0717624	-0.0674863	0.151086	0.0818858	0.0792003	0.0276964	-0.178392	0.00499733	-0.080574
BBX	-0.405222	0.129894	0.417551	-0.540057	0.253062	0.565063	0.703171	-0.148524	-0.169078	-0.711525	-0.37311	-0.255177	-0.66671	0.263245	-0.0447243	0.129544	0.520338
BC005081 /// RP11-284F21.10	-0.0796507	0.0194169	-0.289131	-0.162703	-0.0654476	-0.0371159	0.128166	0.248857	0.00235474	0.400907	0.0898173	0.156947	-0.111122	-0.183522	-0.135549	-0.0724368	0.10346
BC010186	0.0284813	-0.140089	-0.190325	0.0634664	0.0365922	-0.136726	-0.493715	-0.100358	-0.176121	0.0896304	0	-0.129849	0.14151	0.0540469	-0.158106	0.13852	0.00396181
BC012193	-0.130147	0.115271	0.199743	0	0.0296023	0.0996847	0.181952	-0.0827531	-0.158031	0.153396	-0.087799	-0.130073	-0.0519172	0.125886	-0.0979281	0.0438805	-0.150556
BC015159	0.0852944	-0.0254913	0.0287801	0.0289299	-0.200716	-5.96e-08	-0.113477	-0.0670548	-0.085893	0.125811	-0.193016	0.0216786	0.00859656	-0.408907	0.0205571	0.000523	-0.100545
BC015774 /// SEPT7P2	-0.0598406	0.090677	-0.08066	0.0413204	-0.0292289	0.0737451	0.157545	0.0488145	0.0105779	-0.0540848	-0.0555798	-0.0722126	-0.0176795	0.0145023	0.0907518	0.0236221	-0.122747
BC016361	0.118859	-0.017044	-0.0252672	0.0367043	-0.100171	-0.0554679	0.0601771	-0.124391	-0.162591	0.114524	0.248558	0.0846966	0.0299764	-0.0375266	0.0186887	0	-0.0411148
BC016656 /// RP11-168O16.1	-0.0345738	0.0595232	-0.105216	-0.0227436	-0.0627937	-0.103441	0.0298271	0.0527768	-0.0729601	0.101554	0.0300889	-0.0270236	-0.005868	0.0530197	-0.0730723	-0.0135679	-0.174514
BC016972 /// RP11-443B7.1	0.0729976	-0.0328917	-0.138669	0.0381251	0	-0.135754	-0.0555427	0.0747543	0.206546	0.171636	-0.139193	0.0119605	0.159825	-0.0549819	-0.201762	0.0331909	-0.0550194
BC017209	-0.118037	-0.0084471	0.000972	0.0293035	0.0771465	-0.0285563	0.0616722	-0.0758008	0.0474689	-0.0136799	0.000673	-0.0866403	-0.200716	0	0.0111385	0.0747543	-0.223142
BC017398 /// CTD-2314B22.3 /// DQ786293 /// DUXAP10 /// LL22NC03-N64E9.1	0.193875	0	0.147584	-0.12996	0.434192	0.871841	-0.015063	-0.00773703	-0.234616	-0.282217	-0.322229	0.228468	-0.148892	0.0193987	-0.134651	0.0683628	0.285375
BC017988 /// RP11-308N19.1	0.0223515	0.017642	0.0508328	-0.0589812	-0.034686	-0.0164455	-0.0491509	-0.0807347	0.0320698	0.0722128	-0.021305	-0.176869	-0.0559163	0.0334899	0	0.193501	0.225609
BC019672 /// USP32P2	0	-0.144164	-0.113066	-0.158741	-0.111646	-0.00811078	-0.0683629	0.256818	0.238877	0.302269	0.200454	0.144388	0.116281	0.0171558	0.0760994	-0.011101	-0.10873
BC021061	0.0748292	0.00568108	0.0365549	-0.0161097	0.0516176	0.0319948	-0.30739	-0.256557	-0.00276584	0.197987	0	-0.107871	-0.0445538	-0.0287058	0.011363	-0.0741565	0.0983019
BC022047	-0.354821	-0.0319195	0	-0.0239214	0.286683	0.474578	0.481119	0.203332	0.0840988	-0.444825	-0.0346112	-0.0847713	-0.0858177	0.103012	0.153172	-0.0900042	0.471999
BC022568 /// CTC-265F19.1	-0.122822	0.0976286	0.0937419	0.0137548	0.0787911	0.0337135	0.17485	-0.0758388	-0.101517	0	-0.0772214	-0.196006	-0.130147	-0.109628	0.0389463	0.0461974	-0.233533
BC022892	-0.357475	-0.228935	0.267098	-0.445312	0.00456007	0.704821	0.0562527	0.0325931	-0.113477	-0.684451	-0.56133	0	-0.202061	0.42767	0.0872384	-0.0584578	0.284963
BC023201	0.0276222	-0.00994202	0.0412645	0.0620466	-0.032742	-0.210844	0.0381251	0.00736332	0	0.0337891	-0.183746	0.0225759	-0.106226	-0.077333	0.0203333	-0.00661518	-0.22886
BC024027 /// RP11-268G12.1	0.0679515	-0.085145	-0.061523	0.103385	0.170066	-0.0992737	-0.0385729	-0.0142031	-0.106599	0.132465	0.0856685	-0.0289298	0.175972	-0.0290046	0.0559911	-5.96e-08	0.00672814
BC024169	-0.0100175	-0.0766235	0	0.26478	-0.133026	0.0889573	-0.27091	0.0609994	0.00822254	0.0642881	-0.039022	-0.17044	-0.186587	0.054944	0.000897	0.262387	-0.00859691
BC027448	-0.0745112	0.159657	-0.00128956	0.0784735	-0.0345176	0.0857997	0.159096	-0.0635411	-0.0776698	-0.175916	-0.0389657	-0.129923	-0.211312	0.0215108	0.120336	0.119887	-0.0967133
BC027619 /// RP11-236J17.3	-0.128354	0.10503	0.0725865	0.248633	0.100395	0.194959	-0.0565142	-5.96e-08	-0.00426096	-0.0278459	0.0934429	-0.12783	-0.0559163	0.070531	-0.0883224	0.0697083	-0.176495
BC028044	-5.96e-08	-0.0177915	7.46e-05	-0.0172308	0.0994608	0.313968	0.101591	-0.132427	-0.0984889	0.0615976	-0.0334523	0.111309	-0.15889	0.000112	0.0168946	-0.135567	-0.219404
BC028670	0.0212676	-0.148724	0.0475434	0.291916	-0.0260146	-0.0307243	-5.96e-08	0.00343875	0.0642137	0.139866	-0.00313977	-0.0284813	0.209013	-0.205799	-0.137249	0.161843	-0.173355
BC030116 /// RP11-716O23.1	-0.0372274	0.000224	0.0168197	0.0269863	-0.0920225	-0.073633	-0.116916	-0.0186885	0.0912003	0.412196	0.0976293	0.0343871	-0.00299006	0.0133064	-0.112131	0	-0.0991986
BC030152	0.0485525	-0.108543	-0.227552	0.136352	-0.00239229	-0.0765485	0.0657464	0.134483	0.143678	0.424007	0.0843226	0.229645	-0.0454511	0	-0.0695215	-0.212003	-0.07909
BC031255 /// RP11-260O18.1	0.116168	-0.0214174	0.0377505	0.129923	0.0180905	0.184269	-0.139118	0.0663068	-0.10731	-0.00979304	0.158778	-0.054496	-0.0753524	-0.0438811	0.0393207	-0.0181654	0
BC031864 /// LOC100507330 /// RP11-588H23.3	0.00919489	-0.0402178	-0.162441	0.0607751	0.11116	-0.0852201	-0.0830523	-0.00366297	0.0245941	-0.0458247	0.0593545	0	0.0455254	0.148312	-0.14749	0.174626	-0.102937
BC031952 /// RP11-540O11.1	0.00807343	-0.0768476	-0.050908	0.100246	0.00687697	0.0175672	0	-0.116505	-0.0140538	-0.0324435	0.0116616	-0.0398439	0.0294533	0.0419371	0.0604015	-0.0294532	-0.159414
BC032026 /// RP11-526I2.1	0.0765481	-0.169169	0.0330417	0	-0.088808	-0.128091	0.0335274	-0.100245	-0.00224258	0.0201838	0.0463477	0.0067279	0.0606261	-0.0976291	-0.14764	0.0894063	-0.120504
BC032415	0.00411153	-0.0208006	-0.121102	0.537409	0.014203	-0.0449274	0.101741	0.00926957	-0.0276779	0.0690357	-0.0858927	0.114411	-0.0627189	0.147453	0.0169315	-0.118131	-0.0346861
BC032899 /// RP11-396C23.2	0.0641576	0.00312034	-0.0267062	-0.0128205	0.0499356	-0.0795387	-0.051207	0.0607186	0.0459923	0.0672597	-0.0136988	-0.0611118	0.0419371	-0.065373	-0.00986778	-0.0202027	-0.0949754
BC032916 /// RP11-400D2.2	0.116093	0.0435071	0.0264631	0.109889	0.0510572	-0.09875	-0.0475437	-0.0159225	-0.0115868	0.182625	0.024968	0	-0.0804357	-0.0711662	-0.00710148	0.0622704	-0.00672787
BC033164	-0.246988	0.117289	-0.0580094	-0.257005	0.165356	0.126932	0	-0.176121	-0.048142	-0.271807	-0.399787	0.0340877	-0.339535	0.153619	0.399039	0.115495	0.376313
BC033241	0.163039	0	-0.111608	0.074754	-0.101666	-0.0760253	-0.115271	-0.0338638	0.0740068	0.0441048	0.0382368	-0.00627959	0.00784909	0.00882085	0.130969	-0.000598	-0.0621957
BC033323 /// CEP290	-0.0434328	-0.0230246	0.209087	0.0364051	0.0235476	-0.065784	-0.00822304	0	0.0684	-0.151752	0.0158849	0.11086	-0.106151	0.0782676	0.0201086	-0.0559913	-0.0275097
BC033528 /// U73166.2	-0.092546	0.015998	0.0345364	0.0808844	0.16872	0.128801	-0.0730353	0.000972	-0.0607005	0.0379005	-0.0841737	-0.0952368	-0.0799127	-0.00747589	0.0641388	0	-0.00867122
BC034319 /// RP11-11N9.4	0	-0.00527052	-0.0617097	-0.0262766	-0.184307	-0.238429	0.0874996	-0.289973	0.38932	0.0935546	-0.292252	0.306007	0.431931	-0.523356	0.35755	0.524925	0.176046
BC034416	0.106114	-0.127456	-0.0196605	0.101516	-0.0730351	0.0285938	-0.0464225	0.0551683	-0.103535	-0.00115855	0.00598022	-0.117439	0	0.338862	0.0793888	0.21974	-0.017119
BC034423 /// RP11-966I7.2	-0.13082	0.027883	-0.0636163	0.0290046	-0.0172686	0.188007	0.0187631	0	-0.0664568	0.0136051	-0.021903	-0.0976296	-0.0748295	0.143902	0.131119	0.136651	-0.23757
BC034444	-0.105254	-0.032518	-0.0195856	0.0166702	-0.0777445	0.0165953	-0.134109	-0.00321445	-0.201314	0.1217	0	0.083949	-0.0615976	0.00784921	0.023473	0.0694095	0.00321431
BC034456 /// RP11-229P13.25	0.144276	-0.0609627	0.0402923	0.0550191	-0.0768478	-0.113814	0.0394702	0.056066	-0.157657	-0.0657094	0.0411145	0.0890322	-0.0292292	0.0657087	-0.00751282	0	-0.137847
BC034578 /// RP11-411B10.2	-0.0839491	-0.00732565	0.18098	0.326901	0.235626	0.0589065	0.069522	-0.00695184	0.0282574	0.188381	0	-0.0629058	-0.263434	-0.0208564	-0.125662	0.324285	-0.0156235
BC034636 /// CTB-113P19.4	-0.0722126	0.0609995	0	-0.00687747	-0.0255661	0.128279	0.0884343	0.114972	-0.0944894	0.0115869	-0.0243699	0.226281	-0.0932934	0.0467213	0.0914246	-0.11572	-0.0265378
BC034788	-0.0380125	0.0273601	0	0.0990496	-0.0658958	-0.130783	0.124877	0.00086	0.0182028	0.0177541	-0.151004	-0.110823	-0.0149508	-0.0596541	0.026351	0.0795385	-0.0516925
BC035096 /// RP11-433J8.1	0.173355	-0.100918	0.142557	0.146817	-0.0375265	-0.0157735	0.00470958	-0.172234	-0.217909	0.0769222	0	-0.17186	0.0103159	-0.0363307	0.209686	-0.215591	0.0837996
BC035247 /// RP11-18H7.1	0.0968817	0.09434	0	-0.153994	-0.0333403	0.10361	0.141323	-0.0206322	-0.0124466	0.0534868	0.0984888	0.142781	0.0868646	-0.0393207	-0.0753524	-0.245942	-0.0278087
BC035400	0.223628	0	-0.161918	0.161918	-0.0117367	0.0786414	-0.172384	0.034312	-0.01981	-0.0279584	-0.0540479	0.00597974	-0.00485925	-0.0945647	0.216413	0.35127	0.00777386
BC036055 /// PREX2	0	0.0828278	-0.0790901	-0.0299767	-0.115869	0.0835004	0.0419371	-0.0533745	0.0316209	-0.114449	0.013381	0.109964	0.00343875	-0.0619714	-0.0949381	-0.184868	0.00156971
BC036209	-0.073035	0.00351359	0	-0.122448	-0.112991	0.0661575	0.0245943	-0.0562899	0.198622	-0.00784918	0.135231	0.0345738	-0.0698204	-0.0206321	-0.0157731	0.037153	0.0762868
BC036261 /// GS1-18A18.2	0.0124093	-0.089107	-0.095386	0.151602	0.0243703	-0.0210809	-0.118785	-0.0676527	0.0361815	0	0.00777493	0.183148	-0.0143522	-0.0260143	0.0395451	0.0367789	-0.0263132
BC036308 /// RP1-117O3.2	-0.0883595	0.0383491	0	-0.0973301	0.028033	-0.122074	0.0510948	-0.015175	0.0457497	0.15975	0.121102	-0.0368538	0.0340882	0.0929944	-0.0148015	-0.0137548	-0.0629432
BC036309 /// RP11-298H24.1	0.120654	0.0374145	0.216526	-0.0176046	0	-0.0602148	0.271919	-0.0264258	-0.0592053	-0.0279207	0.0981149	-0.0669425	0.00773719	-0.0979655	0.0562527	-0.0806228	0.0743432
BC036311	0.0158106	0.026762	0.00616731	0.00302774	0	0.0868272	-0.0206695	-0.203743	-0.0229121	-0.101329	-0.0301633	0.00818553	-0.0186886	0.215704	-0.0915365	0.179747	-0.0324806
BC036778 /// NCOA3	0.0168199	0.176645	-0.0875373	-5.96e-08	0.021305	0.191147	0.0842483	0.0826036	0.0737826	-0.0955732	-0.148313	-0.0338638	-0.27248	0.0905275	-0.0779686	-0.100208	-0.109216
BC036830 /// OVAAL /// RP11-522D2.1	-0.145547	0.0740068	-0.00710178	-0.326415	-0.0291544	0.0526269	0.228449	0.0173431	-0.090154	-0.00912026	0.00515786	-0.229047	-0.320547	0.0327425	0.0014202	-5.96e-08	0.00612975
BC037214 /// RP11-58G13.1	-0.158404	-0.066905	0.138968	-0.0351346	-0.0151756	0.211704	0.105628	0.0840986	0.0443289	0.139566	0	0	-0.214321	-0.0230992	-0.0812581	0.174701	-0.0998721
BC037833 /// RP11-492E3.2	0.0727739	0.0808472	-0.0197721	0.29584	0.0274353	0	0.0812206	-0.0423479	-0.0892935	-0.01682	-0.0984888	-0.00541877	-0.0687733	0.135568	0.121215	0.108245	-0.156087
BC037861 /// CTD-2036P10.3	0.243213	-0.198286	-0.099124	-0.201911	0.0899296	0	0.0260148	-0.0838742	0.0730347	-0.148836	0.0640645	-0.204902	0.0380499	0.0832016	-0.00680258	0.045675	-0.0562897
BC037892 /// RP11-1129I3.1	0.00897055	0.106936	0	-0.00612996	-0.0217535	0.177018	0.00426099	0.0797629	-0.00343872	0.0263136	0.0439556	-0.0322938	-0.0194361	-0.0197353	-0.0181653	-0.00919479	0.0968817
BC037970 /// RP11-94M14.2	-0.124616	-0.0182027	0.0622702	-0.221871	0	0.122149	0.0642137	0.0135305	-0.0980777	0.000972	0.0193613	-0.161544	-0.134633	-0.0746796	0.0699701	0.023099	-0.126111
BC038194 /// RP11-550P17.5	0.119159	-0.036854	-0.000598	0.151751	0.0140539	-0.0310978	0.00284053	0.00627926	-0.121401	0.0752774	0.0107646	0	0.172533	-0.0694847	-0.116654	-0.0243699	-0.114299
BC038205	-0.23286	-0.0205203	0.0687742	0.14521	0.0241456	-0.0189877	0	0.0544957	-0.0990496	0.0920598	-0.116991	-0.111608	0.0966572	0.0201835	-0.000972	0.038274	-0.117813
BC038731 /// CTD-2284J15.1	-0.212004	0.00874629	-0.0666809	0.0438058	0.10331	0.242952	0.182475	-0.0553184	0.00224231	-0.0802114	-0.0293038	-0.0561405	0.224861	0	0.0524775	-0.00201822	-0.0340136
BC038755 /// PRKRIRP5 /// PRKRIRP5	-0.132913	-0.189502	0.0238464	-0.132988	0.0434322	-0.0150258	-5.96e-08	-0.0975545	0.0849954	0.0244446	-0.0332658	-0.145995	0.0477678	0.175673	0.277862	0.00874617	-0.200043
BC039122	-0.0979283	0	0.13852	0.227552	0.164534	0.000972	0.0190625	0.0190625	-0.11258	-0.112804	-0.0555425	-0.201089	-0.226879	0.137922	-0.0419371	0.208826	-0.196081
BC039319	-0.141996	-0.122746	0	-0.0800616	0.0935177	0.150518	0.106674	-0.0132687	0.0381997	0.0436941	-0.109515	-0.116206	0.121364	0.0644384	-0.0704932	0.00934441	-0.100021
BC039357 /// RP11-661G16.2	0.0231737	-0.00470929	-5.96e-08	0.239737	0.15676	0.135305	0.027286	0.0410404	-0.236373	-0.127904	0.0228004	-0.106973	-0.0100919	0.161096	-0.0259395	-0.058981	-0.040143
BC039485 /// LOC284930	-0.122373	0.133436	0.0127084	0.00889671	-0.0295273	0.0299771	-0.0826408	0.0933307	-0.129998	-0.002093	-0.00295282	-0.00194357	-0.119569	0.092583	0.0165956	0.0875381	0
BC039487	0.0458989	0.0248559	0.0350225	-0.0637656	-0.0966573	-0.0638402	-0.140164	0.0750534	-0.140762	0.00717634	0.0801739	0.162142	-0.0326677	-0.0312099	-0.00441056	0.0799123	0
BC039537 /// RP11-30L15.6	-2.98e-08	0.0493378	0.0560659	-0.0608688	0.121737	0.385284	0.0646999	-0.0836687	0.128577	0.115028	-0.111608	-0.106973	-0.128428	0.0510945	0.0322566	-0.133661	0.0496742
BC039545 /// RP11-1008C21.1	-0.074829	0.54309	-0.128951	-0.794265	1.05897	0.0376016	1.57597	-0.0379009	-0.185466	0.089182	-0.293336	-0.0592804	0.760924	-0.510423	0	0.388274	1.10158
BC039673	-0.00717646	-0.253716	0.00381231	0.229271	0.0548324	0.0281077	-0.113477	-0.12185	0	-0.189726	-0.0309482	-0.152649	0.0145771	0.138221	0.0233981	0.16431	-0.0963583
BC039681 /// RP5-1157M23.2	-0.238316	0.0857439	0.143529	0.163113	0.203855	-0.00515758	0.300924	-0.175373	-0.061597	-0.207518	-0.0302	-0.0118108	-0.0373769	0	0.0923967	0.00015	0.00306506
BC039686	-0.0543461	0.12712	-0.131455	0.140763	0.118935	-0.150069	0.0296779	-0.0515428	0.088098	-0.132464	-0.113253	-0.0817809	-0.0398435	0.130895	0	0.154518	0.0867524
BC040311	0.0020182	0.0179413	0.00164469	0.0265378	-0.051655	-0.0538231	-0.120878	-0.0873877	-0.0882849	0.00598034	-0.0600277	-0.00583086	0.048366	-0.0277339	0	0.00291542	0.0420121
BC040412 /// CTC-400I9.1	-0.0612239	-0.117514	0.175374	0.0912004	0.117215	0.0279585	-0.0340132	-0.0596537	0.0254913	0.246203	0.13994	-0.113028	-0.0113625	-0.048366	0.0355831	0	-0.101217
BC040577 /// RP11-10K16.1	0.0233602	-0.147154	-0.0615976	-0.0408907	0.0752773	-0.00433621	-0.119458	0.0367415	-0.0797258	-5.96e-08	0.0570373	-0.125625	0.0293407	0.175373	0.0291537	0.0994231	-0.0905653
BC040624 /// FOXP1-AS1 /// FOXP1-AS1	0.146593	-0.1599	0.0367792	0.0689982	-0.103086	-0.0546456	0.0136054	0.120579	0	-0.130147	-0.0624947	-0.0259399	-0.0427594	0.0820804	0.03263	0.281301	-0.0476184
BC040646 /// RP11-732A21.2	-0.027958	0.0836504	0	0.0888081	-0.0230241	0.172982	-0.060551	0.065485	-0.0408159	0.193389	-0.0370035	0.0697836	-0.062121	0.087986	-0.0154739	0.168571	-0.0349849
BC040734	0.0568134	0.0706055	0	0.0768473	-0.0101664	0.126634	-0.0262387	-0.0429837	0.00538233	-0.166553	0.0421617	-0.0566638	-0.128204	-0.0794639	0.119906	-0.0109889	0.119607
BC040833	-0.133287	-0.0226506	0.0153995	0	0.0930695	0.0259401	0.0435819	0.0341628	-0.0287056	-0.219852	0.0347611	-0.239438	-0.000448	0.09292	-0.0385359	0.0385733	-0.170365
BC040886 /// RP11-804F13.1	-0.0359569	0.13082	-0.0425354	0.0126708	-0.0314344	-0.0243701	0.0603266	0.0343868	0.0403672	0.196604	0.0605884	0.0772213	-0.0393582	-0.028145	0.110749	-0.0829025	-0.0713904
BC040898 /// RP11-244K5.6	-0.0473941	0.0317707	0.2511	0.152872	0	-0.086117	0.0604017	-0.0546453	-0.110637	0.104881	0.146892	-0.210732	-0.113926	0.013979	0.000448	-0.0654099	-0.129101
BC040901 /// CTC-241N9.1 /// LOC100996419	-0.0723623	0.0995729	-0.0229496	0.0224264	-0.00293414	-0.113701	0.0118113	0.032406	0.0683629	0.176383	-0.0634291	0.0130821	0.00280328	-0.0193426	-0.029827	-0.0409466	-0.0101853
BC041003 /// RP11-495P10.3	0.0437313	-0.00650389	0	0.0969562	-0.0225761	0.0385731	0.158255	-0.0289302	0.0210805	-0.142482	0.0213049	-0.00276608	-0.0125587	-0.117962	0.0299764	0.108094	-0.0604017
BC041025	-0.871337	0.193726	-0.385284	-0.298009	0.485455	0.490089	0	-0.0939479	-0.507433	0.02138	-0.997615	0.0604949	-0.720184	-0.350392	0.1063	0.245792	0.530307
BC041347 /// FLNB-AS1 /// FLNB-AS1	-0.0241832	-0.0187259	0.125326	0.114972	-5.96e-08	0.0705304	0.0790901	0.0728479	-0.0568133	-0.0652232	-0.0170818	-0.0659337	-0.0472823	0.0542718	0.181204	0.00672766	-0.105702
BC041363	-0.107497	0.122672	0.0734835	-0.0228749	0.183821	-0.0852201	-0.00134564	-0.0630927	-0.0983022	0.0470204	0.00071	0	-0.151004	-0.00598052	0.712782	0.327498	0.704933
BC041448 /// RP11-422J15.1	-0.101965	0.122597	0.117962	0.20778	-0.10062	0.204677	-0.00127098	0.0708296	-0.166029	0.135903	0	-0.116916	-0.0705684	0.0418623	0.0402925	-0.0543091	-0.120205
BC041451 /// RP1-206D15.3	0.0852946	-0.00553186	0.0595793	0.0163338	0.0350225	-0.0274349	0.100096	0.0341629	0	0.110113	-0.146444	-0.0796881	-0.0984514	-0.0621208	0.157358	-0.130521	-0.0568881
BC041484 /// RP11-90K6.1	0.0524028	-0.0738573	-0.107048	-0.0240707	-0.0240707	-0.0939662	0.0272105	-0.0275843	0.0218284	0.122747	-0.0541222	0	0.14607	-0.0340132	0.0302008	0.050833	0.0157356
BC041947 /// RP4-630C24.3	0.0908266	-0.0333404	0.0624945	0.032518	0.023398	-0.0530008	-0.0639901	0.140463	-0.0489642	0.138595	-0.0672788	-0.112879	0.0462732	-0.0065784	0	0.19167	-0.00538221
BC041998	-0.124018	0.0420865	-0.0258651	0.068774	0.024295	-0.00291552	0.0309483	-0.0106899	0.070867	0.235925	-0.0611489	0.0760997	-0.0438061	0.0130819	-0.049039	-0.0596541	-5.96e-08
BC042022 /// LOC100506331	-0.0846219	0.0564022	0.188306	0.00269098	-0.06085	0.0550194	-0.15519	-0.0230992	-0.198772	0.0964332	-0.0660827	0.0350222	0	-0.0526271	0.0176422	0.00874617	-0.237494
BC042029	-0.027211	0.043357	-0.0541971	0.0636158	0.0518791	-0.0905278	0.144051	0.00597998	-5.96e-08	-0.0227256	-0.0284071	-0.154256	-0.0110641	0.221721	0.116093	0.193725	-0.0405171
BC042091 /// RP11-752D24.2	0.124428	0.182288	0.0399934	-0.0870514	-0.0888826	-0.0455256	0.0491884	0.0662325	0.105179	0.0771466	0.0215669	0.192268	-0.00343874	-0.0429092	-0.0384612	0.00930685	-0.161918
BC042366	0.0814078	0.115346	-0.0990493	0	-0.00396177	0.0248933	0.00112137	-0.135828	-0.00284032	0.0607753	-0.0216784	0.0634666	-0.00216773	-0.128503	0.102414	0.0734089	-0.15063
BC042372 /// RP11-45P15.4	-0.0823794	0.0484408	0.0129701	-0.23727	-0.29812	0.0297896	-5.96e-08	0.393769	0.0673908	0.251885	-0.0868645	-0.243064	0.579907	-0.05558	-0.350262	0.536774	-0.0780061
BC042374	-0.0109515	-0.104992	-0.112468	0.0674283	0.0484037	-0.152237	0.0270238	0.00414869	-0.0152872	0.125924	0.0649243	-0.0041115	0	0.106076	-0.0999093	0.151004	-0.144014
BC042382 /// RP11-408H20.3	-0.137698	-0.0216227	-0.0917422	0.143771	0.0332094	-0.103254	-0.10417	-0.00829788	-0.0845283	0.141529	0.0347422	0.016128	0.0308733	-0.039844	0.088939	0.0931063	-0.0514312
BC042590	-0.187484	-0.250577	-0.0496741	0.145136	0.110562	0.00833533	-0.0296772	0.0374896	-0.0997969	-0.277226	-0.218133	0.072026	0.112543	0.104469	0.0778196	0	-0.0685122
BC042811 /// RP11-340I6.8	-0.0118113	0.107049	0.0647373	0.0197353	-0.0904527	-0.169991	0.0290051	0.143229	-0.107347	0.244073	0.0883598	-0.0648866	0.102563	-0.165357	-5.96e-08	-0.0557666	-0.0862665
BC042825 /// RP1-179N16.6	0.0159974	-0.0836502	-0.0432826	-0.0788657	-0.0920973	0.0357327	0.0198848	0	0.0394704	-0.0435068	-0.0161469	0.105105	0.046273	-0.119009	-0.105404	0.0395452	0.0442547
BC042855 /// RPS11P6 /// RPS11P6	0.00429826	-0.115608	0.0288551	0.10503	-0.127531	-0.0729601	-0.019511	-0.0259395	-0.149321	0.183596	0.0112879	-0.0240712	0.122597	0.0178292	-0.0204826	0.0683256	0
BC043223 /// RP1-274L7.1	0.0451889	-0.0774084	0.229832	-0.110113	0.0578599	-0.0743061	-0.189539	-0.0456376	0	0.0905647	0.150667	0.0303502	-0.0159974	-0.12185	0.00840992	-0.166104	0.00280333
BC043227	0.140837	0.0494125	-0.000822	-0.0794639	-0.0917983	-0.0477681	0.0107646	-0.0251174	0.0554678	0.212228	0.143454	0.0747545	0.0965827	-0.0846219	0	-0.0397692	-0.135605
BC043266 /// RP4-568F9.6	-0.114299	0.0587195	0.110861	-0.049936	-0.00313959	-0.0439555	-0.0296961	-0.0202583	0.0294534	-0.0411147	0.025267	-0.036181	-0.00519552	0.035957	-0.0124091	-0.119756	-0.0474692
BC043291	-0.287356	0	0.0313966	-0.0565143	-0.0883591	0.0204825	0.065335	-0.0944893	0.0049338	-0.0718391	0.0246687	-0.238541	-0.138968	0.00426122	-0.0340881	0.0321444	0.0106151
BC043355 /// RP11-481J13.1	-0.0732595	-0.10959	0.148462	0.155489	0.147864	-0.0237719	0.0562903	-0.00463479	0	-0.0659331	0.0879112	-0.0447032	-0.0922467	0.0438057	0.116617	0.0846973	-0.135306
BC043356	-0.126615	0.57815	-0.042012	0.699028	0.216189	0.164778	0.0478428	0	-0.573441	-0.125363	-0.122036	-0.247885	-0.140762	0.152387	-0.020464	0.676228	0.548099
BC043400 /// RP11-875O11.1	0.320846	-0.157806	7.46e-05	-0.131418	-0.166104	0.0358077	0.160423	0.0337887	0.0761745	0.0755019	-0.101965	0	-0.0698204	0.0388723	-0.145472	-0.220974	-0.289972
BC043540	-0.250894	0.117289	-0.169394	-0.367605	0.0570187	0.276255	0.0398438	-0.161246	-0.110599	-0.172702	-0.230991	0.0458805	-0.281226	0.020875	0.163787	-0.0272668	0.115794
BC044596	-0.188381	0.251997	0.0534496	-0.0867153	0.439855	0.328714	0.345291	-0.201575	-0.176009	-0.422624	-0.39844	0	-0.179597	0.403262	0.329779	-0.00384958	0.48923
BC044611 /// RP13-539F13.3	-0.104955	0.00725125	0.106151	-0.125064	0.0967321	-0.0601396	0.0781183	0.148836	-0.174925	0.123793	-0.108095	0	-0.0885839	0.0635412	-0.146369	0.122597	-0.13381
BC044614	0.056103	-0.00997995	0.095648	-0.0533745	-0.063205	-0.0443668	-0.00250438	-0.0585702	-0.0917609	0.0500478	0	0.143267	0.0885465	0.107609	0.0527766	-0.0273228	0.127531
BC044765 /// RP11-96B5.4	0.0612985	0.0859675	-0.0244076	-0.0334899	-0.0256035	-0.0716147	0.00908255	0.0315461	-0.0518047	0	0.0858178	-0.0559168	0.0910507	-0.0367794	0.0547944	-0.150107	0.0164459
BC045559	0.0685494	0	0.0696706	-0.0853698	-0.237046	-0.200267	0.0383487	0.143304	-0.0974052	-0.103535	0.0103905	0.0926206	0.0356574	0.0429087	-0.0343873	-0.0530012	-0.0322567
BC045560	-0.196043	-0.0909388	0.0206322	-0.00867152	-0.0829772	0.306343	0.0159976	0.0257905	-0.152686	0.0047097	0.0667555	-0.0200717	-0.211442	-0.102264	0.138707	0.248894	0
BC045779	0.102563	-0.130073	-0.0137176	0.00740001	-0.0840991	-0.0315466	0	0.00725078	0.092097	0.114112	0.139267	-0.00306563	0.000972	-0.00926975	0.052552	-0.037826	-0.194586
BC045784	0.042535	0.138557	0.167637	-0.260183	-5.96e-08	0.219292	-0.0558789	0.0177166	-0.302344	-0.181578	-0.166067	-0.0180533	-0.0134185	0.307352	-0.0538605	0.301447	0.298083
BC045788	-0.0951999	0.134222	-0.0202959	-0.0856312	0	-0.0202959	0.310567	-0.164272	0.136838	0.354074	0.116729	0.148574	0.157246	0.02366	-0.138258	-0.0292661	-0.0923588
BC045789	-0.0606258	-0.0347611	-0.0111387	-0.02594	0.0664565	-0.0407412	-0.0302382	0.118485	-0.153172	0.0320317	-0.0335651	-5.96e-08	0.00179404	0.0379001	0.00844715	0.0530006	0.105889
BC045791	-0.141061	0.11116	0.0335649	-0.102264	-0.0978532	-0.0181652	0	0.0250428	0.0809592	-0.00216784	0.173131	0.02893	0.149621	0.0577852	-0.0481417	-0.0968815	-0.0531502
BC045805	0.0909386	0.0621957	0.21989	0.0532623	-0.0122599	-0.0624948	0	-0.0574117	-0.125886	0.158404	-0.0363679	0.0712785	-0.0531881	-0.0506835	-0.0417505	0.164422	0.0947134
BC045810 /// RP11-38F22.1	0.0507581	0.00485895	-0.0300514	-0.0726611	-0.092247	0	0.125587	-0.0704935	0.066606	-0.0573368	0.00530751	0.0326676	-0.0208566	0.00829773	-0.0186887	-0.0630927	0.104208
BC047364	0	0.00612999	0.113477	-0.0145771	0.0707176	0.12028	0.172384	-0.171486	-0.00164459	0.0842108	0.222506	0.217273	-0.0407037	-0.0674282	-0.0134559	-0.20849	-0.00672793
BC047484	0.0144649	-0.202734	-0.337479	0.196455	-0.154704	-0.180457	-0.272517	0.226282	0.197277	0.158778	0.205276	0.363717	0.0586075	-0.0726238	-0.0550194	0	-0.0932189
BC047615	0.124877	0.077296	-0.0159228	0.190848	0.00287798	0	0.139529	-0.0451514	-0.0254912	0.0459364	0.0441425	-0.0676527	-0.0615601	-0.0493378	0.0243698	-0.0156235	-0.0101292
BC047626	0.00418608	-0.0504589	0.0505335	-0.0017944	0.00874606	0.0257151	-0.00792416	-0.0340133	-0.116243	0.164011	0.00500865	-0.10802	-0.100993	0.0225009	0.0413389	-0.0242205	0
BC047644	0	0.0410771	0.00657869	0.0679521	-0.00231695	-0.0701194	0.101329	-0.0947886	-0.0199593	0.00553196	0.0510944	-0.0412643	-0.0795388	-0.0255661	0.0230246	-0.00725078	0.0611114
BC047651	-0.0436563	0.0774455	0.0971807	-0.237494	0.136651	0.243363	0.456151	0	-0.0823045	-0.0457497	-0.268443	-0.0778194	-0.258426	0.172907	0.294682	-0.16644	0.208265
BC047942 /// RP11-122K13.14	-0.0962463	0.0974425	-0.0731471	0.00968071	-0.236411	-0.130633	-0.0578974	0.0501976	0.0514683	0.0227628	0.0507955	0.00317712	-5.96e-08	-0.107983	0.0285191	-0.206285	-0.0805852
BC048103 /// CSGALNACT1	-0.106189	-0.197987	0.02209	0.0724744	0.111272	0	0.0462356	0.058944	-0.103834	-0.153134	-0.0907891	-0.177429	-0.244484	0.0188007	-0.0885465	0.00295298	0.0563275
BC048132	-0.0267247	-0.00586833	0.152462	-0.081557	-0.0122596	-0.167749	0.217423	0.0228	0.182102	0.323686	-0.0857431	-0.0180905	0.0444789	0	0.0345366	-0.0335648	0.0306493
BC048141	0.0384989	0	0.0312475	-0.00426048	0.153844	0.29528	0.116243	-0.186587	-0.0197348	-0.18539	-0.0775194	-0.0147262	-0.156536	0.0950134	-0.0839488	0.0686245	0.216788
BC048420	0.0284815	-0.0305745	-0.0233232	0.000935	-0.103385	-0.126634	0.0108394	0.119159	0.186549	0.241868	0.0156235	0	-0.0316958	-0.0876119	-0.0782678	0.0574862	-0.11856
BC048982 /// RP11-1102P16.1	-0.0470207	0.058271	0.0068025	-0.0755019	-0.159974	0.0278836	0.0340878	-0.0137548	0.132726	0.273601	0.0588317	0	-0.0734837	-0.114075	0.142295	-0.019212	-0.0544212
BC048997	0.0897798	0.0196977	0.126073	0.0272104	-0.0443294	0.0738573	0.0390217	-0.168945	-0.024968	-0.130446	0.0467961	0.110188	-0.00399953	-0.111833	-0.0316958	0	-0.067354
BC052578 /// RP11-398G24.2	-0.163562	-0.0253418	0.0333402	-0.0627935	0.0343873	-5.96e-08	0.219778	-0.119233	0.0767726	-0.0154737	-0.152349	-0.156386	-0.0516553	0.159003	0.109179	0.00859656	0.118635
BC052775 /// FNTB	-0.368838	-0.0998716	-0.111608	0.362185	0.32548	0.262089	0.41171	-0.260743	-0.310904	-0.690132	-0.55079	0	-0.570675	0.617097	0.213985	0.115421	0.612276
BC053951	-0.0360317	0.0844727	0.052403	0.0538229	0.0570374	0	-0.116243	-0.026463	-0.0313968	0.285898	0.156237	-0.0210805	0.106151	-0.026463	-0.121177	0.0100918	-0.254165
BC062753	-0.204528	0.030238	0.207556	-0.0763617	-0.384686	-0.122896	-0.169543	0.179859	0.154068	-0.102039	0.065896	0.175972	0.0854439	-0.02736	0	-0.0844722	0.329816
BC062763	-0.141734	-0.125064	0.0379758	-0.103198	0.149247	-0.0118484	-0.202285	0.24142	-0.109926	-0.237868	0	-0.155526	0.198697	0.0419745	0.0591678	0.185802	0.130709
BC063675 /// CTD-3138B18.5	0.0417133	0.186961	-0.0420117	0.0854445	-0.0236596	-0.0398439	-0.0643634	0.163375	0.0121852	0.157208	0.140538	-0.059504	0.0337891	-0.0653352	0	-0.141584	-0.219404
BC065766 /// MALSU1	-0.0858178	-0.121551	-0.167786	0.502125	-0.0481414	0.0215298	-0.0805849	0.0970312	0.034761	0	-0.233121	0.051394	0.162591	-0.143752	0.226506	-0.0645127	0.0627938
BC069004	-0.0309477	0.195408	-0.00515805	-0.0307986	0	-0.025267	0.0942654	0.00179428	0.0756143	-0.0609995	-0.0198844	0.0714655	-0.063242	0.0639152	0.0323691	0.0663819	-0.0299015
BC069739	0.00265377	-0.0569253	0.0721383	-0.133175	0	-0.00698941	0.0448527	0.233121	0.384574	-0.397581	0.232299	0.242242	0.173094	-0.0800242	-0.159451	-0.0432453	-0.179074
BC069756	-0.00684002	0.0894434	0.01069	0.0558415	0.079688	0.0714652	0.0394704	-0.0653353	0.0626443	0	-0.0162967	-0.194585	-0.120803	-0.000673	0.117215	-0.00893285	-0.0113252
BC069776	-0.111534	-0.0692227	0.0453758	-5.96e-08	-0.0110265	-0.123644	0.144911	0.0175672	0.119682	-0.131568	0.11856	-0.00239235	0.00216762	0.21305	-0.0367792	-0.162217	0.171636
BC069782 /// STAMBPL1	-0.000299	0.00747526	-0.0544212	-0.075203	0.09434	-0.0638404	0.0246686	-0.0695217	0.0747542	0	0.251548	0.0213797	0.0228745	-0.070643	-0.0103908	-0.131717	0.150779
BC069804 /// SMAD1	0.117813	-0.156311	-0.0479925	0.708073	0.193838	0	-0.0974796	-0.086416	-0.102413	-0.307091	-0.0366297	0.0233232	0.0760999	0.618069	0.318453	-0.0387227	0.167001
BC070118	-0.0437309	0.190848	-0.111907	0.191745	0.000972	0.0971808	0.128503	-0.0173426	-0.121924	-0.0662325	-0.0765481	-0.17171	0.0241462	0.116841	0	0.207369	-0.015698
BC070363 /// RP11-108M9.4	0.0121098	-0.391825	-0.465608	0.122972	-0.32092	-0.0229502	-0.473195	-0.311539	0.136352	-0.175223	-0.197949	0.528065	0	0.236447	0.25723	0.0978536	0.0239219
BC070490	0.0332656	-0.0999836	-0.110188	0.00650361	-0.115197	0	0.00695238	0.01368	-0.11101	0.163936	0.229047	-0.105927	0.179336	-0.0999464	-0.0567383	0.000524	-0.214545
BC079832	0.000672	-0.061747	0.0408159	0.0637651	0.0957976	-0.274573	-0.0142407	0.00728853	-0.0183153	-0.202659	0.114374	0.0475437	-0.136726	-0.121476	0.0524774	0	-0.0847715
BC089413 /// IGLVI-70 /// IGLVI-70	-0.00594256	0.119308	-0.196828	0.0374522	-5.96e-08	-0.131791	0.00635437	-0.0482163	-0.00186826	0.0116994	-0.0458612	0.0229125	-0.042983	0.00112185	0.07767	0.0504971	-0.166702
BC113958	0.0272851	0	-0.0571871	0.0485153	-0.104992	0.0726237	0.0112505	-0.125102	0.0707174	0.111496	-0.157694	0.0341256	-0.133848	0.0126333	-0.108282	-0.10944	-0.0771088
BC127192 /// SHANK2	0.114374	-0.194436	0.101068	0.0837249	-0.0127087	-0.171337	-0.089406	-0.00941902	0.0612984	0.151826	0	0.205051	0.0719138	0.0556917	-0.0181651	-0.0348356	-0.0436569
BC130595	0.0513563	-0.202472	-0.0457873	0.177916	0.0151752	-0.192829	-0.0942652	-0.0412274	0.0912003	-5.96e-08	0.0628683	0.0973301	-0.0119605	-0.0601774	0.111459	0.0484032	-0.177766
BC150507 /// SCAMP5	-0.0282568	0.0201841	-0.112468	0.0818563	0.240037	0.07083	0.129998	-0.00455994	-0.00919479	0.0729605	0.0205574	-0.0117363	-0.0444786	-0.0168196	0	0.0278088	-0.150331
BCAM	-0.0159319	0.155251	0.102773	0.0660362	-0.0196233	0.0157873	0.067447	0.0231597	-0.0512069	0.0574064	-0.0481839	-0.0320087	-0.0511697	-0.0848134	0.0589623	-0.12861	-0.19345
BCAN	0.0186486	0.10869	-0.0524428	0.000990297	0.0245824	-0.0750696	0.100194	0.0725535	0.105696	0.166534	0.00284292	-0.0388071	-0.0595558	-0.0354082	-0.0384261	0.0148059	-0.0922028
BCAP29	-0.0443886	-0.125444	0.0734802	0.061906	-0.00451028	0.0475658	-0.13111	0.0839117	0.0110291	-0.262593	-0.0244229	-0.204207	-0.0560784	0.0326674	0.0232797	0.105488	0.191153
BCAP31	-5.96e-08	-0.041338	-0.17313	-0.224337	-0.175673	-0.0661565	-0.163412	0.116243	0.0266875	0.11901	0.101293	0.126261	-0.00418674	0.0425357	-0.0935918	0.00986852	0.0102424
BCAR1	-0.0192304	0.0255286	-0.156236	0.387115	0.00545711	-0.01211	-0.127755	-0.00997956	-0.0699325	0.104544	0.063467	0.166964	-0.0758381	0.101816	0.118916	-0.109702	-0.164758
BCAR3	0.275096	-0.40031	0.0091943	0.257753	0	-0.0944901	-0.372426	0.310828	0.00852198	0.191819	0.214134	-0.0817814	0.00598045	-0.136353	-0.0114379	-0.00254155	-0.102637
BCAR4	0.0446283	-0.04104	-0.256931	0.0778193	0.0174925	-0.250053	-0.225758	-0.0524774	0.00396205	0.151826	0.158703	-0.225833	-0.119159	-0.198547	0	0.120953	0.0815569
BCAS1	0.246278	0	-0.0164085	-0.0353217	-0.124952	-0.136988	0.106151	0.0430588	0.122223	0.216713	0.124354	0.0789403	0.274648	-0.0279584	-0.0400682	-0.331012	-0.302046
BCAS2	-0.00986762	-0.121364	0.0982084	-0.101254	-0.0460492	0.0313968	-0.0651856	0	0.13936	-0.19509	-0.307315	-0.00926975	0.00867172	0.0508146	0.0197354	0.195558	0.238504
BCAS3	0.220302	0.0500856	-0.158666	-0.0216785	-0.126783	0.012671	0.103273	-0.00194309	-5.96e-08	0.315613	0.156349	0.234729	-0.00056	0.0241461	-0.104057	-0.0485902	-0.0231738
BCAS4	0.0198101	0.0624051	-0.0115644	-0.00581563	-0.025648	-0.0124613	0.0759055	-0.0124688	-0.0122746	0.0908116	-0.000268778	0.0057412	-0.0367636	-0.0965825	0.129968	0.0356429	-0.0792542
BCAT1	-0.162684	-0.508802	-0.0929476	-0.790107	0.164436	0.133539	0.538255	0.187521	-0.304587	-0.349439	-0.112762	0.196973	0.0707598	-0.860778	0.00818082	0.263719	0.629693
BCAT2	0.188372	-0.0817442	-0.122541	-0.0020189	-0.145668	-0.152723	-0.0519542	0	0.132876	0.236766	0.157283	0.0631676	0.0843509	-0.115224	0.00997912	-0.0357701	-0.212405
BCCIP	0.179198	-0.120654	0.133262	-0.0443547	-0.296451	-0.0662573	-0.076711	0.0410525	0.210408	-0.134832	-0.107086	0.103846	0.233706	-0.147104	-0.0567013	0.0742184	0.101429
BCDIN3D	0.421429	-0.13523	-0.282646	-0.025341	-0.0807342	-0.118839	-0.504067	0.136427	0.344244	0.389284	0.335461	0.416905	0.453124	-0.0658578	-0.245193	0	0.0527402
BCDIN3D-AS1	0.134408	-0.0336765	0.0630741	0.0195485	-0.0556918	0.0356767	0.00852226	-0.0343306	0.0589254	0.0331909	0.151639	0.0976668	0.0200342	-0.0731845	-0.127755	-0.0744176	0.0217721
BCHE	-0.0193612	0.0171189	0.111309	0.0775203	0.110711	-0.0552435	-0.0932186	0.0399188	-0.0769222	-0.0532999	0.0656716	-0.04104	-0.0262387	-0.0537481	0.165581	0.0367045	0
BCKDHA	0.0417133	-0.0592055	-0.201164	-0.0678767	0.0959101	-0.0992737	-0.0165953	0.132764	0.0101666	0.347832	0.2283	0.0719886	-0.0168943	0.119159	-0.198772	0	-0.0882101
BCKDHB	0.190549	-0.0802488	-0.136464	-0.0185761	-0.120504	-0.0330787	-0.276759	0.350972	0.272199	0.140557	0.204958	0.408308	0.218414	-0.199986	-0.172028	-0.0323124	0.117308
BCKDK	0.20763	0.0695958	-0.0556917	-0.036293	-0.0458617	-0.224599	0.12312	-0.0296774	-0.0056066	0.491435	0.110561	0.131717	0.295242	-0.0835009	-0.0600281	0.0875373	0
BCL10	-0.0025416	-0.176495	0.0775826	0.0752282	0.0416758	0.22212	0.0250679	0.0534869	-0.0244694	-0.237008	-0.171748	0.0321571	0.0197976	-0.0368537	-0.0235847	-0.00134556	0.179386
BCL11A	-0.441153	0.169571	0.322005	0.105039	-0.11585	0.316912	-0.189484	-0.65561	-0.0801833	0.0906491	0.0408067	-0.0855564	-0.00271011	-0.527121	0.351205	0.672677	0.884194
BCL11B	0.110823	0.336257	0.315476	-0.02052	0.42129	0.592067	0.777557	0.040878	-0.294756	-0.245493	-0.0360317	-0.243151	-0.0601153	0.0870015	0.368912	-0.200479	-0.104494
BCL2	0.00686796	-0.0272013	-0.0138764	0.0313221	-0.063401	-0.100713	-0.0733154	0.0257154	0.00904532	0.0619247	-0.0413675	0.147013	0.109954	-0.0517954	0.062859	-0.152798	-0.154041
BCL2A1	0.089406	-0.0929575	0.00508314	-0.0469455	-0.0488891	0.0973302	-0.206023	0.0218278	0.0668307	-0.10645	-0.159974	0	0.0586071	-0.00295252	-0.0617465	0.0197354	0.084921
BCL2L1	0.349448	0.0387508	-0.0620837	-0.344347	-0.24327	-0.0543373	-0.264322	0.243555	0.308156	0.559802	0.361531	0.4965	0.329639	-0.177289	-0.142926	-0.129956	-0.0194641
BCL2L10	-0.0186134	0.12626	-0.082977	-0.145883	-0.0897425	-0.122186	0.0281081	0.0751285	0.0806417	0.133549	0.11572	0.104152	0.0738758	0.00684017	-0.0251358	-0.153545	-0.0812202
BCL2L11	0.0763563	-0.0139737	-0.0796346	0.122437	0.310279	0.192813	0.310898	0.0568239	-0.0568933	-0.159531	-0.0106952	-0.280804	-0.0208244	-0.150422	0.0199595	-0.163317	-0.301703
BCL2L12	0.210247	-0.0156983	0.0393582	-0.0283322	-0.0852942	-0.17029	0	0.084921	0.250951	0.525523	0.0647374	0.319089	0.275545	-0.187334	-0.143677	-0.0383863	-0.074007
BCL2L13	0.212676	-0.044744	-0.0675704	-0.0327309	0.0414252	-0.121771	-0.118287	0.0831083	0.115129	0.200218	0.208714	0.0688639	0.168227	-0.18471	-0.0973636	0.000179505	0.0159752
BCL2L14	0.0168882	0.00536676	-0.0633231	0.0504062	0.0719293	0.0557448	-0.0238031	-0.0953552	-0.00189689	0.0216257	0.0164553	-0.120121	-0.0324434	-0.0087618	0.111966	0.0839833	-0.0649148
BCL2L15	0.00495872	-0.000236815	0.0127081	0.1522	0.0937294	0.000672829	0.123507	-0.00698965	-0.0736082	-0.0384486	-0.0247934	0.0288552	-0.0447778	-0.0951373	-0.00959349	0.0567134	0.0243201
BCL2L2	0.0576355	-0.186157	-0.0102975	0.164366	-0.0308177	-0.138183	0.0759503	0.121196	-0.130372	0.111571	0.0153621	0.136258	0.0639148	-0.1103	-0.0173053	-0.0250239	0.0185017
BCL2L2 /// BCL2L2-PABPN1 /// PABPN1	-0.00934507	0.109702	-0.0640268	-0.39175	-0.00605583	-0.171039	-0.124503	-0.113103	0.000261	0.254763	-0.0551319	0.137136	0	0.00512038	0.0744925	0.0503474	0.0107269
BCL2L2-PABPN1 /// PABPN1	0.140575	0.136203	-0.0890703	-0.131119	-0.0595798	-0.0457496	0.0358067	0	0.241232	0.198921	0.124877	0.177168	0.126933	-0.280927	-0.386406	-0.155265	-0.187185
BCL3 /// MIR8085	0.211162	0.0281451	0.0515055	-0.0189131	0.284384	-0.110132	0.196604	-0.155078	-0.0595979	0.0692971	0.0833697	-0.266126	0.052216	-0.00540112	-0.0667744	-0.117532	-0.268069
[truncated: 21,522 more rows]
