# Supplementary material for: Identification of potential biomarkers for ankylosing spondylitis based on bioinformatics analysis
Source: BMC Musculoskelet Disord. 2023 May 24;24:413. doi: 10.1186/s12891-023-06550-3 (PMC10207833; doi:10.1186/s12891-023-06550-3)
Supplement: Supplementary file 1 — Additional file1: Table S1. Dataset GSE73754. Table S2. Dataset GSE11886. Table S3.Gene profile of each module in WGCNA analysis. Table S4. The significance SNP sites corresponding to the sevengenes. Table S5. GSEA pathways forkey genes. Table S6. Drug predictionresults. [file 12891_2023_6550_MOESM1_ESM.zip › Supplementary Information/Table S3. Gene profile of each module in WGCNA analysi.xlsx]

## Sheet: Table S3. Gene profile of each 
Table S3. Gene profile of each module in WGCNA analysis.
probes	moduleColor	GS.control	p.GS.control	GS.Ankylosing Spondylitis	p.GS.Ankylosing Spondylitis	MMlightyellow	p.MMlightyellow	MMgrey60	p.MMgrey60	MMsalmon	p.MMsalmon	MMblue	p.MMblue	MMmagenta	p.MMmagenta	MMpink	p.MMpink	MMbrown	p.MMbrown	MMmidnightblue	p.MMmidnightblue	MMlightcyan	p.MMlightcyan	MMpurple	p.MMpurple	MMgreenyellow	p.MMgreenyellow	MMyellow	p.MMyellow	MMblack	p.MMblack	MMtan	p.MMtan	MMgrey	p.MMgrey
LGALS2	black	0.154807	0.147462	-0.154807	0.147462	0.0857909	0.424068	0.0320278	0.765737	-0.0311779	0.771783	0.140245	0.189907	0.0744322	0.488167	-0.0272192	0.800112	-0.162075	0.129153	-0.112349	0.29453	0.0812612	0.44903	0.0723645	0.500363	0.0497017	0.643692	0.0103565	0.923263	-0.286875	0.00641733	0.0325587	0.761969	-0.0230883	0.829951
LYZ	black	0.131273	0.220109	-0.131273	0.220109	-0.0761405	0.47821	-0.0685915	0.52302	-0.165696	0.120704	0.013458	0.900387	0.0783924	0.465254	0.0644326	0.548582	-0.0336664	0.754124	-0.114405	0.285727	0.154817	0.147436	-0.0421137	0.695163	-0.0168777	0.875257	0.151052	0.157657	-0.256794	0.0151311	-0.0293861	0.78457	0.0051299	0.961946
CCDC125	black	-0.315086	0.00263409	0.315086	0.00263409	-0.0935275	0.38333	-0.264149	0.0123723	-0.279755	0.00792774	-0.45667	6.8534e-06	-0.208975	0.0493728	-0.129255	0.227348	0.285678	0.00665187	0.227653	0.031907	0.154529	0.148201	0.201303	0.0585366	0.217893	0.0402418	0.199216	0.0612572	0.903904	7.69019e-34	0.144317	0.177237	0.155698	0.145119
BMS1P5	black	-0.327553	0.00172814	0.327553	0.00172814	-0.149685	0.161495	-0.225603	0.0335252	-0.222813	0.0358379	-0.58332	1.98916e-09	-0.449855	9.74386e-06	-0.0494316	0.645498	0.259343	0.0141198	0.217098	0.0409946	-0.0383801	0.721024	0.141894	0.184699	0.39086	0.000152442	0.16933	0.112659	0.862782	1.67009e-27	0.193311	0.0695129	-0.239576	0.0237441
NUBPL	black	-0.143895	0.17852	0.143895	0.17852	-0.0941266	0.380277	-0.28364	0.00706875	-0.302686	0.00393753	-0.448075	1.06691e-05	0.00548157	0.95934	-0.277218	0.008537	0.222548	0.0360645	0.114381	0.285828	0.265112	0.0120456	-0.0300212	0.780031	0.169645	0.111982	0.182789	0.0864316	0.870896	1.41089e-28	0.067145	0.531842	-0.0107732	0.920185
MAGT1	black	-0.431644	2.40663e-05	0.431644	2.40663e-05	-0.158398	0.138186	-0.254597	0.016052	-0.30182	0.00404702	-0.531427	8.4014e-08	-0.452592	8.4673e-06	-0.0560031	0.602177	0.203119	0.0562511	0.217396	0.0407105	0.0551155	0.607952	0.335315	0.00131738	0.430962	2.48706e-05	0.279169	0.00806494	0.912276	1.74955e-35	0.229705	0.0303542	-0.00829423	0.93851
FAM175A	black	-0.380514	0.000234701	0.380514	0.000234701	-0.0100883	0.925245	-0.185418	0.0819262	-0.262693	0.0128807	-0.401097	9.80635e-05	-0.259863	0.013921	-0.125171	0.242497	0.182923	0.0861979	0.169048	0.113269	0.0248669	0.817072	0.134448	0.209057	0.250398	0.0179478	0.132095	0.217209	0.908166	1.17247e-34	0.253112	0.0167017	0.0024957	0.981481
HDC	black	-0.0226856	0.832874	0.0226856	0.832874	-0.0453146	0.673266	-0.242543	0.0220149	-0.154986	0.146989	-0.361804	0.000494334	-0.0251862	0.814764	0.00505707	0.962486	0.254039	0.0162936	0.129339	0.22704	0.155517	0.145592	0.0412213	0.701314	0.0736596	0.492705	0.093137	0.385328	0.568587	6.15063e-09	0.172813	0.105345	-0.0046938	0.965179
HIATL2	black	-0.339599	0.00113068	0.339599	0.00113068	-0.140427	0.189326	-0.247954	0.0191379	-0.307654	0.00335854	-0.387831	0.000173226	-0.202606	0.0568896	-0.0866485	0.419433	0.198493	0.0622229	0.184732	0.0830836	0.211964	0.0461389	0.314444	0.00269065	0.256076	0.0154271	0.295507	0.00493145	0.848941	8.02115e-26	0.17841	0.0943717	0.300602	0.00420575
MBD4	black	-0.401801	9.50833e-05	0.401801	9.50833e-05	-0.0571383	0.594826	-0.158407	0.138164	-0.267268	0.0113414	-0.41973	4.23033e-05	-0.345378	0.00091691	-0.157557	0.140319	0.163573	0.125604	0.162067	0.129173	-0.0370347	0.730422	0.12387	0.247464	0.345548	0.000911203	0.103849	0.332805	0.927316	6.77638e-39	0.135705	0.204791	-0.134995	0.207195
LMOD3	black	-0.405181	8.1903e-05	0.405181	8.1903e-05	-0.0874813	0.414961	-0.274157	0.0093267	-0.277865	0.00837776	-0.488105	1.2216e-06	-0.348734	0.000810339	-0.0499553	0.641999	0.331802	0.00149085	0.238738	0.0242531	-0.0275118	0.798008	0.177086	0.0968821	0.230604	0.0296933	0.103098	0.336331	0.919779	4.20994e-37	0.112305	0.294718	0.0306619	0.775459
PTPLAD2	black	-0.215192	0.0428453	0.215192	0.0428453	-0.082336	0.443035	-0.282456	0.00732139	-0.238668	0.0242958	-0.400903	9.88973e-05	-0.0637181	0.553034	-0.303493	0.00383782	0.247045	0.0195969	0.137918	0.197436	0.175686	0.0995943	0.0283096	0.792281	0.168665	0.1141	0.133987	0.210637	0.89643	1.69869e-32	0.0451083	0.674669	0.0288513	0.788398
LOC100128288	black	-0.385709	0.000189316	0.385709	0.000189316	-0.105214	0.326455	-0.226926	0.0324736	-0.265829	0.0118072	-0.49975	6.16636e-07	-0.41966	4.24419e-05	-0.0369541	0.730986	0.247937	0.0191461	0.228589	0.0311904	-0.0184244	0.863931	0.252404	0.0170196	0.309657	0.00314759	0.166796	0.118223	0.905046	4.68639e-34	0.211008	0.0471536	0.00614708	0.954408
QRFPR	black	-0.346759	0.000871593	0.346759	0.000871593	-0.0463851	0.666002	-0.287169	0.00636089	-0.305312	0.00362121	-0.4706	3.25941e-06	-0.384616	0.000198126	-0.068993	0.520585	0.200773	0.059218	0.210521	0.0476777	-0.0284448	0.791312	0.169979	0.111268	0.286875	0.0064173	0.165849	0.120356	0.899966	4.04934e-33	0.219925	0.0383712	-0.03377	0.753391
BLZF1	black	-0.421742	3.85171e-05	0.421742	3.85171e-05	-0.115705	0.280249	-0.294585	0.00507416	-0.333327	0.00141314	-0.542925	3.86958e-08	-0.394059	0.000133017	-0.0810533	0.450195	0.284449	0.00690064	0.222082	0.0364656	0.0339853	0.751869	0.221625	0.0368627	0.363311	0.000466309	0.190325	0.0740175	0.944785	6.31572e-44	0.151646	0.156011	-0.060791	0.57145
EIF2AK4	black	-0.310469	0.00306551	0.310469	0.00306551	-0.0741838	0.489624	-0.275146	0.00906463	-0.335994	0.00128604	-0.454263	7.76697e-06	0.0495956	0.644401	-0.129592	0.226127	0.392407	0.00014274	0.166513	0.118858	0.310327	0.00307969	0.0764208	0.476587	0.12172	0.255829	0.157101	0.141486	0.867243	4.38008e-28	0.074674	0.486751	0.150827	0.158282
LOC401098	black	-0.392201	0.000143999	0.392201	0.000143999	-0.0698307	0.515522	-0.205323	0.0535761	-0.258555	0.0144259	-0.413709	5.58115e-05	-0.279815	0.00791369	-0.113765	0.288446	0.188738	0.0765046	0.201108	0.0587866	0.0399196	0.710321	0.21222	0.0458705	0.280668	0.00771811	0.13843	0.195763	0.941837	5.6995e-43	0.148953	0.163577	0.044163	0.681114
LOC389765	black	-0.196858	0.0644527	0.196858	0.0644527	0.00370739	0.972493	-0.26741	0.0112963	-0.257792	0.0147279	-0.417973	4.58921e-05	-0.101158	0.345552	-0.215562	0.0424811	0.14718	0.168706	0.116655	0.276294	0.151364	0.15679	-0.00829187	0.938527	0.151596	0.156148	0.160886	0.132024	0.86675	5.08976e-28	0.184304	0.0838117	-0.0280508	0.794138
LOC100190986	black	-0.441983	1.44958e-05	0.441983	1.44958e-05	-0.10028	0.349777	-0.12324	0.249898	-0.162151	0.128971	-0.423668	3.51899e-05	-0.421583	3.88045e-05	-0.0724176	0.500048	0.201988	0.0576655	0.126109	0.238955	-0.104373	0.330358	0.212283	0.045805	0.400124	0.000102324	0.0564538	0.599253	0.718344	2.29193e-15	0.0540644	0.614823	-0.254014	0.0163047
C2orf69	black	-0.319234	0.00229386	0.319234	0.00229386	-0.075534	0.481732	-0.212585	0.0454903	-0.331453	0.00150913	-0.511073	3.09465e-07	-0.19722	0.0639535	-0.20186	0.0578274	0.140826	0.188059	0.0918158	0.392134	0.177764	0.0955901	0.0493661	0.645936	0.365236	0.000432649	0.225678	0.0334648	0.907699	1.44761e-34	0.173863	0.103215	-0.192148	0.0712398
DUSP19	black	-0.32331	0.00199862	0.32331	0.00199862	-0.017335	0.871906	-0.221709	0.0367893	-0.252281	0.0170752	-0.420282	4.12324e-05	-0.349694	0.000782003	0.0209816	0.845265	0.239095	0.0240351	0.24436	0.0210103	0.0377668	0.725303	0.283887	0.00701717	0.260478	0.0136891	0.214523	0.0435118	0.800501	4.80763e-21	0.348579	0.000815007	0.172257	0.106486
TMEM106A	black	-0.0787991	0.462935	0.0787991	0.462935	-0.0243807	0.820588	-0.276394	0.00874347	-0.255995	0.0154606	-0.420882	4.00957e-05	0.0452671	0.673588	-0.270395	0.0103842	0.16308	0.126764	0.063561	0.554014	0.219454	0.0387982	-0.0996071	0.353034	0.100171	0.350299	0.123718	0.248052	0.830016	8.89704e-24	0.193903	0.0686467	-0.0873492	0.415669
AHSA2	black	-0.141839	0.184871	0.141839	0.184871	0.145376	0.174046	-0.0920335	0.391008	-0.0430964	0.688413	-0.270804	0.0102644	-0.205699	0.0531296	0.0720371	0.502308	0.198234	0.0625719	0.201106	0.0587896	-0.159152	0.136296	-0.108151	0.313056	0.0105715	0.921675	-0.0672429	0.531243	0.574621	3.89987e-09	0.0997964	0.352115	-0.0947046	0.377346
ZNF223	black	-0.152531	0.15358	0.152531	0.15358	-0.082345	0.442984	-0.290284	0.00578895	-0.270043	0.0104883	-0.415384	5.16985e-05	0.0813636	0.448457	-0.241561	0.0225747	0.319336	0.00228607	0.118547	0.268526	0.26116	0.0134354	-0.10173	0.342816	0.0781865	0.466431	0.119957	0.262833	0.841908	4.95917e-25	0.0511984	0.633726	0.0307601	0.774759
FLJ38717	black	-0.185614	0.0815965	0.185614	0.0815965	-0.0771899	0.472148	-0.276189	0.00879566	-0.339732	0.00112529	-0.581384	2.31466e-09	-0.0433776	0.686486	-0.152611	0.153362	0.347813	0.000838408	0.0844174	0.431552	0.296433	0.0047919	-0.0217205	0.839887	0.197564	0.0634821	0.223338	0.0353926	0.81483	2.60683e-22	0.127246	0.234714	-0.1311	0.220725
ZNF738	black	-0.22345	0.0352982	0.22345	0.0352982	-0.147598	0.167487	-0.312452	0.00287301	-0.256378	0.015302	-0.635004	2.33769e-11	-0.0781195	0.466814	0.00472402	0.964955	0.492669	9.37299e-07	0.313998	0.00273054	0.343794	0.000971488	0.0747068	0.486559	0.207052	0.0515509	0.262225	0.0130477	0.833706	3.7218e-24	0.161122	0.131451	0.0143297	0.893971
HSD17B7	black	-0.411795	6.08844e-05	0.411795	6.08844e-05	-0.161675	0.130114	-0.19576	0.0659854	-0.241251	0.0227544	-0.443814	1.32283e-05	-0.294041	0.0051599	-0.0856837	0.42465	0.166431	0.119044	0.209036	0.049306	0.0965329	0.368163	0.230914	0.0294688	0.344407	0.000950027	0.223917	0.0349078	0.907378	1.6716e-34	0.214947	0.0430889	0.042302	0.693868
SSTR2	black	-0.36107	0.000508533	0.36107	0.000508533	-0.199747	0.0605556	-0.32817	0.00169166	-0.291916	0.00550784	-0.57839	2.92025e-09	-0.321758	0.00210679	-0.0241644	0.822153	0.389048	0.000164584	0.32104	0.00215852	0.130727	0.222053	0.205298	0.0536051	0.295352	0.00495521	0.248679	0.0187781	0.912089	1.91196e-35	0.106982	0.318347	0.0701901	0.513358
ZNF486	black	-0.314816	0.00265776	0.314816	0.00265776	-0.124565	0.244803	-0.29614	0.00483568	-0.319668	0.00226072	-0.574743	3.86395e-09	-0.194486	0.067802	-0.127319	0.234445	0.228457	0.0312907	0.154814	0.147445	0.258919	0.0142839	0.152586	0.153431	0.362067	0.000489326	0.283306	0.00713926	0.910862	3.402e-35	0.180119	0.091207	-0.0863061	0.421281
LOC440704	black	-0.266952	0.0114425	0.266952	0.0114425	-0.0589146	0.583404	-0.217393	0.0407136	-0.223336	0.0353943	-0.454568	7.64547e-06	-0.24035	0.0232824	-0.15889	0.13695	0.242515	0.022031	0.118763	0.267647	0.0294328	0.784237	0.0859567	0.42317	0.23436	0.0270653	0.0913006	0.394808	0.909905	5.30255e-35	0.235423	0.0263584	-0.112844	0.292393
SHROOM4	black	-0.425916	3.16463e-05	0.425916	3.16463e-05	-0.13475	0.208028	-0.250792	0.0177622	-0.28761	0.00627703	-0.513133	2.72244e-07	-0.473969	2.70975e-06	-0.00653029	0.951569	0.253167	0.0166771	0.242545	0.022014	-0.03073	0.774973	0.283308	0.00713882	0.371811	0.000333751	0.20142	0.0583878	0.899123	5.72739e-33	0.19351	0.06922	-0.031052	0.772679
ALPP	black	-0.262564	0.0129267	0.262564	0.0129267	-0.10349	0.334486	-0.244025	0.0211924	-0.279627	0.00795752	-0.490718	1.05017e-06	-0.0750429	0.484595	-0.132254	0.216651	0.291498	0.00557863	0.194724	0.067459	0.294234	0.00512931	0.171551	0.107952	0.215792	0.0422554	0.248157	0.0190364	0.90029	3.54116e-33	0.182107	0.0876333	0.136255	0.202945
ZNF786	black	-0.237718	0.0248848	0.237718	0.0248848	-0.103082	0.336409	-0.311194	0.00299382	-0.301954	0.00403	-0.490372	1.07149e-06	0.0718537	0.5034	-0.0946668	0.377537	0.345693	0.000906369	0.17831	0.0945598	0.372597	0.000323436	0.0796568	0.458064	0.148012	0.166284	0.210746	0.0474351	0.847287	1.24108e-25	0.111256	0.299283	0.0730524	0.496288
SMCR5	black	-0.328697	0.00166113	0.328697	0.00166113	-0.15844	0.138081	-0.264939	0.0121037	-0.27266	0.0097354	-0.466256	4.12403e-06	-0.0547629	0.610254	-0.149238	0.162763	0.359508	0.000539987	0.209793	0.04847	0.209337	0.0489723	0.0793309	0.459912	0.15604	0.144227	0.121047	0.258489	0.884854	1.32317e-30	0.0576418	0.591578	0.0455965	0.671349
ANKRD30B	black	-0.203826	0.0553809	0.203826	0.0553809	-0.162071	0.129162	-0.344371	0.000951285	-0.272814	0.00969283	-0.443802	1.32361e-05	0.0147056	0.891206	-0.122494	0.252797	0.321266	0.00214209	0.175819	0.099335	0.359533	0.000539474	0.206006	0.0527679	0.142544	0.182677	0.250188	0.0180475	0.798288	7.38323e-21	0.118738	0.267747	0.285606	0.00666629
PLIN5	black	-0.118706	0.267878	0.118706	0.267878	-0.138498	0.195539	-0.43217	2.34631e-05	-0.324147	0.00194246	-0.533003	7.56756e-08	-0.221805	0.0367055	-0.0743796	0.488475	0.407406	7.41794e-05	0.237048	0.0253074	0.133242	0.213208	0.152524	0.153599	0.165745	0.120592	0.16998	0.111266	0.717553	2.54057e-15	0.135708	0.204783	0.012437	0.907909
USP49	black	-0.298343	0.00451489	0.298343	0.00451489	-0.0543731	0.612802	-0.225527	0.0335868	-0.32481	0.00189896	-0.456089	7.06436e-06	-0.159918	0.134395	-0.197321	0.0638146	0.141527	0.185849	0.172107	0.106796	0.190359	0.0739647	0.105724	0.324101	0.282688	0.00727136	0.226059	0.0331599	0.913488	9.80634e-36	0.185797	0.0812909	-0.0766954	0.475
LRRFIP1	black	-0.392402	0.000142775	0.392402	0.000142775	-0.137994	0.197188	-0.270409	0.01038	-0.206149	0.0526003	-0.518192	1.98042e-07	-0.689476	7.95264e-14	0.0841848	0.432826	0.156338	0.143452	0.240834	0.0229971	-0.116147	0.278402	0.436901	1.86357e-05	0.559478	1.20282e-08	0.24129	0.0227317	0.6171	1.19466e-10	0.227388	0.0321126	-0.199779	0.0605129
ANKDD1A	black	-0.0987353	0.357285	0.0987353	0.357285	-0.0562551	0.600542	0.13982	0.191265	-0.0295206	0.783608	0.0254817	0.81263	0.0870347	0.417356	-0.0566219	0.598165	0.112139	0.295438	0.0207243	0.847139	-0.0534427	0.618903	-0.180227	0.0910108	-0.105647	0.324457	-0.133286	0.213054	0.314493	0.00268624	-0.197302	0.0638407	0.0731735	0.495572
ZNF83	black	-0.0577288	0.591017	0.0577288	0.591017	0.0745083	0.48772	-0.034571	0.747734	-0.00465987	0.965431	0.0259761	0.809064	-0.163683	0.125348	-0.101316	0.344792	-0.174572	0.101794	-0.0435632	0.685215	-0.275501	0.00897237	-0.179061	0.0931572	0.113171	0.290986	-0.146746	0.16998	0.325144	0.00187733	0.208329	0.050096	-0.338388	0.00118085
TDRD1	black	-0.355349	0.000632653	0.355349	0.000632653	-0.0721121	0.501862	-0.279104	0.00808035	-0.292217	0.00545729	-0.512672	2.80182e-07	-0.329979	0.00158879	-0.1064	0.321001	0.302024	0.00402109	0.225133	0.0339063	-0.00880837	0.934706	0.139414	0.19257	0.250893	0.0177146	0.111134	0.299814	0.914511	5.97683e-36	0.142952	0.181414	-0.0661515	0.537944
IL18	black	-0.247994	0.0191178	0.247994	0.0191178	-0.153094	0.152049	-0.31541	0.00260596	-0.281884	0.00744634	-0.598175	6.01183e-10	-0.108289	0.312432	-0.0505396	0.638105	0.394429	0.000130922	0.234751	0.0268032	0.279169	0.00806495	0.055199	0.607408	0.227742	0.0318385	0.246283	0.0199897	0.850816	4.85867e-26	0.189639	0.0750843	-0.0255539	0.812109
MFSD11	black	-0.477471	2.23182e-06	0.477471	2.23182e-06	-0.106521	0.320447	-0.236324	0.0257711	-0.230467	0.0297936	-0.386733	0.000181384	-0.188172	0.0774088	-0.0883563	0.410292	0.314219	0.00271067	0.25391	0.0163499	0.0519602	0.628678	0.166485	0.118921	0.174102	0.102733	0.0749152	0.48534	0.864633	9.63971e-28	0.0459102	0.66922	0.125455	0.241419
C5orf28	black	-0.211522	0.0466061	0.211522	0.0466061	-0.00954258	0.929277	-0.133433	0.212548	-0.142562	0.182619	-0.362727	0.000477	-0.146761	0.169936	-0.25052	0.0178901	0.145866	0.172584	0.162035	0.12925	-0.0170608	0.873915	-0.15823	0.13861	0.185587	0.0816432	0.0267514	0.803477	0.696821	3.35614e-14	0.101395	0.344416	-0.247807	0.0192114
LOC100131541	black	-0.377639	0.000263939	0.377639	0.000263939	-0.0908782	0.397008	-0.176183	0.0986254	-0.223019	0.0356633	-0.370287	0.000354608	-0.346551	0.000878278	-0.207535	0.0509963	0.12603	0.239253	0.106544	0.320339	-0.11076	0.301452	0.0635235	0.554249	0.343181	0.000993396	0.0442256	0.680686	0.78247	1.36754e-19	0.142862	0.181692	-0.312267	0.0028905
EVI5	black	-0.320353	0.00220914	0.320353	0.00220914	-0.164651	0.123097	-0.415364	5.17447e-05	-0.391086	0.000150991	-0.61436	1.51967e-10	-0.151303	0.156959	-0.0790857	0.461304	0.359678	0.000536478	0.215386	0.0426539	0.349957	0.000774409	0.206599	0.0520758	0.331513	0.00150601	0.315041	0.00263798	0.800009	5.29131e-21	0.093858	0.381644	0.00363547	0.973027
MICAL1	black	-0.42078	4.02861e-05	0.42078	4.02861e-05	-0.0703609	0.512331	-0.265518	0.0119103	-0.374629	0.000298104	-0.527676	1.07523e-07	-0.399103	0.000106984	0.334359	0.00136268	0.277518	0.0084628	0.353554	0.000676973	0.137178	0.199876	0.449641	9.85086e-06	0.326495	0.00179232	0.299595	0.00434114	0.600996	4.75667e-10	0.304607	0.00370387	0.065647	0.541056
GIMAP4	black	0.387165	0.000178137	-0.387165	0.000178137	0.104611	0.32925	0.295277	0.0049667	0.284082	0.00697654	0.417789	4.62844e-05	0.279817	0.00791327	0.077745	0.468959	-0.347236	0.000856432	-0.235055	0.0266009	-0.0426795	0.691274	-0.203732	0.0554962	-0.207852	0.050636	-0.114731	0.284345	-0.609121	2.39197e-10	0.284442	0.00690216	-0.104988	0.3275
RPS11	black	0.364185	0.000450736	-0.364185	0.000450736	0.213522	0.0445242	0.199553	0.06081	0.325138	0.00187774	0.389351	0.000162494	0.354929	0.000642787	-0.148231	0.165651	-0.244117	0.0211422	-0.217573	0.0405431	-0.206605	0.0520683	-0.449013	1.01715e-05	-0.38678	0.000181032	-0.427357	2.95542e-05	-0.462025	5.17027e-06	-0.0800007	0.45612	-0.281849	0.00745405
ARGLU1	black	-0.145111	0.17484	0.145111	0.17484	0.202728	0.0567368	0.0223629	0.835217	0.0164166	0.878639	-0.103269	0.335527	0.0119589	0.911435	-0.129805	0.22536	0.138152	0.196668	0.1733	0.104353	-0.232278	0.0284966	-0.329675	0.00160566	-0.156089	0.144099	-0.265081	0.0120561	0.68263	1.73763e-13	0.0997486	0.352347	-0.124548	0.244868
STAG3L3	black	-0.257595	0.0148066	0.257595	0.0148066	0.0719925	0.502574	-0.0384314	0.720667	-0.0224559	0.834542	-0.134185	0.209957	-0.00626041	0.953568	-0.0466905	0.663935	0.248152	0.0190391	0.162367	0.128455	-0.232791	0.0281379	-0.243262	0.0216126	-0.19498	0.0670926	-0.297205	0.00467808	0.710386	6.3606e-15	0.0192305	0.858038	-0.0602358	0.574975
LOC399900	black	-0.44	1.59967e-05	0.44	1.59967e-05	-0.190945	0.0730626	-0.182506	0.0869283	-0.250003	0.0181356	-0.538183	5.34604e-08	-0.498047	6.82545e-07	0.0499552	0.642	0.168765	0.113882	0.279276	0.00803983	0.107526	0.315875	0.457684	6.49968e-06	0.514478	2.50287e-07	0.36943	0.000366866	0.847889	1.05948e-25	0.296699	0.00475244	0.0224391	0.834664
IDO1	black	0.183412	0.0853461	-0.183412	0.0853461	0.16942	0.112466	-0.16012	0.133899	0.0252342	0.814418	-0.153289	0.151523	-0.0638401	0.552272	-0.0311826	0.771749	0.0146135	0.891883	-0.0284675	0.791149	-0.0470541	0.661477	-0.028601	0.790192	0.040151	0.708717	-0.0615715	0.566511	0.371468	0.000338348	0.297376	0.00465331	-0.166384	0.119148
XRCC2	black	-0.417897	4.60522e-05	0.417897	4.60522e-05	-0.106449	0.320774	-0.240247	0.0233431	-0.32562	0.00184696	-0.553578	1.83756e-08	-0.482842	1.6503e-06	-0.0767061	0.474938	0.20936	0.0489463	0.190581	0.073622	-0.032152	0.764856	0.214953	0.0430829	0.419319	4.31196e-05	0.194168	0.0682621	0.852266	3.28123e-26	0.159105	0.136415	-0.202458	0.0570747
SLC5A8	black	-0.31493	0.00264773	0.31493	0.00264773	-0.0793612	0.45974	-0.262799	0.0128431	-0.328685	0.00166178	-0.414965	5.27002e-05	-0.0302482	0.77841	-0.272456	0.00979242	0.199167	0.0613211	0.123269	0.249784	0.319411	0.00228031	0.154026	0.149542	0.231429	0.0290986	0.263647	0.0125455	0.844138	2.81073e-25	0.0974226	0.363744	0.147171	0.168734
MBTD1	black	-0.364451	0.000446093	0.364451	0.000446093	-0.121323	0.257394	-0.224053	0.0347946	-0.169845	0.111554	-0.475133	2.54114e-06	-0.393312	0.000137334	-0.133414	0.212614	0.235341	0.0264122	0.165436	0.121296	-0.0559633	0.602435	0.122805	0.251583	0.378025	0.000259823	0.122041	0.25457	0.856457	1.03021e-26	0.134599	0.208541	-0.223282	0.0354405
CCR3	black	0.00481929	0.964249	-0.00481929	0.964249	-0.0501038	0.641009	-0.305756	0.00357008	-0.218446	0.0397257	-0.300193	0.00426027	-0.124149	0.246395	-0.048032	0.654885	0.12806	0.23171	0.0858847	0.42356	0.218102	0.040046	0.177053	0.0969455	0.260245	0.0137764	0.216153	0.0419039	0.431239	2.45407e-05	0.0444558	0.679115	0.01496	0.889336
PNN	black	-0.329226	0.00163091	0.329226	0.00163091	0.10927	0.308046	0.00936177	0.930614	-0.110292	0.303514	-0.156298	0.143557	-0.354641	0.000649798	0.0145191	0.892577	0.0648829	0.545785	0.20646	0.0522368	-0.389204	0.000163501	-0.1389	0.194232	0.0884196	0.409955	-0.16055	0.132843	0.589103	1.25742e-09	0.0593429	0.580666	-0.243168	0.0216646
DDX17	black	-0.348636	0.000813281	0.348636	0.000813281	-0.184431	0.0835949	-0.134294	0.209585	-0.300362	0.00423772	-0.402253	9.32124e-05	-0.5349	6.66756e-08	-0.0167814	0.875963	0.0442362	0.680614	0.183111	0.0858687	-0.08615	0.422124	0.269171	0.0107502	0.480052	1.9317e-06	0.223127	0.0355709	0.602066	4.34985e-10	0.119211	0.265835	-0.235861	0.0260714
TNFSF15	black	-0.312992	0.00282251	0.312992	0.00282251	-0.138048	0.197009	-0.140084	0.19042	-0.240164	0.0233926	-0.457143	6.68632e-06	-0.351275	0.000737292	-0.136388	0.202501	0.19825	0.0625492	0.146325	0.171222	-0.00579137	0.957044	0.0729143	0.497104	0.394634	0.000129775	0.166267	0.119411	0.783805	1.07927e-19	0.153457	0.15107	-0.274158	0.00932625
FKBP14	black	-0.470259	3.32067e-06	0.470259	3.32067e-06	-0.14461	0.17635	-0.149584	0.16178	-0.26491	0.0121136	-0.471316	3.13444e-06	-0.515774	2.30719e-07	-0.0727689	0.497965	0.18435	0.0837335	0.180517	0.0904818	-0.0900828	0.40117	0.252069	0.0171717	0.440132	1.58924e-05	0.19475	0.0674219	0.845179	2.14941e-25	0.176474	0.0980615	-0.109871	0.305373
DAPP1	black	-0.195271	0.0666776	0.195271	0.0666776	-0.21656	0.0415103	-0.307716	0.00335184	-0.329413	0.00162038	-0.698267	2.8235e-14	-0.457172	6.67599e-06	0.0499769	0.641855	0.236609	0.0255877	0.296654	0.00475899	0.207508	0.0510281	0.267085	0.0113997	0.534852	6.68907e-08	0.458245	6.31142e-06	0.695433	3.95849e-14	0.441107	1.51418e-05	-0.250068	0.0181049
RHBDL2	black	-0.279487	0.0079903	0.279487	0.0079903	-0.0351343	0.743765	-0.283419	0.00711533	-0.262754	0.012859	-0.471513	3.10085e-06	-0.151108	0.1575	-0.151759	0.155698	0.308002	0.003321	0.191187	0.072694	0.125405	0.241611	0.0959943	0.370854	0.166309	0.119317	0.124001	0.246963	0.914916	4.90257e-36	0.183063	0.0859539	0.0433199	0.686881
CPA3	black	-0.103596	0.33399	0.103596	0.33399	-0.125156	0.242551	-0.169925	0.111384	-0.0474678	0.658685	-0.18224	0.087397	-0.195323	0.0666039	-0.00443107	0.967127	0.0117318	0.91311	0.0499482	0.642046	0.0417423	0.697721	0.235408	0.0263681	0.206679	0.0519824	0.135375	0.205905	0.271927	0.00994154	0.161079	0.131554	-0.0574386	0.592888
GALNT3	black	-0.322362	0.00206406	0.322362	0.00206406	-0.205765	0.0530525	-0.283599	0.00707737	-0.314969	0.00264433	-0.571531	4.93066e-09	-0.215286	0.0427527	-0.05132	0.632919	0.328906	0.0016491	0.260117	0.0138247	0.242935	0.021795	0.226227	0.0330258	0.338892	0.00115972	0.266068	0.0117289	0.868086	3.38193e-28	0.0865414	0.42001	-0.0427092	0.69107
ZNF14	black	-0.289401	0.00594623	0.289401	0.00594623	-0.120816	0.259405	-0.271502	0.0100626	-0.252152	0.0171336	-0.496745	7.37398e-07	-0.357258	0.000588445	-0.16444	0.123586	0.231222	0.0292467	0.190835	0.0732322	0.0588951	0.583529	0.171924	0.107176	0.35821	0.000567489	0.209133	0.0491979	0.890972	1.40769e-31	0.116237	0.278029	-0.0453907	0.672748
D2HGDH	black	-0.122731	0.251874	0.122731	0.251874	-0.0497085	0.643647	-0.0339044	0.752441	0.0521126	0.62767	-0.00302327	0.977568	0.313512	0.00277459	-0.100258	0.349883	0.344205	0.000957049	0.140309	0.189703	-0.0354819	0.741319	-0.280359	0.00778851	-0.382772	0.000213868	-0.328153	0.00169268	0.474191	2.67686e-06	-0.205002	0.0539585	0.199479	0.0609077
PNPT1	black	-0.155119	0.146639	0.155119	0.146639	-0.0472816	0.659941	-0.222532	0.0360782	-0.301032	0.00414914	-0.448629	1.03728e-05	0.0387959	0.718128	-0.219613	0.0386536	0.222032	0.0365093	0.0933321	0.384329	0.278094	0.00832205	-0.0675289	0.529494	0.149749	0.161312	0.17264	0.1057	0.856188	1.11102e-26	0.199206	0.0612699	-0.0449088	0.676027
ZNF394	black	-0.421191	3.9521e-05	0.421191	3.9521e-05	-0.12273	0.251876	-0.249961	0.0181559	-0.295078	0.00499742	-0.388394	0.00016918	-0.369409	0.000367171	-0.0314853	0.769594	0.18076	0.0900419	0.270694	0.0102965	0.0538372	0.616313	0.333778	0.00139088	0.311342	0.00297932	0.24984	0.0182136	0.810894	5.94973e-22	0.143694	0.179135	0.214168	0.043869
KIAA0408	black	-0.298588	0.00448046	0.298588	0.00448046	-0.15629	0.143578	-0.344115	0.000960211	-0.355606	0.000626535	-0.582109	2.18715e-09	-0.329357	0.00162348	0.00837858	0.937886	0.34766	0.000843133	0.291681	0.00554755	0.124836	0.24377	0.157597	0.140216	0.309544	0.00315916	0.265181	0.0120225	0.851228	4.34749e-26	0.204874	0.0541123	-0.0194742	0.856258
CHMP4B	black	0.202231	0.0573596	-0.202231	0.0573596	-0.0961256	0.370197	-0.195884	0.0658116	-0.136341	0.202659	0.0894174	0.404671	0.387886	0.000172826	0.170103	0.111003	0.134138	0.210119	0.0359394	0.738103	0.415606	5.11756e-05	0.0765646	0.475756	-0.263601	0.0125614	0.186968	0.0793585	-0.378555	0.000254272	-0.10447	0.329905	0.482945	1.6407e-06
DENND4B	black	-0.482481	1.68435e-06	0.482481	1.68435e-06	-0.0521551	0.627389	-0.0472629	0.660068	-0.00958755	0.928945	-0.112553	0.29365	-0.349362	0.000791701	0.119317	0.265404	0.0452873	0.673451	0.21138	0.0467573	-0.213022	0.0450372	0.383751	0.000205371	0.193172	0.0697175	-0.0895117	0.404174	0.502358	5.27259e-07	0.161001	0.131743	0.0401983	0.708389
HNRNPU	black	-0.37091	0.000345946	0.37091	0.000345946	0.0020194	0.985015	-0.227422	0.032086	-0.20526	0.053651	-0.229188	0.030739	-0.257836	0.0147104	-0.151075	0.157592	0.154572	0.148086	0.142967	0.181365	-0.0981206	0.360301	0.188232	0.0773124	0.145508	0.173651	0.00237468	0.982379	0.827151	1.72516e-23	0.0645333	0.547956	0.16058	0.13277
PIGX	black	-0.0646597	0.54717	0.0646597	0.54717	-0.0964553	0.36855	-0.327667	0.00172133	-0.306168	0.00352318	-0.426714	3.04711e-05	0.233869	0.027397	-0.0462679	0.666795	0.374595	0.000298516	0.145835	0.172675	0.492575	9.42449e-07	-0.0504263	0.638859	-0.0197417	0.854306	0.272221	0.00985831	0.575566	3.62834e-09	0.0198454	0.853548	0.231637	0.0289502
RBM33	black	-0.163851	0.124954	0.163851	0.124954	-0.103404	0.334891	-0.197353	0.0637706	-0.248882	0.0186784	-0.453887	7.92004e-06	0.133094	0.213723	-0.0561001	0.601547	0.35424	0.000659719	0.221154	0.0372753	0.416369	4.94135e-05	-0.0196866	0.854707	0.15827	0.13851	0.249121	0.0185612	0.673288	4.88149e-13	-0.0152235	0.887399	0.0810468	0.450232
CAT	black	0.0374505	0.727513	-0.0374505	0.727513	-0.160248	0.133583	-0.265652	0.0118657	-0.224844	0.034142	-0.114721	0.284389	-0.0446025	0.678115	-0.1084	0.311934	-0.0994948	0.35358	-0.156399	0.143294	0.182999	0.0860655	0.120826	0.259365	0.196752	0.0645986	0.216091	0.0419639	0.326771	0.00177536	-0.0967659	0.367003	0.0173089	0.872097
FNBP4	black	-0.131269	0.220125	0.131269	0.220125	0.244661	0.0208475	0.0801728	0.455148	0.143286	0.180385	0.107672	0.315213	0.0501131	0.640946	-0.252717	0.0168784	0.060965	0.570347	-0.0221545	0.836732	-0.473317	2.80889e-06	-0.507309	3.90256e-07	-0.247163	0.0195368	-0.556426	1.49919e-08	0.526601	1.15338e-07	-0.0574558	0.592777	-0.324135	0.00194322
DMC1	black	-0.321538	0.00212253	0.321538	0.00212253	-0.214278	0.0437582	-0.259102	0.0142131	-0.289304	0.00596364	-0.641826	1.22074e-11	-0.361116	0.00050763	-0.0495315	0.64483	0.324832	0.00189753	0.250253	0.0180168	0.167945	0.115675	0.238126	0.0246308	0.428624	2.78215e-05	0.305703	0.00357616	0.899279	5.37288e-33	0.189091	0.0759458	-0.13312	0.213632
TMEM191A	black	-0.117386	0.273275	0.117386	0.273275	-0.124289	0.245859	-0.283572	0.00708308	-0.237621	0.0249456	-0.395304	0.000126097	0.121997	0.254743	-0.25008	0.0180992	0.384568	0.000198525	0.107916	0.314113	0.380184	0.000237891	0.0613677	0.567799	0.0424508	0.692845	0.213843	0.0441972	0.688175	9.24119e-14	0.0142136	0.894825	0.301562	0.00408023
ZNF577	black	-0.343711	0.000974423	0.343711	0.000974423	-0.0625851	0.560128	-0.233043	0.0279635	-0.239693	0.023674	-0.461545	5.30341e-06	-0.346678	0.000874188	-0.141834	0.184887	0.233871	0.0273958	0.14706	0.169058	-0.0658374	0.53988	0.1025	0.339157	0.292293	0.00544457	0.0788541	0.462622	0.882099	3.48315e-30	0.123905	0.247331	-0.196237	0.0653156
DTWD2	black	-0.379388	0.000245775	0.379388	0.000245775	-0.139359	0.192749	-0.268606	0.0109228	-0.323755	0.0019686	-0.468981	3.5595e-06	-0.264353	0.0123025	-0.120646	0.260082	0.224317	0.0345756	0.179869	0.0916656	0.157993	0.139211	0.240252	0.0233402	0.313177	0.00280537	0.260155	0.0138106	0.886343	7.7621e-31	0.140474	0.189177	0.0829755	0.439488
ECHDC2	black	0.0505148	0.63827	-0.0505148	0.63827	0.127994	0.231952	0.0422677	0.694104	0.126152	0.238797	0.197566	0.063479	0.334799	0.00134163	-0.180464	0.0905787	0.0845271	0.430951	0.0660983	0.538272	-0.228546	0.031223	-0.501889	5.42371e-07	-0.465514	4.2917e-06	-0.502641	5.18328e-07	0.349286	0.000793946	-0.150008	0.16058	-0.0531645	0.620732
CARD8	black	-0.35957	0.000538708	0.35957	0.000538708	-0.182182	0.087499	-0.121398	0.2571	-0.402618	9.17292e-05	-0.295385	0.00495008	-0.332631	0.00144811	-0.00543407	0.959692	0.0396964	0.711869	0.0254552	0.812822	0.121231	0.257759	0.339002	0.00115516	0.429869	2.6211e-05	0.33872	0.00116689	0.400977	9.85811e-05	-0.0222141	0.836299	-0.055845	0.603204
ZNF652	black	0.0519562	0.628704	-0.0519562	0.628704	0.0487481	0.650075	-0.210372	0.047839	-0.155553	0.145499	-0.383783	0.000205098	0.124426	0.245331	-0.290071	0.00582644	0.207674	0.0508384	-0.0138382	0.897587	0.162814	0.127393	-0.2869	0.00641247	0.038546	0.719868	0.01946	0.856362	0.713581	4.23951e-15	0.112768	0.29272	-0.243371	0.0215518
EID2B	black	-0.419656	4.24496e-05	0.419656	4.24496e-05	-0.139746	0.191505	-0.164972	0.12236	-0.25092	0.017702	-0.402182	9.35046e-05	-0.367636	0.000393785	-0.0260656	0.808418	0.170202	0.110791	0.263297	0.0126677	0.0599301	0.57692	0.289174	0.00598732	0.366593	0.000410259	0.251154	0.0175932	0.824643	3.04982e-23	0.23294	0.0280344	0.0796859	0.4579
HNRNPA2B1	black	-0.154506	0.148261	0.154506	0.148261	0.00626314	0.953548	-0.10991	0.3052	-0.135602	0.20514	-0.32459	0.00191325	-0.152506	0.153649	0.0169571	0.874675	0.189138	0.075871	0.263319	0.0126599	-0.0789427	0.462117	-0.138996	0.193921	0.0551431	0.607773	-0.0101597	0.924716	0.715455	3.33332e-15	0.137151	0.199965	-0.126004	0.23935
ZNF430	black	-0.26812	0.0110732	0.26812	0.0110732	-0.106948	0.3185	-0.246562	0.0198453	-0.280056	0.00785795	-0.538141	5.36148e-08	-0.330791	0.00154445	-0.14749	0.167801	0.121041	0.258511	0.0764654	0.476329	0.079769	0.457429	0.0666072	0.535141	0.429264	2.69821e-05	0.23761	0.0249526	0.818712	1.13299e-22	0.19499	0.067078	-0.335096	0.00132763
FASN	black	0.243127	0.0216877	-0.243127	0.0216877	0.236629	0.025575	0.260687	0.013611	0.398427	0.000110172	0.56213	9.9156e-09	0.47389	2.72154e-06	0.0369422	0.73107	0.00947774	0.929757	-0.14727	0.168443	-0.234918	0.0266919	-0.275455	0.00898416	-0.606687	2.94489e-10	-0.561204	1.06095e-08	-0.642506	1.14311e-11	-0.235028	0.0266191	0.189853	0.0747504
FLJ31306	black	-0.281915	0.0074394	0.281915	0.0074394	-0.059918	0.576997	-0.196027	0.0656104	-0.358149	0.0005688	-0.489312	1.13933e-06	-0.286196	0.00654944	-0.0542085	0.61388	0.1212	0.257881	0.194931	0.0671633	0.151879	0.155368	0.0808075	0.451575	0.388836	0.000166058	0.316006	0.00255491	0.655277	3.2292e-12	0.197042	0.064198	-0.227202	0.032257
TBC1D10C	black	-0.265017	0.0120775	0.265017	0.0120775	0.259213	0.0141702	0.071579	0.505038	0.109253	0.30812	0.260755	0.0135857	0.0318171	0.767235	-0.0349337	0.745178	-0.0272633	0.799795	0.101392	0.34443	-0.306954	0.00343523	-0.00668101	0.950453	-0.265865	0.0117955	-0.322396	0.00206169	0.302829	0.00391963	-0.0375187	0.727037	0.32395	0.00195553
GPR1	black	-0.133528	0.212217	0.133528	0.212217	-0.0564718	0.599136	-0.378258	0.000257373	-0.264567	0.0122294	-0.468424	3.66861e-06	-0.18195	0.0879108	-0.152325	0.154144	0.366613	0.000409937	0.202504	0.0570163	0.0152362	0.887306	-0.0637228	0.553004	0.0773746	0.471086	0.0276981	0.79667	0.674791	4.14452e-13	0.0408281	0.70403	-0.132262	0.216625
GLO1	black	0.354347	0.000657054	-0.354347	0.000657054	0.313398	0.00278503	0.350415	0.000761314	0.462753	4.97411e-06	0.727854	6.4578e-16	0.362598	0.000479386	-0.0319296	0.766435	-0.282889	0.00722817	-0.258318	0.0145194	-0.428204	2.83852e-05	-0.487724	1.24866e-06	-0.576729	3.31893e-09	-0.549826	2.39577e-08	-0.704807	1.27511e-14	-0.175128	0.100691	0.0484355	0.652174
SGSM2	black	0.00818104	0.939347	-0.00818104	0.939347	0.160052	0.134066	-0.116542	0.276759	-0.147558	0.167603	0.0648774	0.545819	0.487195	1.28728e-06	-0.308921	0.00322372	0.00991394	0.926533	-0.109781	0.305775	0.126678	0.236827	-0.443875	1.31877e-05	-0.296735	0.00474706	-0.260634	0.0136306	0.50133	5.60896e-07	-0.0949766	0.375971	-0.0794028	0.459504
YRDC	black	-0.363942	0.000455025	0.363942	0.000455025	-0.0828507	0.440179	-0.215562	0.0424813	-0.235189	0.0265122	-0.329586	0.00161063	-0.224213	0.0346611	-0.0326348	0.761429	0.196234	0.0653199	0.248851	0.0186934	0.113992	0.287481	0.268377	0.0109936	0.217774	0.0403535	0.248534	0.0188494	0.778453	2.76203e-19	0.153415	0.151184	0.299367	0.00437234
SMA4	black	-0.226492	0.0328153	0.226492	0.0328153	0.0323226	0.763644	-0.0329324	0.75932	-0.022709	0.832704	-0.0370093	0.7306	-0.216858	0.0412239	-0.0867529	0.418871	0.0296042	0.783011	-0.0197657	0.85413	-0.386612	0.000182304	-0.146559	0.170531	0.0389034	0.71738	-0.270329	0.0104034	0.456775	6.81618e-06	-0.0375891	0.726545	-0.292654	0.00538461
LLPH	black	7.45121e-05	0.999447	-7.45121e-05	0.999447	-0.0462693	0.666785	-0.234045	0.0272779	-0.259208	0.014172	-0.295306	0.00496227	0.293159	0.00530185	-0.303438	0.00384452	0.211139	0.0470137	0.0396595	0.712125	0.388427	0.000168943	-0.193257	0.0695915	0.0240049	0.823308	0.114188	0.286645	0.631494	3.24561e-11	0.0167425	0.876249	-0.0206134	0.847947
CSF2RA	black	-0.11746	0.27297	0.11746	0.27297	-0.257452	0.0148641	-0.396544	0.000119533	-0.47525	2.52467e-06	-0.538794	5.12944e-08	-0.137706	0.198131	-0.0527053	0.623757	0.162343	0.128514	0.142825	0.181804	0.526067	1.1942e-07	0.316546	0.00250951	0.407157	7.50092e-05	0.578694	2.85256e-09	0.596155	7.09953e-10	0.191544	0.0721512	0.058728	0.584599
SYTL1	black	-0.252684	0.0168932	0.252684	0.0168932	-0.0744771	0.487903	-0.0895239	0.404109	0.0274635	0.798356	-0.0656352	0.541128	-0.268067	0.0110899	0.145511	0.173641	0.11994	0.262899	0.229595	0.0304356	-0.160204	0.133693	0.333591	0.00140005	0.0541267	0.614415	-0.0221642	0.836661	0.405467	8.087e-05	-0.0261454	0.807843	0.344069	0.00096182
FAM73A	black	-0.261124	0.0134489	0.261124	0.0134489	-0.0811446	0.449683	-0.20526	0.0536511	-0.191896	0.0716194	-0.471316	3.13443e-06	-0.272825	0.00968977	-0.206894	0.0517339	0.224048	0.0347987	0.148284	0.165498	0.0113322	0.916059	0.0274864	0.798192	0.313905	0.00273894	0.100499	0.348717	0.870851	1.4309e-28	0.113677	0.28882	-0.226037	0.0331769
TMEM17	black	-0.422124	3.7835e-05	0.422124	3.7835e-05	-0.163904	0.12483	-0.199155	0.0613376	-0.287982	0.006207	-0.517912	2.01591e-07	-0.467227	3.91378e-06	-0.029337	0.784922	0.212517	0.0455605	0.209828	0.0484321	-0.00978774	0.927465	0.283946	0.00700485	0.400615	0.000100154	0.221524	0.0369507	0.830408	8.11717e-24	0.134434	0.209107	-0.0471256	0.660994
TOB1	black	0.251298	0.0175262	-0.251298	0.0175262	-0.0906241	0.398334	0.145448	0.17383	0.259618	0.0140144	0.107925	0.314073	0.187165	0.0790359	-0.0100266	0.9257	0.0260994	0.808174	0.096272	0.369465	-0.0334663	0.755539	-0.348285	0.00082391	-0.172809	0.105353	-0.0494285	0.645518	-0.386848	0.00018052	-0.31885	0.00232362	-0.0523316	0.626223
BIRC3	black	-0.148992	0.163465	0.148992	0.163465	0.361874	0.00049299	-0.163343	0.126144	-0.118568	0.268439	-0.0688837	0.521247	-0.0624297	0.561104	-0.308182	0.00330171	-0.0331504	0.757775	-0.0967994	0.366836	-0.241131	0.0228238	-0.225191	0.0338586	0.0142393	0.894635	-0.241798	0.0224385	0.627223	4.81126e-11	0.212446	0.0456345	-0.29087	0.00568646
NKTR	black	-0.198615	0.0620592	0.198615	0.0620592	0.0906746	0.39807	-0.034477	0.748398	0.0359896	0.73775	-0.162441	0.128279	-0.093449	0.383732	-0.195857	0.0658492	0.133674	0.211714	0.0501892	0.640439	-0.280403	0.00777844	-0.304268	0.00374414	0.0306506	0.77554	-0.27235	0.00982208	0.680353	2.24273e-13	-0.103183	0.335931	-0.294593	0.00507281
MGST2	black	0.145807	0.172759	-0.145807	0.172759	-0.0419815	0.696073	0.048617	0.650955	-0.0350966	0.744031	0.337591	0.00121495	0.148321	0.165393	-0.0288456	0.788439	-0.312024	0.00291361	-0.11618	0.278264	0.170153	0.110897	0.270099	0.0104715	-0.0176502	0.869597	0.080279	0.454549	-0.483875	1.55629e-06	-0.0248389	0.817274	0.230646	0.0296628
PTGR2	black	-0.26741	0.0112964	0.26741	0.0112964	-0.133052	0.213868	-0.235791	0.0261173	-0.225831	0.0333421	-0.320785	0.00217724	-0.182634	0.0867031	-0.245287	0.0205125	0.0950404	0.375649	0.129279	0.22726	0.0830884	0.438864	0.0894711	0.404388	0.229526	0.0304866	0.152477	0.153728	0.837667	1.4261e-24	0.118354	0.269308	0.037143	0.729664
CLK1	black	-0.0562617	0.600499	0.0562617	0.600499	0.027596	0.797404	-0.183662	0.0849141	-0.231314	0.0291807	-0.38013	0.000238423	-0.17061	0.109927	0.0297808	0.781748	0.108942	0.309509	0.156682	0.142562	0.0679268	0.527066	-0.120373	0.26117	0.18728	0.078849	0.213765	0.0442768	0.586829	1.50758e-09	0.0854986	0.425654	-0.174937	0.101068
DENR	black	-0.35167	0.000726503	0.35167	0.000726503	-0.0961334	0.370158	-0.104254	0.330911	-0.185402	0.0819533	-0.315042	0.00263797	-0.259329	0.0141252	-0.225746	0.0334101	0.190603	0.0735876	0.110397	0.303051	-0.0853825	0.426286	0.0622337	0.562337	0.279099	0.00808144	-0.00594569	0.9559	0.825604	2.45418e-23	0.0240537	0.822954	-0.132525	0.215704
IL10	black	-0.232016	0.0286813	0.232016	0.0286813	-0.110594	0.302182	-0.260944	0.0135153	-0.323898	0.00195903	-0.426164	3.12772e-05	-0.0177899	0.868574	-0.103183	0.335933	0.281534	0.00752361	0.146829	0.169735	0.294766	0.00504584	0.170715	0.109705	0.148421	0.165105	0.217044	0.0410458	0.763118	3.55039e-18	0.200267	0.0598743	0.212299	0.0457878
SYAP1	black	-0.087828	0.413107	0.087828	0.413107	0.0163433	0.879177	-0.238177	0.0245986	-0.222755	0.0358873	-0.444942	1.24999e-05	0.0217547	0.839638	-0.186007	0.0809426	0.33392	0.00138391	0.0957001	0.372329	0.236401	0.0257213	-0.0938304	0.381785	0.10261	0.338634	0.154344	0.148693	0.785239	8.35181e-20	0.189347	0.0755431	0.0204569	0.849088
ZMAT3	black	-0.428635	2.78065e-05	0.428635	2.78065e-05	-0.0330593	0.75842	-0.111684	0.297412	-0.232863	0.0280882	-0.343607	0.000978119	-0.491294	1.01554e-06	0.0030603	0.977293	0.0228352	0.831788	0.225147	0.0338942	-0.0734243	0.494092	0.322871	0.00202873	0.431427	2.43193e-05	0.234013	0.0272993	0.655871	3.04027e-12	0.205785	0.0530289	-0.0238661	0.824313
TAGAP	black	0.0784977	0.464653	-0.0784977	0.464653	-0.0709148	0.509008	-0.267478	0.011275	-0.177896	0.0953404	-0.517747	2.03709e-07	-0.101457	0.344118	0.0397345	0.711605	0.285536	0.00668031	0.200517	0.0595489	0.217997	0.0401445	-0.132975	0.214137	0.212574	0.0455013	0.311205	0.00299275	0.531988	8.09482e-08	0.156669	0.142597	-0.156124	0.144009
TRIM38	black	-0.44815	1.06281e-05	0.44815	1.06281e-05	0.0134324	0.900575	-0.173883	0.103173	-0.270104	0.0104701	-0.455569	7.25825e-06	-0.382193	0.000219036	0.0247079	0.818221	0.169169	0.113007	0.107303	0.316886	0.006044	0.955172	0.263419	0.0126248	0.368704	0.000377551	0.154446	0.148421	0.638418	1.69233e-11	0.355983	0.000617651	-0.149226	0.162797
ZNF549	black	-0.431364	2.43935e-05	0.431364	2.43935e-05	-0.139669	0.191751	-0.206633	0.0520362	-0.323071	0.00201494	-0.407948	7.24007e-05	-0.405074	8.22932e-05	-0.00966044	0.928406	0.165238	0.12175	0.212776	0.045292	0.0440464	0.681911	0.368088	0.000386847	0.35476	0.000646885	0.265974	0.0117597	0.829752	9.4608e-24	0.209358	0.0489483	0.138275	0.196266
SARS	black	0.159172	0.136248	-0.159172	0.136248	0.231998	0.0286939	0.123965	0.2471	0.213449	0.0445991	0.451204	9.09382e-06	0.461365	5.35417e-06	-0.0843326	0.432016	-0.187399	0.078655	-0.246188	0.0200389	0.0323639	0.763351	-0.253743	0.016423	-0.382369	0.000217456	-0.195355	0.0665585	-0.504502	4.63118e-07	-0.0965449	0.368103	0.190488	0.0737652
COPZ1	black	0.253567	0.0165002	-0.253567	0.0165002	0.0667546	0.534236	0.0809567	0.450737	0.296818	0.00473487	0.430116	2.59031e-05	0.32391	0.00195822	0.085717	0.424468	0.109621	0.306481	-0.0506083	0.637647	-0.124428	0.245327	-0.0290709	0.786826	-0.50618	4.1815e-07	-0.365261	0.000432227	-0.577804	3.05534e-09	-0.142518	0.182755	0.377423	0.000266257
CCNL1	black	-0.244039	0.0211848	0.244039	0.0211848	-0.115157	0.282549	-0.229701	0.0303564	-0.309213	0.00319328	-0.42625	3.11493e-05	-0.281992	0.0074226	0.100802	0.347258	0.203434	0.0558618	0.259254	0.0141543	0.0986393	0.357755	0.0889304	0.407245	0.244727	0.0208122	0.274999	0.00910336	0.633098	2.79518e-11	0.107842	0.314447	-0.0118555	0.912197
C8orf37	black	-0.216019	0.0420344	0.216019	0.0420344	-0.0949875	0.375916	-0.227119	0.0323223	-0.328139	0.00169347	-0.442321	1.42535e-05	-0.00519053	0.961497	-0.0485059	0.651701	0.162596	0.127911	0.135553	0.205304	0.385008	0.000194929	0.115336	0.281797	0.224208	0.034666	0.348394	0.000820588	0.724615	1.00007e-15	0.281235	0.00759033	0.102959	0.336986
SNAPC1	black	-0.13854	0.195404	0.13854	0.195404	-0.0516368	0.630819	-0.241797	0.0224391	-0.321419	0.00213107	-0.400993	9.85081e-05	0.0455411	0.671726	-0.247308	0.0194632	0.1527	0.153119	0.0569825	0.595832	0.32576	0.00183816	-0.0498433	0.642747	0.222621	0.0360024	0.263762	0.0125058	0.744838	5.85997e-17	0.0250588	0.815684	-0.0627346	0.559189
COX19	black	-0.0935015	0.383463	0.0935015	0.383463	0.0522	0.627092	-0.273247	0.00957339	-0.266938	0.011447	-0.3129	0.00283101	0.264617	0.0122124	-0.316931	0.00247755	0.256793	0.0151312	0.0091905	0.93188	0.334699	0.00134637	-0.120492	0.260695	-0.0297269	0.782133	0.0452657	0.673598	0.735662	2.19228e-16	0.0377559	0.72538	0.0528549	0.622771
GM2A	black	-0.380635	0.000233538	0.380635	0.000233538	-0.0167148	0.876452	-1.55036e-05	0.999885	-0.220462	0.0378892	-0.0289163	0.787933	-0.0455313	0.671793	0.103836	0.332863	-0.0116258	0.913892	-0.110281	0.303564	0.0580428	0.588997	0.217414	0.040694	0.0701304	0.513717	0.0475722	0.657982	0.305599	0.00358816	0.17914	0.0930098	0.160644	0.132615
TTC14	black	-0.343581	0.000979051	0.343581	0.000979051	0.0524795	0.625247	0.0011529	0.991445	-0.0619495	0.564127	-0.150701	0.158635	-0.264682	0.0121904	-0.187987	0.0777048	-0.0435888	0.68504	0.141526	0.185852	-0.299834	0.00430873	-0.109165	0.308513	0.17518	0.100589	-0.165083	0.122104	0.689388	8.03426e-14	0.0536949	0.617246	-0.325106	0.00187981
SEMA3E	black	-0.477505	2.22753e-06	0.477505	2.22753e-06	-0.183391	0.0853824	-0.293529	0.00524198	-0.362178	0.000487238	-0.584945	1.7502e-09	-0.525949	1.20343e-07	0.0822537	0.443492	0.30682	0.00345011	0.314167	0.00271531	0.0414531	0.699715	0.37836	0.000256298	0.419462	4.28334e-05	0.312587	0.00286025	0.803136	2.86414e-21	0.171775	0.107485	0.0392451	0.715004
CLK4	black	-0.303909	0.00378733	0.303909	0.00378733	-0.0964266	0.368693	-0.0606694	0.572221	-0.304765	0.00368515	-0.378009	0.000259996	-0.501143	5.67255e-07	-0.112922	0.292058	-0.042015	0.695843	0.110514	0.302535	-0.0468883	0.662597	0.207701	0.0508078	0.515152	2.39924e-07	0.331912	0.00148511	0.635462	2.23905e-11	0.130299	0.223583	-0.176856	0.0973242
LEP	black	-0.132719	0.215026	0.132719	0.215026	-0.0195388	0.855787	-0.272437	0.00979769	-0.308542	0.00326356	-0.376698	0.000274211	0.102149	0.340823	-0.182639	0.0866952	0.137582	0.198539	0.0706631	0.510516	0.301494	0.00408905	-0.0766384	0.475329	0.100076	0.350762	0.180829	0.0899181	0.782502	1.35984e-19	0.179212	0.0928761	-0.0116374	0.913807
POLR2J2	black	0.136156	0.203278	-0.136156	0.203278	0.0389726	0.716899	-0.0409178	0.70341	-0.109742	0.305945	-0.0680141	0.526533	0.217717	0.0404071	-0.187272	0.0788615	0.0683963	0.524207	-0.0759282	0.479442	0.143319	0.180285	-0.275802	0.00889473	-0.206413	0.0522915	0.00667288	0.950513	0.325335	0.00186512	0.148759	0.164134	0.143313	0.180301
PCDHB9	black	0.0117253	0.913158	-0.0117253	0.913158	-0.0996996	0.352585	-0.294324	0.00511513	-0.262611	0.0129097	-0.523164	1.44116e-07	0.057497	0.592511	-0.203954	0.0552245	0.294422	0.00509964	0.0758085	0.480136	0.344794	0.000936687	-0.0758836	0.4797	0.14123	0.186782	0.237707	0.0248918	0.746181	4.80795e-17	0.108812	0.310089	-0.0697264	0.516151
ANAPC4	black	0.0581856	0.58808	-0.0581856	0.58808	0.299388	0.00436953	0.213333	0.044718	0.250194	0.0180447	0.344497	0.000946924	0.420593	4.06397e-05	-0.357017	0.000593863	-0.203484	0.055801	-0.144268	0.177387	-0.202665	0.0568159	-0.583079	2.02716e-09	-0.38781	0.000173381	-0.467234	3.91237e-06	0.266362	0.0116328	-0.0635947	0.553804	-0.0950506	0.375597
CTSK	black	-0.200103	0.0600878	0.200103	0.0600878	-0.00558803	0.958551	0.0982593	0.359619	-0.0102694	0.923906	-0.0860236	0.422807	-0.278719	0.00817184	-0.199159	0.0613328	-0.158195	0.1387	-0.132278	0.216568	-0.0682508	0.525092	0.170952	0.109206	0.382768	0.000213903	0.101733	0.342802	0.404062	8.60678e-05	0.0799408	0.456458	-0.200335	0.0597857
CCDC130	black	0.0418392	0.697053	-0.0418392	0.697053	0.135661	0.20494	-0.0535485	0.618208	0.193114	0.0698027	0.0512398	0.633451	0.307969	0.00332459	-0.106252	0.321675	0.198337	0.0624322	0.189976	0.0745584	-0.135245	0.206344	-0.408113	7.18679e-05	-0.40636	7.77211e-05	-0.372358	0.000326531	0.522922	1.4638e-07	0.0162561	0.879817	0.0926439	0.38786
KLHL28	black	-0.24892	0.0186594	0.24892	0.0186594	-0.0563931	0.599647	-0.244086	0.021159	-0.17457	0.101798	-0.440823	1.53568e-05	-0.384912	0.000195705	-0.187148	0.079064	0.0548207	0.609876	0.133345	0.212852	-0.0311953	0.771658	0.127789	0.232705	0.41091	6.33713e-05	0.164691	0.123005	0.781614	1.59045e-19	0.218596	0.0395862	-0.289081	0.00600407
BTAF1	black	-0.178559	0.0940929	0.178559	0.0940929	0.234817	0.0267594	0.106931	0.318574	0.0420693	0.695469	-0.00844478	0.937396	-0.00645184	0.95215	-0.164313	0.12388	0.0118483	0.912251	0.060006	0.576437	-0.30528	0.003625	-0.323243	0.00200324	-0.107613	0.315484	-0.336322	0.00127114	0.598629	5.79011e-10	0.110929	0.300712	-0.239168	0.0239907
GCLM	black	-0.306999	0.00343025	0.306999	0.00343025	-0.22009	0.0382227	-0.217337	0.0407669	-0.140921	0.18776	-0.580076	2.56278e-09	-0.389725	0.000159948	-0.0884285	0.409908	0.284524	0.00688525	0.279982	0.00787514	0.0323498	0.763451	0.0647983	0.54631	0.424576	3.37171e-05	0.209063	0.049276	0.754138	1.45108e-17	-0.0142263	0.894731	-0.242581	0.0219937
PDCD4	black	0.0723847	0.500243	-0.0723847	0.500243	0.152437	0.153837	-0.144122	0.177829	-0.0438458	0.683282	-0.0941391	0.380214	0.0705437	0.511233	-0.240511	0.0231871	0.0218028	0.839288	-0.0126516	0.906327	-0.0582601	0.587601	-0.271113	0.0101746	-0.00692328	0.948658	-0.1152	0.282369	0.500908	5.75321e-07	-0.0532756	0.620002	-0.175242	0.100467
MGEA5	black	-0.325191	0.00187436	0.325191	0.00187436	-0.0684226	0.524047	-0.167895	0.115784	-0.0950339	0.375682	-0.402187	9.34843e-05	-0.3112	0.00299316	-0.136895	0.200812	0.0442734	0.68036	0.0674896	0.529734	0.107156	0.317555	0.210663	0.0475251	0.521285	1.62606e-07	0.258509	0.0144441	0.653204	3.98075e-12	0.0875776	0.414446	-0.233022	0.0279779
ARL16	black	-0.275285	0.00902845	0.275285	0.00902845	0.0341923	0.750407	-0.189614	0.0751242	-0.197326	0.0638074	-0.259285	0.0141423	-0.0401869	0.708469	-0.0517225	0.630251	0.185025	0.0825868	0.19452	0.0677528	0.132249	0.21667	0.196234	0.0653206	0.065409	0.542527	0.104301	0.330691	0.801483	3.96705e-21	0.156503	0.143026	0.309168	0.00319792
CHRNA5	black	-0.354399	0.000655767	0.354399	0.000655767	-0.0705804	0.511013	-0.217512	0.0406009	-0.290175	0.00580803	-0.467174	3.92502e-06	-0.384569	0.000198518	-0.108564	0.311198	0.154209	0.149053	0.127096	0.235272	-0.0117347	0.913088	0.167753	0.116097	0.347379	0.000851909	0.190637	0.0735364	0.867895	3.58705e-28	0.21853	0.0396473	-0.132325	0.216402
OCIAD1	black	-0.39776	0.000113409	0.39776	0.000113409	-0.0625733	0.560202	-0.200481	0.0595966	-0.262072	0.0131032	-0.366492	0.000411884	-0.36262	0.000478966	-0.116383	0.277421	0.0391952	0.715351	0.142573	0.182584	-0.0649825	0.545168	0.155573	0.145448	0.363232	0.00046774	0.10886	0.309874	0.874175	4.95387e-29	0.141982	0.184423	-0.176362	0.0982768
SLC35E1	black	-0.294859	0.00503137	0.294859	0.00503137	-0.131327	0.21992	-0.336126	0.00128003	-0.238241	0.0245591	-0.587175	1.4667e-09	-0.450788	9.28981e-06	0.0573292	0.593593	0.366625	0.000409741	0.389775	0.000159611	-0.00197334	0.985357	0.229644	0.0303993	0.335094	0.00132772	0.20346	0.0558306	0.71482	3.61704e-15	0.149692	0.161475	-0.114115	0.286958
FAM105A	black	0.265144	0.012035	-0.265144	0.012035	-0.081546	0.447437	0.00724692	0.946262	-0.0581579	0.588257	0.0116261	0.91389	-0.0239656	0.823592	0.00326051	0.975808	-0.299505	0.00435342	-0.139989	0.190726	0.187141	0.0790753	0.00702798	0.947883	0.199588	0.0607648	0.321454	0.00212856	-0.331192	0.00152296	0.126897	0.23601	-0.206435	0.0522666
FCAR	black	-0.286381	0.00651322	0.286381	0.00651322	-0.285499	0.00668776	-0.326425	0.00179665	-0.463443	4.79462e-06	-0.564495	8.33439e-09	-0.272927	0.00966137	0.0735195	0.49353	0.240534	0.0231734	0.257776	0.0147342	0.420768	4.03083e-05	0.403595	8.78597e-05	0.385293	0.000192624	0.596121	7.11917e-10	0.630959	3.4108e-11	0.227171	0.0322815	0.266884	0.0114641
RPS15A	black	0.344033	0.000963057	-0.344033	0.000963057	0.277772	0.0084005	0.166207	0.119547	0.245241	0.0205371	0.394451	0.000130799	0.505699	4.30587e-07	-0.0790406	0.461561	0.0811487	0.449661	-0.215854	0.0421946	-0.168091	0.115354	-0.58144	2.3045e-09	-0.617416	1.16181e-10	-0.482367	1.69527e-06	-0.483357	1.60278e-06	-0.324326	0.00193064	-0.0206195	0.847903
PEX11B	black	-0.0120437	0.910809	0.0120437	0.910809	0.0293299	0.784972	0.0831902	0.438301	0.150373	0.159553	0.363796	0.000457612	0.201902	0.0577748	0.44809	1.06607e-05	0.136225	0.203048	0.130288	0.22362	-0.220431	0.0379173	0.0177225	0.869068	-0.484914	1.46685e-06	-0.35039	0.000762031	-0.405385	8.11653e-05	-0.215436	0.0426046	0.399675	0.000104348
ZNF682	black	-0.276507	0.00871496	0.276507	0.00871496	-0.0442666	0.680406	-0.235048	0.0266057	-0.26094	0.0135169	-0.479818	1.95716e-06	-0.205322	0.053577	-0.170048	0.11112	0.190328	0.0740124	0.14272	0.18213	0.111075	0.300074	0.0467855	0.663292	0.229342	0.0306238	0.169202	0.112935	0.871248	1.26258e-28	0.142952	0.181412	-0.0852243	0.427146
N4BP2	black	-0.187413	0.0786321	0.187413	0.0786321	-0.0222086	0.836339	-0.154044	0.149493	-0.109388	0.307521	-0.30919	0.00319568	-0.00901623	0.933169	-0.38309	0.000211075	0.0645589	0.547797	0.0061557	0.954344	0.0803195	0.454321	-0.171391	0.108285	0.181507	0.0886992	0.0277829	0.796061	0.768739	1.42454e-18	0.16502	0.122249	-0.244815	0.0207648
AHSA1	black	0.227604	0.0319454	-0.227604	0.0319454	0.0786646	0.463701	0.168022	0.115505	0.18449	0.0834939	0.335142	0.00132545	0.278454	0.0082352	0.144651	0.176226	-0.0711276	0.507734	-0.0114033	0.915534	-0.0196417	0.855035	-0.100101	0.350641	-0.359059	0.000549365	-0.130184	0.223996	-0.443787	1.32463e-05	-0.216331	0.0417313	0.299354	0.00437415
ACAP1	black	-0.229721	0.0303417	0.229721	0.0303417	0.122792	0.251635	-0.00343286	0.97453	0.0695196	0.5174	0.151302	0.156961	-0.130158	0.224088	-0.0654605	0.542208	-0.188686	0.0765879	0.109514	0.306961	-0.280122	0.00784285	0.124252	0.246	-0.0236428	0.825931	-0.157551	0.140335	0.38623	0.00018524	0.0964886	0.368384	0.0752458	0.483411
NOL8	black	-0.347852	0.000837202	0.347852	0.000837202	0.236944	0.0253735	0.0492297	0.646848	-0.103408	0.33487	-0.07201	0.50247	-0.312189	0.00289783	-0.117456	0.272987	-0.0755974	0.481364	0.0159496	0.882066	-0.430548	2.5371e-05	-0.161246	0.131149	0.108778	0.31024	-0.235929	0.0260273	0.603893	3.73081e-10	0.0752264	0.483524	-0.306858	0.00344586
DDX5	black	-0.125506	0.241228	0.125506	0.241228	0.10586	0.323474	0.177151	0.0967573	0.115995	0.279038	0.0336896	0.753959	-0.0866737	0.419298	-0.0379257	0.724194	-0.104061	0.331815	0.0505384	0.638113	-0.262407	0.0129827	-0.156577	0.142834	-0.0129409	0.904196	-0.159818	0.134643	0.445074	1.24168e-05	0.163888	0.124868	-0.142405	0.183106
WSB1	black	-0.22101	0.0374026	0.22101	0.0374026	-0.119102	0.266275	-0.0606044	0.572634	-0.237749	0.0248658	-0.397765	0.000113387	-0.45841	6.25706e-06	0.0582207	0.587854	-0.10203	0.341385	0.0363295	0.735365	0.0538972	0.615919	0.289658	0.00589999	0.487566	1.26012e-06	0.397789	0.000113265	0.61508	1.42678e-10	0.434951	2.05001e-05	-0.188846	0.0763334
NLRP8	black	-0.159893	0.134459	0.159893	0.134459	-0.0166922	0.876618	-0.179335	0.092648	-0.223721	0.0350716	-0.362516	0.000480908	-0.0182345	0.86532	-0.260201	0.0137929	0.0590728	0.582392	0.0723131	0.500668	0.149244	0.162746	-0.120834	0.259331	0.138193	0.196535	0.12081	0.259427	0.846506	1.52265e-25	0.129503	0.226448	-0.15256	0.153501
LMF2	black	-0.435522	1.99369e-05	0.435522	1.99369e-05	-0.0984826	0.358523	0.0200081	0.852361	0.044105	0.68151	-0.172064	0.106886	-0.529123	9.77989e-08	0.198527	0.0621773	0.040534	0.706065	0.284505	0.00688923	-0.255852	0.0155203	0.493915	8.71289e-07	0.28943	0.00594105	0.0332736	0.756903	0.431792	2.38954e-05	0.200798	0.0591853	0.0979135	0.36132
CCDC84	black	-0.043275	0.687189	0.043275	0.687189	0.0270575	0.801275	0.00547188	0.959411	0.0121638	0.909924	0.00556743	0.958703	0.103107	0.336287	-0.26839	0.0109895	0.00813568	0.939683	-0.0121529	0.910004	-0.159772	0.134757	-0.35751	0.000582841	-0.143016	0.181216	-0.246524	0.0198648	0.575503	3.64604e-09	-0.0136311	0.899112	-0.141177	0.18695
PLA2G2D	black	-0.111106	0.299937	0.111106	0.299937	-0.0404877	0.706385	-0.292182	0.00546309	-0.204692	0.0543307	-0.483085	1.62773e-06	0.107995	0.313758	-0.192115	0.0712896	0.3409	0.00107895	0.116991	0.274902	0.304213	0.00375078	-0.132283	0.216549	0.0695384	0.517286	0.118178	0.270026	0.805609	1.74887e-21	0.0558751	0.603008	-0.042871	0.689959
RAX2	black	-0.33061	0.00155426	0.33061	0.00155426	-0.106781	0.319262	-0.21286	0.0452046	-0.350967	0.000745821	-0.449061	1.01467e-05	0.00592908	0.956023	-0.0830522	0.439064	0.268584	0.0109296	0.189637	0.0750876	0.359419	0.000541842	0.139228	0.193172	0.198911	0.0616631	0.273896	0.00939674	0.726613	7.64176e-16	-0.0214181	0.842087	0.119966	0.262795
PRPF3	black	-0.280373	0.00778531	0.280373	0.00778531	-0.0676103	0.528997	-0.131859	0.21804	-0.0129534	0.904103	-0.110152	0.304133	-0.173433	0.104083	-0.0417875	0.69741	0.269764	0.0105715	0.180864	0.0898546	-0.218921	0.0392859	0.0980926	0.360438	-0.0425218	0.692358	-0.198749	0.0618794	0.564277	8.46934e-09	-0.0936641	0.382633	0.164043	0.124508
PITPNM1	black	-0.328522	0.00167118	0.328522	0.00167118	0.0627547	0.559063	-0.0301516	0.7791	-0.0182349	0.865317	0.0121008	0.910388	-0.515177	2.3955e-07	0.185381	0.0819881	-0.0850131	0.428297	0.132727	0.214997	-0.30669	0.0034645	0.525065	1.2745e-07	0.233308	0.0277809	0.0029895	0.977818	0.168519	0.114417	0.134434	0.209106	0.153218	0.151714
INTS3	black	-0.415024	5.25573e-05	0.415024	5.25573e-05	-0.157485	0.140503	-0.190986	0.0730001	-0.277243	0.0085308	-0.46263	5.00655e-06	-0.316948	0.00247612	0.112097	0.295618	0.180805	0.0899614	0.214325	0.043711	0.206309	0.052413	0.40897	6.91592e-05	0.46278	4.96673e-06	0.33168	0.00149723	0.579237	2.73503e-09	0.145767	0.172876	0.014565	0.89224
DOPEY2	black	-0.171357	0.108357	0.171357	0.108357	0.0180419	0.866729	-0.301119	0.00413782	-0.228275	0.031429	-0.457375	6.60569e-06	-0.0330166	0.758723	-0.184327	0.0837732	0.27899	0.00810717	0.0949452	0.376129	0.150002	0.160597	-0.0673405	0.530646	0.159211	0.136149	0.045842	0.669683	0.658791	2.25613e-12	-0.10399	0.332142	-0.2017	0.0580305
NPHP3	black	-0.119562	0.264417	0.119562	0.264417	0.0926766	0.387692	0.30193	0.004033	0.18023	0.0910041	0.10178	0.342577	-0.125237	0.242245	-0.286348	0.00651979	-0.28459	0.00687172	-0.167943	0.115679	-0.254043	0.0162917	-0.187079	0.0791766	0.181879	0.0880375	-0.124507	0.245023	0.34833	0.000822547	0.00256203	0.980989	-0.340794	0.00108307
CCBE1	black	-0.183915	0.0844783	0.183915	0.0844783	-0.0170971	0.873649	-0.331435	0.0015101	-0.370975	0.000345049	-0.557103	1.42798e-08	-0.211649	0.046472	-0.103243	0.33565	0.224679	0.0342769	0.160947	0.131875	0.197916	0.0630014	0.06813	0.525827	0.25054	0.0178805	0.283036	0.00719664	0.833123	4.27766e-24	0.238896	0.0241562	-0.0690694	0.520123
UCKL1	black	-0.0945821	0.377966	0.0945821	0.377966	0.382504	0.00021624	0.199427	0.0609776	0.200231	0.0599211	0.413272	5.69327e-05	0.00308216	0.977131	-0.0572022	0.594413	-0.167585	0.116469	-0.0266178	0.804439	-0.515729	2.31379e-07	-0.13105	0.220903	-0.36268	0.00047786	-0.468423	3.66891e-06	0.23637	0.0257414	0.0958502	0.371576	0.188539	0.0768208
RPN1	black	0.11726	0.273794	-0.11726	0.273794	-0.0431742	0.68788	0.511185	3.07319e-07	0.168939	0.113506	0.382625	0.000215168	0.29493	0.00502034	-0.0391068	0.715965	-0.310313	0.00308112	-0.198364	0.0623965	0.197782	0.0631844	0.119474	0.264772	-0.0476433	0.657503	0.0755658	0.481548	-0.472082	3.00588e-06	-0.260997	0.0134959	0.291314	0.00561006
MTMR4	black	-0.55314	1.89574e-08	0.55314	1.89574e-08	-0.0408114	0.704146	0.0629299	0.557964	-0.0513209	0.632913	-0.0680014	0.526611	-0.447489	1.09909e-05	0.014061	0.895948	-0.0513827	0.632503	0.09223	0.389993	-0.147761	0.167011	0.517993	2.0055e-07	0.38516	0.000193695	0.11356	0.28932	0.368049	0.000387437	0.0620846	0.563276	0.189597	0.07515
ZNF669	black	-0.411234	6.24502e-05	0.411234	6.24502e-05	-0.0769216	0.473695	-0.229846	0.0302491	-0.334828	0.00134026	-0.386266	0.000184963	-0.215562	0.0424808	-0.229627	0.0304118	0.185526	0.0817438	0.128637	0.229595	0.127353	0.234318	0.259321	0.0141283	0.251703	0.0173389	0.181374	0.0889371	0.810414	6.57089e-22	0.105668	0.32436	0.10479	0.328418
DCLRE1C	black	-0.251647	0.017365	0.251647	0.017365	-0.0819129	0.445389	-0.257817	0.0147179	-0.250144	0.0180685	-0.489087	1.15424e-06	-0.174229	0.102479	-0.152128	0.154683	0.265835	0.0118053	0.128299	0.230833	0.098925	0.356357	0.00469907	0.96514	0.251552	0.0174086	0.0921186	0.390568	0.846597	1.48707e-25	0.125243	0.242225	-0.211013	0.0471488
NDUFA2	black	0.18374	0.0847796	-0.18374	0.0847796	0.0593706	0.580489	0.228665	0.0311328	0.243221	0.0216354	0.3652	0.000433247	0.174187	0.102564	-0.0345086	0.748175	-0.171114	0.108865	-0.352803	0.000696322	-0.0912162	0.395247	-0.0452607	0.673632	-0.212235	0.0458546	-0.153793	0.150165	-0.540119	4.6881e-08	-0.162624	0.127844	0.111655	0.297541
ZRANB2	black	-0.167829	0.115932	0.167829	0.115932	0.25305	0.0167294	0.179917	0.0915769	0.0327685	0.760481	0.263552	0.0125786	0.02856	0.790486	-0.316325	0.00252801	-0.367144	0.000401476	-0.203773	0.0554466	-0.396183	0.000121408	-0.371893	0.000332656	-0.0763079	0.477241	-0.378445	0.000255414	0.476523	2.3527e-06	0.0321809	0.76465	-0.322053	0.00208579
DKFZP586I1420	black	-0.314577	0.00267881	0.314577	0.00267881	0.0249358	0.816574	-0.148233	0.165647	-0.00501765	0.962778	-0.32791	0.00170695	-0.24381	0.0213103	-0.182389	0.0871346	0.135376	0.205902	0.0259829	0.809014	-0.0705093	0.511439	0.0616195	0.566208	0.307951	0.0033265	-0.0372173	0.729145	0.621738	7.90711e-11	0.0949228	0.376242	-0.31664	0.00250162
CDKN2AIPNL	black	-0.341878	0.00104149	0.341878	0.00104149	-0.0750555	0.484521	-0.168429	0.114615	-0.239239	0.0239479	-0.340212	0.00110602	-0.171185	0.108716	-0.0781644	0.466557	0.123807	0.247706	0.211674	0.0464451	0.176716	0.0975938	0.336634	0.00125711	0.243002	0.0217572	0.229515	0.0304952	0.839836	8.3403e-25	0.251047	0.0176429	0.242251	0.0221804
PNPLA6	black	-0.210975	0.0471895	0.210975	0.0471895	-0.0472643	0.660058	-0.17258	0.105822	-0.0755717	0.481513	-0.104621	0.329201	-0.0631667	0.556481	0.00647804	0.951956	0.0667849	0.53405	0.0893932	0.404799	0.040511	0.706224	0.307954	0.00332613	0.0863364	0.421117	-0.0323603	0.763377	0.393614	0.000135576	0.0793448	0.459833	0.168678	0.114072
SLC35A4	black	0.0496037	0.644347	-0.0496037	0.644347	-0.0228799	0.831464	0.0127876	0.905325	0.263671	0.0125372	0.353874	0.000668859	0.192574	0.0706034	0.242941	0.0217917	0.100135	0.350477	0.0180824	0.866433	-0.0709915	0.508549	0.182105	0.0876357	-0.333053	0.00142684	-0.255947	0.0154804	-0.530725	8.80069e-08	-0.122977	0.250915	0.409485	6.75773e-05
TIPARP	black	0.122775	0.251703	-0.122775	0.251703	0.0362941	0.735613	-0.0330625	0.758397	0.179574	0.0922083	0.0116034	0.914057	0.0373639	0.728119	-0.0678706	0.527408	-0.225187	0.0338617	-0.111222	0.299432	0.118233	0.269801	-0.0485113	0.651665	0.157162	0.141328	0.134147	0.210087	-0.26294	0.0127931	-0.041158	0.701751	-0.15811	0.138915
RBM6	black	-0.241281	0.0227371	0.241281	0.0227371	0.260218	0.0137866	0.0174103	0.871354	0.0974731	0.363495	-0.16002	0.134145	-0.311119	0.00300117	-0.0142471	0.894578	0.114504	0.285304	0.211594	0.0465301	-0.427162	2.98298e-05	-0.0979927	0.36093	0.0284574	0.791221	-0.254361	0.0161537	0.579695	2.63972e-09	0.143934	0.178402	-0.257193	0.0149689
STYXL1	black	0.135682	0.204869	-0.135682	0.204869	0.0417976	0.69734	0.086273	0.421459	-0.150713	0.158601	0.167601	0.116433	0.108571	0.311166	-0.0673893	0.530347	-0.284051	0.00698293	-0.250129	0.0180755	0.219181	0.0390476	0.167284	0.117136	0.0373815	0.727996	0.247956	0.0191369	-0.381438	0.000225954	0.194789	0.0673665	0.132845	0.214588
DMTF1	black	-0.288553	0.0061009	0.288553	0.0061009	0.126208	0.238586	0.0399451	0.710144	0.0382065	0.722234	-0.146931	0.169436	-0.300545	0.00421338	-0.015763	0.883436	0.00626325	0.953547	0.02744	0.798524	-0.366176	0.000417023	-0.125414	0.241575	0.0937887	0.381998	-0.19882	0.0617842	0.629097	4.05122e-11	0.144725	0.176003	-0.27065	0.0103094
ARHGAP4	black	-0.0570591	0.595337	0.0570591	0.595337	0.162358	0.128477	-0.121259	0.257649	-0.0796422	0.458147	-0.0878563	0.412956	0.264225	0.0123461	0.0436776	0.684432	0.186408	0.0802778	-0.0285702	0.790413	0.204041	0.0551186	-0.0483353	0.652847	-0.194352	0.0679959	-0.0192431	0.857946	0.365395	0.000429961	0.122153	0.254129	0.268619	0.0109186
TRIM13	black	-0.33051	0.00155968	0.33051	0.00155968	-0.012543	0.907128	-0.205486	0.0533828	-0.284431	0.00690428	-0.460034	5.74451e-06	-0.222301	0.0362764	-0.172564	0.105855	0.198604	0.0620734	0.134137	0.210121	0.045508	0.671951	-0.0419617	0.69621	0.315112	0.00263182	0.123348	0.249481	0.831156	6.8116e-24	0.128538	0.229957	-0.246329	0.0199655
KIAA0907	black	-0.054395	0.612658	0.054395	0.612658	0.0818887	0.445524	-0.133539	0.212182	-0.233845	0.0274132	-0.238159	0.0246103	-0.105714	0.324146	-0.0109285	0.919039	-0.0248182	0.817424	0.0203049	0.850197	0.00827193	0.938675	-0.214254	0.0437817	0.168122	0.115286	0.139008	0.193883	0.436859	1.86741e-05	0.0142598	0.894485	-0.268131	0.01107
CENPT	black	-0.33084	0.00154183	0.33084	0.00154183	-0.0083198	0.938321	-0.0460035	0.668587	-0.0367639	0.732319	-0.185301	0.0821219	-0.246687	0.0197805	0.226663	0.0326805	0.363888	0.000455968	0.530386	8.99956e-08	-0.268746	0.0108798	0.0888726	0.407551	-0.130633	0.222388	-0.14294	0.181451	0.452914	8.32797e-06	0.0873209	0.41582	0.222303	0.0362749
ANKRD44	black	-0.268015	0.0111061	0.268015	0.0111061	-0.125466	0.241379	-0.152142	0.154644	-0.172188	0.10663	-0.463843	4.6934e-06	-0.24031	0.0233061	-0.286891	0.00641427	0.123759	0.247893	0.0802763	0.454564	0.113183	0.290937	0.0552765	0.606903	0.378605	0.000253752	0.250972	0.0176778	0.838312	1.21672e-24	0.12194	0.254967	-0.176972	0.0971016
ZNF700	black	-0.318676	0.00233722	0.318676	0.00233722	-0.0551858	0.607494	-0.159528	0.135362	-0.199695	0.0606231	-0.327837	0.00171126	-0.282726	0.00726319	-0.150636	0.158817	0.0076264	0.943452	0.101571	0.343575	0.0582335	0.587772	0.14695	0.169381	0.423977	3.46826e-05	0.174695	0.101548	0.676363	3.48875e-13	0.0886947	0.408494	-0.180215	0.091033
PTP4A2	black	-0.226215	0.0330349	0.226215	0.0330349	-0.178128	0.0949023	-0.239691	0.023675	-0.143061	0.181078	-0.506287	4.15414e-07	-0.182016	0.087793	-0.173091	0.104778	0.348027	0.000831786	0.208357	0.0500646	0.0395945	0.712577	-0.0138879	0.897222	0.239125	0.0240168	0.0231058	0.829824	0.783519	1.13558e-19	0.0689572	0.520802	-0.2739	0.00939563
SLC25A20	black	-0.0826899	0.44107	0.0826899	0.44107	-0.203117	0.0562531	-0.127775	0.232759	-0.0334496	0.755657	-0.106134	0.322218	0.161746	0.129943	-0.198838	0.0617604	0.0660399	0.538631	0.0156616	0.884181	0.367442	0.000396805	0.18409	0.0841786	0.103694	0.333532	0.233171	0.027875	0.434135	2.13313e-05	0.018742	0.861608	0.404303	8.51539e-05
MYO3B	black	-0.356556	0.000604361	0.356556	0.000604361	-0.0846087	0.430505	-0.234585	0.0269143	-0.306847	0.00344714	-0.49469	8.32518e-07	-0.23771	0.02489	-0.0093367	0.9308	0.396749	0.000118482	0.240675	0.0230909	0.121973	0.254838	0.236268	0.0258073	0.183136	0.0858259	0.193562	0.0691439	0.840342	7.3516e-25	0.156621	0.142722	0.195454	0.0664181
MED28	black	0.231115	0.0293239	-0.231115	0.0293239	-0.0424349	0.692954	-0.0316588	0.768361	-0.0743654	0.488558	0.265487	0.0119206	0.209554	0.0487327	-0.0037698	0.972031	-0.335808	0.00129454	-0.354938	0.000642564	0.349764	0.000779965	0.222195	0.036368	0.0452252	0.673874	0.303254	0.00386715	-0.524294	1.33977e-07	0.0413374	0.700513	0.316334	0.00252723
MON2	black	-0.218718	0.0394738	0.218718	0.0394738	-0.118658	0.268074	-0.14117	0.186972	-0.0554636	0.605685	-0.32055	0.00219455	-0.265022	0.0120757	-0.0756945	0.480799	0.108418	0.311855	0.0529155	0.622372	-0.0526112	0.624377	-0.0119306	0.911643	0.30941	0.00317295	0.0999641	0.351303	0.538985	5.06353e-08	0.0594898	0.579728	-0.233342	0.027757
ZBTB48	black	-0.132849	0.214575	0.132849	0.214575	-0.113922	0.287779	-0.186953	0.0793829	-0.286198	0.00654915	-0.159062	0.13652	0.030501	0.776606	0.0307016	0.775176	0.0284614	0.791193	0.0927748	0.387187	0.350333	0.00076365	0.341053	0.00107301	0.143033	0.181164	0.261982	0.0131356	0.501165	5.66513e-07	0.107044	0.318062	0.347362	0.000852456
ZNF557	black	-0.269182	0.0107468	0.269182	0.0107468	0.00682729	0.949369	-0.247025	0.0196073	-0.327886	0.0017084	-0.410405	6.48345e-05	-0.206896	0.0517307	0.00748233	0.944519	0.394703	0.000129393	0.186803	0.0796283	0.0105617	0.921748	0.0711049	0.50787	0.0572905	0.593843	0.0794766	0.459086	0.745809	5.07959e-17	0.0204512	0.84913	0.109901	0.30524
CCDC14	black	-0.188418	0.0770149	0.188418	0.0770149	0.187223	0.0789421	0.175184	0.100581	0.272157	0.00987646	0.132446	0.215978	-0.0148235	0.890339	-0.180268	0.0909355	0.0550656	0.608278	-0.0210427	0.84482	-0.520817	1.67545e-07	-0.374451	0.000300252	-0.271206	0.0101478	-0.55778	1.35996e-08	0.546484	3.02589e-08	-0.0670765	0.532262	-0.127719	0.232966
ZFC3H1	black	-0.454609	7.6291e-06	0.454609	7.6291e-06	-0.149145	0.16303	-0.194972	0.0671044	-0.234616	0.0268934	-0.53696	5.80625e-08	-0.468642	3.62558e-06	-0.0161232	0.880792	0.182835	0.0863514	0.181019	0.0895751	0.0637492	0.552839	0.303387	0.00385071	0.537366	5.64943e-08	0.276822	0.00863582	0.715124	3.47837e-15	0.0667379	0.534338	-0.231022	0.0293906
NISCH	black	-0.170741	0.10965	0.170741	0.10965	0.12584	0.239968	-0.186521	0.0800914	-0.0879628	0.412388	-0.0355172	0.74107	0.165247	0.121728	0.0130303	0.903537	0.242253	0.0221792	0.165934	0.120164	0.10361	0.333925	0.11566	0.280436	-0.139093	0.193608	-0.156243	0.143699	0.390369	0.000155649	-0.0327228	0.760805	0.248585	0.0188242
ORAI1	black	-0.0323046	0.763772	0.0323046	0.763772	-0.136688	0.2015	0.151926	0.155237	0.299614	0.00433863	0.338448	0.00117831	0.0101004	0.925155	0.198586	0.0620975	-0.13633	0.202695	0.151266	0.157063	-0.133912	0.210896	0.226034	0.0331794	-0.0940004	0.380919	-0.114188	0.286644	-0.446292	1.16773e-05	-0.115851	0.27964	0.277266	0.00852509
SRRM2	black	-0.207015	0.0515931	0.207015	0.0515931	0.17547	0.100017	0.0689989	0.520549	0.0684045	0.524157	0.0423439	0.69358	-0.303895	0.00378899	-0.141809	0.184966	-0.186772	0.0796783	-0.0159356	0.882169	-0.416417	4.93042e-05	0.0216123	0.840674	0.15029	0.159787	-0.225058	0.0339669	0.429875	2.62039e-05	-0.0281583	0.793367	-0.258795	0.0143322
SHCBP1	black	-0.004492	0.966675	0.004492	0.966675	-0.0763534	0.476977	-0.0363934	0.734916	-0.1629	0.12719	-0.448446	1.04693e-05	-0.0897541	0.402897	0.0136997	0.898607	0.230076	0.0300796	0.134357	0.20937	0.235919	0.0260334	0.034078	0.751214	0.218448	0.0397236	0.219364	0.0388807	0.377023	0.000270617	0.252033	0.0171882	-0.227162	0.032289
AHR	black	-0.0164612	0.878312	0.0164612	0.878312	-0.0499633	0.641946	-0.24607	0.0201008	-0.187216	0.0789533	-0.439089	1.67338e-05	-0.0413256	0.700595	-0.277767	0.00840175	0.173145	0.104666	0.0325235	0.762219	0.180444	0.0906156	-0.0882616	0.410796	0.164009	0.124585	0.157042	0.141636	0.779155	2.44533e-19	0.216827	0.0412538	-0.16557	0.120991
AFMID	black	0.117462	0.272962	-0.117462	0.272962	-0.0750039	0.484823	-0.0638555	0.552176	-0.0753716	0.482678	0.0277976	0.795956	0.145965	0.172288	0.215201	0.0428369	0.220722	0.0376575	-0.118995	0.266706	0.113053	0.291494	-0.0499179	0.642248	-0.21676	0.0413173	0.0137014	0.898594	-0.496061	7.67838e-07	-0.0944233	0.378771	0.175836	0.0993014
FKTN	black	-0.168627	0.114183	0.168627	0.114183	-0.224012	0.0348282	-0.287097	0.00637477	-0.20976	0.0485066	-0.602936	4.04375e-10	-0.192703	0.0704121	-0.0636093	0.553713	0.312434	0.00287464	0.222904	0.0357603	0.285789	0.00662987	0.123264	0.249803	0.375275	0.000290448	0.322812	0.00203276	0.777779	3.10315e-19	0.315012	0.00264053	-0.14918	0.16293
NXF1	black	-0.35297	0.000691972	0.35297	0.000691972	-0.0892268	0.405677	-0.17022	0.110754	-0.120941	0.25891	-0.352637	0.000700675	-0.305441	0.00360634	0.314806	0.00265862	0.36693	0.000404875	0.277694	0.00841955	-0.167116	0.11751	0.186651	0.0798778	0.0461616	0.667515	-0.119539	0.264512	0.524105	1.35623e-07	0.142061	0.184178	-0.0549958	0.608733
RPL39	black	0.26908	0.0107777	-0.26908	0.0107777	0.18342	0.0853335	0.210346	0.0478676	0.291205	0.00562866	0.534122	7.02373e-08	0.174784	0.101372	-0.0817533	0.446279	-0.153271	0.151572	-0.258335	0.0145125	-0.49172	9.90663e-07	-0.350518	0.000758396	-0.449923	9.71007e-06	-0.540916	4.44017e-08	-0.604775	3.46323e-10	-0.273225	0.00957937	-0.10751	0.31595
PRKAB2	black	-0.0430806	0.688521	0.0430806	0.688521	-0.027428	0.798611	-0.202762	0.0566948	0.0385509	0.719834	-0.185743	0.0813817	-0.165115	0.122031	-0.0537709	0.616748	0.244781	0.0207828	0.31292	0.00282919	-0.146019	0.172129	-0.0274541	0.798423	-0.00698744	0.948183	-0.129385	0.226877	0.386007	0.000186973	0.12631	0.238201	-0.0503754	0.639198
MRFAP1	black	0.271633	0.010025	-0.271633	0.010025	0.0780636	0.467134	-0.202281	0.0572972	0.0841639	0.432941	0.113797	0.288309	0.352174	0.000712928	0.0732549	0.495091	0.173566	0.103812	-0.0903472	0.399783	0.209426	0.0488735	-0.138681	0.194945	-0.268903	0.0108316	-0.0248365	0.817291	-0.405176	8.19219e-05	-0.107788	0.314689	0.229243	0.0306979
PABPC1L	black	-0.114623	0.284802	0.114623	0.284802	0.23335	0.0277516	-0.0485353	0.651503	-0.161	0.131746	-0.33172	0.00149512	0.123709	0.248085	-0.0898638	0.40232	0.263339	0.0126529	0.081495	0.447722	0.158077	0.138999	-0.156016	0.144289	-0.0449023	0.676072	0.0317981	0.76737	0.615872	1.33105e-10	0.132766	0.214862	-0.0595877	0.579103
C4orf29	black	-0.305912	0.00355221	0.305912	0.00355221	0.0336995	0.753889	-0.00912262	0.932382	-0.114486	0.28538	-0.199734	0.0605723	-0.171889	0.107248	-0.258549	0.0144285	0.0186639	0.862179	-0.0338633	0.752731	-0.161689	0.130079	-0.114155	0.286787	0.192655	0.0704821	-0.0848302	0.429295	0.745336	5.44574e-17	0.0336912	0.753948	-0.292672	0.00538178
CBX1	black	0.233504	0.0276463	-0.233504	0.0276463	0.0532517	0.620159	0.0763832	0.476804	-0.242687	0.021934	0.0896186	0.40361	0.0697182	0.516201	0.0820605	0.444567	-0.328291	0.00168461	-0.239295	0.023914	0.268771	0.0108722	0.0673185	0.53078	0.209814	0.0484471	0.312107	0.00290564	-0.431936	2.3729e-05	0.0933657	0.384157	-0.140869	0.187923
RPL7L1	black	0.0241419	0.822316	-0.0241419	0.822316	0.133477	0.212395	-0.114793	0.284082	-0.068431	0.523996	-0.127097	0.235265	0.289011	0.00601696	-0.303874	0.00379146	0.0593116	0.580866	-0.0991233	0.355389	0.158398	0.138188	-0.302629	0.00394468	-0.111243	0.29934	-0.0684581	0.523831	0.600905	4.79297e-10	0.152082	0.15481	-0.0702565	0.512959
MEGF6	black	-0.0645246	0.54801	0.0645246	0.54801	-0.205495	0.0533713	-0.278853	0.00813983	-0.301567	0.00407963	-0.396492	0.000119802	-0.18106	0.0895019	-0.0531158	0.621053	0.103943	0.332363	0.110437	0.302875	0.224125	0.0347348	0.141374	0.186332	0.335214	0.00132209	0.341991	0.00103722	0.482662	1.66716e-06	0.0503055	0.639664	-0.10818	0.312923
ZNF674	black	-0.236144	0.0258875	0.236144	0.0258875	-0.227377	0.0321214	-0.195481	0.0663806	-0.255575	0.0156363	-0.45195	8.75209e-06	-0.0829542	0.439606	-0.152618	0.153343	0.160845	0.132123	0.0688771	0.521288	0.338999	0.00115529	0.186337	0.0803962	0.310496	0.00306276	0.307091	0.00342005	0.760539	5.35311e-18	0.170113	0.110983	0.0144585	0.893023
SLC45A3	black	-0.249721	0.0182708	0.249721	0.0182708	-0.0308695	0.773979	-0.0974944	0.363389	-0.0447092	0.677387	0.0396659	0.712081	-0.118977	0.266781	-0.0013328	0.99011	-0.0604633	0.573529	0.203782	0.0554349	-0.00589007	0.956312	0.383646	0.000206267	0.128148	0.231386	-0.00558394	0.958581	0.304974	0.00366066	0.00466017	0.965428	0.27374	0.00943896
PHIP	black	-0.357214	0.00058943	0.357214	0.00058943	0.0107322	0.920488	0.0150303	0.888819	-0.107506	0.315966	-0.129407	0.226794	-0.210981	0.0471828	-0.195523	0.0663202	-0.126222	0.238532	0.0114648	0.91508	-0.0719609	0.502762	0.0851238	0.427693	0.335026	0.00133093	0.0122353	0.909396	0.574835	3.83686e-09	0.0537107	0.617143	-0.274741	0.0091713
GJC1	black	-0.242201	0.0222088	0.242201	0.0222088	-0.18095	0.0896985	-0.332227	0.00146881	-0.327777	0.0017148	-0.568562	6.16217e-09	-0.157297	0.140983	-0.0858208	0.423906	0.332719	0.00144365	0.242886	0.0218222	0.257361	0.0149008	0.165806	0.120455	0.271415	0.0100876	0.239573	0.0237459	0.862103	2.03933e-27	0.151709	0.155836	0.00693715	0.948556
DDX51	black	-0.266419	0.0116144	0.266419	0.0116144	0.0688468	0.521471	-0.142379	0.183187	-0.152331	0.154126	-0.213598	0.044447	-0.0423142	0.693784	-0.0932878	0.384556	0.148407	0.165145	0.171774	0.107488	0.0633761	0.55517	0.113153	0.291063	0.0539908	0.615306	0.0507251	0.636871	0.808649	9.44436e-22	0.238982	0.024104	0.228179	0.0315031
NACA	black	0.189982	0.0745497	-0.189982	0.0745497	0.198343	0.0624248	0.254194	0.0162262	0.255092	0.0158403	0.549691	2.4186e-08	-0.0118302	0.912384	0.0161556	0.880554	-0.403141	8.96371e-05	-0.228287	0.0314203	-0.414232	5.44959e-05	-0.17311	0.104739	-0.177099	0.0968585	-0.330783	0.00154489	-0.636079	2.11248e-11	-0.0582219	0.587847	-0.204376	0.0547119
GSDMB	black	-0.113541	0.289402	0.113541	0.289402	0.162101	0.129091	-0.117864	0.27131	-0.0577145	0.59111	-0.220178	0.038144	0.172721	0.105533	-0.210227	0.0479963	0.267821	0.0111668	0.0867692	0.418784	0.0353481	0.74226	-0.276703	0.00866553	-0.156836	0.142167	-0.169184	0.112975	0.69378	4.81215e-14	0.0318211	0.767206	0.000757401	0.99438
PAN2	black	-0.209862	0.0483951	0.209862	0.0483951	0.213784	0.0442579	-0.0466036	0.664522	-0.154437	0.148445	0.0381232	0.722815	0.246882	0.0196804	-0.0185972	0.862667	0.157164	0.141325	-0.0257829	0.810457	-0.0398964	0.710482	-0.185468	0.0818415	-0.269231	0.0107319	-0.254832	0.0159513	0.491352	1.01212e-06	-0.0253261	0.813754	0.174164	0.10261
LILRB1	black	-0.20499	0.0539737	0.20499	0.0539737	-0.101823	0.342371	-0.256116	0.0154102	-0.292341	0.00543655	-0.48043	1.891e-06	-0.0481828	0.653871	-0.0481936	0.653799	0.207159	0.0514273	0.098881	0.356572	0.360199	0.000525864	0.184536	0.0834156	0.252899	0.016797	0.334134	0.00137354	0.74977	2.81666e-17	0.329043	0.00164128	0.0390965	0.716037
SLBP	black	0.248214	0.019008	-0.248214	0.019008	0.106795	0.319195	0.257421	0.0148765	0.202028	0.0576156	0.456136	7.04706e-06	0.252027	0.0171907	-0.092491	0.388647	-0.292069	0.00548198	-0.117553	0.272587	-0.0273554	0.799133	-0.163167	0.12656	-0.211233	0.0469133	-0.118347	0.269338	-0.476412	2.36716e-06	-0.214201	0.0438356	0.174886	0.10117
FAM122B	black	-0.263393	0.0126339	0.263393	0.0126339	-0.0409701	0.70305	-0.0012793	0.990507	0.177981	0.0951799	-0.084642	0.430323	-0.297294	0.0046652	-0.0222296	0.836186	0.219269	0.038967	0.394775	0.000128991	-0.410963	6.32189e-05	-0.0270496	0.801332	0.033862	0.75274	-0.284871	0.00681432	0.43152	2.42107e-05	-0.127671	0.23314	-0.0908639	0.397082
SLC4A5	black	-0.0990048	0.355968	0.0990048	0.355968	-0.0366475	0.733134	-0.289744	0.00588456	-0.260388	0.0137228	-0.371521	0.000337632	0.187232	0.0789267	-0.208222	0.0502165	0.351789	0.000723286	0.0410447	0.702534	0.306463	0.00348994	-0.10044	0.349003	-0.0461961	0.667282	0.0831009	0.438795	0.721168	1.58212e-15	0.0310171	0.772927	0.107392	0.31648
OGT	black	-0.341031	0.00107387	0.341031	0.00107387	0.0971041	0.365323	-0.041564	0.69895	-0.00775571	0.942495	-0.122927	0.251109	-0.111316	0.299019	-0.0990795	0.355603	0.143801	0.178807	0.103812	0.332979	-0.222972	0.0357025	-0.115435	0.281382	-0.0180615	0.866586	-0.206637	0.0520309	0.712151	5.0872e-15	-0.0245181	0.819594	-0.0339878	0.751851
CREB1	black	-0.214497	0.0435382	0.214497	0.0435382	-0.100711	0.347699	-0.225846	0.0333298	-0.257963	0.0146596	-0.56873	6.08538e-09	-0.334132	0.00137364	-0.0624307	0.561098	0.214976	0.0430599	0.152519	0.153613	0.0945458	0.37815	0.108518	0.311406	0.399984	0.000102953	0.248368	0.0189317	0.834284	3.24072e-24	0.327363	0.00173953	-0.270778	0.010272
RBM5	black	-0.157991	0.139215	0.157991	0.139215	0.00995764	0.92621	-0.188225	0.0773237	-0.185757	0.0813577	-0.438804	1.69705e-05	-0.0805851	0.452825	-0.118788	0.267546	0.226238	0.0330166	0.102932	0.337112	0.152672	0.153197	-0.105777	0.323856	0.234755	0.0268006	0.153457	0.15107	0.726486	7.77399e-16	0.0675461	0.529389	-0.216789	0.0412896
GATA2	black	-0.160335	0.13337	0.160335	0.13337	-0.0485196	0.651609	-0.130746	0.221983	0.0316078	0.768723	0.0354888	0.74127	-0.0495861	0.644465	-0.15854	0.137829	-0.0891683	0.405986	0.115569	0.28082	-0.0104531	0.92255	0.265997	0.0117521	0.131651	0.218773	-0.0735269	0.493487	0.359497	0.000540225	0.0148557	0.890102	0.120166	0.261995
PTOV1	black	-0.338524	0.00117513	0.338524	0.00117513	0.00533338	0.960438	-0.159281	0.135975	-0.136166	0.203245	-0.121972	0.254838	-0.400535	0.000100505	0.247438	0.0193976	0.172237	0.106529	0.222128	0.0364256	-0.179098	0.0930877	0.426982	3.00856e-05	0.184699	0.0831395	0.0363528	0.735201	0.155052	0.146815	-0.0678527	0.527517	0.189845	0.0747621
CSNK2B	black	0.0631412	0.55664	-0.0631412	0.55664	0.0502062	0.640326	0.0959075	0.371289	0.157189	0.141261	0.42071	4.04174e-05	0.382411	0.000217076	0.121146	0.258094	0.0176936	0.869279	-0.105427	0.325471	-0.0388884	0.717484	0.0436555	0.684583	-0.418096	4.56327e-05	-0.327756	0.00171609	-0.362875	0.000474261	-0.2546	0.016051	0.357685	0.000578966
TUG1	black	-0.0370109	0.730589	0.0370109	0.730589	0.095999	0.37083	-0.0166688	0.876789	0.0560061	0.602158	-0.0792894	0.460147	0.259526	0.0140496	-0.352291	0.000709829	0.0656089	0.541291	0.0965495	0.36808	0.0949175	0.376269	-0.312927	0.00282852	-0.0570213	0.595582	-0.159216	0.136137	0.474503	2.63111e-06	-0.0885841	0.409081	-0.203807	0.0554043
FAM115A	black	-0.447971	1.07253e-05	0.447971	1.07253e-05	-0.0653746	0.54274	-0.26295	0.0127896	-0.35647	0.000606347	-0.470655	3.24971e-06	-0.392615	0.000141482	-0.00192734	0.985698	0.119309	0.265439	0.198608	0.0620679	0.167776	0.116048	0.374061	0.000304995	0.478898	2.06077e-06	0.348779	0.000808977	0.739787	1.21976e-16	0.206203	0.0525378	-0.0075297	0.944168
AMT	black	-0.0551352	0.607824	0.0551352	0.607824	0.176366	0.0982689	-0.0908101	0.397363	0.0477675	0.656666	-0.0908886	0.396953	0.301347	0.00410812	-0.131865	0.218019	0.340119	0.00110973	0.196483	0.0649729	-0.00292339	0.978309	-0.30306	0.00389098	-0.329861	0.00159531	-0.302989	0.00389985	0.525108	1.27095e-07	-0.0248674	0.817068	0.101255	0.345087
ZNF600	black	-0.0494849	0.645141	0.0494849	0.645141	0.0167288	0.876349	-0.205349	0.0535447	-0.126852	0.236177	-0.471249	3.14603e-06	0.00802958	0.940468	-0.151581	0.156189	0.374403	0.000300827	0.1679	0.115774	0.19511	0.0669075	-0.144337	0.177176	0.0701405	0.513656	0.136179	0.203199	0.625718	5.51954e-11	0.125139	0.242616	-0.0888964	0.407425
BUD31	black	0.0612658	0.568443	-0.0612658	0.568443	-0.114115	0.286956	0.246116	0.0200765	0.376697	0.000274218	0.211728	0.0463881	-0.0502546	0.640003	0.193277	0.069562	-0.0702054	0.513266	-0.00301269	0.977646	0.00344428	0.974445	0.30701	0.003429	0.0379664	0.72391	0.0876508	0.414054	-0.427817	2.89129e-05	0.0382549	0.721897	0.348015	0.000832175
MST1	black	0.110665	0.30187	-0.110665	0.30187	0.111359	0.298829	-0.0372615	0.728835	-0.0427472	0.690809	0.00626115	0.953563	0.265134	0.0120382	-0.122072	0.254447	0.0340592	0.751347	-0.0635067	0.554354	-0.0522751	0.626596	-0.370589	0.000350385	-0.293936	0.00517665	-0.280624	0.00772803	0.384724	0.000197243	0.0127611	0.90552	-0.157095	0.141502
HBB	black	0.154871	0.147293	-0.154871	0.147293	-0.155807	0.144836	0.0668062	0.533919	0.273548	0.00949103	0.0781163	0.466832	0.137199	0.199804	0.283813	0.00703262	0.260214	0.0137883	0.136411	0.202424	-0.0934723	0.383612	-0.184765	0.0830278	-0.239612	0.0237227	-0.252514	0.0169697	-0.479737	1.96612e-06	-0.165024	0.12224	-0.0669573	0.532992
OBFC1	black	0.326843	0.00177095	-0.326843	0.00177095	-0.0119572	0.911447	-0.0650731	0.544606	0.170955	0.109199	0.240992	0.0229052	0.442944	1.38169e-05	0.0911953	0.395355	0.042589	0.691895	-0.0735966	0.493076	0.0982658	0.359587	-0.228548	0.0312214	-0.402295	9.3038e-05	-0.167662	0.116299	-0.38606	0.000186566	-0.00219753	0.983694	0.203089	0.0562884
GANAB	black	0.128991	0.228303	-0.128991	0.228303	0.0543972	0.612644	0.125584	0.240933	0.00746813	0.944624	0.34333	0.000988029	0.330696	0.00154958	-0.0613468	0.567931	-0.100664	0.347922	-0.220537	0.0378226	0.091775	0.392346	-0.0115078	0.914762	-0.25326	0.016636	-0.101369	0.344539	-0.437736	1.78877e-05	-0.0957222	0.372218	0.272274	0.00984354
EIF4E2	black	0.0191685	0.858491	-0.0191685	0.858491	0.0702692	0.512882	0.075809	0.480133	-0.0366892	0.732842	0.269837	0.0105495	0.134537	0.208753	0.126607	0.23709	-0.229372	0.0306018	-0.222009	0.0365285	0.174459	0.102019	0.298956	0.00442907	-0.0247512	0.817908	0.117975	0.270857	-0.499589	6.22593e-07	0.0579269	0.589743	0.273841	0.00941172
ANKRA2	black	0.0723026	0.500731	-0.0723026	0.500731	0.163599	0.125544	-0.172258	0.106486	-0.052835	0.622902	-0.00114693	0.991489	0.20133	0.0585023	-0.154452	0.148407	0.0350515	0.744348	0.0506008	0.637698	-0.0360875	0.737063	-0.381142	0.000228722	-0.255768	0.0155553	-0.138611	0.19517	0.484923	1.46613e-06	0.0250346	0.815859	0.0754132	0.482436
LSM10	black	-0.0227389	0.832487	0.0227389	0.832487	-0.023692	0.825575	-0.0556078	0.604746	-0.245399	0.0204533	0.0334513	0.755645	0.0208324	0.846352	0.265307	0.0119803	0.0222612	0.835956	-0.0400329	0.709536	0.249153	0.0185459	0.310427	0.00306968	0.0367131	0.732674	0.250614	0.0178457	-0.298612	0.00447702	0.101349	0.344635	0.276529	0.00870938
RDH5	black	0.00863968	0.935954	-0.00863968	0.935954	-0.11075	0.301496	-0.227027	0.0323945	-0.167143	0.117451	-0.326143	0.0018141	0.0906942	0.397968	0.0619457	0.56415	0.2606	0.0136434	0.189405	0.0754507	0.193761	0.0688538	-0.123214	0.249999	-0.0337975	0.753197	0.0874419	0.415172	0.368849	0.000375395	0.0838497	0.434667	-0.0817473	0.446313
ZNF317	black	0.176393	0.0982167	-0.176393	0.0982167	0.197725	0.0632615	-0.132338	0.216357	0.126386	0.237919	0.287916	0.00621926	0.450017	9.66381e-06	0.0749804	0.484959	0.188484	0.0769098	-0.0234646	0.827222	0.126506	0.237469	-0.100851	0.347024	-0.450163	9.592e-06	-0.169714	0.111834	-0.419012	4.37377e-05	-0.12365	0.248312	0.456067	7.07233e-06
MPHOSPH8	black	-0.423736	3.50776e-05	0.423736	3.50776e-05	0.0137404	0.898307	-0.0772651	0.471716	-0.0967173	0.367245	-0.170348	0.110481	-0.273422	0.00952535	-0.0325863	0.761773	0.0288217	0.788611	-0.0322752	0.76398	-0.231865	0.0287878	-0.000714998	0.994694	0.243643	0.0214016	-0.0972063	0.364816	0.502697	5.16577e-07	0.0550006	0.608702	-0.245568	0.0203638
C14orf2	black	0.064947	0.545388	-0.064947	0.545388	0.218232	0.0399245	0.277393	0.00849367	0.0304952	0.776647	0.360387	0.000522067	0.239474	0.0238057	0.248113	0.0190583	-0.1175	0.272805	-0.202502	0.0570199	-0.0534531	0.618834	-0.020259	0.850532	-0.280426	0.00777304	-0.116586	0.276577	-0.539128	5.01456e-08	0.100909	0.346744	0.218243	0.0399145
ANAPC13	black	0.173975	0.102988	-0.173975	0.102988	0.244661	0.0208475	-0.0492669	0.6466	-0.154084	0.149387	0.321579	0.00211959	0.301311	0.00411271	-0.0337144	0.753784	-0.386979	0.00017953	-0.304039	0.00377161	0.150253	0.159892	-0.175388	0.10018	-0.0854314	0.426019	0.0223752	0.835128	-0.374333	0.000301678	0.0509014	0.635698	-0.0522888	0.626505
PDK1	black	-0.118083	0.270417	0.118083	0.270417	-0.143219	0.18059	-0.116291	0.277804	-0.142147	0.18391	-0.201228	0.0586326	-0.139598	0.191978	-0.364261	0.0004494	0.0147462	0.890908	-0.0279829	0.794626	0.0159957	0.881728	0.00470929	0.965064	0.254546	0.0160742	0.0998431	0.351889	0.487984	1.23016e-06	-0.0594884	0.579736	-0.221513	0.0369608
BSDC1	black	-0.43112	2.46817e-05	0.43112	2.46817e-05	-0.0608955	0.570787	-0.183677	0.0848888	-0.11145	0.298432	-0.385893	0.000187864	-0.309644	0.0031489	0.266443	0.0116067	0.407017	7.548e-05	0.422438	3.72824e-05	-0.0257717	0.810538	0.337086	0.00123702	0.162218	0.12881	0.115606	0.280665	0.50769	3.81239e-07	0.232158	0.0285813	0.197499	0.0635708
FOSB	black	0.235145	0.0265417	-0.235145	0.0265417	0.102538	0.338975	-0.0401308	0.708857	0.192065	0.0713642	0.130039	0.224517	0.0848819	0.429012	0.242431	0.0220783	-0.0469924	0.661894	-0.04246	0.692782	-0.038696	0.718824	0.0183029	0.864819	-0.105377	0.325698	-0.130165	0.224062	-0.297146	0.00468678	0.0333497	0.756364	0.0171943	0.872937
PBX4	black	0.108613	0.310981	-0.108613	0.310981	-0.0355097	0.741123	-0.151909	0.155284	0.062182	0.562662	-0.12195	0.254925	0.0956769	0.372445	-0.126687	0.236793	0.278073	0.00832715	0.24024	0.0233474	-0.0481862	0.653849	-0.290123	0.00581722	-0.199135	0.0613646	-0.174687	0.101565	0.28541	0.00670544	-0.189799	0.0748345	-0.0328319	0.760032
HSCB	black	-0.0247545	0.817884	0.0247545	0.817884	-0.0537415	0.616941	-0.14331	0.180312	-0.246892	0.0196755	-0.206218	0.0525196	0.366991	0.000403895	-0.0484718	0.65193	0.185089	0.0824787	0.00659284	0.951106	0.40732	7.44649e-05	-0.138373	0.195946	-0.107655	0.315292	0.123491	0.248925	0.479291	2.01594e-06	0.0500426	0.641417	0.208534	0.0498661
AKR1D1	black	-0.158446	0.138065	0.158446	0.138065	-0.0568681	0.596572	-0.279343	0.0080239	-0.258129	0.0145941	-0.498293	6.72618e-07	0.10185	0.342243	-0.00348853	0.974117	0.459029	6.05686e-06	0.154442	0.148433	0.369436	0.000366778	-0.0294742	0.78394	0.0587399	0.584523	0.222943	0.0357276	0.695287	4.02738e-14	0.195419	0.0664681	0.119092	0.266315
IPP	black	-0.0999538	0.351353	0.0999538	0.351353	0.126615	0.237062	-0.145268	0.174368	-0.238657	0.0243025	-0.0974494	0.363612	0.092364	0.389302	-0.374181	0.000303532	-0.0196507	0.85497	-0.190469	0.0737947	0.178128	0.0949023	0.0311228	0.772175	0.0539935	0.615288	0.0773699	0.471113	0.595164	7.70011e-10	0.126837	0.236232	0.178185	0.0947959
RPS12	black	0.196584	0.0648327	-0.196584	0.0648327	0.102142	0.340854	0.156876	0.142062	0.296512	0.00478017	0.288393	0.00613045	0.239837	0.0235873	0.130042	0.224504	0.0973417	0.364145	-0.106316	0.321382	-0.184188	0.0840109	-0.248569	0.0188321	-0.380182	0.000237912	-0.328311	0.00168343	-0.623542	6.72283e-11	-0.300925	0.0041632	-0.0222955	0.835707
RBM12B	black	-0.179305	0.0927042	0.179305	0.0927042	0.0184764	0.863551	-0.0406831	0.705034	0.00648802	0.951882	-0.059517	0.579554	-0.045727	0.670463	-0.304372	0.00373174	-0.117138	0.274296	-0.0750606	0.484491	-0.0626092	0.559977	-0.0382877	0.721669	0.251092	0.0176218	-0.0784275	0.465054	0.372744	0.000321531	0.0719501	0.502826	-0.312102	0.00290615
SH2B1	black	-0.221445	0.0370204	0.221445	0.0370204	-0.124752	0.244088	-0.162334	0.128533	-0.0480966	0.654451	-0.0977837	0.361961	-0.187885	0.0778689	0.112499	0.293881	0.132932	0.214284	0.242708	0.0219222	-0.0841902	0.432797	0.169044	0.113277	0.0538384	0.616305	0.025495	0.812534	0.258754	0.0143484	-0.0524585	0.625385	0.165722	0.120646
IKBKB	black	-0.337882	0.00120241	0.337882	0.00120241	-0.12352	0.248814	-0.214618	0.0434164	-0.128197	0.231207	-0.230645	0.0296637	-0.0390972	0.716032	0.0599501	0.576793	0.3091	0.00320497	0.335304	0.00131788	0.16592	0.120196	0.258169	0.0145781	0.0431523	0.68803	0.0859051	0.423449	0.574406	3.96444e-09	-0.0153196	0.886693	0.408877	6.94477e-05
MPHOSPH6	black	0.243565	0.0214449	-0.243565	0.0214449	0.222121	0.0364324	0.145052	0.175018	-0.00914491	0.932218	0.254603	0.0160496	0.131512	0.219266	-0.00239656	0.982217	-0.199994	0.0602315	-0.112345	0.294548	-0.129527	0.226363	-0.239633	0.0237102	-0.223538	0.0352244	-0.143621	0.179358	-0.344025	0.000963348	0.0753329	0.482903	-0.0290065	0.787287
ATG10	black	-0.394626	0.00012982	0.394626	0.00012982	-0.204684	0.054341	-0.165923	0.12019	-0.257884	0.0146913	-0.373446	0.000312624	-0.174425	0.102086	0.103198	0.335862	0.239825	0.0235949	0.253801	0.0163977	0.228327	0.0313895	0.415653	5.10636e-05	0.235771	0.0261304	0.281289	0.00757812	0.702572	1.67712e-14	0.137553	0.198637	0.352534	0.000703401
ERGIC3	black	0.105383	0.325673	-0.105383	0.325673	0.221164	0.0372672	0.30047	0.00422333	0.197873	0.0630609	0.580378	2.50333e-09	0.210574	0.0476211	0.0860592	0.422615	-0.175682	0.0996016	-0.184563	0.0833697	-0.389063	0.000164479	-0.161832	0.129736	-0.445647	1.20635e-05	-0.498283	6.7302e-07	-0.674896	4.097e-13	-0.257893	0.0146876	0.0477769	0.656603
TRA2A	black	0.0802549	0.454685	-0.0802549	0.454685	0.0110879	0.917862	-0.0726368	0.498748	-0.0993757	0.354159	-0.289937	0.00585034	0.0976605	0.362568	-0.157431	0.140641	0.21041	0.0477983	0.0772529	0.471786	0.12439	0.245471	-0.243725	0.0213569	0.0519831	0.628526	0.00593749	0.955961	0.371394	0.000339345	-0.0122662	0.909168	-0.307181	0.0034102
INPP5E	black	-0.077038	0.473024	0.077038	0.473024	0.210345	0.047869	0.0611569	0.569132	0.0178354	0.868241	0.00864317	0.935928	-0.0343922	0.748996	-0.144726	0.175998	-0.139073	0.193672	-0.0857188	0.424459	-0.122939	0.251066	-0.0544401	0.612363	0.0160642	0.881225	-0.104528	0.329634	0.350821	0.000749886	0.102456	0.339364	-0.116676	0.276204
CDK5RAP3	black	-0.216519	0.0415496	0.216519	0.0415496	-0.00912148	0.932391	-0.33038	0.00156675	-0.271506	0.0100614	-0.436869	1.86655e-05	-0.0877486	0.413531	0.244203	0.0210953	0.345108	0.000925992	0.291893	0.00551164	0.21196	0.0461439	0.142516	0.182763	0.0714634	0.505727	0.171803	0.107427	0.645886	8.22844e-12	0.281807	0.00746325	0.166234	0.119486
TDP1	black	-0.405792	7.97114e-05	0.405792	7.97114e-05	-0.105707	0.32418	-0.214301	0.0437343	-0.285962	0.00659572	-0.429378	2.68352e-05	-0.333462	0.00140646	0.0304347	0.777079	0.198803	0.0618061	0.211643	0.0464776	0.135417	0.205765	0.36524	0.000432568	0.314309	0.00270264	0.312205	0.00289631	0.731395	3.97518e-16	0.1706	0.109947	0.202079	0.0575516
ROCK2	black	-0.344035	0.000962995	0.344035	0.000962995	-0.204883	0.0541019	-0.331354	0.00151436	-0.169436	0.112432	-0.543442	3.73433e-08	-0.411402	6.19788e-05	-0.0729047	0.497161	0.156231	0.14373	0.181557	0.0886103	0.0973073	0.364315	0.293124	0.00530765	0.516387	2.21981e-07	0.236909	0.0253958	0.66775	8.84843e-13	0.156409	0.14327	-0.295288	0.00496509
GSTO1	black	0.338758	0.00116532	-0.338758	0.00116532	0.0587477	0.584473	-0.051052	0.634698	0.198116	0.0627313	0.257539	0.0148292	0.229935	0.030184	0.190349	0.0739804	-0.101463	0.344089	0.217568	0.0405478	0.00728942	0.945947	-0.0522003	0.62709	-0.277103	0.00856549	-0.155424	0.145838	-0.418844	4.40787e-05	0.177071	0.0969107	0.150295	0.159773
GRIPAP1	black	-0.447501	1.09841e-05	0.447501	1.09841e-05	-0.105098	0.326992	-0.244714	0.020819	-0.31081	0.00303153	-0.438241	1.7448e-05	-0.199901	0.0603532	0.0805648	0.45294	0.384957	0.000195339	0.333846	0.00138757	0.188429	0.0769964	0.427198	2.97786e-05	0.174014	0.10291	0.21425	0.0437865	0.775441	4.63352e-19	0.275941	0.00885906	0.357623	0.000580334
ARF4	black	0.352899	0.000693828	-0.352899	0.000693828	-0.0494476	0.64539	0.147148	0.168801	0.0615173	0.566853	0.16606	0.119878	0.330426	0.00156425	0.268598	0.0109251	0.176089	0.0988077	0.0150509	0.888668	0.122425	0.253067	-0.225278	0.0337885	-0.448773	1.02966e-05	-0.0112992	0.916302	-0.47506	2.55136e-06	-0.05224	0.626828	0.317317	0.00244589
DNAH1	black	-0.081139	0.449715	0.081139	0.449715	-0.00324555	0.975919	-0.0989157	0.356403	0.0370197	0.730527	-0.0359851	0.737782	0.200158	0.0600164	-0.103469	0.334588	0.176069	0.0988473	0.111478	0.298313	-0.0462755	0.666744	-0.232347	0.028448	-0.2196	0.0386658	-0.26438	0.0122931	0.5644	8.39315e-09	-0.0540948	0.614624	0.0661175	0.538153
EYS	black	-0.177041	0.0969681	0.177041	0.0969681	-0.17747	0.0961491	-0.170309	0.110564	-0.169386	0.112539	-0.360272	0.000524387	0.00836298	0.938001	-0.0726215	0.498838	0.422487	3.71966e-05	0.105554	0.324884	0.254882	0.0159299	0.107724	0.314981	0.0369753	0.730838	0.172245	0.106512	0.479345	2.00986e-06	0.0952098	0.374795	0.239987	0.0234979
AUP1	black	-0.205396	0.0534894	0.205396	0.0534894	0.159256	0.136037	0.122392	0.253196	-0.166124	0.119734	-0.0299316	0.780671	0.174941	0.101062	0.073674	0.49262	0.18821	0.0773475	0.187143	0.0790716	0.123894	0.247372	0.0291044	0.786586	-0.183753	0.0847579	0.0266672	0.804083	0.307915	0.00333033	0.0461912	0.667315	0.426671	3.05338e-05
IL17RD	black	-0.326499	0.00179205	0.326499	0.00179205	-0.0672821	0.531003	-0.2244	0.0345067	-0.277281	0.00852135	-0.482393	1.69275e-06	-0.31799	0.00239147	-0.110351	0.303252	0.198443	0.0622901	0.182794	0.086423	0.038362	0.72115	0.143339	0.180222	0.312162	0.00290045	0.155659	0.145221	0.9016	2.0498e-33	0.110742	0.301531	-0.107277	0.317004
IL11RA	black	-0.148521	0.164817	0.148521	0.164817	0.143628	0.179334	-0.0995119	0.353497	-0.100992	0.346345	-0.0219731	0.83805	0.175116	0.100716	-0.0484036	0.652388	0.264802	0.0121498	0.180105	0.0912334	-0.210585	0.0476087	-0.3734	0.000313198	-0.349822	0.000778301	-0.417813	4.62318e-05	0.49858	6.61222e-07	-0.149993	0.160622	-0.0671178	0.532009
TPK1	black	0.0747278	0.486436	-0.0747278	0.486436	0.0676904	0.528507	0.208738	0.049637	0.250978	0.0176752	0.307534	0.00337156	-0.122942	0.251053	0.074086	0.490197	-0.339148	0.00114912	-0.0966806	0.367427	-0.205373	0.053516	0.0796427	0.458144	0.0569612	0.59597	-0.0101582	0.924728	-0.383101	0.000210971	-0.0144309	0.893226	0.0161831	0.880352
RPL38	black	0.226496	0.0328122	-0.226496	0.0328122	0.152645	0.15327	0.266097	0.0117193	0.359631	0.000537441	0.388751	0.000166652	0.0120509	0.910756	-0.00697334	0.948288	-0.105824	0.32364	-0.122836	0.251463	-0.488561	1.1899e-06	-0.326092	0.00181727	-0.291827	0.00552275	-0.453521	8.07124e-06	-0.607989	2.63553e-10	-0.259483	0.0140661	-0.279498	0.0079876
CYTH2	black	-0.173948	0.103043	0.173948	0.103043	-0.104762	0.328546	-0.275597	0.00894757	-0.36844	0.000381511	-0.388535	0.000168173	0.0426476	0.691493	-0.0127574	0.905548	0.316861	0.00248331	0.204865	0.0541226	0.358152	0.000568735	0.174618	0.101702	0.148229	0.165657	0.24863	0.0188019	0.528558	1.01492e-07	-0.0350238	0.744543	0.196692	0.0646818
CLEC1A	black	-0.212524	0.0455532	0.212524	0.0455532	-0.0201086	0.851628	-0.0387112	0.718718	-0.163136	0.126632	-0.132673	0.215186	-0.10985	0.305466	-0.17421	0.102517	-0.0539432	0.615618	0.158519	0.137883	0.114592	0.284934	0.203422	0.055877	0.232086	0.028632	0.14022	0.189988	0.334074	0.00137643	-0.0409417	0.703246	-0.0333798	0.756151
RRAGA	black	0.277184	0.00854548	-0.277184	0.00854548	0.162728	0.127598	0.101295	0.344894	0.185706	0.0814435	0.315415	0.0026055	0.382567	0.000215685	0.247219	0.0195083	0.109165	0.308511	-0.00590743	0.956184	-0.00430107	0.968091	-0.218677	0.0395118	-0.47076	3.23118e-06	-0.168394	0.114691	-0.449181	1.00848e-05	-0.0297727	0.781807	0.389112	0.000164134
EIF5B	black	-0.00526579	0.960939	0.00526579	0.960939	0.147024	0.169162	0.200371	0.0597391	0.252317	0.0170589	0.226674	0.0326713	0.0475882	0.657874	0.177392	0.0962988	-0.0780908	0.466978	-0.0351627	0.743565	-0.330777	0.00154522	-0.309647	0.00314858	-0.14635	0.171149	-0.372442	0.000325435	-0.35753	0.000582391	-0.156284	0.143593	-0.339214	0.00114643
CYP4F12	black	0.118859	0.267257	-0.118859	0.267257	0.0356167	0.740371	-0.0193583	0.857105	-0.015559	0.884935	-0.078132	0.466742	-0.0901928	0.400593	-0.27321	0.00958361	-0.275877	0.00887541	-0.124514	0.244997	0.0569615	0.595968	0.125735	0.240362	0.230213	0.0299789	0.0890117	0.406815	0.409149	6.86048e-05	0.212344	0.0457407	-0.172832	0.105306
MCM8	black	-0.172284	0.106431	0.172284	0.106431	-0.114165	0.286745	-0.195608	0.0662005	-0.213873	0.0441674	-0.470099	3.34962e-06	-0.199972	0.0602599	-0.21151	0.0466194	0.194662	0.067549	0.083314	0.437617	0.0961925	0.369862	0.0345071	0.748185	0.282705	0.00726764	0.147394	0.168081	0.878504	1.18849e-29	0.180506	0.0905029	-0.176881	0.0972768
LIN52	black	-0.0833712	0.437302	0.0833712	0.437302	0.217195	0.040902	0.0197641	0.854142	-0.075889	0.479669	0.0533434	0.619556	0.259965	0.0138825	-0.368827	0.000375725	-0.00951892	0.929452	-0.0692003	0.51933	0.0777765	0.468778	-0.243798	0.0213164	-0.141693	0.185328	-0.0705909	0.51095	0.394345	0.000131394	0.147795	0.166914	0.142483	0.182864
RBM25	black	-0.213734	0.0443085	0.213734	0.0443085	0.121444	0.256919	-0.0272672	0.799767	-0.0418182	0.697198	-0.0928069	0.387022	-0.17102	0.109064	-0.181914	0.087975	-0.0709956	0.508524	0.012925	0.904313	-0.198358	0.0624044	-0.0651348	0.544224	0.196927	0.0643563	-0.128958	0.228427	0.522515	1.50265e-07	0.0116408	0.913781	-0.262655	0.0128943
ZNF763	black	-0.121295	0.257508	0.121295	0.257508	0.0550491	0.608386	-0.186985	0.0793294	-0.115888	0.279485	-0.253024	0.0167411	0.0978273	0.361745	-0.275745	0.0089092	0.288402	0.00612867	-0.02999	0.780254	0.109855	0.305448	-0.148923	0.163663	0.0313143	0.770812	-0.116871	0.275397	0.47664	2.3374e-06	0.0182668	0.865083	-0.175849	0.0992746
PDRG1	black	0.0808336	0.451428	-0.0808336	0.451428	0.15698	0.141796	0.0673837	0.530381	0.0353961	0.741922	0.40773	7.31107e-05	0.374973	0.000294007	0.241055	0.022868	-0.078683	0.463597	-0.214151	0.0438856	0.0179469	0.867424	-0.0606331	0.572452	-0.38137	0.000226593	-0.18186	0.0880709	-0.462577	5.02089e-06	-0.236944	0.0253735	0.36761	0.000394184
UBE4A	black	-0.426792	3.03594e-05	0.426792	3.03594e-05	-0.183567	0.085079	-0.0647778	0.546437	-0.26579	0.0118203	-0.378304	0.000256891	-0.484542	1.49829e-06	0.145516	0.173626	0.192526	0.0706748	0.22721	0.032251	-0.00521945	0.961282	0.389129	0.000164017	0.427066	2.99656e-05	0.264595	0.0122199	0.535364	6.46342e-08	0.0421713	0.694767	0.0466787	0.664014
ERP27	black	-0.126942	0.235845	0.126942	0.235845	-0.16858	0.114286	0.212047	0.0460518	-0.000304871	0.997738	0.0891209	0.406237	-0.010212	0.92433	-0.207698	0.0508112	-0.104497	0.329781	0.0792397	0.460429	-0.178058	0.0950341	-0.22891	0.0309479	0.0079031	0.941404	-0.162741	0.127566	0.42373	3.5088e-05	-0.130867	0.221555	-0.113679	0.288813
HARS2	black	-0.479505	1.99184e-06	0.479505	1.99184e-06	-0.083365	0.437336	0.0326231	0.761512	-0.137429	0.199044	0.00895685	0.933608	-0.254877	0.015932	0.210515	0.0476844	-0.00681043	0.949494	0.122568	0.252507	-0.126116	0.238928	0.41457	5.36606e-05	0.110962	0.300567	0.0451525	0.674368	0.338909	0.00115901	0.0730668	0.496203	0.383594	0.000206713
GORASP1	black	-0.40542	8.10391e-05	0.40542	8.10391e-05	-0.00509282	0.962221	-0.0370694	0.730179	-0.0942411	0.379696	-0.0811207	0.449818	-0.442156	1.43713e-05	0.245899	0.0201902	0.00547173	0.959412	0.298321	0.00451804	-0.140466	0.189202	0.542698	3.93015e-08	0.228239	0.031457	0.0962543	0.369554	0.216364	0.0416997	0.234156	0.027203	0.249789	0.0182381
LRP5L	black	0.163895	0.124853	-0.163895	0.124853	0.0943789	0.378996	-0.0654689	0.542156	-0.0554212	0.60596	0.0131053	0.902984	0.298939	0.00443149	-0.112209	0.295136	-0.0758857	0.479688	-0.11112	0.299876	0.140263	0.189851	-0.233763	0.0274692	-0.159755	0.134799	-0.0863569	0.421006	0.394848	0.00012859	0.172443	0.106104	0.00223697	0.983401
TERF2IP	black	0.0437331	0.684052	-0.0437331	0.684052	0.0285049	0.790881	0.119746	0.263677	0.2459	0.0201896	0.179402	0.0925246	0.0780321	0.467314	0.231129	0.0293139	0.104197	0.331176	0.198294	0.062491	-0.103117	0.336242	-0.00334135	0.975208	-0.233261	0.0278131	-0.0758346	0.479985	-0.367223	0.000400233	-0.0849019	0.428903	0.266975	0.011435
FASTKD5	black	0.137613	0.19844	-0.137613	0.19844	-0.0853002	0.426733	-0.0662314	0.537452	-0.0138278	0.897664	0.147341	0.168235	0.281225	0.00759242	0.151108	0.1575	0.119609	0.264228	0.0522928	0.626479	0.201618	0.0581351	-0.028536	0.790658	-0.253389	0.0165787	0.0144493	0.893091	-0.436864	1.86702e-05	-0.149856	0.161009	0.285362	0.00671507
AUH	black	0.369705	0.000362886	-0.369705	0.000362886	0.169472	0.112355	0.12442	0.245355	0.175625	0.0997144	0.23107	0.0293565	0.343505	0.000981782	-0.126337	0.238101	-0.0907243	0.397811	-0.178263	0.0946484	0.0746987	0.486606	-0.375612	0.000286523	-0.291103	0.00564626	-0.0501019	0.641021	-0.344135	0.000959505	-0.138809	0.194529	0.0831006	0.438796
IRAK2	black	0.389792	0.00015949	-0.389792	0.00015949	0.0364369	0.734611	0.0357552	0.739397	0.178989	0.0932902	0.131496	0.219321	0.340473	0.00109568	-0.0214624	0.841765	-0.0345677	0.747758	0.0100378	0.925618	0.108277	0.312488	-0.33544	0.00131156	-0.281441	0.0075442	-0.0980966	0.360419	-0.362851	0.000474701	-0.1258	0.24012	-0.0694969	0.517537
STX2	black	-0.275114	0.00907299	0.275114	0.00907299	0.0194029	0.856779	-0.096552	0.368068	-0.104088	0.331686	-0.039973	0.709951	0.131582	0.219017	-0.0351698	0.743515	0.134657	0.208346	0.197967	0.0629331	0.0328229	0.760095	-0.094024	0.380799	-0.112307	0.294709	-0.0831503	0.438522	0.479312	2.01357e-06	-0.000195502	0.998549	0.187335	0.078759
AGAP6	black	-0.195894	0.0657964	0.195894	0.0657964	-0.141552	0.18577	-0.170947	0.109215	-0.14767	0.167278	-0.334869	0.00133832	-0.213736	0.0443065	-0.126079	0.239069	0.111817	0.296836	0.112615	0.293379	0.082753	0.44072	0.0758428	0.479938	0.367086	0.0004024	0.160135	0.133862	0.423534	3.5413e-05	-0.0237797	0.824939	-0.234517	0.0269601
C11orf21	black	-0.0835835	0.436132	0.0835835	0.436132	0.0541461	0.614288	-0.0211867	0.843772	0.0761651	0.478067	-0.0257488	0.810703	-0.0802559	0.45468	0.113475	0.289685	-0.00395746	0.970639	0.141165	0.186988	-0.0271835	0.800369	0.210377	0.0478337	-0.0128343	0.904981	0.0257036	0.811029	0.26711	0.011392	0.210286	0.0479323	0.25888	0.0142992
BIN3	black	-0.331092	0.00152832	0.331092	0.00152832	-0.140013	0.190648	-0.052305	0.626399	-0.327963	0.00170386	-0.298431	0.00450251	-0.0909483	0.396642	0.015033	0.888799	0.1078	0.314635	0.0624911	0.560719	0.33478	0.00134256	0.316116	0.00254564	0.355161	0.000637175	0.366315	0.000414763	0.515278	2.38029e-07	0.0351676	0.74353	0.186087	0.0808099
RPS24	black	0.229548	0.0304707	-0.229548	0.0304707	0.038085	0.723082	0.51719	2.11008e-07	0.340726	0.00108574	0.40749	7.39001e-05	0.0967347	0.367158	0.104394	0.330259	-0.136372	0.202554	-0.124974	0.243244	-0.315447	0.00260279	-0.233249	0.0278211	-0.298966	0.00442769	-0.296555	0.00477369	-0.580785	2.42528e-09	-0.198298	0.0624856	-0.0743103	0.488881
LOC153684	black	-0.305179	0.00363675	0.305179	0.00363675	0.0379033	0.72435	-0.0952449	0.374618	-0.125001	0.243142	-0.0948783	0.376468	-0.366767	0.000407467	-0.00718711	0.946705	-0.0158962	0.882458	-0.0555923	0.604847	-0.321761	0.00210658	0.114531	0.285191	0.161189	0.131289	-0.177463	0.0961629	0.433941	2.15327e-05	0.0713162	0.506606	-0.227221	0.0322427
UBXN2A	black	-0.0147287	0.891036	0.0147287	0.891036	0.127724	0.232944	0.0112333	0.916789	0.0371154	0.729858	0.0180274	0.866835	0.117763	0.271725	-0.44705	1.12381e-05	-0.122106	0.254314	-0.0675044	0.529644	-0.0754433	0.48226	-0.314733	0.00266507	-0.0257551	0.810657	-0.206594	0.0520806	0.319704	0.00225793	0.0705508	0.51119	-0.333776	0.00139095
PTAR1	black	-0.361574	0.00049874	0.361574	0.00049874	-0.0176897	0.869308	-0.10418	0.331256	-0.0266018	0.804555	-0.183994	0.0843427	-0.140495	0.189112	-0.029669	0.782547	-0.00171843	0.987248	0.124366	0.245562	0.00434907	0.967735	0.0447092	0.677387	0.262152	0.0130741	0.0273545	0.799139	0.515159	2.39827e-07	-0.0164632	0.878297	-0.119756	0.263639
KCNK6	black	-0.314485	0.00268695	0.314485	0.00268695	-0.126337	0.238102	-0.176389	0.0982247	-0.220207	0.0381178	-0.291853	0.00551832	-0.195744	0.0660084	-0.07366	0.492703	0.130538	0.222726	0.167386	0.116911	0.0370389	0.730393	0.19997	0.0602618	0.178446	0.0943044	0.0462387	0.666993	0.66473	1.2174e-12	0.212401	0.0456818	-0.0068094	0.949502
XPNPEP3	black	-0.447184	1.1162e-05	0.447184	1.1162e-05	-0.149693	0.161471	-0.278036	0.00833624	-0.319359	0.0022843	-0.541028	4.40644e-08	-0.503585	4.89588e-07	0.0944973	0.378395	0.329045	0.00164116	0.347358	0.00085258	0.0376354	0.726221	0.443378	1.35202e-05	0.365273	0.000432015	0.286528	0.00648463	0.693862	4.76598e-14	0.0976982	0.362382	0.118928	0.266978
PPM1K	black	-0.291842	0.00552024	0.291842	0.00552024	0.0690335	0.52034	-0.14391	0.178474	-0.216393	0.0416714	-0.24434	0.021021	-0.296063	0.00484716	-0.158874	0.136991	0.0654547	0.542244	-0.0362049	0.736238	-0.228556	0.0312158	-0.0645497	0.547854	0.160124	0.133889	-0.024958	0.816413	0.670648	6.49199e-13	0.223826	0.0349838	-0.139411	0.192581
ACAD8	black	-0.102134	0.340894	0.102134	0.340894	0.0497279	0.643518	-0.156801	0.142257	-0.0852692	0.426902	-0.132735	0.21497	0.0881876	0.41119	-0.0346254	0.747351	0.273874	0.00940267	0.151778	0.155645	0.194934	0.0671594	0.186195	0.0806304	-0.0751919	0.483725	0.0979605	0.361089	0.37916	0.000248076	-0.0567385	0.59741	0.464446	4.5445e-06
UBE2B	black	-0.293728	0.00520984	0.293728	0.00520984	-0.16253	0.128068	-0.244865	0.0207381	-0.440689	1.54594e-05	-0.512285	2.87033e-07	-0.297727	0.0046026	-0.0527246	0.623629	0.0709039	0.509073	0.031084	0.772451	0.343653	0.00097651	0.275912	0.00886652	0.568779	6.06321e-09	0.533743	7.20342e-08	0.559303	1.21822e-08	0.0838941	0.434422	-0.0930141	0.385958
PDE7A	black	-0.195802	0.0659262	0.195802	0.0659262	0.287377	0.00632127	-0.149326	0.162514	-0.165113	0.122036	0.0315485	0.769145	0.179058	0.0931627	-0.251881	0.0172573	0.0764717	0.476292	-0.0899847	0.401685	-0.16544	0.121286	-0.367759	0.000391887	-0.226009	0.0331996	-0.320229	0.0022184	0.636996	1.93706e-11	-0.0668285	0.533782	-0.0854067	0.426154
ACAD10	black	-0.10337	0.335052	0.10337	0.335052	0.106075	0.322487	-0.124919	0.243454	-0.012739	0.905683	0.0586473	0.585117	0.196349	0.0651589	-0.0883073	0.410553	0.0177288	0.869021	-0.0495948	0.644407	0.152449	0.153804	0.0934743	0.383602	-0.126712	0.236701	-0.0172149	0.872786	0.281895	0.0074438	0.0651437	0.544168	0.387746	0.000173849
MFHAS1	black	-0.225221	0.0338346	0.225221	0.0338346	0.0389372	0.717145	-0.0234567	0.82728	-0.0189077	0.860397	-0.115423	0.281433	-0.120621	0.260182	-0.13696	0.200597	0.174842	0.101256	0.0817414	0.446346	-0.195613	0.0661929	-0.0468098	0.663128	0.00201337	0.98506	-0.223366	0.0353695	0.306689	0.00346465	0.0434825	0.685768	-0.196521	0.0649192
MAPK8IP3	black	-0.457843	6.44567e-06	0.457843	6.44567e-06	-0.0773159	0.471424	-0.144988	0.175208	-0.139784	0.191383	-0.348465	0.000818445	-0.484573	1.49569e-06	0.242108	0.0222617	0.275564	0.00895595	0.389077	0.00016438	-0.11534	0.281779	0.45507	7.44883e-06	0.278538	0.00821499	0.135848	0.204313	0.60563	3.22161e-10	0.12473	0.244173	0.168998	0.113376
NUDT22	black	0.0542524	0.613592	-0.0542524	0.613592	0.0475491	0.658137	0.200173	0.0599969	0.192535	0.0706619	0.221776	0.0367311	0.184879	0.0828347	0.0736082	0.493008	-0.0983559	0.359144	-0.0789205	0.462244	0.106233	0.321764	0.114845	0.283863	-0.149616	0.161691	0.0501166	0.640923	-0.295876	0.00487543	0.0397516	0.711486	0.335996	0.00128595
GDPD1	black	-0.31492	0.00264861	0.31492	0.00264861	-0.0921127	0.390599	-0.209048	0.0492923	-0.126834	0.236245	-0.451449	8.98015e-06	-0.38059	0.000233972	-0.11072	0.301631	0.280762	0.00769666	0.257839	0.0147091	-0.059433	0.58009	0.163711	0.125282	0.278567	0.00820815	0.136168	0.203238	0.806504	1.46038e-21	0.118145	0.270163	-0.05341	0.619118
ALS2	black	-0.0771537	0.472357	0.0771537	0.472357	-0.0386775	0.718952	0.00481068	0.964313	-0.0529459	0.622172	0.0537969	0.616577	-0.0359059	0.738338	-0.184053	0.084242	-0.263361	0.0126452	-0.171088	0.10892	0.063072	0.557074	0.163428	0.125944	0.220962	0.0374453	0.0628378	0.558542	0.310712	0.00304125	0.0281504	0.793423	-0.0255081	0.81244
KIFC2	black	-0.185809	0.0812712	0.185809	0.0812712	0.00622514	0.95383	-0.129126	0.227815	-0.11357	0.289278	-0.0690118	0.520471	-0.0268605	0.802692	0.0780002	0.467497	0.220934	0.0374696	0.256498	0.0152523	-0.134525	0.208796	-0.0239932	0.823393	-0.160243	0.133597	-0.224518	0.0344093	0.386091	0.000186324	-0.00229636	0.98296	0.096335	0.36915
ZNF692	black	-0.192989	0.0699881	0.192989	0.0699881	-0.0347199	0.746685	-0.170949	0.109213	-0.284615	0.00686657	-0.403227	8.92976e-05	-0.131571	0.219057	0.366985	0.000404003	0.364492	0.000445389	0.266628	0.0115468	0.135366	0.205936	0.128183	0.231257	0.0350715	0.744207	0.129887	0.225062	0.367702	0.000392767	0.100882	0.346876	0.0153578	0.886413
STX16	black	0.0610402	0.569871	-0.0610402	0.569871	0.0513155	0.632948	-0.244008	0.0212017	-0.278497	0.00822482	-0.173992	0.102954	0.315083	0.00263435	-0.196136	0.0654573	0.0225347	0.833969	-0.0152703	0.887055	0.338264	0.00118611	-0.29488	0.00502801	-0.0852093	0.427228	0.159582	0.135226	0.414483	5.38739e-05	0.182665	0.086649	-0.0222413	0.836101
ACTR1A	black	-0.0101361	0.924891	0.0101361	0.924891	-0.172228	0.106546	-0.143729	0.179028	0.120838	0.259318	0.0460949	0.667968	0.343052	0.000998089	0.229158	0.0307618	0.263201	0.0127014	0.262715	0.012873	0.367905	0.000389645	0.211074	0.0470838	-0.15387	0.149961	0.0807435	0.451934	-0.294188	0.0051366	-0.107611	0.315492	0.437755	1.78703e-05
FAM73B	black	-0.23252	0.0283271	0.23252	0.0283271	0.00351622	0.973911	-0.0881485	0.411398	0.0233832	0.827812	0.0324639	0.762641	-0.348253	0.00082488	0.0842897	0.432251	-0.11264	0.293272	0.26244	0.0129709	-0.302744	0.0039303	0.266332	0.0116425	0.094402	0.378879	-0.0827299	0.440848	0.365484	0.000428468	0.143162	0.180765	0.13592	0.204068
SNRNP70	black	-0.425077	3.29285e-05	0.425077	3.29285e-05	0.175061	0.100824	-0.0454264	0.672506	-0.0972328	0.364684	-0.0252057	0.814624	-0.0219443	0.83826	-0.0682625	0.525021	0.141644	0.185481	0.188562	0.0767844	-0.173441	0.104065	0.0298632	0.781159	-0.107399	0.316449	-0.247171	0.019533	0.677476	3.08654e-13	-0.0343784	0.749093	0.211401	0.0467343
ZNF483	black	-0.411611	6.13934e-05	0.411611	6.13934e-05	-0.157805	0.139687	-0.283879	0.00701874	-0.26418	0.0123615	-0.4702	3.33132e-06	-0.451308	9.04558e-06	-0.0256849	0.811164	0.255448	0.0156899	0.282887	0.00722867	-0.00896238	0.933567	0.318938	0.00231675	0.346836	0.000869125	0.223115	0.0355818	0.829862	9.22161e-24	0.185632	0.081567	0.056362	0.599848
MS4A2	black	-0.100587	0.348296	0.100587	0.348296	0.0210859	0.844505	-0.117099	0.274454	-0.0658214	0.539979	0.00933731	0.930795	-0.235091	0.0265775	-0.0515703	0.63126	-0.25278	0.0168501	0.0752058	0.483644	-0.116384	0.277417	0.246554	0.0198492	0.175636	0.0996929	0.0207484	0.846964	0.3195	0.00227348	0.366389	0.000413561	-0.0345885	0.747611
RBM26	black	-0.243686	0.0213782	0.243686	0.0213782	0.185243	0.0822197	0.0351453	0.743687	0.00727197	0.946076	0.00166543	0.987642	-0.201472	0.0583213	-0.0666494	0.534882	-0.111973	0.296159	0.0174047	0.871395	-0.278567	0.00820802	-0.0648377	0.546065	0.156523	0.142974	-0.108233	0.312686	0.3185	0.00235106	0.0125465	0.907102	-0.182028	0.0877716
ID2B	black	-0.139303	0.192929	0.139303	0.192929	-0.148739	0.164191	-0.386827	0.000180675	-0.252946	0.0167759	-0.344596	0.000943492	-0.219218	0.039014	-0.0862944	0.421343	0.243679	0.0213819	0.308578	0.00325968	0.143757	0.178942	0.164403	0.123671	0.163163	0.126567	0.235371	0.026392	0.380221	0.000237533	-0.137234	0.199689	0.176429	0.0981479
ANKRD49	black	-0.00240704	0.982139	0.00240704	0.982139	0.22524	0.0338188	-0.0797709	0.457419	0.0736736	0.492623	0.126332	0.238119	0.0399662	0.709998	-0.285137	0.0067605	-0.154939	0.147116	-0.0946366	0.37769	-0.155506	0.145623	-0.203164	0.0561959	-0.0614323	0.56739	-0.160088	0.133977	0.329008	0.00164331	0.00539768	0.959961	-0.00959469	0.928892
RAB12	black	-0.140799	0.188147	0.140799	0.188147	-0.0179883	0.867122	-0.0436464	0.684646	0.0347425	0.746525	-0.112143	0.295419	-0.047001	0.661835	-0.196204	0.0653621	-0.0195369	0.855801	0.111746	0.297146	-0.015442	0.885794	-0.0160245	0.881516	0.250148	0.0180665	-0.0528642	0.622709	0.434116	2.13507e-05	0.0557258	0.603979	-0.238809	0.0242096
ATL3	black	0.179651	0.0920657	-0.179651	0.0920657	0.00641572	0.952418	0.341389	0.00106007	0.0478647	0.656011	0.326609	0.00178528	0.250028	0.0181237	0.0536622	0.617461	-0.316355	0.00252552	-0.256335	0.0153195	0.227827	0.0317727	0.116782	0.275769	-0.0594177	0.580188	0.11696	0.275031	-0.381771	0.00022288	0.101083	0.345909	0.294704	0.00505552
TOPBP1	black	-0.280416	0.00777545	0.280416	0.00777545	0.0295321	0.783526	0.0612211	0.568726	-0.122191	0.253983	-0.407345	7.43821e-05	-0.250858	0.0177312	0.0835461	0.436338	0.106401	0.320993	0.00504052	0.962609	0.11841	0.269082	0.0933041	0.384473	0.403569	8.796e-05	0.259452	0.014078	0.461424	5.33767e-06	0.0360543	0.737296	-0.192911	0.0701024
GNB1	black	0.135476	0.205565	-0.135476	0.205565	0.0521161	0.627647	0.0294904	0.783825	0.15397	0.149691	0.293793	0.00519948	0.210699	0.0474859	-0.0242906	0.82124	-0.365664	0.000425467	-0.154547	0.148153	0.186408	0.0802788	0.138249	0.196353	0.0868854	0.418158	0.0899385	0.401928	-0.459533	5.89818e-06	0.0424281	0.693001	0.0597003	0.578385
LAIR1	black	0.260167	0.0138058	-0.260167	0.0138058	0.168804	0.113797	0.078551	0.464349	0.209494	0.0487983	0.232067	0.0286454	0.344419	0.000949603	0.288943	0.00602938	0.137911	0.197458	0.0912335	0.395157	-0.0610565	0.569768	-0.223724	0.0350686	-0.474137	2.68479e-06	-0.278706	0.00817484	-0.406905	7.58567e-05	0.0673032	0.530874	0.208906	0.0494504
SNHG10	black	0.412519	5.89162e-05	-0.412519	5.89162e-05	-0.219172	0.0390562	-0.111889	0.296524	0.136708	0.201435	-0.106304	0.321441	0.291729	0.00553943	0.139523	0.192221	0.381958	0.000221172	0.0950461	0.37562	0.276839	0.00863154	-0.136599	0.201797	-0.264979	0.0120903	0.0758924	0.47965	-0.419037	4.36875e-05	-0.135496	0.205497	0.241419	0.022657
ORMDL1	black	0.129083	0.227969	-0.129083	0.227969	0.397212	0.000116134	0.131583	0.219013	0.138195	0.196527	0.403919	8.66139e-05	0.243143	0.0216785	-0.239117	0.0240216	-0.277519	0.00846251	-0.17201	0.106997	-0.349054	0.000800791	-0.437525	1.80742e-05	-0.411564	6.15233e-05	-0.460775	5.52401e-06	0.206685	0.0519759	0.0252574	0.81425	-0.0348222	0.745964
RCOR3	black	-0.0734797	0.493765	0.0734797	0.493765	-0.0106375	0.921188	-0.0769157	0.473729	-0.104057	0.331833	-0.245986	0.0201442	-0.249463	0.0183951	-0.0444819	0.678937	0.07013	0.51372	0.157185	0.14127	0.0365783	0.73362	0.204611	0.0544281	0.290264	0.00579241	0.143709	0.179087	0.489017	1.15894e-06	-0.0447372	0.677196	-0.0154585	0.885673
WDR19	black	-0.275212	0.00904739	0.275212	0.00904739	0.0982946	0.359445	-0.0770276	0.473083	-0.105807	0.32372	-0.0721927	0.501383	0.0483665	0.652637	-0.168186	0.115147	0.0678587	0.527481	0.0880901	0.411709	-0.0394069	0.713879	-0.16324	0.126386	0.0316681	0.768294	-0.0969242	0.366216	0.440674	1.54707e-05	-0.090029	0.401452	-0.0568358	0.596781
PRKAG1	black	0.0686132	0.522889	-0.0686132	0.522889	-0.186028	0.0809069	0.147909	0.166584	0.012144	0.91007	0.162654	0.127773	0.26717	0.0113726	0.256359	0.0153096	-0.00724847	0.94625	0.0651872	0.543899	0.288928	0.00603206	0.141933	0.184579	-0.118846	0.267309	0.190017	0.074495	-0.348636	0.000813282	0.0284577	0.791219	0.431789	2.38981e-05
CHKB	black	-0.13401	0.210557	0.13401	0.210557	0.0395987	0.712547	-0.0955917	0.372873	-0.035513	0.7411	-0.386	0.000187031	-0.285012	0.00678578	0.250578	0.0178627	0.229549	0.0304696	0.405127	8.21027e-05	-0.0388659	0.717641	0.0935703	0.383112	0.0894969	0.404252	0.115956	0.279199	0.486897	1.30948e-06	0.423422	3.56005e-05	-0.048428	0.652224
KIAA1468	black	-0.300537	0.00421443	0.300537	0.00421443	-0.180435	0.0906315	-0.0383336	0.721348	-0.135671	0.204908	-0.411512	6.16698e-05	-0.320929	0.00216664	0.0100742	0.925349	0.0103223	0.923516	0.227822	0.0317768	0.127578	0.233486	0.16861	0.11422	0.491834	9.841e-07	0.327788	0.00171418	0.623774	6.58318e-11	0.163377	0.126065	-0.1623	0.128615
PRKAA1	black	-0.0948352	0.376685	0.0948352	0.376685	-0.080411	0.453805	-0.0598684	0.577313	0.00596425	0.955763	-0.191305	0.072513	-0.140005	0.190673	-0.254533	0.0160798	0.00840398	0.937698	0.129203	0.227536	0.0733143	0.494741	0.109438	0.307296	0.307221	0.00340578	0.0798913	0.456738	0.3527	0.00069902	-0.212055	0.0460438	-0.129913	0.224969
PPA2	black	-0.0671608	0.531746	0.0671608	0.531746	0.178176	0.0948115	0.0842909	0.432244	-0.0996337	0.352905	0.0412453	0.701149	0.192548	0.0706414	-0.384531	0.000198834	-0.16493	0.122457	-0.193695	0.0689494	-0.00251882	0.98131	-0.319754	0.00225415	-0.0277325	0.796423	-0.128954	0.228441	0.643314	1.05719e-11	0.040033	0.709535	-0.119703	0.263853
TRIM66	black	-0.058309	0.587287	0.058309	0.587287	-0.0522027	0.627074	-0.140154	0.190199	-0.159433	0.135598	-0.245958	0.020159	0.102454	0.339372	-0.233629	0.0275608	0.271524	0.0100562	0.0117825	0.912736	0.127938	0.232159	-0.163042	0.126853	-0.0248396	0.817269	0.0220259	0.837667	0.413261	5.69619e-05	-0.123037	0.250684	-0.0389903	0.716775
B2M	black	0.322258	0.00207137	-0.322258	0.00207137	-0.0771421	0.472424	0.0444994	0.678817	0.104461	0.329949	-0.098689	0.357511	-0.0335344	0.755057	0.170417	0.110336	-0.113368	0.290144	-0.0341638	0.750609	0.190512	0.0737288	0.0275742	0.79756	0.139745	0.191506	0.29562	0.00491426	-0.491005	1.03276e-06	0.211778	0.0463352	-0.162952	0.127066
CRYGS	black	-0.187384	0.0786797	0.187384	0.0786797	0.310818	0.00303077	0.0985285	0.358298	0.0450974	0.674743	0.0826672	0.441196	-0.0533268	0.619665	-0.207191	0.0513908	-0.0979926	0.360931	-0.16815	0.115225	-0.337489	0.00121939	-0.271929	0.00994087	-0.0614603	0.567214	-0.341075	0.00107214	0.473123	2.83899e-06	0.195551	0.0662808	-0.266084	0.0117236
ANKRD10	black	-0.055179	0.607538	0.055179	0.607538	0.240049	0.023461	0.17518	0.100588	0.0137558	0.898194	-0.00345547	0.974362	0.0474396	0.658876	-0.179863	0.0916763	0.0690626	0.520163	0.0204087	0.84944	-0.174649	0.10164	-0.232492	0.0283469	-0.143086	0.181001	-0.266965	0.0114381	0.427535	2.93043e-05	0.125806	0.240096	-0.114242	0.286418
CRCP	black	-0.209803	0.0484591	0.209803	0.0484591	-0.0848392	0.429246	-0.311859	0.00292941	-0.330778	0.00154514	-0.404011	8.6261e-05	0.0992441	0.3548	-0.0148845	0.889891	0.415043	5.25115e-05	0.236283	0.0257979	0.381279	0.000227436	0.148011	0.166287	-0.00521451	0.961319	0.226509	0.0328015	0.67257	5.27619e-13	0.129393	0.226846	0.38585	0.000188208
MBOAT2	black	-0.30896	0.00321965	0.30896	0.00321965	-0.186171	0.0806698	-0.244735	0.0208079	-0.180389	0.090715	-0.615204	1.41142e-10	-0.333284	0.00141528	-0.0383771	0.721045	0.403043	9.00273e-05	0.311472	0.00296675	0.185375	0.0819985	0.234873	0.0267222	0.387151	0.000178243	0.35335	0.000682168	0.715667	3.24364e-15	0.12508	0.242842	-0.0595256	0.579499
SPC24	black	-0.0814377	0.448043	0.0814377	0.448043	0.0414333	0.699851	0.162538	0.128049	-0.0846646	0.430199	-0.277509	0.00846506	0.105676	0.324322	-0.201864	0.0578234	0.220359	0.0379814	0.12067	0.259984	0.0921237	0.390542	-0.209117	0.0492154	-0.0453789	0.672829	-0.0106942	0.920769	0.596859	6.70083e-10	0.0317376	0.7678	-0.0710264	0.508339
RHOT2	black	-0.2112	0.0469486	0.2112	0.0469486	-0.0322666	0.764042	-0.127945	0.232132	0.00945131	0.929952	-0.195382	0.0665206	-0.202458	0.0570745	0.294943	0.00501826	0.340255	0.00110433	0.397205	0.000116166	-0.180844	0.0898914	0.121251	0.257681	-0.0694424	0.517866	-0.105731	0.324071	0.456765	6.81972e-06	0.0419304	0.696425	0.193029	0.069929
INO80E	black	-0.334607	0.00135076	0.334607	0.00135076	0.0888444	0.4077	0.0619332	0.56423	0.0236295	0.826027	0.036354	0.735193	-0.372689	0.000322247	0.302627	0.00394493	0.0978158	0.361802	0.266339	0.0116404	-0.412337	5.94066e-05	0.33865	0.00116983	-0.0519148	0.628978	-0.178524	0.0941585	0.209032	0.0493103	0.0449952	0.675439	0.269245	0.0107277
DHX16	black	-0.165144	0.121964	0.165144	0.121964	0.0811281	0.449776	-0.0968788	0.366441	-0.177548	0.0960009	-0.0275	0.798093	0.0936876	0.382513	0.00428721	0.968194	-0.03478	0.746261	-0.0605846	0.572759	0.218365	0.0398007	0.174868	0.101207	0.0370874	0.730053	0.170924	0.109265	0.340995	0.00107525	-0.0070002	0.948089	0.32678	0.00177484
LOC730202	black	-0.0399043	0.710427	0.0399043	0.710427	-0.0873786	0.415511	-0.221043	0.0373739	-0.142537	0.182696	-0.325683	0.001843	0.102745	0.337997	-0.30524	0.00362963	0.268356	0.0109999	0.0713693	0.506289	0.276992	0.00859327	0.0288787	0.788202	0.0502072	0.640319	0.140214	0.190007	0.606797	2.91764e-10	0.0608703	0.570947	0.172622	0.105735
VAPA	black	-0.308802	0.0032361	0.308802	0.0032361	0.0470378	0.661587	-0.10681	0.319129	-0.169919	0.111396	-0.209449	0.0488488	-0.340853	0.00108077	-0.11619	0.278226	-0.123603	0.248494	0.0363008	0.735566	-0.0497099	0.643638	0.186279	0.0804912	0.453517	8.07279e-06	0.111952	0.296249	0.378434	0.000255533	0.0307246	0.775012	-0.273088	0.00961706
VAT1	black	-0.0481267	0.654249	0.0481267	0.654249	0.0451636	0.674292	-0.118166	0.270075	-0.0730689	0.49619	0.0891905	0.405869	0.104093	0.331661	0.208789	0.0495811	0.117382	0.27329	0.0256031	0.811754	0.0622587	0.56218	0.197959	0.0629442	-0.131278	0.220094	-0.0104231	0.922771	-0.2956	0.00491734	-0.189001	0.0760875	0.291049	0.00565555
CCDC93	black	-0.167358	0.116973	0.167358	0.116973	0.138313	0.196144	-0.200397	0.0597048	-0.204107	0.055039	-0.102905	0.33724	0.285354	0.00671677	-0.157083	0.141531	0.0149768	0.889212	-0.0688017	0.521745	0.285065	0.00677491	-0.121796	0.255533	0.0725225	0.499426	0.00831146	0.938383	0.358604	0.000559002	-0.124787	0.243954	-0.123689	0.248161
GDPD5	black	-0.22906	0.0308351	0.22906	0.0308351	-0.00412836	0.969372	-0.0458829	0.669405	0.226753	0.0326095	-0.0721233	0.501796	-0.238662	0.0242996	0.100476	0.348829	0.306188	0.00352089	0.322247	0.00207217	-0.376005	0.000282008	0.109147	0.308592	-0.134306	0.209543	-0.301831	0.00404569	0.22416	0.034705	0.0181295	0.866088	0.0883994	0.410062
SPINT3	black	-0.0330782	0.758287	0.0330782	0.758287	-0.211365	0.0467733	-0.177105	0.0968464	-0.132412	0.2161	-0.449058	1.01486e-05	-0.179421	0.0924888	0.00414497	0.969248	0.212554	0.0455222	0.188163	0.0774229	0.197842	0.063102	0.0354771	0.741353	0.25254	0.0169579	0.288714	0.0060713	0.47304	2.85195e-06	0.0257327	0.810819	-0.100499	0.34872
CACNA1S	black	0.00733567	0.945605	-0.00733567	0.945605	-0.210205	0.048021	-0.267451	0.0112835	-0.0916693	0.392893	-0.324788	0.00190035	-0.0792711	0.460251	0.0300033	0.780159	0.251663	0.0173573	0.0941979	0.379915	0.208042	0.0504197	0.147656	0.167319	0.0976129	0.362804	0.213386	0.0446639	0.370045	0.000358038	-0.0105132	0.922105	0.157097	0.141496
TARDBP	black	-0.383656	0.000206179	0.383656	0.000206179	-0.0773854	0.471024	-0.135428	0.205728	-0.189118	0.0759027	-0.342207	0.00102915	-0.273683	0.0094545	0.0967087	0.367287	0.284285	0.00693445	0.219833	0.0384545	-0.0642719	0.549582	0.100678	0.347857	0.226196	0.0330503	0.0418128	0.697236	0.636407	2.04811e-11	-0.0145149	0.892608	-0.0493194	0.646248
HEATR3	black	-0.10912	0.308713	0.10912	0.308713	-0.0488825	0.649174	0.0197252	0.854426	0.0344663	0.748473	0.0362525	0.735904	-0.240197	0.0233727	-0.446309	1.16672e-05	-0.336128	0.00127992	-0.166785	0.118249	-0.187517	0.0784635	0.0522653	0.626661	0.260096	0.0138326	-0.0174246	0.871249	0.404669	8.37865e-05	0.0638261	0.552359	-0.175657	0.0996513
ADAM17	black	-0.157806	0.139686	0.157806	0.139686	-0.224818	0.0341628	-0.147367	0.168158	-0.232733	0.0281783	-0.461135	5.41996e-06	-0.175081	0.100783	-0.168786	0.113836	0.109089	0.30885	0.141998	0.184375	0.317843	0.00240329	0.15004	0.160492	0.40459	8.40768e-05	0.418917	4.39299e-05	0.502527	5.21906e-07	0.0346453	0.747211	-0.012327	0.90872
SPTLC1	black	-0.0832669	0.437877	0.0832669	0.437877	-0.0371995	0.729269	-0.0809608	0.450714	-0.25519	0.0157987	-0.144433	0.176886	-0.0823994	0.442682	-0.0948678	0.376521	-0.202115	0.0575057	-0.000163893	0.998784	0.325797	0.00183579	0.286884	0.00641572	0.290702	0.00571565	0.445759	1.19957e-05	0.493422	8.96851e-07	0.299869	0.00430394	0.28421	0.00694998
FAM111A	black	-0.266759	0.0115044	0.266759	0.0115044	-0.0366119	0.733384	-0.0211077	0.844347	0.0617453	0.565414	-0.325188	0.00187456	-0.13814	0.196708	0.00465323	0.96548	0.193065	0.0698747	0.130441	0.223075	-0.0231673	0.829378	0.0450934	0.674771	0.127391	0.234178	-0.0206252	0.847862	0.702992	1.59319e-14	0.385652	0.000189764	-0.0657026	0.540712
FLJ45513	black	-0.247859	0.0191851	0.247859	0.0191851	0.136961	0.200594	0.0165006	0.878022	-0.0690134	0.520462	-0.107362	0.31662	-0.252879	0.0168056	-0.0671226	0.53198	-0.0230925	0.829921	0.0663384	0.536794	-0.186331	0.0804054	0.0783767	0.465344	0.178926	0.0934075	-0.0693578	0.518377	0.373853	0.00030756	0.0692498	0.519031	-0.164717	0.122946
ZNF493	black	-0.343661	0.000976209	0.343661	0.000976209	-0.109199	0.30836	-0.0648856	0.545768	-0.188054	0.0775975	-0.279376	0.00801632	-0.325427	0.00185926	-0.316733	0.0024939	-0.0956291	0.372685	-0.0273897	0.798886	-0.0205344	0.848523	0.118457	0.268891	0.450553	9.40255e-06	0.173176	0.104605	0.651584	4.68282e-12	0.0054415	0.959637	-0.314321	0.00270155
RASGRP2	black	-0.22004	0.0382674	0.22004	0.0382674	0.294088	0.00515252	0.0841266	0.433146	0.0242001	0.821894	0.194469	0.0678258	-0.0182663	0.865087	0.0767792	0.474516	-0.106986	0.318325	0.156504	0.143022	-0.28644	0.00650181	-0.0719086	0.503073	-0.171172	0.108744	-0.246295	0.0199834	0.246193	0.0200365	-0.0728266	0.497623	0.090126	0.400943
FAM188A	black	-0.145905	0.172468	0.145905	0.172468	0.0297914	0.781673	0.248955	0.0186425	0.274875	0.00913574	0.0341582	0.750648	-0.0942438	0.379682	-0.311017	0.00301111	-0.0998469	0.351871	0.0255063	0.812453	-0.15362	0.150631	-0.0945592	0.378082	0.138496	0.195546	-0.0562884	0.600325	0.397727	0.000113571	0.0454995	0.672009	-0.0398777	0.710612
C8orf44	black	-0.0448088	0.676708	0.0448088	0.676708	0.092071	0.390814	-0.115625	0.280585	-0.0758123	0.480115	-0.0858015	0.424011	-0.0139073	0.897079	-0.29535	0.00495552	-0.101441	0.344194	-0.175165	0.100619	-0.0410672	0.702379	-0.112091	0.295647	0.0663588	0.536668	-0.0447569	0.677062	0.526989	1.12457e-07	0.188184	0.077388	-0.166053	0.119895
EPM2AIP1	black	-0.211101	0.0470545	0.211101	0.0470545	0.0154831	0.885492	0.1301	0.224296	0.0839473	0.43413	0.112973	0.291838	-0.243198	0.0216483	-0.0495153	0.644938	-0.265501	0.0119157	0.103988	0.332155	-0.346214	0.000889226	0.0182934	0.864889	0.090604	0.39844	-0.188659	0.0766303	0.307652	0.00335875	0.253442	0.0165556	-0.207353	0.0512053
C15orf57	black	0.173911	0.103117	-0.173911	0.103117	0.406453	7.74001e-05	0.511747	2.96787e-07	0.201851	0.0578388	0.422262	3.75911e-05	0.273828	0.00941513	-0.107839	0.314461	-0.259933	0.0138944	-0.396089	0.000121904	-0.197483	0.0635925	-0.368235	0.000384599	-0.322161	0.00207821	-0.30718	0.00341032	-0.496242	7.59666e-07	-0.0327116	0.760885	-0.13765	0.198317
FBXW9	black	-0.129102	0.227901	0.129102	0.227901	0.038616	0.71938	0.119566	0.264404	0.164764	0.122837	0.111982	0.296121	0.246951	0.0196452	-0.17213	0.106749	0.10248	0.339249	-0.0442257	0.680685	0.0725035	0.499538	0.0452495	0.673709	-0.162865	0.127272	-0.167232	0.117252	0.343248	0.000991	-0.103927	0.332437	0.306253	0.00351355
TIA1	black	-0.0744692	0.48795	0.0744692	0.48795	0.172244	0.106513	-0.0524406	0.625503	-0.149898	0.160892	-0.066361	0.536654	-0.0758809	0.479716	-0.161189	0.131288	-0.0985167	0.358355	-0.0304539	0.776943	-0.201441	0.0583603	-0.278119	0.00831608	0.00809673	0.939971	-0.127523	0.233688	0.611653	1.923e-10	0.185745	0.0813779	-0.243627	0.0214104
GPX8	black	0.00583537	0.956718	-0.00583537	0.956718	-0.0667827	0.534063	-0.188915	0.0762244	-0.116182	0.278259	-0.350766	0.000751426	-0.0309679	0.773278	-0.267674	0.0112129	0.172925	0.105117	-0.0866793	0.419267	0.194271	0.0681127	0.0213826	0.842346	0.152979	0.152363	0.160451	0.133086	0.579785	2.6214e-09	0.0354564	0.741498	-0.00669276	0.950366
ERCC1	black	0.263915	0.0124527	-0.263915	0.0124527	0.192217	0.0711372	0.172724	0.105527	0.121617	0.256234	0.469988	3.37004e-06	0.25339	0.0165785	0.107626	0.315425	-0.209029	0.0493137	-0.176311	0.0983758	-0.120507	0.260633	-0.0473483	0.659492	-0.370613	0.000350052	-0.267935	0.0111312	-0.53508	6.58775e-08	0.0363708	0.735074	0.211922	0.0461837
DNAJB14	black	-0.200649	0.0593777	0.200649	0.0593777	-0.0182765	0.865012	0.0141956	0.894957	0.0723373	0.500525	-0.0764715	0.476294	-0.436003	1.94739e-05	-0.239013	0.0240851	-0.243071	0.021719	-0.00770657	0.942859	-0.330288	0.00157179	0.0189473	0.860107	0.422709	3.68122e-05	-0.0032983	0.975528	0.368715	0.000377392	0.0796347	0.45819	-0.425394	3.24387e-05
KCNH6	black	-0.238983	0.0241032	0.238983	0.0241032	0.0569854	0.595813	-0.20072	0.0592859	-0.347819	0.000838201	-0.427796	2.89428e-05	-0.166812	0.118187	0.0682136	0.525318	0.138019	0.197104	0.187009	0.0792915	0.238201	0.0245837	0.264823	0.0121428	0.24701	0.0196149	0.312841	0.00283652	0.76483	2.69555e-18	0.377209	0.000268588	0.144454	0.17682
EPDR1	black	0.0311411	0.772044	-0.0311411	0.772044	-0.0848513	0.429179	0.143224	0.180575	0.128015	0.231873	0.078517	0.464543	0.0431147	0.688288	0.390898	0.000152198	0.117564	0.272543	0.333977	0.00138115	0.033344	0.756404	0.140746	0.188314	-0.139188	0.1933	0.003908	0.971006	-0.27282	0.00969118	-0.181189	0.0892685	0.314413	0.00269337
NXNL1	black	-0.290897	0.00568188	0.290897	0.00568188	-0.150973	0.157876	-0.133842	0.211135	-0.229565	0.0304579	-0.380588	0.000233988	-0.204579	0.0544668	-0.204419	0.0546598	0.0144807	0.89286	0.0180394	0.866748	0.247354	0.0194397	0.29152	0.00557483	0.411008	6.30914e-05	0.327393	0.00173773	0.672593	5.26342e-13	0.163939	0.124749	-0.0116023	0.914065
ZNF785	black	-0.111333	0.298943	0.111333	0.298943	-0.190288	0.0740742	-0.135748	0.204647	-0.0963055	0.369298	-0.363529	0.000462389	-0.199628	0.0607113	-0.233781	0.0274572	0.164084	0.124412	-0.0451008	0.67472	0.0971094	0.365296	0.126698	0.236752	0.257153	0.0149851	0.14415	0.177743	0.400963	9.86418e-05	-0.0444826	0.678932	-0.135815	0.204423
VPS41	black	-0.0880454	0.411947	0.0880454	0.411947	-0.0546781	0.610808	-0.225724	0.0334281	-0.18785	0.0779261	-0.219608	0.0386579	0.0318905	0.766714	-0.312074	0.0029088	0.0139629	0.89667	0.0474077	0.659091	0.229848	0.0302481	-0.0413506	0.700422	0.235527	0.02629	0.153023	0.152244	0.688576	8.82403e-14	0.0308113	0.774394	-0.00132262	0.990185
RBM3	black	0.0235717	0.826446	-0.0235717	0.826446	-0.119754	0.263647	-0.091026	0.396237	-0.210122	0.0481109	-0.105112	0.326928	0.219059	0.0391598	-0.212657	0.0454146	0.00728495	0.94598	0.00808127	0.940086	0.351558	0.000729541	0.0533214	0.6197	-0.0347888	0.746199	0.229065	0.030831	0.436761	1.87644e-05	0.0992861	0.354596	0.376958	0.000271331
GCC1	black	-0.03459	0.747601	0.03459	0.747601	-0.11502	0.283127	-0.00814808	0.939591	0.0243883	0.820533	0.0269092	0.802342	0.1451	0.174873	0.157512	0.140434	-0.0445614	0.678394	-0.0778215	0.46852	0.33415	0.00137276	0.276828	0.00863422	0.0922486	0.389897	0.263382	0.0126378	-0.359708	0.00053587	0.0431153	0.688284	0.233494	0.0276531
PTBP2	black	-0.32993	0.00159147	0.32993	0.00159147	0.0429005	0.689757	0.0682322	0.525205	-0.0390888	0.71609	-0.120572	0.260376	-0.319685	0.0022594	-0.0999153	0.351539	-0.12876	0.229147	0.143045	0.181126	-0.216494	0.0415732	0.00763879	0.943361	0.267202	0.0113623	0.00288899	0.978564	0.591341	1.05042e-09	0.135771	0.20457	-0.201276	0.0585713
C18orf25	black	-0.23997	0.0235083	0.23997	0.0235083	0.0182627	0.865113	-0.186946	0.0793938	-0.243071	0.0217187	-0.0709581	0.508748	0.0468215	0.663049	-0.145988	0.17222	-0.0586188	0.585299	-0.0214563	0.841809	0.328646	0.00166405	0.27193	0.00994049	0.189378	0.0754934	0.314049	0.00272595	0.379869	0.000240986	0.177645	0.0958158	0.408966	6.91706e-05
SUMO4	black	-0.125589	0.240913	0.125589	0.240913	-0.174902	0.101138	-0.095734	0.372158	-0.149762	0.161276	-0.248048	0.0190909	-0.327217	0.00174828	-0.314766	0.00266213	-0.144028	0.178115	-0.0753965	0.482533	0.00861829	0.936112	0.157495	0.140476	0.488974	1.16182e-06	0.249581	0.0183383	0.485244	1.43948e-06	-0.000695399	0.99484	-0.29093	0.00567619
KIAA0101	black	-0.02971	0.782254	0.02971	0.782254	0.0501066	0.64099	0.260046	0.0138518	-0.0941414	0.380202	-0.224206	0.0346669	-0.0211649	0.84393	-0.188701	0.0765641	-0.0868663	0.418261	0.014998	0.889056	0.121351	0.257285	-0.130165	0.224063	0.192079	0.0713442	0.148881	0.163784	0.444496	1.27829e-05	0.317625	0.00242086	-0.265162	0.0120288
RNPC3	black	-0.296502	0.00478163	0.296502	0.00478163	-0.12543	0.241514	-0.179126	0.0930354	-0.284323	0.00692671	-0.421391	3.91536e-05	-0.422999	3.63142e-05	-0.0598594	0.577371	0.0253814	0.813355	0.118252	0.269727	0.0250221	0.81595	0.137078	0.200204	0.497816	6.91999e-07	0.294705	0.00505537	0.593882	8.54885e-10	0.0505981	0.637716	-0.291475	0.00558259
DDX26B	black	-0.0438485	0.683263	0.0438485	0.683263	0.0860984	0.422403	-0.093995	0.380947	0.0741969	0.489547	-0.0974497	0.36361	-0.174234	0.102469	-0.17697	0.0971043	-0.0116841	0.913462	0.0759208	0.479485	-0.257964	0.0146593	-0.153993	0.149629	0.081635	0.44694	-0.130283	0.223639	0.494265	8.5355e-07	0.157487	0.140498	-0.292542	0.00540327
RAD51	black	-0.223506	0.0352514	0.223506	0.0352514	-0.143442	0.179907	-0.250508	0.0178959	-0.318147	0.00237896	-0.333512	0.00140396	0.133713	0.211579	-0.233887	0.0273851	0.240126	0.0234151	0.0165717	0.877501	0.432031	2.36207e-05	0.176696	0.0976319	0.115975	0.279122	0.269054	0.0107858	0.675605	3.79156e-13	0.0107981	0.920001	0.301378	0.00410399
IFFO1	black	-0.0223042	0.835644	0.0223042	0.835644	-0.0771946	0.472121	-0.108706	0.310565	-0.0883748	0.410193	-0.171901	0.107223	0.160818	0.132189	0.0615964	0.566354	0.153753	0.150274	0.135577	0.205225	0.161195	0.131274	-0.0919139	0.391627	-0.116043	0.278837	-0.0376462	0.726146	0.532283	7.93812e-08	0.140521	0.189029	0.0828422	0.440226
FUT6	black	-0.257031	0.0150344	0.257031	0.0150344	-0.154399	0.148545	-0.226869	0.0325182	-0.258144	0.0145879	-0.445426	1.21989e-05	-0.307395	0.00338671	-0.158485	0.137969	0.254431	0.0161236	0.206227	0.0525096	0.0491323	0.647501	0.209382	0.0489219	0.239345	0.0238833	0.181127	0.0893808	0.770364	1.08873e-18	0.134394	0.209243	0.0335806	0.75473
MDM4	black	-0.175923	0.0991313	0.175923	0.0991313	0.0323137	0.763707	-0.0797395	0.457597	-0.211699	0.0464193	-0.216861	0.041221	-0.189688	0.0750072	0.104576	0.32941	0.00668661	0.950411	-0.0276768	0.796823	0.00982595	0.927183	0.0936427	0.382742	0.15785	0.139572	0.110621	0.302067	0.403285	8.907e-05	0.214916	0.0431191	-0.0846729	0.430154
KIAA1751	black	-0.333232	0.00141785	0.333232	0.00141785	-0.0351907	0.743368	-0.151102	0.157518	-0.224516	0.0344108	-0.412685	5.84734e-05	-0.296851	0.00472997	-0.173567	0.103811	0.139585	0.192021	0.136373	0.20255	0.0182374	0.865299	0.179485	0.0923712	0.274519	0.00922985	0.12764	0.233257	0.851922	3.60304e-26	0.152025	0.154965	-0.0411557	0.701768
TTC13	black	-0.066459	0.536052	0.066459	0.536052	0.177647	0.0958126	0.111014	0.30034	0.147701	0.167186	0.15977	0.134762	0.207845	0.0506432	-0.268775	0.0108708	-0.0533897	0.619251	0.00076835	0.994298	-0.176212	0.0985681	-0.300485	0.00422129	-0.251458	0.0174519	-0.348962	0.000803532	0.476068	2.41287e-06	-0.0615992	0.566336	0.0507295	0.636841
MRPS25	black	0.110078	0.304461	-0.110078	0.304461	0.194843	0.067289	-0.141452	0.186085	-0.0307074	0.775135	0.05126	0.633317	0.391881	0.000145974	-0.152773	0.152921	0.116325	0.277663	-0.094181	0.380001	0.0834122	0.437076	-0.297144	0.00468696	-0.405925	7.92412e-05	-0.206112	0.0526444	0.35177	0.0007238	0.103056	0.336527	0.232654	0.0282335
BMP8B	black	-0.115875	0.27954	0.115875	0.27954	-0.0599696	0.576669	-0.110861	0.30101	-0.1335	0.212317	-0.28548	0.00669144	0.122074	0.25444	-0.315303	0.00261524	0.159901	0.134438	0.107848	0.31442	0.291773	0.00553197	-0.0181852	0.865681	0.0919533	0.391423	0.171242	0.108597	0.700305	2.20889e-14	0.0554298	0.605905	0.143157	0.18078
LOC728485	black	-0.0816707	0.446741	0.0816707	0.446741	-0.0167021	0.876545	-0.142822	0.181814	-0.184499	0.0834788	-0.224963	0.0340446	0.142793	0.181906	-0.0645451	0.547882	0.212661	0.0454107	0.10747	0.316129	0.25528	0.0157606	0.0332439	0.757113	-0.0156463	0.884293	0.0959426	0.371113	0.450641	9.3601e-06	0.120412	0.261013	0.163006	0.126938
ZNF160	black	-0.128248	0.231018	0.128248	0.231018	-0.00880256	0.934749	-0.154501	0.148275	0.0430964	0.688413	-0.305513	0.00359804	-0.0663353	0.536813	-0.28983	0.00586923	0.143489	0.17976	-0.0168619	0.875373	0.0451203	0.674587	-0.136909	0.200767	0.212343	0.0457421	0.0586475	0.585115	0.587992	1.37429e-09	0.100186	0.350229	-0.270701	0.0102943
ADHFE1	black	-0.0204665	0.849019	0.0204665	0.849019	0.0320912	0.765287	0.0555057	0.60541	0.276338	0.00875771	-0.0832367	0.438045	0.0466248	0.664379	0.0142317	0.894691	0.23927	0.0239292	0.126888	0.236044	-0.198242	0.0625601	-0.263154	0.0127179	-0.200475	0.0596034	-0.273869	0.00940419	0.402964	9.03384e-05	-0.0579608	0.589524	-0.00391118	0.970982
MSH3	black	-0.170467	0.110229	0.170467	0.110229	0.0929628	0.386222	0.0389533	0.717033	-0.112069	0.295743	-0.0777906	0.468698	-0.139903	0.191001	-0.251366	0.0174945	-0.104032	0.331947	-0.0596251	0.578864	-0.0946426	0.377659	-0.0195539	0.855677	0.214649	0.0433855	-0.0797789	0.457373	0.419018	4.37259e-05	0.0431737	0.687883	-0.271112	0.010175
SLC26A6	black	0.13919	0.193293	-0.13919	0.193293	0.0776667	0.469408	-0.093648	0.382715	-0.0704377	0.511869	-0.222877	0.0357834	0.276748	0.00865418	-0.0299309	0.780676	0.225082	0.0339471	0.0284138	0.791534	0.234058	0.0272693	-0.270422	0.0103761	-0.162117	0.129053	-0.0288809	0.788187	0.261413	0.0133425	0.081823	0.445891	-0.152652	0.153251
WDR53	black	0.0810954	0.449959	-0.0810954	0.449959	0.0606235	0.572513	0.00986607	0.926887	0.0583667	0.586916	0.120529	0.260547	0.132117	0.217134	0.397935	0.000112553	0.127916	0.232238	0.0792276	0.460498	0.0279344	0.794974	-0.0336489	0.754247	-0.24302	0.0217471	0.000956832	0.9929	-0.242379	0.0221078	-0.0394599	0.713511	0.349151	0.000797924
CRTAP	black	0.259321	0.0141286	-0.259321	0.0141286	0.0963734	0.368959	0.0207263	0.847125	0.0982425	0.359701	0.373321	0.000314193	0.281727	0.00748091	0.0170096	0.87429	-0.211536	0.046591	-0.170946	0.109218	0.090729	0.397786	0.0401496	0.708727	-0.246118	0.0200755	-0.0412895	0.700844	-0.484606	1.49285e-06	0.0197167	0.854488	0.248306	0.0189624
RPL41	black	0.232378	0.0284262	-0.232378	0.0284262	0.296161	0.00483243	0.278949	0.00811695	0.358985	0.000550929	0.582179	2.17534e-09	0.160508	0.132946	0.0517645	0.629973	-0.275557	0.00895772	-0.255604	0.0156242	-0.325496	0.00185482	-0.13615	0.203299	-0.302852	0.00391683	-0.362097	0.000488766	-0.670668	6.47796e-13	-0.161926	0.12951	0.0762685	0.477469
MYSM1	black	-0.0354293	0.741688	0.0354293	0.741688	-0.105104	0.326964	-0.0643017	0.549396	-0.0298829	0.781019	-0.188401	0.0770415	-0.0724439	0.499892	-0.178373	0.0944412	-0.121657	0.25608	-0.0246025	0.818983	0.135773	0.204565	-0.0365212	0.73402	0.311442	0.00296958	0.165047	0.122186	0.367339	0.000398422	0.142418	0.183067	-0.312399	0.00287802
DCTN3	black	0.0773069	0.471475	-0.0773069	0.471475	-0.0461982	0.667267	0.376807	0.000273	0.320528	0.00219614	0.425405	3.24221e-05	0.288778	0.00605951	-0.0636446	0.553492	-0.168355	0.114777	-0.163721	0.125258	0.0588922	0.583547	0.100181	0.350252	-0.238262	0.0245462	-0.0812638	0.449016	-0.355394	0.000631572	-0.123171	0.250165	0.483019	1.63376e-06
CRYZL1	black	-0.0523999	0.625772	0.0523999	0.625772	0.162864	0.127275	-0.0720325	0.502336	-0.0944505	0.378632	0.0724744	0.499711	0.0266462	0.804235	-0.166258	0.119432	-0.042452	0.692837	0.000950901	0.992944	-0.209541	0.0487469	-0.260037	0.0138552	-0.137281	0.199534	-0.203255	0.0560826	0.561688	1.02409e-08	0.0492762	0.646537	0.0122465	0.909314
MRPL10	black	0.16407	0.124445	-0.16407	0.124445	0.0614754	0.567118	0.270395	0.010384	0.411588	6.14579e-05	0.435561	1.98988e-05	0.33043	0.00156403	0.274392	0.00926375	-0.0731923	0.495461	-0.00548796	0.959292	-0.0384149	0.720782	-0.0635306	0.554204	-0.396192	0.000121363	-0.189608	0.0751332	-0.488544	1.19107e-06	-0.128565	0.22986	0.415816	5.06847e-05
SDHB	black	0.231122	0.0293191	-0.231122	0.0293191	0.148153	0.165877	0.150993	0.157822	-0.0162074	0.880174	0.282589	0.00729263	0.146426	0.170923	0.17709	0.0968753	-0.226164	0.0330758	-0.340798	0.00108291	0.111203	0.299515	0.0563475	0.599942	-0.132606	0.215421	0.116485	0.276999	-0.642985	1.09136e-11	0.166411	0.119087	0.159175	0.136238
CES2	black	-0.157527	0.140394	0.157527	0.140394	0.0606088	0.572606	-0.0361473	0.736643	-0.102676	0.338323	0.0695011	0.517512	-0.13949	0.192328	-0.352082	0.000715387	-0.225724	0.0334281	-0.158385	0.138219	-0.151163	0.157348	0.0506722	0.637223	0.052843	0.622849	-0.0613351	0.568005	0.415276	5.19554e-05	0.103879	0.332662	0.0152168	0.887448
THBS3	black	-0.149354	0.162433	0.149354	0.162433	-0.155309	0.146141	-0.0623572	0.56156	-0.192497	0.0707174	-0.317574	0.00242499	0.0703796	0.512219	-0.00957889	0.929009	0.187608	0.0783166	0.254321	0.0161712	0.33803	0.00119609	0.0229681	0.830823	0.142761	0.182004	0.214234	0.0438026	0.446754	1.14076e-05	0.0559742	0.602364	0.0147238	0.891072
ZNF451	black	-0.309604	0.00315298	0.309604	0.00315298	0.00189304	0.985953	0.0573049	0.59375	0.0847448	0.429761	-0.138476	0.19561	-0.277798	0.00839421	-0.157034	0.141656	0.109367	0.307611	0.0666723	0.534741	-0.384713	0.000197331	-0.139248	0.193108	0.0868354	0.418427	-0.273158	0.00959767	0.586184	1.58681e-09	0.0388611	0.717675	-0.291272	0.0056173
ZNF516	black	-0.222591	0.0360274	0.222591	0.0360274	-0.280664	0.00771903	-0.215552	0.0424911	-0.280585	0.00773678	-0.309794	0.00313362	-0.244098	0.0211527	0.0936404	0.382754	0.103449	0.33468	0.197978	0.0629174	0.259884	0.0139131	0.386081	0.000186396	0.317835	0.0024039	0.389842	0.000159157	0.401536	9.61923e-05	-0.079145	0.460967	0.217927	0.0402103
NSUN5	black	-0.0748776	0.48556	0.0748776	0.48556	0.270065	0.0104817	0.0795447	0.458699	-0.0138208	0.897715	0.167902	0.115769	0.0713597	0.506346	-0.0692462	0.519052	-0.0494007	0.645704	0.0830861	0.438877	-0.273435	0.00952183	-0.192226	0.071123	-0.289311	0.00596252	-0.336091	0.0012816	0.439466	1.64245e-05	0.102053	0.341276	0.093361	0.384182
PCF11	black	-0.336809	0.00124929	0.336809	0.00124929	0.0524139	0.62568	-0.0689374	0.520922	-0.24748	0.0193761	-0.172455	0.10608	-0.114873	0.283744	-0.0855375	0.425443	-0.00389287	0.971118	-0.052279	0.62657	0.064091	0.550708	0.0846392	0.430338	0.254891	0.0159261	0.11807	0.270469	0.432645	2.29293e-05	-0.0769642	0.473449	-0.114459	0.285494
CTRL	black	-0.159877	0.134497	0.159877	0.134497	-0.0449734	0.675587	0.0983139	0.359351	-0.124319	0.245743	-0.0560754	0.601707	-0.00990497	0.926599	0.0329686	0.759063	-0.15612	0.144018	0.0865606	0.419907	0.147148	0.1688	0.150655	0.158763	0.133082	0.213764	0.185596	0.0816267	0.336495	0.00126335	0.282908	0.00722403	0.125826	0.240019
ATG2B	black	-0.217722	0.0404028	0.217722	0.0404028	0.0780095	0.467444	0.129832	0.225261	-0.0509551	0.635342	-0.0189296	0.860237	-0.242628	0.021967	-0.108938	0.309525	-0.0373393	0.728291	0.0722846	0.500838	-0.235887	0.0260544	0.0397294	0.71164	0.181304	0.0890634	-0.0957534	0.372061	0.31455	0.00268118	0.022429	0.834737	-0.18777	0.0780553
NFATC3	black	-0.280918	0.0076615	0.280918	0.0076615	-0.0159259	0.88224	0.0489533	0.6487	0.0881232	0.411532	0.0464641	0.665466	-0.194582	0.0676639	-0.275155	0.00906238	-0.170676	0.109787	-0.136912	0.200756	-0.245214	0.0205516	0.103669	0.333649	0.217434	0.0406745	-0.218683	0.039506	0.396522	0.00011965	-0.0863166	0.421224	-0.226003	0.0332041
SGSM3	black	-0.196279	0.0652565	0.196279	0.0652565	0.281889	0.00744516	0.0237418	0.825213	0.0775124	0.470294	0.199607	0.0607394	-0.0353083	0.74254	0.0488029	0.649708	0.0296768	0.782492	0.057721	0.591068	-0.276822	0.00863581	0.0754248	0.482368	-0.233169	0.0278767	-0.263396	0.012633	0.131178	0.220447	0.0574284	0.592953	0.279379	0.00801561
ZNF468	black	-0.162716	0.127626	0.162716	0.127626	-0.108866	0.309846	0.0544825	0.612086	-0.0308527	0.774099	-0.0339611	0.75204	-0.125531	0.241135	-0.222722	0.0359157	-0.0515476	0.63141	-0.00095761	0.992894	-0.0989846	0.356066	0.000173136	0.998715	0.183155	0.0857936	-0.0370334	0.730431	0.362985	0.000472244	0.0159484	0.882075	-0.14016	0.19018
ZNF563	black	0.0182598	0.865135	-0.0182598	0.865135	0.0921583	0.390363	-0.247073	0.0195827	-0.0845401	0.43088	-0.332997	0.00142963	0.04349	0.685716	-0.241256	0.0227511	0.205265	0.0536449	-0.0559305	0.602648	0.181913	0.0879758	-0.0796016	0.458377	0.0669842	0.532827	0.0746856	0.486683	0.355683	0.0006247	0.112748	0.292807	-0.132215	0.216791
ZFP14	black	-0.334929	0.00133547	0.334929	0.00133547	0.07701	0.473185	0.00280628	0.979177	0.0739466	0.491016	-0.0588571	0.583772	-0.198078	0.0627824	-0.0985732	0.358079	0.0127681	0.905468	-0.00090447	0.993288	-0.170389	0.110396	-0.00647657	0.951967	0.128166	0.231318	-0.0618094	0.56501	0.367428	0.000397017	0.0415894	0.698775	-0.0384799	0.720329
PDCD7	black	-0.279304	0.00803319	0.279304	0.00803319	0.0749329	0.485237	-0.121465	0.256835	-0.182237	0.0874019	-0.104963	0.327616	-0.223493	0.0352624	-0.137439	0.199011	-0.189168	0.0758243	-0.0548283	0.609826	-0.0240934	0.822667	0.251145	0.0175972	0.259884	0.0139132	0.108035	0.313576	0.552279	2.01512e-08	0.191876	0.0716486	0.056808	0.59696
ZNF782	black	-0.154521	0.148223	0.154521	0.148223	0.0601671	0.575412	0.0406294	0.705405	-0.101378	0.344499	-0.102024	0.341418	-0.150603	0.158908	-0.213517	0.0445296	-0.137867	0.197604	-0.157593	0.140228	-0.084586	0.430629	-0.0354266	0.741708	0.223095	0.0355988	0.0132035	0.902261	0.312609	0.00285825	0.0868875	0.418147	-0.266929	0.0114499
MIRLET7D	black	-0.172085	0.106842	0.172085	0.106842	0.186403	0.0802862	-0.0666589	0.534823	-0.0267463	0.803515	-0.168738	0.113941	-0.0328106	0.760183	-0.0977347	0.362202	0.0535105	0.618458	0.0419924	0.695999	0.0267045	0.803815	-0.046298	0.666591	0.0445165	0.678701	0.031383	0.770322	0.435781	1.96868e-05	0.119026	0.266581	0.00714193	0.947039
STK36	black	-0.08732	0.415825	0.08732	0.415825	0.15231	0.154184	-0.0607667	0.571604	0.0776759	0.469355	0.0616314	0.566133	0.255129	0.0158249	-0.0420809	0.695389	0.12416	0.246351	0.00946842	0.929826	-0.0245095	0.819656	-0.140114	0.190326	-0.265611	0.0118792	-0.287694	0.00626118	0.374271	0.000302437	-0.0381975	0.722297	0.145007	0.175154
C11orf63	black	-0.269064	0.0107825	0.269064	0.0107825	-0.0175467	0.870355	-0.229674	0.0303764	-0.263983	0.0124292	-0.321624	0.00211636	-0.176466	0.0980758	-0.153682	0.150464	0.18936	0.0755222	0.151328	0.15689	0.0494029	0.645689	0.0898217	0.402541	0.150672	0.158716	0.118855	0.267274	0.804308	2.26897e-21	0.126301	0.238236	0.127045	0.235459
PPP2R3A	black	-0.107984	0.313808	0.107984	0.313808	-0.130713	0.2221	-0.300767	0.00418395	-0.269267	0.010721	-0.575883	3.54147e-09	-0.158883	0.136968	-0.0252572	0.814252	0.172483	0.106021	0.155515	0.145598	0.2912	0.00562949	0.0310123	0.772961	0.340493	0.00109488	0.336146	0.00127909	0.633337	2.73331e-11	0.266671	0.0115329	-0.253139	0.0166897
FOXC2	black	-0.270908	0.0102339	0.270908	0.0102339	-0.109057	0.308994	0.00584644	0.956636	0.0672551	0.531168	0.0404951	0.706334	-0.0468339	0.662965	-0.0437752	0.683764	0.0629942	0.557561	0.0020462	0.984816	-0.218001	0.0401408	-0.172693	0.10559	-0.0563466	0.599948	-0.218471	0.0397027	0.337076	0.0012375	-0.215292	0.0427467	-0.0270517	0.801317
ZNF320	black	0.0497774	0.643187	-0.0497774	0.643187	-0.0734023	0.494222	-0.174064	0.102811	-0.0741538	0.4898	-0.182427	0.0870676	0.175078	0.10079	-0.421828	3.83621e-05	0.134609	0.208507	-0.0042763	0.968275	0.150525	0.159126	-0.273763	0.00943277	-0.0161633	0.880497	-0.00669745	0.950331	0.5842	1.85617e-09	0.116117	0.27853	-0.108342	0.312195
TFB1M	black	0.00573103	0.957491	-0.00573103	0.957491	0.0748909	0.485483	0.0247293	0.818066	0.0606396	0.57241	0.206277	0.0524509	0.0530285	0.621627	0.368635	0.000378575	-0.0927057	0.387542	0.0738962	0.491313	-0.209526	0.0487638	-0.197868	0.0630679	-0.220461	0.0378898	-0.184704	0.0831304	-0.237498	0.0250233	-0.116962	0.275022	-0.0264917	0.805348
MIR142	black	-0.0891507	0.40608	0.0891507	0.40608	-0.0284279	0.791433	-0.0779538	0.467762	-0.156141	0.143964	-0.158428	0.138112	-0.121005	0.258655	-0.123835	0.247599	-0.0380298	0.723467	0.125929	0.239634	0.0756876	0.480839	0.125465	0.241381	0.151445	0.156565	0.135464	0.205604	0.460936	5.47714e-06	0.275375	0.00900511	0.0507676	0.636588
FCF1	black	-0.0475893	0.657866	0.0475893	0.657866	0.0880006	0.412186	-0.15086	0.158191	-0.145308	0.174248	-0.0114384	0.915275	0.178888	0.0934788	-0.261596	0.0132756	-0.0167462	0.876222	-0.199454	0.0609414	0.210917	0.0472521	-0.0328047	0.760224	0.00234978	0.982564	0.0733713	0.494404	0.246566	0.019843	-0.0263637	0.80627	0.147488	0.167807
RNF7	black	0.175574	0.0998143	-0.175574	0.0998143	0.177248	0.0965728	0.313747	0.0027532	0.167665	0.116291	0.44402	1.3092e-05	0.163041	0.126857	0.261108	0.0134546	-0.22643	0.0328645	-0.0539298	0.615706	-0.138455	0.195679	-0.0238292	0.82458	-0.289162	0.00598943	-0.107276	0.31701	-0.59284	9.30388e-10	0.00258977	0.980784	0.263837	0.0124795
MAP4K3	black	-0.126087	0.239037	0.126087	0.239037	0.213397	0.044652	0.0284693	0.791136	0.0107956	0.92002	-0.101042	0.346107	-0.116528	0.276818	-0.121706	0.255885	-0.0161122	0.880873	0.0465939	0.664588	-0.191941	0.0715511	-0.186859	0.0795371	0.00217028	0.983896	-0.130112	0.224254	0.358697	0.000557031	0.0690296	0.520364	-0.20821	0.0502307
PICK1	black	-0.10249	0.339204	0.10249	0.339204	-0.0343364	0.74939	0.0105207	0.92205	0.0371026	0.729947	0.0691557	0.5196	0.240907	0.0229548	-0.16307	0.126788	-0.0498631	0.642615	0.0408413	0.703939	0.176678	0.0976669	0.0178917	0.867828	-0.0685939	0.523006	0.0561856	0.600992	0.281661	0.00749548	0.100961	0.346495	0.314367	0.00269746
TIMP4	black	-0.103129	0.336184	0.103129	0.336184	0.0290032	0.787311	0.154922	0.147158	-0.00335912	0.975077	0.0832082	0.438202	-0.188783	0.076433	0.195564	0.0662626	-0.0554566	0.60573	-0.0610049	0.570094	-0.19463	0.0675949	0.0464864	0.665315	0.040909	0.703472	-0.0605211	0.573162	-0.281747	0.00747647	-0.0627447	0.559126	-0.158915	0.136887
TNC	black	-0.192608	0.0705533	0.192608	0.0705533	0.105893	0.323324	-0.0983313	0.359265	-0.0736845	0.492558	-0.0985547	0.358169	0.0725828	0.499068	-0.129011	0.228233	0.181371	0.0889425	-0.0165302	0.877806	-0.0498372	0.642787	-0.158969	0.136755	-0.0600595	0.576096	-0.140905	0.18781	0.437806	1.78255e-05	0.0247078	0.818222	-0.156358	0.1434
TMOD2	black	-0.136173	0.203221	0.136173	0.203221	0.0803404	0.454203	-0.00776696	0.942412	-0.193895	0.0686575	-0.141012	0.18747	-0.113047	0.291521	-0.161682	0.130096	-0.107771	0.314767	-0.111143	0.299774	0.0893758	0.40489	0.104885	0.327976	0.263479	0.0126039	0.1649	0.122523	0.461129	5.42149e-06	0.312713	0.00284843	-0.0985762	0.358064
DYNC1LI2	black	-0.049444	0.645415	0.049444	0.645415	-0.0525757	0.624612	-0.0785377	0.464425	-0.0474586	0.658747	-0.155714	0.145077	0.207586	0.0509384	-0.253167	0.0166772	0.00338753	0.974866	0.041209	0.701399	0.23208	0.0286361	-0.119191	0.265913	0.0775721	0.469952	0.00423124	0.968609	0.535292	6.49496e-08	0.0936873	0.382514	-0.154932	0.147132
ZNF513	black	-0.123576	0.248598	0.123576	0.248598	0.115343	0.281765	0.0505595	0.637972	0.0713448	0.506436	0.233584	0.0275913	0.128102	0.231556	-0.110624	0.302053	-0.118397	0.269133	0.0655678	0.541545	-0.059114	0.582128	0.0484921	0.651794	-0.178251	0.0946705	-0.132022	0.217466	0.327248	0.0017464	0.267866	0.0111525	0.368034	0.000387658
CAPRIN2	black	-0.0970272	0.365704	0.0970272	0.365704	0.20194	0.0577263	0.0744634	0.487984	0.199523	0.0608497	0.0817493	0.446302	0.0657269	0.540562	-0.133102	0.213694	0.0584341	0.586484	0.0323787	0.763246	-0.335198	0.00132284	-0.341742	0.00104662	-0.220499	0.0378562	-0.423049	3.62287e-05	0.438891	1.68982e-05	-0.112783	0.292654	-0.0946244	0.377752
ANXA2P2	black	-0.24725	0.0194928	0.24725	0.0194928	-0.160387	0.133243	-0.186657	0.0798673	-0.132326	0.216398	-0.119343	0.2653	0.00520123	0.961417	-0.228671	0.0311286	0.0497442	0.643408	-0.0503063	0.639658	0.0323733	0.763285	-0.0262883	0.806813	0.0739745	0.490853	-0.0357698	0.739295	0.551622	2.111e-08	0.0117365	0.913075	0.0408283	0.70403
DIDO1	black	-0.079166	0.460848	0.079166	0.460848	0.0797794	0.457371	-0.211652	0.0464689	-0.10276	0.337925	-0.0740565	0.490371	0.244521	0.0209231	-0.0613624	0.567832	0.139838	0.191208	0.211237	0.0469098	0.189689	0.0750066	-0.0200499	0.852056	-0.140239	0.189927	-0.024506	0.819681	0.526425	1.16674e-07	0.0151587	0.887875	0.315426	0.00260459
NFYB	black	-0.286358	0.00651781	0.286358	0.00651781	0.0109812	0.91865	-0.0806569	0.452421	-0.28513	0.00676193	-0.349863	0.000777122	-0.21544	0.0426007	0.0815297	0.447528	0.162557	0.128003	0.110199	0.303924	0.0335782	0.754747	0.0817482	0.446308	0.24446	0.0209561	0.12364	0.24835	0.621554	8.03911e-11	0.198974	0.0615788	-0.146539	0.170589
ICA1	black	-0.167803	0.115987	0.167803	0.115987	-0.140651	0.188615	-0.214594	0.043441	-0.220661	0.037712	-0.294097	0.00515109	0.146565	0.170514	-0.247679	0.0192755	0.272782	0.00970158	0.0892388	0.405614	0.334694	0.00134665	0.0795686	0.458564	0.0358763	0.738546	0.158287	0.138468	0.743554	7.07214e-17	0.012312	0.908831	0.344602	0.000943274
NCOR1	black	-0.345045	0.00092812	0.345045	0.00092812	0.0823296	0.44307	0.0112314	0.916802	-0.0449819	0.675529	-0.0727335	0.498175	-0.260288	0.0137605	-0.299947	0.00429346	-0.125803	0.240106	-0.176577	0.0978621	-0.121706	0.255887	0.154958	0.147065	0.345411	0.000915776	0.0187313	0.861686	0.392213	0.000143928	0.0229107	0.83124	-0.176438	0.0981308
ZFP42	black	-0.300704	0.00419233	0.300704	0.00419233	-0.091919	0.3916	0.0778272	0.468488	0.0510761	0.634537	0.0733925	0.49428	-0.114329	0.286047	-0.122482	0.252844	-0.160192	0.133722	-0.0765274	0.475971	-0.202341	0.0572211	0.0695485	0.517225	0.0813551	0.448504	-0.175157	0.100635	0.312641	0.00285517	-0.0986296	0.357803	-0.128661	0.229507
ANKRD11	black	-0.120696	0.259882	0.120696	0.259882	-0.019176	0.858436	-0.203134	0.0562323	-0.128544	0.229936	-0.256771	0.0151405	0.281851	0.00745362	-0.280343	0.00779199	0.13368	0.211695	-0.0568161	0.596908	0.417242	4.74654e-05	-0.13555	0.205314	0.120758	0.259634	0.185926	0.0810776	0.415433	5.15829e-05	-0.154856	0.147334	0.00847069	0.937204
PRPF4B	black	-0.183649	0.0849364	0.183649	0.0849364	0.0627225	0.559265	-0.0412229	0.701303	-0.0436119	0.684882	-0.243565	0.0214448	-0.352406	0.000706779	-0.0355345	0.740949	0.0421458	0.694943	0.0978538	0.361615	-0.24123	0.0227665	-0.048791	0.649788	0.238802	0.024214	-0.0285936	0.790245	0.599265	5.49336e-10	0.152063	0.154861	-0.296417	0.00479421
LOC401068	black	-0.259395	0.0141	0.259395	0.0141	-0.0946545	0.377599	-0.111349	0.298875	-0.102615	0.338612	-0.0460916	0.66799	-0.168421	0.114632	0.0435212	0.685502	0.155587	0.145409	0.229606	0.0304274	-0.115217	0.282296	0.106096	0.322392	0.0430763	0.688551	-0.0501933	0.640411	0.302402	0.00397319	-0.145013	0.175134	0.159673	0.135002
VAMP1	black	-0.122287	0.253605	0.122287	0.253605	0.0333045	0.756684	-0.0322566	0.764113	-0.106287	0.321514	-0.21789	0.0402453	0.0130947	0.903062	-0.287074	0.00637919	0.0585819	0.585536	0.054007	0.6152	0.041326	0.700592	-0.159664	0.135025	0.0627028	0.559389	-0.0149717	0.88925	0.658748	2.266e-12	0.00797844	0.940847	-0.12249	0.252811
ARHGEF1	black	-0.318047	0.00238693	0.318047	0.00238693	-0.236867	0.0254231	-0.102599	0.338688	-0.0370996	0.729968	-0.358204	0.000567612	-0.491331	1.01335e-06	0.00752409	0.94421	0.176537	0.0979388	0.237571	0.0249773	-0.181881	0.0880336	0.30723	0.00340478	0.355627	0.00062604	0.0555253	0.605283	0.43783	1.78046e-05	0.046405	0.665867	-0.210759	0.047421
ZNF346	black	-0.226608	0.0327233	0.226608	0.0327233	0.0330878	0.758218	-0.0328873	0.759639	0.109839	0.305515	-0.0123131	0.908823	-0.0778594	0.468304	-0.165234	0.121757	-0.0471237	0.661007	-0.0347449	0.746508	-0.171263	0.108552	-0.0669109	0.533277	0.0556664	0.604365	-0.159658	0.13504	0.472911	2.87225e-06	-0.0101394	0.924867	-0.0616349	0.566111
NPPB	black	-0.155744	0.145	0.155744	0.145	0.0550555	0.608344	-0.141662	0.185424	-0.173378	0.104194	-0.0689632	0.520765	0.155544	0.145524	0.0134725	0.90028	0.218949	0.0392603	-0.110952	0.30061	0.156563	0.142872	0.107234	0.317199	-0.144423	0.176916	0.0017295	0.987166	0.281582	0.00751294	0.0835075	0.43655	0.347625	0.000844238
SSR2	black	0.219176	0.039052	-0.219176	0.039052	0.0634777	0.554535	0.180763	0.0900363	0.0497219	0.643558	0.204205	0.0549191	0.350565	0.000757069	0.273291	0.00956129	0.181682	0.0883874	-0.0414953	0.699424	-0.0561468	0.601244	-0.35862	0.000558666	-0.524907	1.28765e-07	-0.239897	0.0235514	-0.352761	0.000697443	-0.197363	0.0637566	0.1541	0.149343
TUBGCP6	black	-0.354356	0.000656827	0.354356	0.000656827	0.269546	0.0106366	0.0322508	0.764154	0.029314	0.785086	0.167054	0.117649	-0.00549095	0.95927	0.029279	0.785337	0.042706	0.691092	0.0997091	0.352539	-0.285001	0.00678789	0.064572	0.547715	-0.207172	0.0514129	-0.365618	0.000426232	0.398974	0.000107585	0.0406157	0.7055	0.212475	0.0456044
PLXNA3	black	-0.11697	0.27499	0.11697	0.27499	0.0203801	0.849648	0.0784798	0.464755	0.00293028	0.978258	-0.0271078	0.800913	0.0237137	0.825417	0.183456	0.0852704	0.11821	0.269897	0.193853	0.0687199	-0.16429	0.123933	-0.0588963	0.583522	-0.144528	0.176599	-0.222325	0.0362563	0.294529	0.00508284	-0.0340499	0.751413	0.0527839	0.623239
SNAPC3	black	0.2446	0.0208805	-0.2446	0.0208805	0.0902263	0.400417	0.213105	0.0449519	0.189841	0.0747682	0.240521	0.023181	0.110208	0.303884	-0.0499251	0.642201	-0.218896	0.0393096	-0.155327	0.146092	-0.154956	0.14707	-0.264236	0.0123424	-0.114228	0.286477	-0.188064	0.077582	-0.344511	0.000946422	0.055521	0.605311	-0.260565	0.0136565
AP1G2	black	-0.292372	0.00543148	0.292372	0.00543148	0.0106091	0.921398	0.00372716	0.972347	-0.00661481	0.950943	-0.0892148	0.405741	-0.0684174	0.524078	0.0815332	0.447509	0.235555	0.0262717	0.244491	0.020939	-0.113292	0.290468	0.0970763	0.36546	-0.0992141	0.354947	-0.14936	0.162416	0.438266	1.74265e-05	0.0444766	0.678973	0.245567	0.0203643
MCHR2	black	-0.291858	0.00551755	0.291858	0.00551755	-0.13185	0.21807	-0.252905	0.0167943	-0.31437	0.00269717	-0.374044	0.000305207	-0.252935	0.0167809	0.121791	0.255549	0.207837	0.0506522	0.0969752	0.365962	0.103914	0.332499	0.293316	0.00527632	0.196764	0.0645824	0.188134	0.0774682	0.433158	2.23671e-05	0.12532	0.241931	0.0920549	0.390897
DNAJC30	black	-0.191907	0.0716029	0.191907	0.0716029	0.0738839	0.491385	-0.0990696	0.355651	0.0135069	0.900026	0.1379	0.197493	-0.00235915	0.982495	0.0192819	0.857662	-0.00109307	0.991889	0.0158755	0.88261	-0.2483	0.0189651	0.00392247	0.970898	-0.129775	0.225467	-0.315666	0.00258397	0.390431	0.000155241	-0.0545959	0.611345	0.133032	0.213937
LEAP2	black	-0.0935173	0.383382	0.0935173	0.383382	0.0596055	0.578989	0.10701	0.318218	0.0726301	0.498788	0.0472088	0.660433	-0.0262991	0.806735	-0.133939	0.210803	-0.0693118	0.518655	0.00905887	0.932854	-0.191523	0.0721828	-0.160777	0.13229	-0.0130929	0.903076	-0.199561	0.0608005	0.323141	0.00201021	-0.0656694	0.540917	-0.172903	0.105161
ATXN3	black	-0.0626271	0.559864	0.0626271	0.559864	-0.188786	0.0764277	-0.185935	0.0810616	-0.157998	0.139198	-0.382853	0.000213152	-0.155695	0.145127	0.0826133	0.441495	0.317231	0.00245288	0.230524	0.0297516	0.0411487	0.701816	0.0698608	0.515341	0.159694	0.134951	0.0269833	0.801809	0.348583	0.000814866	0.164392	0.123696	-0.27584	0.00888483
C21orf58	black	-0.338132	0.00119172	0.338132	0.00119172	-0.0828785	0.440025	-0.20027	0.059871	-0.284878	0.00681285	-0.387016	0.000179255	-0.0270986	0.800979	0.0759373	0.479389	0.37558	0.000286888	0.263442	0.0126169	0.180363	0.0907618	0.100511	0.348661	0.0400031	0.709742	0.116387	0.277407	0.753798	1.5288e-17	0.0365812	0.733599	0.188232	0.0773122
GYS1	black	-0.0219097	0.838511	0.0219097	0.838511	-0.100123	0.350535	0.102454	0.339375	0.138803	0.194548	0.0490721	0.647904	0.00672217	0.950148	0.362019	0.000490234	0.149598	0.16174	0.125694	0.240518	-0.0163935	0.878808	0.139748	0.191497	-0.110289	0.303527	-0.0546271	0.611141	-0.244122	0.0211392	-0.0935219	0.383359	0.153187	0.151799
CCDC17	black	-0.0783225	0.465654	0.0783225	0.465654	0.0562304	0.600701	-0.0819533	0.445164	-0.0664997	0.535802	-0.201418	0.0583898	-0.104971	0.327577	-0.0372894	0.72864	-0.0748497	0.485723	0.0992435	0.354803	0.106538	0.32037	0.0578189	0.590438	0.232348	0.0284476	0.202681	0.0567952	0.344589	0.000943727	0.175429	0.100099	-0.0706664	0.510496
TTLL3	black	-0.157442	0.140612	0.157442	0.140612	-0.233512	0.0276405	-0.197613	0.0634149	-0.105054	0.327193	-0.554288	1.74702e-08	-0.239488	0.0237975	-0.028018	0.794373	0.381799	0.000222624	0.207295	0.0512714	0.171899	0.107227	0.0979887	0.36095	0.252051	0.0171798	0.260817	0.0135626	0.597916	6.14154e-10	0.0599487	0.576802	-0.0468647	0.662757
MAN2C1	black	-0.164695	0.122996	0.164695	0.122996	0.00466245	0.965411	0.0628894	0.558218	0.20421	0.0549135	0.153616	0.150642	-0.00491832	0.963515	0.0323049	0.76377	0.0823768	0.442808	0.156103	0.144063	-0.247513	0.0193596	0.00759407	0.943692	-0.182283	0.0873222	-0.309759	0.00313717	0.304926	0.00366621	-0.0250694	0.815608	0.211309	0.0468325
ADM2	black	0.0157614	0.883448	-0.0157614	0.883448	0.143277	0.180413	0.163973	0.124671	0.0223973	0.834967	0.1496	0.161735	0.129118	0.227844	0.243317	0.0215822	-0.0147278	0.891043	0.0430481	0.688744	-0.00409813	0.969596	-0.0231014	0.829857	-0.137416	0.199089	-0.0612401	0.568606	-0.301883	0.004039	-0.15264	0.153284	0.135626	0.205059
EXT1	black	0.11702	0.274783	-0.11702	0.274783	-0.0472753	0.659983	0.154198	0.149083	0.250974	0.0176771	0.144593	0.1764	0.00625667	0.953596	0.0732365	0.4952	-0.174072	0.102794	-0.106002	0.322823	0.0284301	0.791417	0.11953	0.264546	0.170323	0.110536	0.0473415	0.659537	-0.339839	0.00112096	-0.0353905	0.741961	-0.14862	0.164533
TIAL1	black	-0.391635	0.000147507	0.391635	0.000147507	0.0278025	0.79592	0.0491886	0.647124	0.0324526	0.762721	-0.086033	0.422757	-0.361596	0.000498313	0.149904	0.160875	0.219106	0.0391162	0.187162	0.0790415	-0.277531	0.00845961	0.291391	0.00559689	0.0964082	0.368785	-0.0866084	0.419649	0.389231	0.000163318	-0.049667	0.643924	0.256122	0.0154077
NR2C1	black	0.0121784	0.909816	-0.0121784	0.909816	0.292797	0.00536108	0.191804	0.0717577	0.0548695	0.609558	0.301428	0.00409756	0.167999	0.115556	-0.361779	0.000494815	-0.244495	0.020937	-0.175312	0.100328	-0.312587	0.00286024	-0.466157	4.14603e-06	-0.230084	0.0300737	-0.380212	0.000237625	0.348345	0.000822088	-0.0105876	0.921556	-0.193863	0.0687054
SLC44A4	black	-0.131929	0.217794	0.131929	0.217794	-0.0448688	0.6763	-0.293339	0.00527261	-0.262341	0.0130064	-0.562189	9.87299e-09	-0.064946	0.545394	-0.0364306	0.734655	0.297137	0.00468811	0.161164	0.131348	0.380079	0.000238923	0.172206	0.106592	0.24193	0.022363	0.337143	0.00123454	0.762042	4.21694e-18	0.282993	0.00720596	0.0515003	0.631723
CCDC142	black	-0.202603	0.0568932	0.202603	0.0568932	0.0531918	0.620553	0.108734	0.310438	-0.0822397	0.44357	0.144679	0.176141	-0.193027	0.0699308	-0.0705316	0.511305	-0.141124	0.187118	-0.0636772	0.553289	-0.207656	0.0508582	0.187845	0.0779331	-0.01551	0.885294	-0.0923388	0.389432	0.260978	0.0135028	0.163059	0.126814	0.182617	0.0867326
SS18L1	black	-0.278158	0.00830662	0.278158	0.00830662	0.116226	0.278073	-0.0169374	0.87482	-0.0548337	0.609791	-0.0434893	0.685721	-0.01276	0.905528	-0.138823	0.194483	0.0928997	0.386545	-0.0273382	0.799256	-0.0704879	0.511568	-0.0104267	0.922744	0.0580461	0.588976	-0.18772	0.0781353	0.437007	1.85392e-05	-0.0269663	0.801931	-0.089198	0.40583
CDAN1	black	-0.124781	0.243978	0.124781	0.243978	-0.0209797	0.845279	-0.181392	0.088906	-0.200577	0.0594709	-0.269475	0.0106581	0.221632	0.0368565	-0.146253	0.171435	0.316984	0.00247319	0.124747	0.244109	0.350598	0.000756154	0.0711984	0.507311	-0.0619965	0.56383	0.11542	0.281445	0.737446	1.70356e-16	0.0573668	0.593351	0.378702	0.00025276
RALGPS1	black	-0.0922144	0.390074	0.0922144	0.390074	0.133825	0.211194	-0.0645968	0.547561	-0.0321278	0.765027	0.0113145	0.916189	0.198681	0.0619695	-0.285858	0.00661622	0.0718191	0.503606	-0.143798	0.178816	0.0125119	0.907357	-0.13927	0.193036	-0.114247	0.286394	-0.222126	0.0364277	0.501276	5.62743e-07	-0.00341908	0.974632	0.0463513	0.66623
GABPB2	black	-0.0438835	0.683024	0.0438835	0.683024	-0.0215879	0.840852	-0.0957846	0.371905	-0.14905	0.1633	-0.394112	0.000132713	0.0352964	0.742624	-0.152011	0.155005	0.192477	0.0707481	0.0297785	0.781765	0.242	0.0223231	-0.0941065	0.38038	0.123646	0.248327	0.162985	0.126988	0.596506	6.89812e-10	0.206425	0.0522782	-0.158827	0.137109
PATE2	black	-0.0999956	0.35115	0.0999956	0.35115	-0.239685	0.0236784	-0.285989	0.00659027	-0.184048	0.0842503	-0.52487	1.29073e-07	-0.164696	0.122995	-0.151635	0.156041	0.296778	0.00474068	0.0721555	0.501604	0.248215	0.0190074	0.117817	0.271505	0.260223	0.0137846	0.28417	0.00695825	0.686752	1.08811e-13	0.145619	0.173319	0.0222078	0.836344
CRAMP1L	black	-0.22134	0.0371121	0.22134	0.0371121	0.0722983	0.500756	0.00225951	0.983234	0.0526638	0.62403	0.00613955	0.954464	-0.285918	0.0066044	-0.0426172	0.691702	-0.132397	0.216152	-0.0453509	0.673018	-0.270613	0.0103201	0.121485	0.256755	0.171431	0.108201	-0.0736455	0.492788	0.275145	0.00906491	0.0137682	0.898102	-0.108891	0.309735
CPLX3	black	0.0492698	0.64658	-0.0492698	0.64658	0.0765611	0.475776	0.204541	0.0545124	-0.0421492	0.694919	0.0479005	0.655771	0.0727667	0.497978	0.386022	0.000186861	-0.00498575	0.963015	-0.0322946	0.763843	0.00500666	0.96286	-0.115283	0.282018	-0.0940444	0.380695	0.0218687	0.838809	-0.288093	0.0061863	-0.0928771	0.386662	-0.0122374	0.909381
C22orf34	black	-0.212493	0.0455857	0.212493	0.0455857	0.107397	0.316458	0.122517	0.252707	0.0721114	0.501867	0.0291904	0.78597	0.00949226	0.929649	-0.134283	0.209621	0.0319408	0.766356	0.0985866	0.358013	-0.0497434	0.643414	0.0855128	0.425577	0.0314504	0.769843	-0.0709561	0.50876	0.3372	0.00123203	0.0304441	0.777012	0.131419	0.219593
AIRE	black	0.0230787	0.830021	-0.0230787	0.830021	-0.114114	0.286961	-0.316047	0.00255147	-0.238982	0.0241039	-0.517558	2.06157e-07	0.0829086	0.439858	-0.14485	0.175626	0.396623	0.000119129	0.209523	0.0487668	0.409188	6.84852e-05	0.0266145	0.804463	0.0790993	0.461227	0.234696	0.0268399	0.656721	2.78819e-12	0.195893	0.0657978	0.0765354	0.475924
ITIH4	black	-0.0422397	0.694297	0.0422397	0.694297	-0.134226	0.209817	-0.0858707	0.423635	0.0351062	0.743963	-0.0787047	0.463473	-0.142092	0.184081	-0.212634	0.0454388	-0.0205803	0.848189	0.126559	0.237272	-0.094561	0.378073	0.0309247	0.773586	0.114378	0.28584	-0.0552002	0.6074	0.336838	0.00124803	0.119868	0.263191	-0.148799	0.164018
FLJ30679	black	0.0731144	0.495921	-0.0731144	0.495921	0.166788	0.118243	0.0201872	0.851055	0.0118379	0.912328	0.144305	0.177274	-0.0380882	0.72306	0.217494	0.0406185	-0.161335	0.130933	-0.12709	0.235293	-0.163786	0.125105	-0.0847231	0.429879	-0.0932712	0.384641	-0.0850158	0.428282	-0.314281	0.00270512	0.0484079	0.652359	-0.109769	0.305828
PPP1R3E	black	-0.174332	0.102274	0.174332	0.102274	0.29208	0.00548017	0.0375482	0.72683	-0.127931	0.232183	0.0503077	0.639649	0.0611905	0.568919	-0.0566492	0.597988	-0.0396623	0.712106	-0.00275999	0.979521	-0.139845	0.191188	-0.162013	0.129301	-0.125153	0.242565	-0.211775	0.0463389	0.338656	0.00116959	0.0472768	0.659974	-0.115509	0.281072
SF3B1	black	-0.151063	0.157625	0.151063	0.157625	-0.0724745	0.49971	0.0262562	0.807044	-0.252837	0.0168244	-0.124798	0.243915	-0.164651	0.123098	-0.0918196	0.392115	-0.226876	0.0325126	-0.0396816	0.711972	0.0672254	0.53135	-0.00780014	0.942166	0.344279	0.000954462	0.26718	0.0113696	0.468535	3.6467e-06	0.0195402	0.855776	-0.121709	0.255872
TAF1C	black	-0.0223263	0.835484	0.0223263	0.835484	0.111065	0.300118	-0.00899987	0.93329	0.141917	0.184627	0.0884003	0.410058	0.270429	0.010374	-0.0773379	0.471297	0.20088	0.0590802	0.171729	0.10758	-0.143618	0.179367	-0.31372	0.00275569	-0.359034	0.000549891	-0.385553	0.000190549	0.448798	1.02836e-05	-0.112276	0.294843	0.108644	0.310841
TP53BP2	black	0.284594	0.00687098	-0.284594	0.00687098	-0.17533	0.100293	0.0689277	0.520981	-0.0560974	0.601565	-0.0111872	0.917129	0.164776	0.12281	0.0533852	0.619281	0.0660397	0.538633	-0.122514	0.25272	0.25519	0.015799	-0.0797608	0.457476	-0.0451605	0.674313	0.167807	0.11598	-0.45487	7.52663e-06	-0.0713023	0.506689	0.0396986	0.711854
RNF4	black	0.249096	0.0185735	-0.249096	0.0185735	0.0433786	0.686479	0.118226	0.269831	0.276455	0.00872806	0.390243	0.000156482	0.185971	0.0810015	-0.0271614	0.800528	-0.15245	0.153803	-0.100519	0.34862	-0.0832301	0.438081	-0.073619	0.492945	-0.250391	0.0179511	-0.134828	0.207763	-0.406849	7.60471e-05	-0.109983	0.304879	0.314696	0.00266831
NBPF3	black	-0.396171	0.000121475	0.396171	0.000121475	-0.0244628	0.819994	-0.283849	0.00702495	-0.259778	0.0139535	-0.341243	0.00106568	-0.170258	0.110674	0.326079	0.00181809	0.279599	0.00796416	0.42083	4.01927e-05	0.175237	0.100476	0.330627	0.00155334	0.233185	0.0278657	0.186489	0.0801442	0.442852	1.38804e-05	0.026452	0.805634	0.191052	0.0728998
ADAMTS17	black	0.00302349	0.977566	-0.00302349	0.977566	0.0586058	0.585383	0.0604772	0.573441	0.0638885	0.55197	0.0537197	0.617083	-0.0806175	0.452643	0.299328	0.00437767	0.0782175	0.466253	0.00320887	0.976191	-0.169964	0.111299	0.0462141	0.667159	-0.090235	0.400371	-0.0833258	0.437553	-0.288424	0.0061247	0.0504266	0.638857	-0.0357721	0.739279
CEP152	black	-0.208339	0.0500847	0.208339	0.0500847	-0.0419184	0.696508	0.115283	0.282019	-0.130085	0.224351	0.0084461	0.937386	-0.322319	0.00206708	-0.0898526	0.402379	-0.24118	0.0227957	-0.0468098	0.663128	-0.26245	0.0129674	0.0736494	0.492765	0.298793	0.00445171	-0.0576621	0.591447	0.354062	0.000664152	0.0839978	0.433853	-0.329273	0.00162827
FGF16	black	0.0157804	0.883308	-0.0157804	0.883308	-0.10372	0.333407	-0.106202	0.321905	0.141797	0.185002	0.125923	0.239656	0.055785	0.603594	0.048112	0.654348	0.0452163	0.673934	-0.0348635	0.745673	-0.0256747	0.811238	0.0342729	0.749838	-0.0902573	0.400254	-0.0887378	0.408265	-0.368981	0.000373436	-0.0377518	0.725408	0.0445598	0.678406
SEC31B	black	-0.166837	0.118132	0.166837	0.118132	0.0236407	0.825946	-0.0598077	0.5777	-0.0511403	0.634112	-0.0157886	0.883248	-0.0279653	0.794752	0.0493261	0.646203	-0.018623	0.862478	0.117972	0.270868	-0.141661	0.185429	-0.130334	0.223457	-0.0171302	0.873406	-0.171136	0.108819	0.254576	0.0160612	-0.0339572	0.752068	-0.207519	0.051015
POGZ	black	-0.0572287	0.594242	0.0572287	0.594242	-0.149108	0.163135	0.10768	0.315177	0.168734	0.113949	-0.0889031	0.40739	-0.023783	0.824915	-0.372452	0.000325312	-0.10517	0.326658	0.0144241	0.893276	-0.0476245	0.657629	-0.176136	0.0987169	0.171259	0.108562	-0.0316901	0.768138	0.482122	1.7189e-06	0.00417036	0.96906	-0.287018	0.00638977
PRKACG	black	0.0133541	0.901152	-0.0133541	0.901152	-0.105159	0.326709	-0.11774	0.27182	0.038733	0.718566	-0.0212364	0.84341	-0.126995	0.235645	0.297984	0.00456589	0.131115	0.220672	0.102524	0.339043	-0.0178953	0.867802	0.199457	0.0609378	0.0107965	0.920014	0.0818053	0.445989	-0.318508	0.00235039	0.0966048	0.367805	0.157479	0.140519
SCAMP1	black	0.277942	0.00835911	-0.277942	0.00835911	0.112032	0.2959	0.221235	0.0372045	0.273302	0.00955816	0.47231	2.96844e-06	0.0906576	0.398159	-0.20771	0.0507966	-0.427082	2.99427e-05	-0.207299	0.0512671	-0.150816	0.158314	-0.0919521	0.391429	-0.0801622	0.455208	-0.109269	0.30805	-0.421393	3.91496e-05	-0.0877928	0.413295	0.0740687	0.490299
PI3	blue	-0.0836726	0.435641	0.0836726	0.435641	-0.175492	0.0999743	-0.288601	0.00609197	-0.283344	0.00713116	-0.424277	3.41961e-05	-0.124244	0.246031	0.161571	0.130365	0.320115	0.00222692	0.319183	0.00229784	0.317045	0.00246817	0.200865	0.0590992	0.19991	0.0603414	0.332226	0.00146886	0.13328	0.213076	0.0297797	0.781756	0.0337795	0.753324
LCN2	blue	-0.122015	0.254673	0.122015	0.254673	-0.281657	0.00749639	-0.206776	0.0518704	-0.0878967	0.412741	-0.296485	0.00478412	-0.0987529	0.357199	0.0410987	0.702161	0.23835	0.0244916	0.334101	0.00137513	0.136626	0.201706	0.15017	0.160123	0.0809929	0.450534	0.118301	0.269526	0.192867	0.0701688	-0.0992132	0.354951	0.068637	0.522744
RPS23	blue	-0.0321204	0.76508	0.0321204	0.76508	0.158471	0.138003	0.187821	0.0779721	0.189046	0.0760168	0.472116	3.00026e-06	0.0308218	0.774319	-0.0352211	0.743154	-0.361879	0.0004929	-0.176447	0.0981126	-0.364975	0.00043707	-0.129898	0.225024	-0.187795	0.0780137	-0.321126	0.00215229	-0.316369	0.00252435	-0.196619	0.0647834	-0.0251045	0.815354
CAMP	blue	-0.0625536	0.560326	0.0625536	0.560326	-0.273882	0.0094006	-0.222806	0.0358439	-0.215445	0.0425956	-0.350692	0.000753506	-0.106984	0.318336	0.0740369	0.490486	0.163889	0.124866	0.168797	0.113814	0.311236	0.00298973	0.273871	0.00940358	0.203283	0.0560484	0.322237	0.00207284	0.169478	0.11234	-0.0598688	0.577311	0.103347	0.335157
IL7R	blue	0.117801	0.27157	-0.117801	0.27157	0.223197	0.0355118	0.151184	0.157289	0.140844	0.188003	0.476563	2.34746e-06	0.146208	0.171568	-0.224676	0.0342793	-0.334398	0.00136076	-0.273036	0.00963146	-0.479145	2.03244e-06	-0.453812	7.95049e-06	-0.298521	0.00448979	-0.524393	1.33125e-07	-0.196499	0.0649507	-0.308927	0.00322309	-0.316475	0.00251546
FCER1A	blue	0.208376	0.0500435	-0.208376	0.0500435	0.195202	0.0667768	-0.16252	0.128092	-0.0130286	0.903549	0.237404	0.0250824	0.242219	0.0221986	-0.230755	0.0295839	-0.264504	0.0122509	-0.342651	0.0010127	0.0276442	0.797057	-0.140394	0.189432	-0.122876	0.251309	-0.124125	0.246484	-0.099456	0.353769	0.137786	0.197869	-0.0287568	0.789075
LRRN3	blue	0.00672256	0.950145	-0.00672256	0.950145	0.207121	0.0514715	0.0555346	0.605222	-0.226084	0.0331393	0.338286	0.00118517	0.0820347	0.444711	-0.232487	0.0283499	-0.36265	0.000478419	-0.198421	0.0623196	-0.231404	0.0291165	-0.214589	0.0434455	-0.11802	0.270672	-0.241276	0.0227398	-0.0513907	0.63245	-0.219689	0.0385846	-0.214034	0.044004
CD2	blue	0.25346	0.0165473	-0.25346	0.0165473	0.190231	0.0741624	0.314246	0.00270825	0.705728	1.13809e-14	0.606296	3.04439e-10	0.152527	0.153593	-0.303332	0.00385754	-0.323698	0.0019724	-0.194769	0.0673953	-0.647892	6.75628e-12	-0.504495	4.63309e-07	-0.409562	6.7344e-05	-0.65628	2.91629e-12	-0.244108	0.0211473	-0.14551	0.173643	-0.243331	0.0215744
FAIM3	blue	0.125553	0.241049	-0.125553	0.241049	0.55295	1.92141e-08	0.250544	0.0178789	0.205264	0.0536466	0.709156	7.4249e-15	0.414243	5.4469e-05	-0.238773	0.0242315	-0.259366	0.0141111	-0.292546	0.00540262	-0.375847	0.000283816	-0.415893	5.0506e-05	-0.587006	1.48654e-09	-0.576139	3.47274e-09	-0.283686	0.00705906	-0.238134	0.0246257	0.24969	0.018286
FAM129A	blue	-0.167214	0.117292	0.167214	0.117292	-0.400263	0.000101705	-0.294743	0.00504932	-0.346096	0.000893074	-0.703287	1.53675e-14	-0.428195	2.83965e-05	0.252035	0.017187	0.31082	0.0030306	0.344693	0.000940139	0.440993	1.52278e-05	0.469644	3.43359e-06	0.66958	7.27955e-13	0.674216	4.41255e-13	0.155261	0.146266	0.120596	0.260279	-0.197993	0.062898
SIDT2	blue	0.0811894	0.449433	-0.0811894	0.449433	0.383975	0.000203476	0.0536668	0.617431	0.121835	0.255376	0.268106	0.0110775	0.273656	0.00946175	-0.11402	0.287361	-0.165301	0.121604	-0.292097	0.00547744	-0.0442123	0.680777	-0.138199	0.196515	-0.228003	0.0316379	-0.269217	0.0107361	-0.134863	0.207641	0.155756	0.144969	-0.0183437	0.864521
IL32	blue	0.304067	0.00376828	-0.304067	0.00376828	0.293774	0.00520259	0.339505	0.00113453	0.626897	4.95676e-11	0.635518	2.22742e-11	0.244302	0.0210417	-0.297368	0.00465442	-0.35083	0.000749633	-0.254465	0.0161089	-0.555934	1.55302e-08	-0.50042	5.92399e-07	-0.44928	1.00342e-05	-0.623991	6.4553e-11	-0.334888	0.00133745	-0.0205699	0.848265	-0.213226	0.044828
ZNF91	blue	-0.205147	0.0537858	0.205147	0.0537858	-0.0309563	0.773361	0.205626	0.0532161	0.33186	0.00148782	0.324146	0.0019425	-0.15544	0.145795	-0.263146	0.0127207	-0.225323	0.0337514	-0.0588683	0.583701	-0.481807	1.74985e-06	-0.0884426	0.409833	0.0432624	0.687275	-0.393998	0.000133366	0.0240271	0.823147	-0.3929	0.000139773	-0.198321	0.0624538
NMI	blue	-0.0332305	0.757208	0.0332305	0.757208	-0.00701322	0.947992	-0.255544	0.0156491	-0.287845	0.00623272	-0.515757	2.30965e-07	-0.313117	0.00281086	0.270387	0.0103865	0.22592	0.0332711	0.20808	0.0503771	0.224548	0.0343846	0.271236	0.0101389	0.303391	0.00385027	0.39722	0.000116094	0.274058	0.00935312	0.510968	3.11484e-07	-0.00793491	0.941169
FCGR3B	blue	-0.09505	0.3756	0.09505	0.3756	-0.182933	0.0861797	-0.157621	0.140156	-0.311544	0.00295973	-0.507964	3.74892e-07	-0.312269	0.00289025	0.10316	0.336037	0.169442	0.112418	0.0568447	0.596723	0.226724	0.0326326	0.312292	0.0028881	0.439839	1.61244e-05	0.432162	2.34713e-05	0.317415	0.0024379	0.219076	0.0391442	-0.124042	0.246806
RPS4X	blue	0.370364	0.000353532	-0.370364	0.000353532	0.393979	0.000133474	0.299231	0.00439108	0.238446	0.0244325	0.644985	8.98565e-12	0.481814	1.74916e-06	-0.28417	0.00695824	-0.431537	2.41909e-05	-0.387209	0.000177807	-0.267016	0.0114219	-0.598914	5.65526e-10	-0.464591	4.5094e-06	-0.459782	5.8215e-06	-0.40599	7.90137e-05	-0.283714	0.00705326	-0.125199	0.24239
CCR7	blue	0.167395	0.11689	-0.167395	0.11689	0.258051	0.0146248	0.135955	0.203953	-0.0478495	0.656114	0.496265	7.58637e-07	0.41714	4.76899e-05	-0.418768	4.42354e-05	-0.440678	1.54676e-05	-0.301869	0.00404076	-0.180488	0.0905358	-0.525917	1.20592e-07	-0.350157	0.000768658	-0.376917	0.000271787	-0.0975506	0.363111	-0.188115	0.0774988	-0.232235	0.0285268
EMR2	blue	-0.129562	0.226236	0.129562	0.226236	-0.119305	0.265455	-0.222558	0.0360559	-0.250989	0.0176698	-0.431002	2.48229e-05	-0.219234	0.0389989	0.247628	0.0193014	0.277777	0.00839932	0.435763	1.9704e-05	0.264904	0.0121156	0.337938	0.00120002	0.240183	0.023381	0.337077	0.00123744	0.212484	0.0455955	0.141326	0.186482	0.0508089	0.636313
TGFBI	blue	0.022416	0.834832	-0.022416	0.834832	0.0712323	0.507108	-0.05469	0.61073	-0.0462213	0.667111	0.163785	0.125109	-0.130108	0.224267	0.0928545	0.386778	-0.303745	0.00380708	-0.0988821	0.356567	-0.0142922	0.894246	0.279656	0.00795071	0.176823	0.0973882	0.0372549	0.728881	-0.264393	0.0122887	0.213509	0.0445378	-0.148844	0.163889
KCNJ2	blue	-0.253526	0.0165182	0.253526	0.0165182	-0.21157	0.0465553	-0.254136	0.0162515	-0.45856	6.20781e-06	-0.660197	1.95205e-12	-0.398111	0.000111696	0.321432	0.00213014	0.242972	0.021774	0.263128	0.0127268	0.389424	0.000161994	0.42201	3.80364e-05	0.517857	2.02293e-07	0.642382	1.15697e-11	0.281904	0.00744185	0.359684	0.000536352	-0.04914	0.647449
LDHB	blue	0.0877168	0.413701	-0.0877168	0.413701	0.28016	0.00783399	0.413291	5.68838e-05	0.153218	0.151715	0.806947	1.33518e-21	0.261819	0.0131945	-0.305048	0.00365203	-0.583651	1.93806e-09	-0.332359	0.00146203	-0.533378	7.38074e-08	-0.477096	2.27883e-06	-0.409275	6.82171e-05	-0.584433	1.82238e-09	-0.341414	0.00105911	-0.28762	0.00627504	-0.144977	0.175242
RNASET2	blue	0.063087	0.55698	-0.063087	0.55698	0.0212912	0.843011	-0.185018	0.0825993	-0.201539	0.0582359	-0.422481	3.72078e-05	0.0951606	0.375043	-0.0929986	0.386038	0.177468	0.0961533	0.0139065	0.897084	0.561173	1.06335e-08	0.109443	0.307273	0.33382	0.00138884	0.477661	2.20828e-06	0.155033	0.146867	0.0749741	0.484996	-0.0795099	0.458897
NELL2	blue	0.0799971	0.45614	-0.0799971	0.45614	0.0807977	0.45163	0.107764	0.314799	-0.0100901	0.925231	0.505204	4.4378e-07	0.0584473	0.586399	-0.264466	0.0122637	-0.396893	0.000117745	-0.256873	0.0150989	-0.439987	1.60071e-05	-0.293436	0.00525693	-0.226215	0.0330355	-0.401676	9.56038e-05	-0.194231	0.0681709	-0.295129	0.00498949	-0.223417	0.0353264
IKZF1	blue	0.196519	0.0649231	-0.196519	0.0649231	0.0919848	0.39126	-0.0309479	0.77342	0.102947	0.337045	0.234741	0.0268101	0.189479	0.0753342	-0.104862	0.328082	-0.114036	0.287291	-0.158	0.139192	-0.0653358	0.542979	-0.191519	0.0721889	-0.184357	0.0837219	-0.162696	0.127672	-0.105838	0.323578	-0.0150268	0.888844	0.0413737	0.700263
LEF1	blue	-0.0389654	0.716949	0.0389654	0.716949	0.182641	0.086692	0.168712	0.113997	-0.0429544	0.689387	0.586703	1.52279e-09	0.101082	0.345916	-0.314334	0.00270038	-0.487332	1.27717e-06	-0.278571	0.00820703	-0.443853	1.32019e-05	-0.291071	0.00565182	-0.22702	0.0323996	-0.414078	5.48806e-05	-0.157981	0.13924	-0.291866	0.00551619	-0.160892	0.13201
CRIP1	blue	0.202951	0.0564596	-0.202951	0.0564596	0.373292	0.000314551	0.372985	0.000318446	0.498678	6.574e-07	0.540239	4.64978e-08	0.275978	0.00884937	-0.233067	0.0279471	-0.34648	0.000880564	-0.289377	0.00595056	-0.413314	5.68259e-05	-0.400346	0.000101336	-0.374763	0.000296502	-0.566466	7.20323e-09	-0.254165	0.0162387	-0.00994637	0.926293	-0.211665	0.046455
SNORD89	blue	-0.121517	0.256628	0.121517	0.256628	-0.108616	0.310967	-0.133361	0.212797	-0.0550232	0.608555	-0.388639	0.000167439	-0.295685	0.00490434	0.151175	0.157313	0.141798	0.185001	0.1322	0.216842	0.0390727	0.716202	0.093844	0.381716	0.294821	0.00503731	0.240308	0.0233069	0.363985	0.000454253	0.391728	0.000146927	-0.189898	0.0746803
ATHL1	blue	-0.207605	0.0509166	0.207605	0.0509166	-0.164931	0.122453	-0.134867	0.207628	-0.341762	0.00104586	-0.389483	0.000161589	-0.209817	0.0484437	0.316995	0.00247229	0.181021	0.0895705	0.164903	0.122518	0.14701	0.169205	0.187704	0.0781609	0.160807	0.132217	0.298906	0.00443602	0.389041	0.000164631	0.127866	0.232422	0.0351935	0.743348
ITM2A	blue	0.319298	0.00228893	-0.319298	0.00228893	0.267716	0.0111998	0.18638	0.0803241	0.421808	3.83978e-05	0.523667	1.39519e-07	0.213921	0.0441184	-0.220014	0.038291	-0.276181	0.00879761	-0.124031	0.246847	-0.407279	7.46022e-05	-0.449976	9.68386e-06	-0.345983	0.000896781	-0.492711	9.34965e-07	-0.335799	0.00129498	-0.131905	0.217877	-0.242299	0.0221533
PF4V1	blue	-0.100863	0.346965	0.100863	0.346965	-0.240016	0.0234808	-0.0983067	0.359386	-0.182957	0.0861374	-0.33923	0.00114574	-0.0925559	0.388313	0.0386793	0.71894	0.371998	0.000331264	0.376565	0.000275693	0.13193	0.217789	-0.0223385	0.835395	0.0370133	0.730572	0.193703	0.0689374	0.181296	0.0890768	-0.089697	0.403197	0.0432988	0.687026
ASGR1	blue	0.161333	0.130939	-0.161333	0.130939	-0.0351896	0.743375	-0.0400583	0.709359	-0.144362	0.177099	0.231731	0.0288835	0.267995	0.0111124	-0.0804998	0.453305	-0.215714	0.0423315	-0.180434	0.0906341	0.220713	0.0376655	0.119769	0.263584	-0.0930944	0.385547	0.012591	0.906774	-0.208857	0.0495045	0.103587	0.334032	0.0626967	0.559427
UCP2	blue	-0.0955367	0.373149	0.0955367	0.373149	0.0250415	0.81581	0.163457	0.125878	0.28857	0.00609768	0.287625	0.00627405	-0.173653	0.103638	0.116487	0.276989	0.0316745	0.768248	0.146831	0.16973	-0.441619	1.47605e-05	0.156807	0.14224	-0.195618	0.0661865	-0.350775	0.000751176	-0.286601	0.00647045	-0.127778	0.232745	0.1707	0.109736
EZR	blue	0.13465	0.208367	-0.13465	0.208367	0.522289	1.52457e-07	0.330118	0.0015811	0.446045	1.18239e-05	0.785028	8.67437e-20	0.581642	2.26854e-09	-0.242824	0.021857	-0.368081	0.000386942	-0.336673	0.00125535	-0.247406	0.0194136	-0.330781	0.00154502	-0.590377	1.13523e-09	-0.60111	4.71154e-10	-0.287442	0.00630874	0.000392553	0.997087	0.296999	0.00470822
CD27	blue	0.164936	0.122442	-0.164936	0.122442	0.323442	0.0019897	0.418607	4.45661e-05	0.189736	0.0749322	0.676099	3.59134e-13	0.235872	0.0260645	-0.248403	0.018914	-0.398985	0.000107532	-0.357855	0.00057523	-0.521407	1.6134e-07	-0.451753	8.84086e-06	-0.415713	5.09243e-05	-0.572205	4.68557e-09	-0.352266	0.00071049	-0.204402	0.0546809	-0.2176	0.0405181
TMEM91	blue	-0.014281	0.894329	0.014281	0.894329	-0.29834	0.00451533	-0.339514	0.00113412	-0.341022	0.0010742	-0.585818	1.63351e-09	-0.00976357	0.927644	0.102161	0.340766	0.309169	0.00319783	0.369262	0.000369314	0.662384	1.55597e-12	0.276951	0.00860358	0.295344	0.00495643	0.628722	4.19343e-11	0.285095	0.00676888	0.0303077	0.777986	0.199432	0.0609708
PPA1	blue	0.305973	0.00354527	-0.305973	0.00354527	0.26166	0.0132523	0.396406	0.000120248	0.163641	0.125445	0.720351	1.76189e-15	0.269987	0.0105048	-0.241507	0.0226062	-0.590656	1.11005e-09	-0.471087	3.17402e-06	-0.368074	0.000387045	-0.394754	0.00012911	-0.342393	0.00102222	-0.389136	0.000163971	-0.434933	2.05189e-05	-0.0683348	0.524581	-0.138239	0.196385
CD6	blue	0.168461	0.114545	-0.168461	0.114545	0.264755	0.0121659	0.0865021	0.420222	0.331016	0.00153237	0.672756	5.17098e-13	0.504116	4.74083e-07	-0.387457	0.000175969	-0.301828	0.00404606	-0.242689	0.021933	-0.394041	0.000133118	-0.614603	1.48766e-10	-0.582087	2.19094e-09	-0.69732	3.16234e-14	-0.12244	0.253008	-0.288012	0.00620132	-0.0524242	0.625611
NOD2	blue	-0.146191	0.171618	0.146191	0.171618	-0.0297628	0.781877	-0.157657	0.140064	-0.123347	0.249482	-0.433657	2.18322e-05	-0.305671	0.00357982	0.350772	0.000751259	0.164072	0.124438	0.229736	0.0303305	0.228533	0.0312333	0.37176	0.000334423	0.372036	0.000330756	0.414223	5.45177e-05	0.104659	0.329027	0.53823	5.32932e-08	-0.110863	0.301003
RPL14	blue	0.299058	0.00441493	-0.299058	0.00441493	0.296687	0.00475412	0.209836	0.0484233	0.312684	0.00285118	0.674448	4.30267e-13	0.423577	3.5342e-05	-0.379182	0.000247849	-0.317045	0.0024681	-0.341113	0.00107067	-0.373872	0.000307323	-0.533391	7.37437e-08	-0.528214	1.03807e-07	-0.587671	1.40985e-09	-0.364762	0.00044071	-0.329979	0.0015888	-0.0293308	0.784966
TCN1	blue	0.0112085	0.916971	-0.0112085	0.916971	-0.223511	0.0352473	-0.189486	0.075324	-0.155145	0.146571	-0.3587	0.000556962	-0.081031	0.450321	0.0699701	0.514682	0.140655	0.188601	0.0489264	0.64888	0.287646	0.00627013	0.157651	0.140079	0.193024	0.0699363	0.325226	0.00187207	0.138594	0.195227	0.0512296	0.633519	-0.0502097	0.640302
MAL	blue	0.110997	0.300416	-0.110997	0.300416	0.130327	0.223483	0.0793095	0.460033	-0.0639026	0.551882	0.503818	4.82726e-07	0.339261	0.00114449	-0.321806	0.00210336	-0.370462	0.000352157	-0.283652	0.00706624	-0.249554	0.0183513	-0.412531	5.88847e-05	-0.34439	0.000950631	-0.412774	5.82379e-05	-0.127452	0.233951	-0.242836	0.0218503	-0.181102	0.0894263
PIK3IP1	blue	0.0290839	0.786733	-0.0290839	0.786733	0.146234	0.17149	0.0759386	0.479381	0.102612	0.338628	0.52124	1.63076e-07	0.480524	1.8811e-06	-0.262367	0.0129969	-0.240239	0.0233479	-0.0489108	0.648985	-0.139791	0.191358	-0.417799	4.62614e-05	-0.477193	2.26665e-06	-0.401017	9.84078e-05	-0.108104	0.313265	-0.353637	0.000674859	0.186104	0.0807804
HCG27	blue	-0.146294	0.171313	0.146294	0.171313	-0.237812	0.0248263	-0.399399	0.000105613	-0.366107	0.000418156	-0.736364	1.98558e-16	-0.293332	0.0052738	0.0569256	0.5962	0.358081	0.000570288	0.299346	0.00437525	0.47034	3.30607e-06	0.278684	0.00818001	0.49798	6.85257e-07	0.642129	1.18556e-11	0.554142	1.76525e-08	0.169485	0.112325	0.00978156	0.927511
HIST2H2BE	blue	-0.185361	0.082022	0.185361	0.082022	-0.357015	0.00059392	-0.29893	0.00443268	-0.250281	0.0180033	-0.504251	4.70212e-07	-0.460284	5.66935e-06	0.348805	0.000808212	0.248125	0.0190525	0.586069	1.60137e-09	0.210868	0.0473044	0.448669	1.03514e-05	0.393518	0.000136134	0.503592	4.89381e-07	0.190161	0.0742718	0.00199334	0.985209	0.0905726	0.398603
IRF8	blue	0.303539	0.00383218	-0.303539	0.00383218	0.652918	4.097e-12	0.0809266	0.450906	0.0758149	0.4801	0.499445	6.2797e-07	0.554068	1.77453e-08	-0.0969293	0.36619	-0.234033	0.0272858	-0.376356	0.000278028	-0.0168528	0.87544	-0.340443	0.00109686	-0.455069	7.44901e-06	-0.361156	0.000506855	-0.367101	0.000402165	0.0649628	0.54529	0.106705	0.319607
NPC2	blue	0.0672237	0.53136	-0.0672237	0.53136	0.0621029	0.56316	-0.0733834	0.494333	0.0239513	0.823696	0.192762	0.0703238	0.106431	0.320859	0.0915719	0.393398	-0.239296	0.0239133	-0.187792	0.0780191	0.217358	0.0407467	0.348595	0.000814503	0.0274834	0.798213	0.129035	0.228145	-0.33233	0.00146351	0.441001	1.52213e-05	0.257515	0.0148389
ETS1	blue	0.264984	0.0120885	-0.264984	0.0120885	0.330562	0.00155683	0.307927	0.00332908	0.449492	9.92634e-06	0.718109	2.36332e-15	0.398741	0.000108683	-0.393042	0.000138928	-0.474106	2.68944e-06	-0.326529	0.00179019	-0.457395	6.59861e-06	-0.563739	8.81162e-09	-0.442731	1.39645e-05	-0.621377	8.16735e-11	-0.266144	0.0117039	-0.221659	0.0368328	-0.200041	0.0601694
RGS18	blue	-0.0701435	0.513638	0.0701435	0.513638	-0.323719	0.00197102	-0.256474	0.0152623	-0.237159	0.0252374	-0.385663	0.000189683	-0.325624	0.00184676	0.205507	0.0533576	0.178318	0.0945449	0.458048	6.37704e-06	0.229979	0.030151	0.314028	0.00272782	0.32952	0.00161432	0.436945	1.85957e-05	-0.0147866	0.890611	-0.0758229	0.480053	0.106809	0.319131
HLA-DMA	blue	0.309819	0.00313107	-0.309819	0.00313107	0.559392	1.21032e-08	0.0437282	0.684086	0.132661	0.215229	0.487159	1.28995e-06	0.547406	2.83779e-08	-0.11089	0.300885	-0.279863	0.00790276	-0.445333	1.22559e-05	-0.0183834	0.864231	-0.298212	0.00453343	-0.484284	1.52051e-06	-0.383229	0.000209861	-0.266117	0.0117127	0.262755	0.0128586	0.0817097	0.446523
CRYZ	blue	0.257396	0.0148869	-0.257396	0.0148869	0.327853	0.0017103	0.234603	0.026902	0.39891	0.000107886	0.606004	3.12091e-10	0.38542	0.000191609	-0.238908	0.0241489	-0.372579	0.000323662	-0.376467	0.000276784	-0.267968	0.0111206	-0.465153	4.37566e-06	-0.404597	8.40509e-05	-0.437129	1.84287e-05	-0.404365	8.49191e-05	-0.0647114	0.546849	-0.0397842	0.71126
CD3D	blue	0.337544	0.00121699	-0.337544	0.00121699	0.264245	0.0123394	0.306187	0.00352108	0.542613	3.95316e-08	0.741465	9.57836e-17	0.36844	0.000381512	-0.387094	0.000178666	-0.487955	1.23221e-06	-0.317653	0.00241859	-0.493263	9.05252e-07	-0.544964	3.3621e-08	-0.462853	4.94747e-06	-0.644903	9.05814e-12	-0.332789	0.0014401	-0.138885	0.194281	-0.247134	0.0195518
NOSIP	blue	0.0125158	0.907329	-0.0125158	0.907329	0.243235	0.0216275	0.298917	0.00443447	-0.00543917	0.959654	0.745427	5.37324e-17	0.338228	0.00118763	-0.159686	0.134971	-0.539484	4.89481e-08	-0.275754	0.00890699	-0.254379	0.0161459	-0.171412	0.108242	-0.369213	0.000370037	-0.353546	0.000677163	-0.31609	0.00254782	-0.204963	0.0540057	0.199864	0.0604016
PSTPIP2	blue	-0.0398704	0.710663	0.0398704	0.710663	-0.320169	0.00222291	-0.192924	0.0700832	-0.0304206	0.77718	-0.475033	2.55513e-06	-0.367311	0.000398862	0.0966483	0.367588	0.0979038	0.361368	0.364533	0.000444668	0.144051	0.178046	0.331051	0.00153051	0.416622	4.88419e-05	0.352218	0.000711772	0.423607	3.5292e-05	0.41421	5.45506e-05	-0.104764	0.328539
MBD6	blue	-0.373687	0.000309612	0.373687	0.000309612	-0.369057	0.000372323	-0.436331	1.9164e-05	-0.436508	1.89987e-05	-0.703337	1.52742e-14	-0.230542	0.0297385	0.22611	0.0331189	0.460261	5.67631e-06	0.421255	3.94036e-05	0.596459	6.9243e-10	0.571922	4.78702e-09	0.521534	1.60029e-07	0.63159	3.21665e-11	0.566528	7.17033e-09	0.0271556	0.800569	0.253571	0.0164987
HDDC2	blue	0.333692	0.0013951	-0.333692	0.0013951	0.234996	0.0266403	0.384895	0.000195846	0.522645	1.49016e-07	0.692744	5.43526e-14	0.576463	3.38726e-09	-0.339699	0.00112662	-0.362012	0.000490369	-0.402045	9.40671e-05	-0.205403	0.0534812	-0.50661	4.07313e-07	-0.514494	2.50031e-07	-0.48883	1.17157e-06	-0.411758	6.09863e-05	-0.225666	0.033475	0.0917712	0.392365
S100A10	blue	0.274045	0.00935655	-0.274045	0.00935655	0.27674	0.00865618	0.383641	0.000206308	0.4582	6.32613e-06	0.535795	6.27944e-08	0.163064	0.126801	-0.220675	0.0376996	-0.501561	5.53184e-07	-0.297621	0.00461793	-0.322302	0.00206831	-0.22264	0.0359861	-0.180275	0.0909221	-0.369233	0.000369731	-0.386845	0.00018054	0.127425	0.234049	-0.2782	0.00829636
H1F0	blue	-0.124838	0.24376	0.124838	0.24376	-0.211012	0.04715	-0.299688	0.00432847	-0.099206	0.354986	-0.266987	0.0114313	-0.309063	0.00320889	0.173035	0.104891	0.293307	0.0052778	0.427405	2.94863e-05	-0.0120022	0.911115	0.290068	0.00582704	0.136725	0.201377	0.124849	0.243718	0.207623	0.0508961	-0.0708363	0.509478	0.167538	0.116574
HCST	blue	0.177456	0.0961762	-0.177456	0.0961762	0.158512	0.137899	0.309796	0.00313342	0.631247	3.3208e-11	0.726672	7.58076e-16	0.378811	0.000251635	-0.057609	0.591789	-0.243126	0.0216881	-0.147162	0.168759	-0.380343	0.000236346	-0.23267	0.0282222	-0.572701	4.51286e-09	-0.584168	1.86085e-09	-0.518564	1.9342e-07	-0.108068	0.313429	0.28861	0.00609029
ITK	blue	0.076887	0.473894	-0.076887	0.473894	0.0849563	0.428606	0.111296	0.299107	0.40845	7.07905e-05	0.478784	2.07396e-06	0.217546	0.0405688	-0.271157	0.0101617	-0.156637	0.142681	-0.128792	0.229028	-0.522898	1.46602e-07	-0.487918	1.23478e-06	-0.410149	6.55869e-05	-0.633925	2.58705e-11	-0.0623765	0.561439	-0.23995	0.02352	-0.212592	0.0454825
GABARAPL1	blue	-0.243375	0.0215497	0.243375	0.0215497	-0.467366	3.88463e-06	-0.293154	0.00530261	-0.218626	0.0395591	-0.647651	6.91896e-12	-0.318651	0.00233917	0.266058	0.0117322	0.497757	6.94409e-07	0.412867	5.79932e-05	0.46773	3.80907e-06	0.510743	3.15869e-07	0.456644	6.86266e-06	0.637657	1.81932e-11	0.286784	0.0064349	-0.100393	0.349231	0.302567	0.00395245
HNRNPH1	blue	0.0841768	0.43287	-0.0841768	0.43287	0.315124	0.00263078	0.233281	0.0277994	0.122444	0.252991	0.499387	6.3015e-07	0.254781	0.015973	-0.189886	0.0746979	-0.268185	0.0110532	-0.259608	0.0140181	-0.328662	0.0016631	-0.291566	0.00556709	-0.377534	0.000265064	-0.457695	6.49592e-06	0.0986652	0.357628	-0.152505	0.15365	0.163125	0.126659
S1PR1	blue	0.101756	0.342692	-0.101756	0.342692	0.26121	0.0134171	0.379571	0.000243937	0.619294	9.83599e-11	0.631549	3.22909e-11	-0.0057065	0.957673	-0.237128	0.025257	-0.408588	7.03561e-05	-0.22154	0.0369369	-0.72646	7.80096e-16	-0.373647	0.000310109	-0.301885	0.00403876	-0.632362	2.99376e-11	-0.25267	0.0168993	-0.0925521	0.388333	-0.226194	0.0330518
RYBP	blue	-0.21598	0.0420717	0.21598	0.0420717	-0.355827	0.000621302	-0.157937	0.139353	-0.277401	0.00849179	-0.47889	2.06172e-06	-0.435747	1.9719e-05	-0.00541097	0.959863	0.0647478	0.546624	0.271087	0.010182	0.225444	0.0336534	0.383241	0.000209753	0.614317	1.5253e-10	0.480919	1.83975e-06	0.246657	0.0197963	0.00890384	0.934	-0.262328	0.0130109
BEX2	blue	0.285571	0.00667331	-0.285571	0.00667331	0.242666	0.0219457	-0.00418941	0.968919	0.00478084	0.964534	0.554654	1.70197e-08	0.392974	0.00013933	-0.3039	0.00378838	-0.401187	9.76759e-05	-0.261142	0.0134423	-0.202228	0.0573636	-0.404457	8.45736e-05	-0.410635	6.41643e-05	-0.385883	0.000187946	-0.162471	0.128209	-0.236016	0.0259706	0.00458765	0.965966
XBP1	blue	0.272605	0.00975082	-0.272605	0.00975082	0.0937897	0.381992	0.681249	2.02908e-13	0.504784	4.55234e-07	0.68959	7.84889e-14	0.255633	0.0156121	-0.183832	0.0846209	-0.498852	6.5059e-07	-0.356986	0.000594574	-0.478288	2.13232e-06	-0.445427	1.21981e-05	-0.432273	2.33462e-05	-0.508745	3.5733e-07	-0.43043	2.55147e-05	-0.0417262	0.697832	-0.0813495	0.448536
HLA-DPA1	blue	0.250324	0.0179831	-0.250324	0.0179831	0.484152	1.53195e-06	0.147666	0.167288	0.40883	6.95959e-05	0.558489	1.29213e-08	0.19994	0.0603018	-0.17996	0.0914983	-0.305415	0.00360931	-0.306989	0.0034314	-0.387281	0.000177275	-0.214995	0.0430407	-0.399802	0.000103775	-0.491838	9.83857e-07	-0.366116	0.000418004	0.222291	0.0362856	0.0128002	0.905232
TIMP1	blue	-0.0454448	0.672381	0.0454448	0.672381	-0.204108	0.055037	-0.150171	0.160121	-0.0188426	0.860873	-0.154354	0.148667	0.0300885	0.77955	0.231443	0.0290884	0.239757	0.0236353	0.338095	0.00119327	0.213097	0.0449605	0.216607	0.0414651	0.0371311	0.729747	0.124305	0.245796	-0.173335	0.104281	-0.0432112	0.687626	-0.020334	0.849985
LY86	blue	0.167344	0.117003	-0.167344	0.117003	0.376185	0.000279966	-0.0957143	0.372258	-0.191891	0.0716267	0.311093	0.00300367	0.334995	0.00133236	-0.0139706	0.896612	-0.222804	0.0358458	-0.300521	0.00421654	0.2149	0.043135	0.0660594	0.538511	-0.177348	0.0963821	-0.0410529	0.702478	-0.39747	0.000114844	0.0608514	0.571067	0.173654	0.103635
ATG16L2	blue	-0.329107	0.00163764	0.329107	0.00163764	-0.266626	0.0115473	-0.364065	0.000452841	-0.453461	8.09637e-06	-0.767185	1.83848e-18	-0.493192	9.0903e-07	0.079318	0.459985	0.267546	0.0112534	0.236337	0.0257626	0.378008	0.000259998	0.48751	1.26418e-06	0.699327	2.48557e-14	0.62332	6.85857e-11	0.591808	1.01152e-09	0.131752	0.218417	-0.170727	0.10968
PLAC8	blue	0.380412	0.00023568	-0.380412	0.00023568	0.492049	9.71841e-07	0.286523	0.00648557	0.476872	2.30741e-06	0.722686	1.29373e-15	0.408582	7.03752e-05	-0.169337	0.112645	-0.391615	0.000147632	-0.390178	0.000156914	-0.430285	2.56934e-05	-0.494827	8.25816e-07	-0.62777	4.57633e-11	-0.59963	5.32918e-10	-0.431177	2.46144e-05	0.195508	0.0663422	0.0386286	0.719293
LIME1	blue	0.171552	0.107948	-0.171552	0.107948	0.324427	0.00192394	0.48755	1.26123e-06	0.421195	3.95136e-05	0.836717	1.79926e-24	0.444593	1.27211e-05	-0.382635	0.000215074	-0.470858	3.21396e-06	-0.333506	0.00140428	-0.513024	2.74109e-07	-0.552232	2.02182e-08	-0.592894	9.26325e-10	-0.70456	1.31444e-14	-0.284688	0.00685165	-0.271245	0.0101365	0.00520265	0.961407
C12orf57	blue	0.325639	0.00184579	-0.325639	0.00184579	0.253793	0.0164009	0.220814	0.0375761	0.296841	0.00473146	0.682463	1.77052e-13	0.412108	6.00256e-05	-0.258826	0.0143203	-0.390356	0.000155731	-0.32862	0.00166554	-0.384273	0.000200976	-0.578538	2.88716e-09	-0.515267	2.38198e-07	-0.544209	3.54207e-08	-0.425008	3.30354e-05	-0.359855	0.000532857	-0.135228	0.206405
ADAM8	blue	-0.2937	0.00521448	0.2937	0.00521448	-0.259782	0.0139521	-0.283994	0.00699486	-0.302	0.00402402	-0.606858	2.90252e-10	-0.62881	4.15934e-11	0.29138	0.00559869	0.194007	0.0684956	0.283861	0.0070225	0.211788	0.046325	0.67732	3.13986e-13	0.669484	7.35458e-13	0.57409	4.0612e-09	0.381628	0.000224197	0.194416	0.067903	-0.0760742	0.478595
CD96	blue	0.412568	5.8785e-05	-0.412568	5.8785e-05	0.0990729	0.355635	0.153092	0.152057	0.431238	2.45423e-05	0.594398	8.19662e-10	0.467364	3.88508e-06	-0.37559	0.000286775	-0.28164	0.00750009	-0.285287	0.0067302	-0.334361	0.00136257	-0.659993	1.99345e-12	-0.501767	5.46358e-07	-0.570267	5.42303e-09	-0.32619	0.00181118	-0.309112	0.00320379	-0.234433	0.0270159
ATP6V0E2	blue	0.282868	0.00723262	-0.282868	0.00723262	0.210759	0.0474217	0.215426	0.0426144	0.206701	0.0519566	0.697922	2.94255e-14	0.682166	1.83074e-13	-0.271698	0.0100065	-0.315528	0.00259575	-0.313551	0.00277103	-0.0798258	0.457108	-0.484229	1.52524e-06	-0.553272	1.878e-08	-0.469055	3.54519e-06	-0.449993	9.67561e-06	-0.30615	0.00352523	0.152396	0.153951
RPS8	blue	0.239264	0.0239324	-0.239264	0.0239324	0.441719	1.46878e-05	0.238956	0.0241199	0.186085	0.080812	0.725635	8.71955e-16	0.498162	6.77885e-07	-0.18179	0.0881941	-0.397068	0.00011686	-0.364458	0.00044598	-0.242086	0.0222739	-0.446627	1.14811e-05	-0.507671	3.81682e-07	-0.478763	2.07638e-06	-0.573542	4.23399e-09	-0.264846	0.0121349	0.0518367	0.629495
NCOA4	blue	-0.150026	0.16053	0.150026	0.16053	-0.331685	0.00149693	-0.417793	4.62756e-05	-0.338095	0.00119328	-0.735954	2.10378e-16	-0.249741	0.0182614	0.242646	0.021957	0.577142	3.21511e-09	0.491425	1.00783e-06	0.49071	1.05064e-06	0.307442	0.00338161	0.449512	9.91624e-06	0.533459	7.34111e-08	0.138083	0.196896	0.0222266	0.836207	-0.0798537	0.456951
SLC40A1	blue	-0.302611	0.00394689	0.302611	0.00394689	-0.395763	0.000123627	-0.285342	0.00671908	-0.354946	0.00064237	-0.555568	1.59434e-08	-0.640341	1.40816e-11	0.206475	0.0522201	0.155324	0.146101	0.353905	0.000668088	0.216759	0.0413188	0.645003	8.9699e-12	0.6789	2.63645e-13	0.606704	2.94072e-10	0.280772	0.00769443	0.00168587	0.98749	-0.00329727	0.975535
HLA-DMB	blue	0.22871	0.0310988	-0.22871	0.0310988	0.552638	1.96448e-08	0.058369	0.586902	0.16948	0.112337	0.461779	5.23809e-06	0.261501	0.0133103	-0.0534826	0.61864	-0.291898	0.00551077	-0.325812	0.00183486	-0.223089	0.0356032	-0.165663	0.120779	-0.353696	0.00067336	-0.404799	8.33048e-05	-0.238498	0.0244002	0.319976	0.00223741	0.0186177	0.862517
CD69	blue	0.426558	3.06982e-05	-0.426558	3.06982e-05	0.0884363	0.409867	0.103095	0.336343	0.618473	1.05802e-10	0.385045	0.000194625	0.136222	0.203058	-0.177576	0.0959477	-0.25767	0.0147767	-0.115001	0.283205	-0.383084	0.000211122	-0.478127	2.15163e-06	-0.287358	0.00632481	-0.339674	0.00112764	-0.263304	0.012665	0.0438884	0.68299	-0.193658	0.0690037
HSP90AB1	blue	-0.0676244	0.52891	0.0676244	0.52891	0.267828	0.0111645	0.288299	0.00614789	0.200235	0.0599155	0.712732	4.72483e-15	0.15737	0.140796	-0.162464	0.128224	-0.367632	0.000393853	-0.281294	0.00757713	-0.446226	1.17163e-05	-0.0615487	0.566655	-0.367178	0.000400949	-0.501244	5.63827e-07	-0.293835	0.00519281	-0.227863	0.0317454	0.237515	0.0250123
RASGRP1	blue	0.318932	0.00231724	-0.318932	0.00231724	0.252866	0.0168116	0.277178	0.00854695	0.543692	3.67073e-08	0.716345	2.97168e-15	0.380286	0.000236903	-0.357588	0.000581103	-0.439914	1.60644e-05	-0.307842	0.00333828	-0.544606	3.44647e-08	-0.664237	1.28212e-12	-0.503791	4.83508e-07	-0.70042	2.17834e-14	-0.240949	0.0229301	-0.156884	0.142043	-0.246633	0.0198088
CIB1	blue	0.279154	0.00806854	-0.279154	0.00806854	0.33043	0.001564	0.145654	0.173213	0.471725	3.06514e-06	0.589836	1.18562e-09	0.560754	1.09634e-08	-0.130373	0.223316	-0.0682642	0.52501	-0.0927075	0.387533	-0.183917	0.084475	-0.353766	0.000671591	-0.651489	4.7275e-12	-0.563574	8.91875e-09	-0.363467	0.000463488	0.0149035	0.889751	0.30142	0.00409862
LGALS1	blue	0.171859	0.10731	-0.171859	0.10731	0.201532	0.0582448	0.374351	0.000301456	0.373898	0.000306994	0.472571	2.92632e-06	0.184415	0.0836228	-4.88063e-05	0.999638	-0.278501	0.00822395	-0.149017	0.163395	-0.257308	0.0149222	-0.0915334	0.393598	-0.312838	0.00283683	-0.383182	0.000210273	-0.42998	2.60722e-05	0.123093	0.250467	-0.000730889	0.994576
LSM2	blue	0.316708	0.00249602	-0.316708	0.00249602	0.382752	0.000214042	0.330421	0.00156454	0.284509	0.00688824	0.745193	5.56184e-17	0.817218	1.56515e-22	-0.239728	0.0236527	-0.247921	0.0191541	-0.333024	0.00142826	0.00851609	0.936868	-0.443441	1.34777e-05	-0.69297	5.29315e-14	-0.469809	3.40298e-06	-0.463588	4.75751e-06	-0.259493	0.0140624	0.369533	0.000365371
NPL	blue	-0.209835	0.0484247	0.209835	0.0484247	-0.391501	0.000148352	-0.394215	0.000132129	-0.526875	1.13302e-07	-0.765078	2.58949e-18	-0.436916	1.86224e-05	0.251321	0.0175155	0.511924	2.93536e-07	0.356062	0.000615795	0.396887	0.000117777	0.400093	0.000102464	0.518468	1.94607e-07	0.61786	1.11706e-10	0.377815	0.000262052	-0.0131459	0.902685	-0.0353358	0.742346
RPL15	blue	0.308111	0.00330932	-0.308111	0.00330932	0.346714	0.000873021	0.26321	0.012698	0.416207	4.97814e-05	0.822644	4.77255e-23	0.464486	4.53472e-06	-0.248147	0.0190415	-0.509612	3.38737e-07	-0.357899	0.000574255	-0.349296	0.000793642	-0.43525	2.02032e-05	-0.492702	9.35489e-07	-0.575121	3.75409e-09	-0.571714	4.86279e-09	-0.221491	0.0369801	-0.0512194	0.633587
NSA2	blue	0.23825	0.0245536	-0.23825	0.0245536	0.37175	0.000334565	0.238665	0.0242975	0.201592	0.0581675	0.75421	1.43527e-17	0.300631	0.00420197	-0.296713	0.00475029	-0.569889	5.57905e-09	-0.388492	0.000168479	-0.43426	2.12016e-05	-0.435902	1.95701e-05	-0.424537	3.37792e-05	-0.511016	3.10554e-07	-0.42844	2.80675e-05	-0.203241	0.0560998	-0.078299	0.465788
KIAA1033	blue	-0.353354	0.00068207	0.353354	0.00068207	-0.140155	0.190196	-0.146643	0.170283	-0.326144	0.00181409	-0.399439	0.000105428	-0.697426	3.12249e-14	-0.0806251	0.4526	-0.123268	0.249789	0.133096	0.213714	-0.0272125	0.80016	0.45031	9.52002e-06	0.734018	2.76091e-16	0.424501	3.38368e-05	0.376946	0.000271464	0.142725	0.182115	-0.307898	0.00333218
PEBP1	blue	-0.002751	0.979588	0.002751	0.979588	0.362851	0.000474714	0.4727	2.90572e-06	0.249951	0.0181607	0.778889	2.56085e-19	0.130559	0.222652	-0.0953368	0.374155	-0.458372	6.26949e-06	-0.338648	0.00116993	-0.593577	8.76364e-10	-0.143488	0.179764	-0.432211	2.34157e-05	-0.577389	3.15472e-09	-0.323958	0.00195503	-0.0388709	0.717606	0.174327	0.102283
CD52	blue	0.174447	0.102043	-0.174447	0.102043	0.502441	5.24616e-07	0.393468	0.000136425	0.407917	7.25029e-05	0.791449	2.6901e-20	0.473207	2.82592e-06	-0.305391	0.00361208	-0.450443	9.45543e-06	-0.403976	8.63929e-05	-0.45748	6.56952e-06	-0.541653	4.222e-08	-0.573587	4.21943e-09	-0.724436	1.02429e-15	-0.35397	0.000666443	-0.14437	0.177076	-0.0720549	0.502203
BTN3A2	blue	0.11415	0.286808	-0.11415	0.286808	-0.010838	0.919707	0.168246	0.115015	0.360103	0.000527809	0.290738	0.00570945	0.163121	0.126668	-0.184493	0.0834892	-0.139805	0.191316	-0.0374509	0.727511	-0.206959	0.0516584	-0.288009	0.00620201	-0.193084	0.0698468	-0.206064	0.0527001	-0.234471	0.0269905	-0.00521591	0.961309	-0.0321507	0.764865
RPS5	blue	0.259583	0.0140278	-0.259583	0.0140278	0.338616	0.00117125	0.349471	0.000788492	0.249964	0.0181544	0.84249	4.28008e-25	0.456751	6.82451e-06	-0.28052	0.00775167	-0.535312	6.48616e-08	-0.428916	2.74354e-05	-0.3554	0.000631447	-0.433009	2.25288e-05	-0.492641	9.38813e-07	-0.547926	2.73676e-08	-0.533041	7.5484e-08	-0.321652	0.00211436	-0.0265725	0.804765
COX6C	blue	0.352971	0.000691963	-0.352971	0.000691963	0.301994	0.00402488	0.494287	8.52486e-07	0.475936	2.43055e-06	0.876944	2.00021e-29	0.491705	9.91536e-07	-0.306628	0.00347143	-0.532964	7.58691e-08	-0.422184	3.77285e-05	-0.471077	3.17563e-06	-0.595783	7.31921e-10	-0.635896	2.14927e-11	-0.683344	1.60316e-13	-0.468668	3.62038e-06	-0.219505	0.038752	-0.0277724	0.796137
CD7	blue	0.401458	9.65251e-05	-0.401458	9.65251e-05	0.166515	0.118855	0.233805	0.0274404	0.357252	0.000588581	0.673811	4.61167e-13	0.611454	1.95651e-10	-0.322769	0.00203574	-0.411522	6.16408e-05	-0.356039	0.000616341	-0.148256	0.16558	-0.517702	2.0429e-07	-0.502566	5.20677e-07	-0.452733	8.40624e-06	-0.408998	6.90718e-05	-0.308616	0.00325565	-0.0204291	0.849291
C1orf85	blue	0.123595	0.248524	-0.123595	0.248524	0.0155735	0.884828	0.138288	0.196225	0.0634002	0.55502	0.335607	0.00130379	0.337272	0.00122885	-0.0822561	0.443479	-0.137495	0.198826	-0.0951347	0.375173	0.184043	0.0842588	0.0690533	0.52022	-0.21968	0.0385926	-0.0161624	0.880504	-0.295058	0.00500053	-0.136163	0.203255	0.360453	0.000520755
NDUFA12	blue	0.443135	1.36857e-05	-0.443135	1.36857e-05	0.304594	0.00370539	0.335811	0.00129442	0.225159	0.0338852	0.741886	9.01251e-17	0.567146	6.84875e-09	-0.341503	0.00105571	-0.585947	1.61683e-09	-0.435777	1.96907e-05	-0.164212	0.124114	-0.527766	1.06895e-07	-0.497532	7.03777e-07	-0.387053	0.000178975	-0.419923	4.19263e-05	0.0313754	0.770377	0.00660857	0.950989
CD3E	blue	0.00227431	0.983124	-0.00227431	0.983124	0.010004	0.925867	0.254418	0.0161293	0.4516	8.91093e-06	0.41289	5.79331e-05	-0.227414	0.0320922	-0.105247	0.326302	-0.254628	0.0160386	-0.0116849	0.913456	-0.700664	2.11501e-14	-0.130177	0.22402	-0.156268	0.143635	-0.490412	1.069e-06	-0.191728	0.071872	-0.187937	0.0777854	-0.277313	0.00851345
THBS1	blue	-0.312885	0.00283239	0.312885	0.00283239	-0.197687	0.0633139	-0.297109	0.00469209	-0.179179	0.092938	-0.580948	2.39464e-09	-0.364422	0.000446604	0.336412	0.00126708	0.46031	5.66158e-06	0.617024	1.20265e-10	0.14647	0.170794	0.32939	0.00162167	0.277669	0.00842568	0.292216	0.00545736	0.334669	0.00134782	0.0422811	0.694012	0.0488571	0.649344
PLCB2	blue	-0.295407	0.00494684	0.295407	0.00494684	-0.345437	0.000914916	-0.283397	0.0071201	-0.366928	0.000404905	-0.538692	5.16488e-08	-0.280442	0.00776952	0.0213344	0.842696	0.22675	0.032612	0.194613	0.0676195	0.421979	3.80924e-05	0.532868	7.6355e-08	0.502866	5.11326e-07	0.495951	7.72823e-07	0.627417	4.72682e-11	-0.00503241	0.962669	0.16442	0.123633
FN3KRP	blue	0.174755	0.101431	-0.174755	0.101431	0.170455	0.110255	0.0859198	0.42337	0.178221	0.0947282	0.56702	6.91318e-09	0.587607	1.41703e-09	-0.222732	0.0359068	-0.239199	0.023972	-0.302122	0.00400857	-0.00929693	0.931094	-0.290313	0.00578377	-0.499664	6.19818e-07	-0.37316	0.000316224	-0.156506	0.143019	-0.263673	0.0125364	0.308024	0.00331867
CCND2	blue	-0.066792	0.534007	0.066792	0.534007	0.154257	0.148924	0.272719	0.0097191	0.391344	0.000149348	0.671912	5.66563e-13	0.207139	0.0514512	-0.225584	0.0335406	-0.271803	0.00997662	-0.234013	0.0272991	-0.449994	9.67506e-06	-0.107069	0.317947	-0.366718	0.000408255	-0.598813	5.70302e-10	-0.222104	0.0364468	-0.276959	0.00860156	0.21508	0.0429569
RPA2	blue	0.249693	0.0182845	-0.249693	0.0182845	0.202034	0.0576079	0.252442	0.0170025	0.395165	0.000126852	0.720502	1.7272e-15	0.533747	7.20135e-08	-0.312448	0.00287335	-0.477743	2.19817e-06	-0.393486	0.00013632	-0.144319	0.177231	-0.333757	0.00139192	-0.452915	8.32783e-06	-0.412689	5.84641e-05	-0.356808	0.000598615	-0.256797	0.0151298	0.226865	0.0325214
GIMAP7	blue	0.301915	0.00403496	-0.301915	0.00403496	0.183143	0.0858139	0.273813	0.00941928	0.482907	1.64424e-06	0.735382	2.2803e-16	0.299781	0.00431592	-0.40531	8.14378e-05	-0.481859	1.74464e-06	-0.318175	0.00237679	-0.562516	9.63892e-09	-0.52556	1.23424e-07	-0.468356	3.68215e-06	-0.68968	7.76789e-14	-0.286121	0.00656427	-0.200919	0.0590297	-0.221825	0.0366883
CD300C	blue	0.206624	0.0520467	-0.206624	0.0520467	-0.031369	0.770422	-0.0747962	0.486036	-0.0899083	0.402086	0.252669	0.0168999	0.378853	0.000251205	-0.0114557	0.915147	-0.154822	0.147424	-0.274102	0.00934128	0.269833	0.0105509	0.105916	0.323219	-0.21799	0.0401512	-0.0234994	0.82697	-0.220942	0.0374631	0.059204	0.581553	0.288735	0.00606742
STAT5B	blue	-0.501541	5.53851e-07	0.501541	5.53851e-07	-0.314013	0.00272917	-0.279042	0.00809497	-0.415869	5.05614e-05	-0.655819	3.0564e-12	-0.638329	1.70672e-11	0.395543	0.000124804	0.44424	1.29484e-05	0.320162	0.00222345	0.13861	0.195173	0.615758	1.34443e-10	0.570649	5.26943e-09	0.478281	2.13315e-06	0.329982	0.00158863	0.00222665	0.983478	-0.0134373	0.900538
FAM43A	blue	0.328452	0.00167525	-0.328452	0.00167525	0.391754	0.000146764	0.0578557	0.590201	0.227718	0.0318572	0.433863	2.16145e-05	0.441267	1.50218e-05	-0.213336	0.0447142	-0.168229	0.115052	-0.21694	0.0411454	0.0804767	0.453436	-0.104722	0.328733	-0.332674	0.00144596	-0.185222	0.0822558	-0.264631	0.0122078	-0.208075	0.0503825	0.383237	0.00020979
EIF4B	blue	-0.101114	0.34576	0.101114	0.34576	0.155511	0.145609	0.164464	0.123531	0.316879	0.00248184	0.653346	3.92424e-12	0.154311	0.148781	-0.236113	0.0259073	-0.309514	0.00316227	-0.198089	0.0627678	-0.402916	9.05314e-05	-0.0214249	0.842038	-0.270691	0.0102974	-0.520837	1.67338e-07	-0.288673	0.00607884	-0.437373	1.82097e-05	0.143231	0.180553
MIF	blue	0.246189	0.0200386	-0.246189	0.0200386	0.351941	0.000719189	0.483041	1.63176e-06	0.416281	4.96142e-05	0.73006	4.77721e-16	0.40008	0.000102522	-0.299318	0.00437906	-0.492275	9.59077e-07	-0.400556	0.000100412	-0.405608	8.03665e-05	-0.470953	3.1973e-06	-0.473063	2.84829e-06	-0.524556	1.31726e-07	-0.389021	0.000164765	-0.109231	0.308218	-0.127233	0.234762
TMEM71	blue	-0.13033	0.22347	0.13033	0.22347	-0.212173	0.0459199	-0.299089	0.00441062	-0.348957	0.000803686	-0.585627	1.65833e-09	-0.276434	0.00873347	0.167353	0.116983	0.255991	0.0154621	0.14081	0.188111	0.461048	5.44496e-06	0.375891	0.000283311	0.58906	1.26175e-09	0.581423	2.30757e-09	0.263697	0.012528	0.0500574	0.641318	-0.0899396	0.401921
C7orf50	blue	0.330474	0.00156162	-0.330474	0.00156162	0.171493	0.108072	0.246603	0.0198241	0.551388	2.14608e-08	0.618025	1.1009e-10	0.501385	5.59055e-07	-0.156672	0.14259	-0.187196	0.0789852	-0.163782	0.125115	-0.166039	0.119927	-0.270382	0.010388	-0.529956	9.25838e-08	-0.47912	2.03529e-06	-0.358104	0.00056979	-0.0307804	0.774614	0.299299	0.00438166
TMED9	blue	0.0916865	0.392804	-0.0916865	0.392804	0.112257	0.294929	0.442487	1.41358e-05	0.324114	0.00194464	0.582637	2.0986e-09	0.350103	0.000770202	0.0836779	0.435612	-0.239945	0.0235229	-0.154185	0.149118	-0.160252	0.133574	-0.0515742	0.631233	-0.473003	2.85768e-06	-0.366104	0.000418194	-0.41165	6.12851e-05	-0.0619921	0.563858	0.387569	0.000175145
SNN	blue	-0.0868821	0.418176	0.0868821	0.418176	-0.247454	0.0193894	-0.477661	2.20822e-06	-0.316991	0.00247256	-0.489184	1.14783e-06	-0.0593783	0.580439	0.352805	0.000696269	0.532762	7.68959e-08	0.467906	3.77298e-06	0.459041	6.05288e-06	0.344835	0.000935297	0.113894	0.287895	0.426714	3.04712e-05	0.106093	0.322406	-0.00638087	0.952676	0.397525	0.00011457
MED13L	blue	-0.419502	4.27552e-05	0.419502	4.27552e-05	-0.216861	0.0412211	-0.177474	0.0961422	-0.374976	0.000293974	-0.566567	7.14967e-09	-0.570338	5.39416e-09	0.0650961	0.544463	0.130476	0.222949	0.207703	0.0508052	0.213577	0.0444687	0.578955	2.79542e-09	0.743338	7.2984e-17	0.53992	4.75178e-08	0.348762	0.000809507	0.0650985	0.544449	-0.222793	0.0358554
TAF15	blue	-0.27854	0.00821457	0.27854	0.00821457	0.151773	0.155659	0.0929751	0.386159	0.0518531	0.629386	0.155013	0.14692	-0.155727	0.145043	-0.351105	0.000741984	-0.327606	0.00172496	-0.11438	0.285832	-0.241031	0.0228821	-0.0288253	0.788585	0.249264	0.0184917	-0.115997	0.279028	0.0682774	0.52493	-0.0723193	0.500631	-0.361409	0.000501922
FAM26F	blue	0.227847	0.0317575	-0.227847	0.0317575	0.111219	0.299441	-0.293003	0.00532731	-0.0824332	0.442494	-0.240884	0.022968	-0.145153	0.174714	0.0879451	0.412482	0.0740997	0.490117	0.0344693	0.748452	0.0819479	0.445194	0.0392998	0.714623	0.142914	0.181531	0.175876	0.0992235	0.00460859	0.965811	0.27441	0.00925889	-0.133417	0.212602
PTPRCAP	blue	0.255483	0.0156752	-0.255483	0.0156752	0.393756	0.00013475	0.41302	5.75893e-05	0.609634	2.28887e-10	0.771144	9.56132e-19	0.346422	0.000882455	-0.248191	0.0190193	-0.433863	2.16146e-05	-0.313899	0.00273943	-0.531531	8.34384e-08	-0.45288	8.3426e-06	-0.53057	8.89113e-08	-0.673576	4.7311e-13	-0.444681	1.26648e-05	-0.128939	0.228493	-0.080955	0.450747
RPL35	blue	0.215244	0.0427939	-0.215244	0.0427939	0.368508	0.000380485	0.227657	0.0319039	0.343006	0.000999752	0.764321	2.92661e-18	0.49283	9.28507e-07	-0.217821	0.0403098	-0.340724	0.00108581	-0.368477	0.000380949	-0.312999	0.00282183	-0.333712	0.00139413	-0.547433	2.83251e-08	-0.608786	2.46173e-10	-0.532486	7.83195e-08	-0.329891	0.00159364	0.100644	0.348019
ICAM2	blue	0.314058	0.00272507	-0.314058	0.00272507	0.314814	0.00265786	0.0517957	0.629766	0.319393	0.00228169	0.640765	1.35203e-11	0.254053	0.0162877	-0.114982	0.283288	-0.310017	0.00311091	-0.219048	0.0391698	-0.505706	4.30412e-07	-0.408903	6.9367e-05	-0.528614	1.01122e-07	-0.645159	8.83426e-12	-0.412927	5.78337e-05	-0.0844988	0.431106	-0.034725	0.746649
ZNF428	blue	0.194589	0.0676533	-0.194589	0.0676533	0.199496	0.0608858	0.187509	0.0784777	0.453264	8.17914e-06	0.60752	2.74307e-10	0.534564	6.81903e-08	-0.14371	0.179084	-0.0195107	0.855992	-0.284404	0.00690996	-0.30051	0.00421797	-0.437878	1.77626e-05	-0.67868	2.7016e-13	-0.691035	6.63647e-14	-0.358991	0.00055079	-0.291799	0.00552744	0.189992	0.0745337
SH3YL1	blue	0.122278	0.253642	-0.122278	0.253642	0.202472	0.0570572	-0.0529137	0.622384	-0.0180078	0.866979	0.316003	0.00255516	0.193252	0.0695997	-0.195189	0.0667952	-0.146197	0.171602	-0.131348	0.219846	-0.188846	0.0763333	-0.264506	0.0122503	-0.263182	0.0127079	-0.317335	0.00244436	-0.127125	0.235163	-0.359992	0.000530061	-0.0839077	0.434348
NFKBIZ	blue	-0.156511	0.143005	0.156511	0.143005	-0.232	0.0286925	-0.253739	0.0164249	-0.375118	0.000292288	-0.546891	2.94145e-08	-0.450982	9.19785e-06	0.347144	0.000859324	0.0695382	0.517287	0.192555	0.0706321	0.179341	0.0926375	0.337338	0.00122596	0.540877	4.45201e-08	0.459916	5.78028e-06	0.341455	0.00105755	0.428698	2.77234e-05	-0.358262	0.000566364
ERP29	blue	0.18092	0.0897535	-0.18092	0.0897535	0.374421	0.000300616	0.385895	0.000187855	0.271732	0.00999671	0.87228	9.10108e-29	0.640774	1.35084e-11	-0.177946	0.0952459	-0.454755	7.57152e-06	-0.411149	6.26921e-05	-0.197383	0.0637296	-0.355874	0.000620208	-0.632505	2.95407e-11	-0.529643	9.45124e-08	-0.477107	2.27753e-06	-0.123444	0.249108	0.325763	0.00183792
ARHGEF3	blue	0.196112	0.0654914	-0.196112	0.0654914	0.182995	0.0860724	0.298855	0.0044431	0.680013	2.32952e-13	0.712479	4.87951e-15	0.273711	0.00944673	-0.27463	0.00920062	-0.381166	0.000228502	-0.275296	0.00902565	-0.505339	4.40132e-07	-0.358946	0.000551745	-0.435003	2.04486e-05	-0.634158	2.53124e-11	-0.340639	0.00108914	-0.0967163	0.367249	0.0664867	0.535881
FBL	blue	0.326128	0.00181504	-0.326128	0.00181504	0.341324	0.00106255	0.324391	0.00192636	0.322485	0.00205547	0.792789	2.09594e-20	0.678439	2.77464e-13	-0.377981	0.000260284	-0.41819	4.54348e-05	-0.449833	9.75476e-06	-0.206888	0.0517399	-0.561226	1.05927e-08	-0.601967	4.38577e-10	-0.565411	7.78908e-09	-0.421102	3.96862e-05	-0.359885	0.000532237	0.0225969	0.833518
HIST1H2BK	blue	-0.0314256	0.770019	0.0314256	0.770019	-0.187793	0.078017	-0.207125	0.0514672	-0.312187	0.00289804	-0.46835	3.68326e-06	-0.128799	0.229004	0.177359	0.0963615	0.249814	0.0182262	0.470021	3.36396e-06	0.358042	0.000571139	0.140229	0.189958	0.208644	0.049743	0.442778	1.39322e-05	0.131156	0.220525	-0.052555	0.624748	0.0270073	0.801636
M6PR	blue	0.375398	0.000289013	-0.375398	0.000289013	0.177823	0.0954781	0.230386	0.0298523	0.261222	0.0134126	0.697831	2.97488e-14	0.486544	1.33624e-06	-0.146202	0.171585	-0.339788	0.00112302	-0.325486	0.00185548	-0.223499	0.0352578	-0.361421	0.000501691	-0.603601	3.82372e-10	-0.454387	7.71761e-06	-0.381302	0.000227227	0.00666733	0.950554	0.263333	0.012655
AP1S2	blue	0.215804	0.042244	-0.215804	0.042244	0.0808736	0.451204	0.0219529	0.838197	-0.00657175	0.951262	0.292418	0.00542379	0.0190775	0.859156	-0.106939	0.318541	-0.464034	4.64571e-06	-0.226961	0.032446	-0.0641202	0.550526	0.0517517	0.630058	0.0513063	0.633009	-0.0614808	0.567084	-0.275854	0.00888115	0.172611	0.105759	-0.238012	0.0247012
CENPK	blue	0.0166296	0.877076	-0.0166296	0.877076	0.203028	0.056364	0.205808	0.0530016	0.194692	0.0675052	0.295415	0.00494561	-0.0122543	0.909256	-0.134249	0.20974	-0.3326	0.0014497	-0.186094	0.0807971	-0.393732	0.000134892	-0.277094	0.00856779	-0.0498584	0.642646	-0.325722	0.0018405	0.0385479	0.719855	-0.0555709	0.604986	-0.311407	0.00297298
ZNF264	blue	-0.000459575	0.99659	0.000459575	0.99659	0.153316	0.151449	0.0546701	0.61086	0.228257	0.0314431	0.276113	0.00881506	0.0813425	0.448575	-0.46515	4.3763e-06	-0.26769	0.011208	-0.281211	0.00759569	-0.290478	0.00575484	-0.279831	0.00791016	-0.0612109	0.56879	-0.37436	0.000301347	0.136746	0.201307	-0.164096	0.124385	-0.293547	0.00523907
P2RY8	blue	-0.000665811	0.995059	0.000665811	0.995059	0.120484	0.260726	0.317589	0.00242377	0.528515	1.01781e-07	0.430421	2.55254e-05	-0.0270554	0.80129	-0.0853657	0.426377	-0.199395	0.0610199	-0.1922	0.0711625	-0.530037	9.20924e-08	-0.0875843	0.41441	-0.216651	0.0414221	-0.51896	1.88614e-07	-0.280321	0.00779713	-0.142905	0.181558	-0.118149	0.270147
CIRBP	blue	0.381963	0.000221123	-0.381963	0.000221123	0.0580458	0.588978	0.161763	0.129903	0.408165	7.17016e-05	0.555855	1.56182e-08	0.474692	2.60384e-06	-0.200673	0.0593473	-0.27991	0.00789182	-0.234517	0.0269595	-0.0770482	0.472965	-0.303291	0.00386253	-0.442901	1.38465e-05	-0.355039	0.000640116	-0.274778	0.00916129	-0.252649	0.0169088	0.244997	0.0206673
PASK	blue	-0.0303475	0.777701	0.0303475	0.777701	0.118658	0.268071	0.21728	0.0408207	-0.142583	0.182553	0.276776	0.00864726	0.236428	0.0257038	-0.196342	0.0651696	-0.104164	0.331333	-0.274891	0.00913156	-0.127085	0.23531	-0.302933	0.00390669	-0.277362	0.00850124	-0.246248	0.0200078	-0.162454	0.128249	-0.225237	0.0338218	-0.0922157	0.390067
ACTN1	blue	-0.289101	0.00600056	0.289101	0.00600056	-0.481211	1.8097e-06	-0.497282	7.14295e-07	-0.461687	5.26382e-06	-0.634412	2.47152e-11	-0.154002	0.149605	0.213278	0.0447737	0.464896	4.43637e-06	0.575222	3.72523e-09	0.595138	7.71645e-10	0.488178	1.21645e-06	0.433353	2.2157e-05	0.564605	8.267e-09	0.261128	0.0134475	-0.121588	0.25635	0.127914	0.232247
ANXA2P1	blue	0.0506572	0.637322	-0.0506572	0.637322	0.0874825	0.414954	0.214961	0.0430747	0.153209	0.151738	0.36561	0.000426358	-0.124699	0.24429	-0.0886858	0.408541	-0.342879	0.00100438	-0.182019	0.087789	-0.330776	0.00154528	0.151749	0.155726	-0.0970268	0.365706	-0.263082	0.0127429	-0.200797	0.0591869	0.228947	0.0309199	0.0107969	0.92001
PSMA5	blue	0.154596	0.148024	-0.154596	0.148024	0.3259	0.00182932	0.549553	2.44215e-08	0.444565	1.27391e-05	0.780274	2.01209e-19	0.163511	0.125749	-0.262749	0.0128609	-0.686624	1.10421e-13	-0.476331	2.37792e-06	-0.533006	7.56597e-08	-0.329807	0.0015983	-0.273582	0.00948182	-0.509103	3.49539e-07	-0.393944	0.000133675	0.154695	0.14776	-0.201325	0.0585089
SPOCK2	blue	0.200245	0.0599034	-0.200245	0.0599034	0.192724	0.0703808	0.195259	0.0666959	0.337831	0.00120459	0.661395	1.72443e-12	0.367068	0.000402678	-0.377876	0.000261404	-0.303375	0.00385225	-0.358037	0.000571232	-0.408185	7.16376e-05	-0.489988	1.09563e-06	-0.429147	2.71337e-05	-0.613811	1.59417e-10	-0.322445	0.00205831	-0.439116	1.67112e-05	-0.13885	0.194393
NBEAL2	blue	-0.441497	1.48508e-05	0.441497	1.48508e-05	-0.405369	8.12243e-05	-0.310649	0.00304751	-0.379107	0.000248609	-0.689762	7.69421e-14	-0.524185	1.34923e-07	0.185293	0.0821348	0.27887	0.00813587	0.322691	0.00204118	0.343139	0.000994924	0.673771	4.63192e-13	0.619467	9.68599e-11	0.57802	3.00491e-09	0.627608	4.64485e-11	0.223917	0.0349079	0.0940448	0.380693
BIN1	blue	0.0493312	0.64617	-0.0493312	0.64617	0.275439	0.00898844	0.201527	0.0582507	0.329429	0.00161944	0.636278	2.07322e-11	0.237103	0.0252727	-0.143184	0.180698	-0.309121	0.00320281	-0.304562	0.00370919	-0.464329	4.57299e-06	-0.288037	0.00619677	-0.43702	1.85277e-05	-0.571564	4.9181e-09	-0.375192	0.000291422	-0.253661	0.0164588	0.0416345	0.698464
LIPA	blue	0.075464	0.48214	-0.075464	0.48214	0.0842496	0.432471	0.290735	0.00570997	0.24859	0.0188216	0.476892	2.30491e-06	-0.0367153	0.732659	-0.158812	0.137146	-0.46765	3.82542e-06	-0.201672	0.0580663	-0.352168	0.000713106	-0.0141297	0.895442	-0.111324	0.298984	-0.278489	0.00822671	-0.278626	0.00819408	0.151231	0.157158	-0.0699339	0.5149
DOCK10	blue	-0.0785111	0.464577	0.0785111	0.464577	0.342122	0.00103233	0.243998	0.0212073	0.240869	0.0229767	0.617047	1.20026e-10	0.10148	0.344011	-0.432467	2.31285e-05	-0.512771	2.78461e-07	-0.448009	1.07049e-05	-0.591349	1.04971e-09	-0.450559	9.39922e-06	-0.180523	0.0904709	-0.595352	7.58247e-10	-0.0409006	0.70353	-0.169855	0.111531	-0.362396	0.000483145
HSPE1	blue	0.282709	0.0072668	-0.282709	0.0072668	0.355969	0.000617973	0.236589	0.0256003	0.100511	0.348662	0.563002	9.30183e-09	0.426835	3.02964e-05	-0.25316	0.0166806	-0.340527	0.00109354	-0.338076	0.00119409	-0.282296	0.00735622	-0.568447	6.21562e-09	-0.535552	6.38246e-08	-0.444327	1.2892e-05	-0.217686	0.0404372	-0.0465391	0.664958	0.0021765	0.98385
ESYT1	blue	0.112566	0.293589	-0.112566	0.293589	0.356675	0.000601634	0.303808	0.00379946	0.379384	0.000245816	0.770764	1.01861e-18	0.429713	2.64078e-05	-0.287461	0.00630527	-0.35528	0.000634305	-0.321469	0.00212746	-0.419264	4.32285e-05	-0.325089	0.00188093	-0.53089	8.70501e-08	-0.710334	6.40239e-15	-0.238916	0.0241439	-0.251058	0.0176376	0.11406	0.287189
RPL22	blue	0.268407	0.0109841	-0.268407	0.0109841	0.35942	0.000541811	0.214853	0.0431825	0.208661	0.0497241	0.814849	2.59648e-22	0.361143	0.000507105	-0.331193	0.00152295	-0.597275	6.47523e-10	-0.444106	1.30356e-05	-0.405489	8.0791e-05	-0.464455	4.54223e-06	-0.421218	3.94713e-05	-0.519385	1.83582e-07	-0.500407	5.92846e-07	-0.29438	0.00510631	-0.102645	0.338468
TMEM160	blue	0.368268	0.000384106	-0.368268	0.000384106	0.126883	0.236062	0.280867	0.00767304	0.349983	0.000773659	0.652013	4.48629e-12	0.611824	1.8947e-10	-0.0801189	0.455452	-0.230471	0.0297905	-0.242861	0.0218363	-0.0251292	0.815176	-0.289375	0.00595093	-0.618106	1.09301e-10	-0.362027	0.000490082	-0.580181	2.54195e-09	-0.144109	0.177868	0.390774	0.000152999
APRT	blue	0.257988	0.0146499	-0.257988	0.0146499	0.33963	0.00112941	0.238277	0.0245369	0.260874	0.0135415	0.832162	5.37323e-24	0.508191	3.69696e-07	-0.0997648	0.352269	-0.420676	4.04828e-05	-0.282044	0.00741121	-0.283217	0.00715821	-0.288068	0.00619094	-0.640028	1.45105e-11	-0.519178	1.8602e-07	-0.484508	1.50122e-06	-0.0610509	0.569803	0.325757	0.00183831
MRPL54	blue	0.176313	0.0983731	-0.176313	0.0983731	0.344825	0.000935618	0.413653	5.59551e-05	0.272981	0.00964661	0.764515	2.83624e-18	0.55512	1.64627e-08	-0.120522	0.260574	-0.406744	7.64026e-05	-0.418167	4.54826e-05	-0.148354	0.165297	-0.307887	0.00333335	-0.529958	9.25702e-08	-0.389	0.000164917	-0.518334	1.9626e-07	-0.0770265	0.47309	0.26955	0.0106357
HLA-DRA	blue	0.228063	0.0315916	-0.228063	0.0315916	0.516326	2.22846e-07	0.0249831	0.816232	0.143579	0.179484	0.384815	0.000196497	0.0678387	0.527602	0.0186853	0.862023	-0.311574	0.00295686	-0.359432	0.000541577	-0.243073	0.0217178	-0.0507734	0.636549	-0.173751	0.103439	-0.256274	0.0153448	-0.389894	0.000158807	0.375769	0.000284714	-0.0786722	0.463658
SDAD1	blue	-0.101469	0.344064	0.101469	0.344064	0.217094	0.0409984	0.35424	0.0006597	0.396658	0.000118945	0.649123	5.98225e-12	-0.139211	0.193228	-0.250612	0.0178467	-0.473383	2.79872e-06	-0.278645	0.00818942	-0.754467	1.37962e-17	-0.202391	0.0571586	-0.148727	0.164226	-0.596359	6.98182e-10	-0.272239	0.00985333	-0.152481	0.153716	-0.221545	0.0369322
MFF	blue	-0.0263183	0.806597	0.0263183	0.806597	0.0929726	0.386171	0.166411	0.119088	-0.0846449	0.430307	0.281969	0.00742773	-0.018985	0.859832	-0.00280425	0.979193	-0.263322	0.0126589	-0.0429478	0.689432	-0.206511	0.0521776	-0.0601634	0.575435	-0.098989	0.356045	-0.0731699	0.495594	-0.0481444	0.65413	0.101974	0.341653	0.0949368	0.376172
ILF2	blue	0.23095	0.0294426	-0.23095	0.0294426	0.375319	0.000289936	0.538872	5.1025e-08	0.43127	2.45043e-05	0.917043	1.70669e-36	0.481391	1.79135e-06	-0.223173	0.035532	-0.441611	1.47671e-05	-0.395096	0.000127229	-0.415803	5.07144e-05	-0.378821	0.000251534	-0.656206	2.93843e-12	-0.630252	3.64157e-11	-0.483603	1.58051e-06	-0.155807	0.144835	0.28914	0.00599343
CLEC7A	blue	0.0857909	0.424068	-0.0857909	0.424068	-0.150953	0.157933	-0.223935	0.0348922	-0.338611	0.00117146	-0.321398	0.00213259	-0.0367278	0.732572	-0.0350844	0.744117	0.0193081	0.857471	0.0292268	0.78571	0.348743	0.000810058	0.000992983	0.992631	0.213058	0.0450008	0.441042	1.51905e-05	0.296581	0.00476983	0.288183	0.00616946	-0.00300385	0.977712
DNMT1	blue	0.224064	0.0347847	-0.224064	0.0347847	0.26364	0.0125479	0.32167	0.00211302	0.437717	1.79039e-05	0.777384	3.32182e-19	0.643764	1.01203e-11	-0.308598	0.00325761	-0.269698	0.0105911	-0.325177	0.00187524	-0.36265	0.000478422	-0.612314	1.81603e-10	-0.719438	1.98639e-15	-0.736654	1.9058e-16	-0.216221	0.0418378	-0.256257	0.0153519	0.126866	0.236125
PPP2R1A	blue	-0.124166	0.246329	0.124166	0.246329	0.144536	0.176573	0.226007	0.0332015	0.232722	0.0281863	0.586237	1.58009e-09	0.0404397	0.706718	-0.0127645	0.905496	-0.394167	0.000132399	-0.253144	0.0166874	-0.247906	0.0191618	0.288451	0.00611963	-0.138151	0.196672	-0.238502	0.0243983	-0.375033	0.000293296	-0.13203	0.21744	0.345573	0.000910386
MBP	blue	0.00818022	0.939354	-0.00818022	0.939354	-0.116139	0.278438	-0.257396	0.0148869	-0.138262	0.196309	-0.438251	1.74399e-05	-0.199706	0.0606089	0.14852	0.16482	0.289456	0.00593626	0.172863	0.105243	0.349949	0.000774628	0.342854	0.00100527	0.330539	0.00155808	0.425676	3.20088e-05	0.0120292	0.910916	0.0630675	0.557102	0.128218	0.231127
KCTD10	blue	0.0831719	0.438403	-0.0831719	0.438403	0.00151768	0.988738	0.151932	0.155221	0.208399	0.0500173	0.241287	0.0227336	0.329668	0.00160603	-0.0528133	0.623045	-0.0381948	0.722316	-0.115306	0.281925	0.178564	0.0940831	0.0435349	0.685409	-0.191002	0.0729762	-0.0185039	0.863349	-0.191198	0.0726762	-0.153491	0.150978	0.377189	0.0002688
ERH	blue	0.360245	0.00052494	-0.360245	0.00052494	0.365826	0.000422772	0.327566	0.00172734	0.157045	0.141628	0.635117	2.31299e-11	0.458564	6.20646e-06	-0.296836	0.00473218	-0.44131	1.49898e-05	-0.432598	2.29822e-05	-0.157403	0.140712	-0.425515	3.22541e-05	-0.441016	1.52099e-05	-0.357075	0.000592576	-0.40792	7.24936e-05	-0.0892094	0.405769	0.0622549	0.562204
GLOD4	blue	0.216081	0.0419734	-0.216081	0.0419734	0.29953	0.00435006	0.282763	0.00725518	0.385143	0.00019383	0.899686	4.54478e-33	0.521826	1.57059e-07	-0.308295	0.00328967	-0.408124	7.18341e-05	-0.376515	0.000276252	-0.347937	0.000834565	-0.338774	0.00116463	-0.636936	1.94815e-11	-0.629031	4.07579e-11	-0.424553	3.37532e-05	-0.249223	0.0185119	0.32519	0.00187438
KPNA3	blue	-0.213291	0.0447609	0.213291	0.0447609	0.0632933	0.555688	0.237239	0.0251867	0.162993	0.126971	0.266302	0.0116525	-0.489168	1.14889e-06	-0.151976	0.1551	-0.362456	0.000482022	-0.168479	0.114505	-0.554831	1.68061e-08	0.200091	0.0601038	0.285196	0.0067485	-0.233713	0.0275032	-0.123929	0.247239	-0.0400649	0.709314	-0.276341	0.0087569
LPP	blue	-0.369894	0.000360182	0.369894	0.000360182	-0.269693	0.0105926	-0.262876	0.0128158	0.00805689	0.940266	-0.415784	5.07579e-05	-0.45152	8.94763e-06	0.017834	0.868251	0.203763	0.055459	0.373235	0.000315273	-0.0246244	0.818824	0.338689	0.0011682	0.500236	5.98955e-07	0.144522	0.176615	0.333532	0.00140297	0.0561716	0.601083	-0.285297	0.00672814
EIF3G	blue	0.257366	0.0148987	-0.257366	0.0148987	0.270167	0.0104515	0.268156	0.0110622	0.294312	0.00511695	0.881002	5.08641e-30	0.497633	6.99535e-07	-0.154741	0.147638	-0.476784	2.31881e-06	-0.382751	0.00021405	-0.308755	0.00324104	-0.318511	0.00235017	-0.581222	2.34409e-09	-0.550839	2.23094e-08	-0.538415	5.26286e-08	-0.178221	0.0947281	0.222075	0.0364716
MYC	blue	0.0759349	0.479403	-0.0759349	0.479403	0.233247	0.0278227	0.146443	0.170874	-0.114395	0.285768	0.650619	5.15628e-12	0.439693	1.62416e-05	-0.198207	0.0626073	-0.45543	7.31063e-06	-0.331259	0.0015194	-0.154101	0.14934	-0.339814	0.00112196	-0.413522	5.62885e-05	-0.321495	0.0021256	-0.237465	0.0250441	-0.163144	0.126614	0.149514	0.16198
SNRPF	blue	0.350524	0.000758228	-0.350524	0.000758228	0.381998	0.000220803	0.467794	3.79577e-06	0.31075	0.00303754	0.889122	2.81073e-31	0.611922	1.87879e-10	-0.335982	0.00128659	-0.567015	6.91557e-09	-0.496155	7.63575e-07	-0.270063	0.0104822	-0.524784	1.29791e-07	-0.593973	8.48535e-10	-0.513431	2.67229e-07	-0.50101	5.71781e-07	-0.155904	0.144582	0.13618	0.203198
CPVL	blue	0.0101913	0.924484	-0.0101913	0.924484	0.258413	0.014482	0.0297628	0.781877	-0.0393228	0.714464	0.385268	0.000192827	0.0243039	0.821144	-0.0816337	0.446947	-0.427687	2.90932e-05	-0.275264	0.00903399	-0.0743739	0.488508	0.176742	0.0975439	-0.0428018	0.690434	-0.0981846	0.359986	-0.270716	0.0102901	0.299895	0.0043005	0.100096	0.350666
SSR4	blue	0.14031	0.189699	-0.14031	0.189699	0.228184	0.0314991	0.613649	1.6169e-10	0.478075	2.15779e-06	0.756454	1.01514e-17	0.341159	0.00106892	-0.00605553	0.955086	-0.390751	0.000153149	-0.189534	0.0752492	-0.410767	6.37822e-05	-0.265225	0.0120078	-0.497599	7.00974e-07	-0.546623	2.99691e-08	-0.597314	6.45442e-10	-0.0977903	0.361928	0.0737914	0.491929
RRP7A	blue	0.17782	0.0954854	-0.17782	0.0954854	0.292161	0.00546665	0.315431	0.00260419	0.178024	0.0950995	0.45435	7.73239e-06	0.230832	0.0295285	-0.0438782	0.68306	-0.257169	0.0149783	-0.256551	0.0152308	-0.248838	0.0186998	-0.189921	0.0746434	-0.388525	0.000168249	-0.364722	0.00044141	-0.294792	0.00504172	-0.0610376	0.569887	0.139081	0.193646
RPS3	blue	0.329891	0.00159367	-0.329891	0.00159367	0.282144	0.00738943	0.242877	0.021827	0.348506	0.000817197	0.734888	2.44429e-16	0.485906	1.38605e-06	-0.22575	0.0334074	-0.329408	0.00162066	-0.41431	5.43007e-05	-0.297939	0.00457226	-0.447998	1.07105e-05	-0.518143	1.98651e-07	-0.556221	1.52143e-08	-0.664071	1.30462e-12	-0.402937	9.0449e-05	-0.0517337	0.630177
ARL2BP	blue	0.264479	0.0122594	-0.264479	0.0122594	0.234371	0.0270581	0.227841	0.0317618	0.365858	0.000422249	0.8063	1.52171e-21	0.547126	2.89379e-08	-0.170291	0.110603	-0.32919	0.00163296	-0.290154	0.00581184	-0.25904	0.014237	-0.353919	0.000667735	-0.644193	9.7064e-12	-0.560068	1.15239e-08	-0.490333	1.07389e-06	-0.279103	0.0080805	0.310101	0.00310247
RPL12	blue	0.411359	6.20986e-05	-0.411359	6.20986e-05	0.38398	0.000203436	0.353319	0.000682969	0.338857	0.00116118	0.731187	4.09073e-16	0.562588	9.58833e-09	-0.171607	0.107835	-0.319026	0.00230995	-0.425639	3.20653e-05	-0.248961	0.0186394	-0.500763	5.80326e-07	-0.624128	6.37598e-11	-0.505268	4.42035e-07	-0.618352	1.0694e-10	-0.193909	0.0686374	0.0805111	0.453241
P2RX1	blue	-0.292467	0.00541562	0.292467	0.00541562	-0.3746	0.000298456	-0.385901	0.000187802	-0.280641	0.00772426	-0.573459	4.26063e-09	-0.380634	0.000233547	0.290745	0.00570828	0.410985	6.31579e-05	0.596022	7.17727e-10	0.335582	0.00130494	0.594913	7.85956e-10	0.428327	2.82181e-05	0.507467	3.86495e-07	0.343472	0.000982943	0.0760945	0.478477	0.226765	0.0325995
LCOR	blue	-0.449426	9.95976e-06	0.449426	9.95976e-06	-0.233883	0.0273875	-0.118187	0.269992	-0.18183	0.0881236	-0.540079	4.70065e-08	-0.547291	2.86064e-08	0.0775747	0.469937	0.18671	0.079781	0.271535	0.0100531	0.0187611	0.861468	0.400368	0.000101243	0.629018	4.08075e-11	0.285181	0.00675156	0.613056	1.7026e-10	0.0910656	0.39603	-0.260746	0.0135888
HIGD2A	blue	0.293917	0.00517963	-0.293917	0.00517963	0.339681	0.00112735	0.327918	0.0017065	0.315532	0.00259547	0.83971	8.60583e-25	0.603687	3.79618e-10	-0.176344	0.0983119	-0.501866	5.43105e-07	-0.326118	0.00181571	-0.151984	0.15508	-0.294602	0.00507147	-0.547635	2.79286e-08	-0.463372	4.81276e-06	-0.530157	9.13662e-08	-0.0786071	0.464029	0.235283	0.0264502
CCDC109B	blue	0.216116	0.0419392	-0.216116	0.0419392	0.403055	8.99807e-05	0.459547	5.89392e-06	0.290152	0.00581224	0.79127	2.78098e-20	0.315933	0.00256118	-0.293001	0.00532762	-0.568246	6.30939e-09	-0.490998	1.0332e-06	-0.496947	7.2862e-07	-0.458315	6.28812e-06	-0.426749	3.04208e-05	-0.595822	7.29576e-10	-0.393033	0.000138983	-0.0587278	0.584601	-0.18141	0.0888732
RPS18	blue	0.128944	0.228477	-0.128944	0.228477	0.28341	0.00711721	0.223818	0.0349903	0.223028	0.035655	0.630811	3.45802e-11	0.219267	0.0389687	-0.175846	0.0992812	-0.269541	0.0106383	-0.289216	0.00597961	-0.490112	1.08779e-06	-0.30496	0.00366234	-0.437743	1.78816e-05	-0.607667	2.70892e-10	-0.414465	5.39196e-05	-0.259299	0.0141368	-0.0480793	0.654567
CD36	blue	-0.0673531	0.530569	0.0673531	0.530569	-0.0888629	0.407603	-0.144057	0.178026	-0.265506	0.0119143	0.00112705	0.991637	0.0122754	0.9091	-0.00217891	0.983832	-0.0823116	0.44317	0.0419499	0.696291	0.142675	0.182268	0.159285	0.135966	0.0692131	0.519253	0.0740926	0.490159	-0.0933412	0.384283	0.257156	0.0149838	-0.054904	0.609332
POMZP3	blue	-0.0136258	0.899151	0.0136258	0.899151	-0.0542325	0.613722	0.0668302	0.533772	0.138208	0.196485	0.220802	0.037587	-0.107459	0.316177	0.0948228	0.376748	-0.173732	0.103477	-0.203685	0.0555539	-0.226373	0.0329096	0.0951746	0.374972	-0.0663835	0.536516	-0.126371	0.237974	-0.176384	0.0982357	-0.0983447	0.3592	0.0972297	0.3647
MAP7D1	blue	-0.0993212	0.354425	0.0993212	0.354425	-0.12848	0.230167	-0.29403	0.00516176	-0.277679	0.00842337	-0.344513	0.000946365	0.016706	0.876516	0.221897	0.0366264	0.352322	0.000708989	0.231115	0.0293238	0.320673	0.00218543	0.230388	0.0298512	0.0442849	0.680281	0.203322	0.0560004	0.20016	0.0600135	0.0489722	0.648573	0.208904	0.0494523
EIF2S3	blue	-0.0293103	0.785113	0.0293103	0.785113	0.304887	0.00367083	0.148475	0.164949	-0.0437187	0.684151	0.423814	3.49497e-05	0.0646039	0.547517	-0.0105618	0.921747	-0.341848	0.00104263	-0.170131	0.110944	-0.244864	0.0207382	-0.141638	0.1855	-0.11373	0.288596	-0.173303	0.104347	-0.274882	0.00913389	-0.124474	0.245149	-0.00402777	0.970117
LTB	blue	0.207467	0.0510742	-0.207467	0.0510742	0.490099	1.08857e-06	0.0662278	0.537474	-0.145375	0.174048	0.522738	1.48127e-07	0.355312	0.000633554	-0.278303	0.00827155	-0.459684	5.85165e-06	-0.461039	5.4476e-06	-0.201267	0.0585823	-0.369009	0.000373031	-0.294021	0.00516306	-0.364175	0.000450913	-0.159306	0.135914	-0.0448494	0.676432	-0.18641	0.0802742
NUCB2	blue	0.00878752	0.934861	-0.00878752	0.934861	0.0802529	0.454696	0.47906	2.04213e-06	0.203975	0.0551999	0.501279	5.62643e-07	-0.130012	0.224612	-0.123158	0.250216	-0.54277	3.91089e-08	-0.176072	0.0988399	-0.511963	2.92841e-07	-0.139722	0.191579	-0.0809331	0.45087	-0.31201	0.00291488	-0.323023	0.00201829	-0.158275	0.138498	-0.239362	0.0238734
ATIC	blue	0.189752	0.0749071	-0.189752	0.0749071	0.434713	2.074e-05	0.390307	0.000156057	0.29417	0.00513943	0.835569	2.3778e-24	0.427608	2.92031e-05	-0.145993	0.172205	-0.442185	1.43502e-05	-0.409488	6.75682e-05	-0.460651	5.56042e-06	-0.446442	1.15893e-05	-0.591353	1.04936e-09	-0.645487	8.55619e-12	-0.456445	6.93426e-06	-0.133256	0.213158	0.0853648	0.426382
CD99	blue	0.0936073	0.382923	-0.0936073	0.382923	-0.0918206	0.392109	0.108587	0.311094	0.438402	1.73104e-05	0.278928	0.00812203	0.165839	0.120379	0.0494294	0.645512	0.10346	0.334627	0.296665	0.00475737	-0.166556	0.118762	-0.00504064	0.962608	-0.365266	0.000432142	-0.290704	0.00571534	-0.321722	0.00210935	-0.13056	0.222648	0.274592	0.00921053
METAP2	blue	-0.078151	0.466634	0.078151	0.466634	0.224577	0.0343605	0.495976	7.71714e-07	0.2757	0.00892087	0.70016	2.24797e-14	-0.110628	0.302033	-0.181711	0.0883356	-0.583131	2.0189e-09	-0.340701	0.0010867	-0.694473	4.43442e-14	-0.190939	0.0730727	-0.133216	0.213297	-0.533085	7.52599e-08	-0.339251	0.00114492	-0.0740552	0.490379	-0.23403	0.0272877
SKAP1	blue	0.386859	0.000180431	-0.386859	0.000180431	0.237997	0.0247109	0.310286	0.0030838	0.6562	2.94016e-12	0.722841	1.26736e-15	0.437663	1.79521e-05	-0.386868	0.000180365	-0.361412	0.000501867	-0.349004	0.000802269	-0.475585	2.47826e-06	-0.61289	1.72734e-10	-0.537795	5.4881e-08	-0.682882	1.68898e-13	-0.384992	0.000195054	-0.281889	0.0074451	-0.174768	0.101405
DARS	blue	0.290134	0.00581526	-0.290134	0.00581526	0.296944	0.0047163	0.336379	0.00126856	0.429421	2.67802e-05	0.713623	4.21718e-15	0.305071	0.00364926	-0.225286	0.033782	-0.44404	1.30789e-05	-0.310478	0.00306455	-0.517485	2.07116e-07	-0.482844	1.65006e-06	-0.454468	7.68525e-06	-0.619816	9.38993e-11	-0.448935	1.02121e-05	-0.202619	0.0568734	-0.241699	0.0224959
DENND2D	blue	0.0968123	0.366772	-0.0968123	0.366772	0.22325	0.0354674	0.182928	0.0861889	0.320888	0.00216966	0.617968	1.1064e-10	0.153185	0.151803	-0.203114	0.0562573	-0.317793	0.00240734	-0.0886699	0.408626	-0.547651	2.78985e-08	-0.416297	4.95776e-05	-0.439804	1.61525e-05	-0.568862	6.02578e-09	-0.230875	0.0294968	-0.18606	0.0808546	-0.0324698	0.762599
NDUFB5	blue	0.313112	0.0028114	-0.313112	0.0028114	0.410731	6.38853e-05	0.326184	0.00181157	0.193398	0.0693849	0.828303	1.32368e-23	0.438401	1.73111e-05	-0.23438	0.0270516	-0.675202	3.96235e-13	-0.582308	2.15348e-09	-0.238587	0.0243456	-0.311019	0.00301092	-0.37727	0.000267919	-0.410948	6.32634e-05	-0.558461	1.29475e-08	-0.000385387	0.99714	-0.00503334	0.962662
CLNS1A	blue	0.301954	0.00402993	-0.301954	0.00402993	0.387687	0.000174282	0.279532	0.00797963	0.326551	0.00178886	0.777171	3.44573e-19	0.295302	0.00496287	-0.388852	0.00016595	-0.652926	4.09354e-12	-0.476242	2.3897e-06	-0.486274	1.35715e-06	-0.494277	8.5295e-07	-0.357299	0.00058754	-0.574075	4.06561e-09	-0.400879	9.90033e-05	-0.107807	0.314607	-0.323868	0.00196102
PVRIG	blue	0.314978	0.0026435	-0.314978	0.0026435	0.289813	0.00587224	0.356976	0.000594794	0.616487	1.26092e-10	0.710276	6.44981e-15	0.204163	0.0549704	-0.293304	0.00527837	-0.413864	5.54175e-05	-0.341466	0.00105713	-0.614464	1.50584e-10	-0.454081	7.84053e-06	-0.42893	2.74173e-05	-0.666333	1.02828e-12	-0.39659	0.000119296	-0.148296	0.165465	-0.210494	0.0477072
TMEM173	blue	-0.0206031	0.848023	0.0206031	0.848023	0.00926907	0.9313	0.235464	0.0263314	0.12619	0.238653	0.383832	0.000204685	-0.0522303	0.626892	0.0965314	0.36817	-0.228742	0.031075	-0.0143236	0.894015	-0.397947	0.000112494	0.0099815	0.926034	-0.226313	0.0329571	-0.349129	0.000798575	-0.104703	0.328824	0.0735398	0.493411	0.0454323	0.672465
EMP3	blue	0.343779	0.000972013	-0.343779	0.000972013	0.288522	0.00610653	0.317933	0.00239604	0.550771	2.24155e-08	0.614968	1.44093e-10	0.314076	0.00272349	-0.19457	0.0676815	-0.43087	2.498e-05	-0.371301	0.000340605	-0.371177	0.000342284	-0.318279	0.00236853	-0.394937	0.000128098	-0.535587	6.36784e-08	-0.446281	1.16838e-05	0.0854499	0.425919	-0.174972	0.100999
CECR6	blue	-0.312803	0.00284005	0.312803	0.00284005	-0.221164	0.0372667	-0.193795	0.0688032	-0.436195	1.92915e-05	-0.478974	2.05206e-06	-0.169996	0.111232	0.233513	0.0276401	0.283941	0.00700589	0.337005	0.00124063	0.467258	3.90735e-06	0.483106	1.62573e-06	0.38258	0.000215567	0.543822	3.63784e-08	0.281126	0.00761466	0.112094	0.295634	0.272201	0.00986396
RPL7	blue	0.157942	0.13934	-0.157942	0.13934	0.202729	0.0567357	0.153022	0.152244	0.175776	0.0994174	0.577128	3.21861e-09	0.0880855	0.411733	-0.274165	0.00932432	-0.395069	0.000127375	-0.268821	0.0108568	-0.441009	1.52158e-05	-0.267811	0.0111698	-0.2787	0.00817621	-0.428582	2.78769e-05	-0.315378	0.00260874	-0.371958	0.000331794	-0.0463485	0.666249
SHMT2	blue	0.0584698	0.586255	-0.0584698	0.586255	0.548445	2.63929e-08	0.544246	3.533e-08	0.249219	0.0185138	0.800452	4.85347e-21	0.343749	0.00097309	-0.182424	0.0870731	-0.423628	3.52558e-05	-0.402015	9.41937e-05	-0.390311	0.000156034	-0.199837	0.0604369	-0.468849	3.58504e-06	-0.54475	3.41229e-08	-0.391548	0.000148056	0.00333935	0.975223	0.184799	0.0829689
TIMM10	blue	0.125953	0.239543	-0.125953	0.239543	0.0781507	0.466636	0.348265	0.000824514	0.224963	0.0340444	0.274983	0.00910736	0.176675	0.0976725	-0.217057	0.0410336	-0.183112	0.0858676	-0.166696	0.118447	-0.0877797	0.413365	-0.140926	0.187745	-0.167994	0.115568	-0.144403	0.176976	-0.0333549	0.756327	0.200847	0.0591224	0.117932	0.271032
PEA15	blue	0.336832	0.00124829	-0.336832	0.00124829	0.246017	0.0201284	-0.0100542	0.925496	0.158678	0.137484	0.54156	4.24905e-08	0.591909	1.00332e-09	-0.170348	0.110481	-0.283235	0.00715431	-0.249566	0.0183456	0.11702	0.274781	-0.13122	0.220297	-0.432261	2.33602e-05	-0.275251	0.00903729	-0.379559	0.000244058	0.0256888	0.811135	0.23105	0.0293708
NDUFAB1	blue	0.0819832	0.444998	-0.0819832	0.444998	0.337746	0.00120825	0.594848	7.90134e-10	0.404719	8.35978e-05	0.853452	2.37287e-26	0.212258	0.0458308	-0.179959	0.0915003	-0.558563	1.28525e-08	-0.352998	0.000691246	-0.543538	3.70966e-08	-0.225793	0.0333724	-0.400177	0.00010209	-0.589507	1.21743e-09	-0.413391	5.66267e-05	-0.0896478	0.403457	0.0616629	0.565934
LDLR	blue	0.147034	0.169134	-0.147034	0.169134	0.106688	0.319682	0.109745	0.305931	0.330185	0.00157741	0.176717	0.0975925	0.23038	0.0298567	-0.134259	0.209706	-0.0366243	0.733297	-0.0534761	0.618683	-0.029063	0.786883	-0.12304	0.250673	-0.225965	0.0332346	-0.141514	0.185889	-0.0631303	0.556709	0.231615	0.0289654	0.0865841	0.41978
STK39	blue	0.204731	0.0542841	-0.204731	0.0542841	0.223507	0.0352508	0.509097	3.49653e-07	0.598478	5.86297e-10	0.748624	3.34425e-17	0.29918	0.00439802	-0.389538	0.000161213	-0.496298	7.57149e-07	-0.341468	0.00105703	-0.494237	8.54981e-07	-0.460037	5.74361e-06	-0.402457	9.23777e-05	-0.589569	1.21132e-09	-0.380506	0.000234774	-0.130757	0.221945	-0.0668211	0.533828
C8orf59	blue	0.284555	0.00687898	-0.284555	0.00687898	0.358211	0.000567467	0.413327	5.67926e-05	0.354499	0.000653295	0.694905	4.21367e-14	0.385386	0.000191879	-0.302219	0.00399632	-0.43473	2.07223e-05	-0.356985	0.000594591	-0.49547	7.95095e-07	-0.642277	1.16877e-11	-0.580497	2.48029e-09	-0.632241	3.02771e-11	-0.382916	0.000212591	-0.208019	0.0504468	-0.193719	0.0689153
NACAP1	blue	0.429145	2.71369e-05	-0.429145	2.71369e-05	0.29453	0.00508274	0.106787	0.31923	0.0461329	0.66771	0.450776	9.29543e-06	0.443587	1.33792e-05	-0.202422	0.0571197	-0.370212	0.000355665	-0.324127	0.00194377	-0.0415883	0.698783	-0.510247	3.25711e-07	-0.372328	0.000326925	-0.210701	0.0474837	-0.530299	9.05121e-08	-0.154372	0.148618	-0.168841	0.113716
SLC2A6	blue	0.354286	0.000658576	-0.354286	0.000658576	0.296877	0.00472622	-0.0383879	0.72097	-0.0645886	0.547612	0.232313	0.0284718	0.267037	0.0114151	-0.123986	0.24702	-0.213018	0.0450416	-0.314383	0.00269602	-0.0149112	0.889694	-0.211876	0.0462322	-0.246142	0.0200628	-0.230869	0.0295011	-0.133939	0.210804	0.280087	0.0078508	-0.200517	0.0595496
RPS9	blue	0.268519	0.0109496	-0.268519	0.0109496	0.238733	0.0242559	0.224613	0.0343311	0.246733	0.019757	0.734174	2.7013e-16	0.524424	1.32852e-07	-0.222134	0.0364204	-0.490528	1.06179e-06	-0.429769	2.63377e-05	-0.124531	0.244932	-0.286538	0.00648265	-0.409299	6.8145e-05	-0.410362	6.49596e-05	-0.570806	5.2075e-09	-0.233667	0.0275347	0.0482745	0.653255
PSMB6	blue	0.244244	0.021073	-0.244244	0.021073	0.34324	0.000991274	0.505271	4.41969e-07	0.370779	0.000347752	0.747436	3.99232e-17	0.630492	3.56171e-11	-0.163292	0.126265	-0.323211	0.00200538	-0.368905	0.000374564	-0.082311	0.443173	-0.288573	0.0060972	-0.578594	2.87469e-09	-0.430652	2.52438e-05	-0.56849	6.19556e-09	-0.0556153	0.604697	0.278938	0.00811974
HLA-A	blue	-0.0154743	0.885556	0.0154743	0.885556	-0.0436963	0.684304	-0.0850413	0.428143	-0.0759428	0.479357	-0.284821	0.00682459	-0.199135	0.0613642	0.163802	0.125068	0.0815114	0.44763	0.123098	0.250448	0.125015	0.243089	0.234293	0.0271103	0.215599	0.0424448	0.262069	0.0131039	0.0845011	0.431093	0.324662	0.00190855	-0.0139425	0.896819
GNPDA1	blue	0.323972	0.00195411	-0.323972	0.00195411	0.10986	0.305424	0.103053	0.336541	0.129304	0.227169	0.589258	1.24194e-09	0.670208	6.8059e-13	-0.11269	0.293056	-0.267132	0.0113848	-0.332485	0.00145558	0.179246	0.092814	-0.184392	0.0836606	-0.500816	5.78482e-07	-0.233226	0.0278374	-0.524931	1.28565e-07	-0.143809	0.178783	0.354347	0.000657061
GFOD1	blue	0.314627	0.00267435	-0.314627	0.00267435	-0.140017	0.190635	-0.0690199	0.520422	0.256914	0.0150821	-0.173615	0.103715	0.170791	0.109544	-0.0936598	0.382655	0.125341	0.241851	0.139986	0.190736	0.25657	0.0152228	-0.0657083	0.540677	0.0202823	0.850362	0.12568	0.240569	0.132295	0.216509	-0.036646	0.733145	0.0540182	0.615126
AARS	blue	0.185206	0.0822824	-0.185206	0.0822824	0.302682	0.00393799	0.531257	8.49666e-08	0.310221	0.00309036	0.749582	2.89709e-17	0.611473	1.95319e-10	-0.274046	0.00935636	-0.295173	0.00498279	-0.308475	0.00327057	-0.261054	0.0134747	-0.509295	3.45429e-07	-0.672774	5.16107e-13	-0.596002	7.189e-10	-0.328718	0.00165987	-0.126511	0.237451	0.160175	0.133764
GPR183	blue	0.0637783	0.552657	-0.0637783	0.552657	0.222317	0.0362629	0.086728	0.419005	0.0727029	0.498356	0.422494	3.71846e-05	0.114883	0.283704	-0.334306	0.00136519	-0.367059	0.000402817	-0.198466	0.0622591	-0.377323	0.000267348	-0.435327	2.01282e-05	-0.201489	0.0582989	-0.411067	6.29246e-05	-0.0269668	0.801927	-0.223964	0.0348685	-0.224276	0.0346093
TAGLN2	blue	-0.347732	0.000840906	0.347732	0.000840906	-0.30685	0.00344674	-0.292817	0.00535787	-0.176026	0.0989309	-0.607877	2.66075e-10	-0.485355	1.43038e-06	0.443646	1.33401e-05	0.466412	4.08956e-06	0.56291	9.36502e-09	0.204731	0.0542837	0.597385	6.41648e-10	0.451632	8.8964e-06	0.446323	1.16591e-05	0.127593	0.23343	0.0634063	0.554982	0.0593826	0.580412
CCDC58	blue	-0.00532297	0.960515	0.00532297	0.960515	0.291524	0.0055742	0.332318	0.00146412	0.249054	0.0185939	0.7142	3.91667e-15	0.276836	0.00863232	-0.38217	0.000219247	-0.521025	1.65336e-07	-0.433687	2.18003e-05	-0.306976	0.0034328	-0.195949	0.0657198	-0.266702	0.0115227	-0.407388	7.4237e-05	-0.187652	0.0782452	-0.151196	0.157255	0.151307	0.156949
UHMK1	blue	-0.0312699	0.771128	0.0312699	0.771128	-0.270263	0.0104229	-0.0569996	0.595722	0.185352	0.0820372	-0.341213	0.00106683	-0.279103	0.00808064	0.158096	0.138951	0.381241	0.000227796	0.376887	0.00027212	-0.163054	0.126825	-0.0101827	0.924547	0.124768	0.244028	-0.0549128	0.609275	0.0699132	0.515025	0.00775632	0.942491	-0.307477	0.00337776
CISD1	blue	-0.0645236	0.548016	0.0645236	0.548016	0.284732	0.00684276	0.433096	2.24341e-05	0.171861	0.107306	0.667909	8.70004e-13	0.11739	0.273256	-0.0738805	0.491405	-0.519492	1.82336e-07	-0.393076	0.000138728	-0.371128	0.000342959	-0.0610288	0.569943	-0.210646	0.0475432	-0.327167	0.0017513	-0.246738	0.0197547	0.0868721	0.41823	0.135378	0.205896
NDUFB7	blue	0.371946	0.000331952	-0.371946	0.000331952	0.218227	0.0399291	0.38906	0.000164498	0.369876	0.000360442	0.707943	8.64287e-15	0.611567	1.93749e-10	-0.191886	0.071634	-0.427673	2.91121e-05	-0.312953	0.00282613	-0.015222	0.88741	-0.246928	0.0196569	-0.527164	1.11186e-07	-0.328395	0.00167859	-0.559468	1.20367e-08	0.0239534	0.823681	0.281266	0.00758339
SAT1	blue	-0.142584	0.182551	0.142584	0.182551	-0.198729	0.0619056	-0.302583	0.00395035	-0.422546	3.70946e-05	-0.688895	8.50551e-14	-0.30637	0.00350037	0.348629	0.000813483	0.228248	0.0314503	0.355739	0.000623396	0.505746	4.29358e-07	0.352934	0.000692908	0.510769	3.15345e-07	0.709647	6.98102e-15	0.301605	0.00407476	0.494885	8.2302e-07	-0.0348794	0.745561
CNDP2	blue	0.186521	0.0800921	-0.186521	0.0800921	0.475727	2.45889e-06	0.253698	0.0164428	0.330075	0.00158348	0.634736	2.3975e-11	0.328282	0.00168514	-0.145661	0.173192	-0.419637	4.2487e-05	-0.344067	0.000961876	-0.397661	0.000113894	-0.300818	0.00417723	-0.474824	2.58488e-06	-0.581828	2.23584e-09	-0.242844	0.0218458	0.330674	0.00155079	-0.00471111	0.965051
ITPKB	blue	-0.213624	0.0444205	0.213624	0.0444205	-0.0481242	0.654265	0.0514131	0.632301	0.0778002	0.468643	0.2419	0.0223801	-0.164286	0.123943	-0.275691	0.0089233	-0.238466	0.0244199	-0.125748	0.240313	-0.316896	0.00248045	0.12544	0.241477	0.137115	0.200083	-0.275214	0.00904706	-0.0119113	0.911786	-0.343919	0.000967075	-0.184821	0.0829329
ASNSD1	blue	0.14216	0.183869	-0.14216	0.183869	0.00863206	0.936011	0.129193	0.227572	0.0197493	0.85425	0.347059	0.000862015	0.157941	0.139342	-0.163062	0.126807	-0.243548	0.0214541	-0.317591	0.00242363	-0.183629	0.0849718	-0.335499	0.00130882	-0.130805	0.221773	-0.201914	0.0577595	-0.222563	0.0360518	-0.26645	0.0116043	-0.156706	0.142501
TRMT112	blue	0.220702	0.0376754	-0.220702	0.0376754	0.358546	0.000560237	0.350305	0.000764445	0.321475	0.00212701	0.790763	3.05457e-20	0.371811	0.000333749	-0.259859	0.0139225	-0.523143	1.44312e-07	-0.321526	0.00212336	-0.36901	0.000373012	-0.348102	0.000829489	-0.486958	1.30493e-06	-0.470978	3.193e-06	-0.331558	0.0015036	-0.145727	0.172996	0.196432	0.0650431
ANKRD55	blue	0.0755299	0.481757	-0.0755299	0.481757	-0.0676603	0.528691	0.013663	0.898877	-0.152895	0.152589	0.211406	0.0467296	0.274851	0.00914208	-0.210581	0.0476136	-0.290422	0.00576469	-0.0932227	0.384889	0.208084	0.0503725	-0.0137137	0.898503	-0.0648497	0.545991	0.0963009	0.369321	0.0285625	0.790468	-0.164364	0.123762	0.228729	0.0310846
RPS27	blue	0.289995	0.00584001	-0.289995	0.00584001	0.28046	0.00776526	0.286495	0.00649099	0.417543	4.68122e-05	0.754002	1.48171e-17	0.283872	0.00702019	-0.368386	0.000382314	-0.586936	1.49484e-09	-0.438893	1.68966e-05	-0.519358	1.83901e-07	-0.488443	1.19799e-06	-0.351473	0.000731867	-0.625795	5.48083e-11	-0.432391	2.32132e-05	-0.229529	0.0304848	-0.343509	0.000981616
FLT3LG	blue	-0.0183468	0.864498	0.0183468	0.864498	0.143811	0.178776	0.147442	0.16794	0.15331	0.151466	0.710303	6.42786e-15	0.286885	0.00641538	-0.173836	0.103269	-0.339717	0.00112588	-0.194803	0.067347	-0.398865	0.000108098	-0.191006	0.0729693	-0.448221	1.05902e-05	-0.552682	1.95833e-08	-0.22377	0.0350303	-0.172595	0.105791	0.167186	0.117354
PRNP	blue	0.37442	0.00030062	-0.37442	0.00030062	0.181882	0.0880311	0.139305	0.192923	0.496789	7.35476e-07	0.637826	1.79034e-11	0.181517	0.0886809	-0.13453	0.208777	-0.43634	1.9155e-05	-0.230967	0.0294302	-0.396846	0.000117986	-0.255472	0.0156796	-0.363272	0.00046702	-0.438936	1.68605e-05	-0.394047	0.000133083	-0.0358565	0.738685	0.0264052	0.805971
ANXA5	blue	0.107566	0.315695	-0.107566	0.315695	0.152491	0.153691	0.101594	0.343466	-0.103474	0.334563	0.144443	0.176854	0.0656316	0.541151	0.211524	0.0466037	-0.138682	0.194941	-0.184566	0.0833647	-0.044643	0.677839	-0.00312113	0.976842	-0.168531	0.114392	-0.0735019	0.493635	-0.272777	0.00970293	0.319522	0.00227181	-0.0299017	0.780885
PARP1	blue	0.117033	0.274727	-0.117033	0.274727	0.537794	5.48862e-08	0.576846	3.28924e-09	0.394383	0.000131181	0.768796	1.41118e-18	0.229962	0.0301642	-0.286459	0.00649804	-0.522515	1.5026e-07	-0.47987	1.9515e-06	-0.521292	1.62536e-07	-0.334087	0.00137578	-0.31494	0.00264684	-0.585239	1.7101e-09	-0.342115	0.00103257	-0.0518362	0.629498	-0.150682	0.158688
CRIP2	blue	-0.00418579	0.968946	0.00418579	0.968946	0.288634	0.00608592	0.0194008	0.856794	0.126771	0.236482	0.396189	0.00012138	0.286951	0.0064028	-0.138982	0.193966	-0.139994	0.19071	0.0102928	0.923734	-0.257357	0.0149026	-0.311948	0.00292088	-0.328515	0.00167163	-0.438075	1.75917e-05	0.0222012	0.836392	-0.179878	0.0916479	0.0143441	0.893865
EIF3F	blue	0.245881	0.0201996	-0.245881	0.0201996	0.342765	0.00100852	0.288254	0.00615629	0.281548	0.00752056	0.872115	9.5915e-29	0.36914	0.000371102	-0.247537	0.0193474	-0.615329	1.39605e-10	-0.384907	0.000195749	-0.411237	6.24421e-05	-0.339088	0.0011516	-0.449687	9.82798e-06	-0.555761	1.57238e-08	-0.518306	1.96614e-07	-0.281437	0.00754529	0.0167851	0.875936
NPEPL1	blue	-0.0589835	0.582964	0.0589835	0.582964	-0.22417	0.0346968	-0.29681	0.00473602	-0.167614	0.116405	-0.401091	9.80893e-05	0.257603	0.0148037	-0.0182493	0.865211	0.378	0.000260088	0.184595	0.0833155	0.539631	4.84629e-08	0.0228562	0.831635	0.0610426	0.569855	0.26269	0.0128818	0.535158	6.55332e-08	0.143184	0.180698	0.203784	0.0554332
EHBP1L1	blue	-0.462806	4.95994e-06	0.462806	4.95994e-06	-0.154775	0.147548	-0.377952	0.000260599	-0.424232	3.42677e-05	-0.548787	2.57692e-08	-0.62203	7.70267e-11	0.327014	0.00176054	0.214632	0.0434027	0.39286	0.000140012	0.0864355	0.420582	0.674795	4.14264e-13	0.513344	2.68689e-07	0.386222	0.000185307	0.470124	3.34515e-06	0.30264	0.00394321	0.0250541	0.815719
RPL10A	blue	0.300026	0.00428282	-0.300026	0.00428282	0.41316	5.72259e-05	0.385139	0.000193868	0.329734	0.00160239	0.882652	2.87431e-30	0.424596	3.36847e-05	-0.355738	0.000623399	-0.610808	2.06869e-10	-0.461732	5.25113e-06	-0.438807	1.69684e-05	-0.519421	1.83163e-07	-0.495126	8.11404e-07	-0.572659	4.52738e-09	-0.486648	1.32836e-06	-0.296792	0.0047386	-0.0568713	0.596551
TBC1D9	blue	0.0236735	0.825709	-0.0236735	0.825709	0.523533	1.40724e-07	0.13921	0.193231	0.0301063	0.779423	0.408621	7.02524e-05	0.003824	0.971629	-0.215927	0.0421237	-0.419153	4.34519e-05	-0.426711	3.04751e-05	-0.241192	0.0227883	0.0314381	0.76993	0.00220189	0.983661	-0.235218	0.0264934	-0.178424	0.0943466	0.218391	0.0397763	-0.118213	0.269884
TNFAIP2	blue	-0.316799	0.00248844	0.316799	0.00248844	-0.233065	0.0279481	-0.309052	0.00320998	-0.356828	0.000598159	-0.570122	5.48242e-09	-0.490915	1.03818e-06	0.20507	0.0538775	0.205286	0.0536203	0.221028	0.037387	0.281085	0.00762397	0.626617	5.08518e-11	0.582908	2.05459e-09	0.47364	2.75938e-06	0.295065	0.00499937	0.295903	0.0048714	-0.055424	0.605942
ROMO1	blue	0.160728	0.132408	-0.160728	0.132408	0.242688	0.0219334	0.397625	0.000114076	0.184036	0.0842701	0.272815	0.00969258	0.299204	0.00439478	-0.0829932	0.43939	-0.107502	0.315983	-0.129809	0.225342	0.00447299	0.966816	-0.101821	0.342384	-0.297771	0.00459635	-0.107525	0.31588	-0.0702743	0.512851	0.0725688	0.499151	0.284771	0.00683462
ABHD3	blue	-0.00456434	0.966139	0.00456434	0.966139	-0.103605	0.333946	-0.17218	0.106646	-0.30734	0.00339278	-0.469144	3.52808e-06	-0.163112	0.12669	0.165864	0.120323	0.161834	0.12973	0.180456	0.0905933	0.327204	0.00174908	0.0743101	0.488882	0.258475	0.0144574	0.466845	3.9953e-06	0.348889	0.000805704	0.322491	0.00205507	-0.0169947	0.874399
FH	blue	0.130491	0.222896	-0.130491	0.222896	0.381258	0.000227637	0.596344	6.99022e-10	0.311301	0.00298332	0.873828	5.54209e-29	0.29453	0.00508264	-0.205473	0.0533976	-0.51184	2.95076e-07	-0.392459	0.000142427	-0.463947	4.66726e-06	-0.248682	0.0187764	-0.514855	2.44435e-07	-0.543518	3.715e-08	-0.409852	6.64701e-05	-0.0503199	0.639568	0.246877	0.0196833
ADAP2	blue	0.155069	0.146772	-0.155069	0.146772	0.155577	0.145436	-0.0297254	0.782144	-0.0146204	0.891832	0.265284	0.0119881	0.18069	0.0901692	-0.145862	0.172596	-0.394119	0.000132674	-0.294536	0.00508181	0.0718637	0.503341	0.0739268	0.491133	-0.0449655	0.675641	-0.0726744	0.498525	-0.173226	0.104502	0.385992	0.000187093	-0.0798124	0.457184
SUCLG2	blue	0.311996	0.00291623	-0.311996	0.00291623	0.249179	0.0185333	0.361856	0.000493346	0.236074	0.025933	0.65936	2.12802e-12	0.49134	1.01282e-06	-0.363726	0.000458859	-0.456067	7.0723e-06	-0.446126	1.17759e-05	-0.198233	0.0625727	-0.524349	1.33498e-07	-0.406955	7.56861e-05	-0.429334	2.68925e-05	-0.3449	0.000933065	-0.316151	0.00254265	-0.0404442	0.706686
AHNAK	blue	-0.00291918	0.97834	0.00291918	0.97834	0.138635	0.195094	0.28261	0.00728811	0.470463	3.2839e-06	0.60434	3.59298e-10	0.176398	0.0982085	-0.105101	0.326977	-0.340292	0.00110287	-0.0909402	0.396684	-0.239717	0.0236594	0.114036	0.287292	-0.26457	0.0122284	-0.359368	0.000542894	-0.316211	0.00253759	0.0229005	0.831314	0.354861	0.000644429
PRKCQ	blue	0.14803	0.166232	-0.14803	0.166232	0.061845	0.564786	0.247176	0.0195305	0.642912	1.0991e-11	0.514549	2.49169e-07	0.253556	0.0165051	-0.342987	0.00100042	-0.245795	0.0202446	-0.140306	0.189712	-0.515345	2.37036e-07	-0.542729	3.92183e-08	-0.389971	0.00015829	-0.645132	8.85733e-12	-0.143428	0.179949	-0.233792	0.0274498	-0.261387	0.013352
DDX21	blue	0.0111874	0.917128	-0.0111874	0.917128	0.309972	0.00311546	0.306038	0.00353789	0.211134	0.0470188	0.540016	4.72086e-08	-0.167314	0.11707	-0.102786	0.337802	-0.564993	8.03379e-09	-0.344788	0.000936887	-0.637068	1.92382e-11	-0.199466	0.0609253	-0.10031	0.349631	-0.415362	5.17508e-05	-0.281905	0.00744171	0.0758023	0.480172	-0.295762	0.00489274
EML4	blue	-0.0654463	0.542296	0.0654463	0.542296	0.199718	0.0605933	0.194768	0.0673971	0.161358	0.130879	0.312265	0.00289066	0.0740615	0.490341	-0.442844	1.38864e-05	-0.304995	0.00365822	-0.372536	0.000324218	-0.369238	0.000369659	-0.333773	0.00139114	-0.0422164	0.694457	-0.412024	6.02558e-05	0.254613	0.0160454	-0.109997	0.304817	-0.313426	0.00278245
SRPRB	blue	0.158724	0.137367	-0.158724	0.137367	0.314479	0.00268746	0.598024	6.08739e-10	0.365039	0.000435989	0.815325	2.3464e-22	0.433786	2.16963e-05	-0.289779	0.00587836	-0.453509	8.07609e-06	-0.53186	8.16393e-08	-0.342389	0.00102238	-0.325484	0.0018556	-0.463761	4.71387e-06	-0.526041	1.19621e-07	-0.444407	1.28403e-05	-0.224566	0.0343699	0.115866	0.279576
TRAPPC2L	blue	0.297403	0.00464941	-0.297403	0.00464941	0.180945	0.089708	0.439509	1.63898e-05	0.354765	0.000646768	0.68208	1.84836e-13	0.549206	2.50221e-08	-0.115649	0.280482	-0.332329	0.00146354	-0.371423	0.00033895	-0.13667	0.201559	-0.287886	0.00622505	-0.550742	2.24622e-08	-0.420631	4.05672e-05	-0.527014	1.12275e-07	-0.0235301	0.826747	0.225325	0.03375
OCIAD2	blue	0.312282	0.00288909	-0.312282	0.00288909	0.399466	0.000105305	0.374538	0.000299196	0.317025	0.00246981	0.783493	1.14083e-19	0.49913	6.39907e-07	-0.355867	0.000620373	-0.431902	2.37685e-05	-0.446513	1.15475e-05	-0.411354	6.21125e-05	-0.63546	2.23964e-11	-0.604624	3.50784e-10	-0.63007	3.70332e-11	-0.404237	8.5403e-05	-0.238608	0.0243325	-0.0393217	0.714472
OSTC	blue	0.295578	0.00492062	-0.295578	0.00492062	0.299705	0.00432625	0.690149	7.35656e-14	0.317069	0.00246616	0.800977	4.38077e-21	0.36708	0.000402491	-0.167565	0.116514	-0.533747	7.20134e-08	-0.458106	6.35756e-06	-0.365412	0.000429683	-0.410225	6.53621e-05	-0.502461	5.23975e-07	-0.437484	1.81102e-05	-0.598219	5.9901e-10	-0.132267	0.216606	0.082419	0.442573
CXCR3	blue	0.219951	0.0383481	-0.219951	0.0383481	0.334419	0.0013598	0.45931	5.96792e-06	0.377252	0.000268111	0.600913	4.78973e-10	0.343909	0.000967442	-0.263924	0.0124497	-0.310729	0.00303955	-0.384427	0.000199689	-0.41594	5.03962e-05	-0.533621	7.2623e-08	-0.449428	9.95854e-06	-0.540227	4.65369e-08	-0.291301	0.00561233	-0.0578533	0.590216	-0.0859727	0.423083
CAPN1	blue	0.0976432	0.362654	-0.0976432	0.362654	-0.0120083	0.91107	-0.266316	0.0116478	-0.124581	0.244741	-0.328839	0.00165295	0.321469	0.00212746	0.0362457	0.735952	0.260656	0.0136223	0.252249	0.0170897	0.467172	3.92541e-06	-0.170427	0.110314	-0.0097531	0.927721	0.181093	0.0894415	0.157057	0.141599	-0.0228918	0.831377	-0.0843397	0.431977
PAQR8	blue	-0.040065	0.709313	0.040065	0.709313	0.125191	0.242419	-0.013665	0.898862	-0.0176865	0.869331	0.506067	4.21048e-07	0.335917	0.00128956	-0.237917	0.0247608	-0.183781	0.0847084	-0.122274	0.253656	-0.162754	0.127536	-0.148365	0.165265	-0.376744	0.000273692	-0.367501	0.000395889	-0.0556075	0.604748	-0.17714	0.0967785	0.245217	0.0205501
POGK	blue	0.171838	0.107354	-0.171838	0.107354	0.454547	7.65387e-06	0.167358	0.116972	0.221378	0.0370786	0.550626	2.26462e-08	0.417098	4.7782e-05	-0.300165	0.00426408	-0.342722	0.0010101	-0.391754	0.000146765	-0.309156	0.00319917	-0.473349	2.80394e-06	-0.363648	0.000460255	-0.607905	2.65442e-10	-0.209463	0.0488327	-0.167052	0.117653	-0.255333	0.0157382
MEX3C	blue	0.219668	0.0386041	-0.219668	0.0386041	0.166986	0.117799	0.275508	0.00897052	0.634071	2.55182e-11	0.615499	1.37534e-10	0.111862	0.29664	-0.281036	0.0076348	-0.419047	4.36658e-05	-0.245511	0.0203939	-0.486406	1.34691e-06	-0.294735	0.00505068	-0.24661	0.0198206	-0.491311	1.01456e-06	-0.331032	0.0015315	-0.201276	0.0585719	-0.0302352	0.778503
RPS6	blue	0.295955	0.0048635	-0.295955	0.0048635	0.214806	0.0432286	0.262455	0.0129654	0.354439	0.000654776	0.793303	1.9037e-20	0.424149	3.4403e-05	-0.249465	0.0183944	-0.425059	3.29559e-05	-0.402007	9.42269e-05	-0.314216	0.00271096	-0.366747	0.000407789	-0.483649	1.5764e-06	-0.496848	7.32887e-07	-0.60261	4.15577e-10	-0.408087	7.19536e-05	0.0765095	0.476074
TMEM204	blue	-0.0260739	0.808359	0.0260739	0.808359	0.185143	0.0823886	0.150132	0.160232	0.117559	0.272562	0.517115	2.12015e-07	0.166851	0.118101	-0.195734	0.0660227	-0.157726	0.139888	-0.148514	0.164835	-0.428702	2.77182e-05	-0.284088	0.00697517	-0.368669	0.000378068	-0.491421	1.00808e-06	-0.174977	0.10099	-0.416438	4.92575e-05	0.0543462	0.612978
FAM107B	blue	-0.00169681	0.987409	0.00169681	0.987409	0.0015685	0.988361	0.188672	0.0766099	0.225384	0.0337022	0.271553	0.0100479	-0.0639937	0.551314	-0.144679	0.176142	-0.263692	0.0125297	-0.163901	0.124838	-0.292418	0.00542385	-0.0186532	0.862258	0.108348	0.312169	-0.242214	0.0222013	-0.0946708	0.377517	-0.23146	0.0290763	-0.245692	0.0202987
APOA1BP	blue	0.12591	0.239706	-0.12591	0.239706	0.377977	0.000260331	0.445539	1.21295e-05	0.337615	0.00121393	0.868587	2.89795e-28	0.497936	6.87089e-07	-0.169302	0.11272	-0.495181	8.08762e-07	-0.402765	9.11353e-05	-0.300564	0.00421082	-0.247015	0.0196125	-0.561799	1.01585e-08	-0.517663	2.04795e-07	-0.460191	5.69729e-06	-0.104404	0.330212	0.29342	0.00525952
MRPS6	blue	0.372882	0.000319769	-0.372882	0.000319769	0.334234	0.00136867	0.334293	0.00136583	0.443091	1.37154e-05	0.751064	2.31733e-17	0.371036	0.000344215	-0.334838	0.0013398	-0.414753	5.32127e-05	-0.366126	0.000417837	-0.404594	8.40643e-05	-0.401621	9.58341e-05	-0.453267	8.17775e-06	-0.569736	5.64343e-09	-0.423757	3.5044e-05	-0.159752	0.134807	-0.00180382	0.986615
PAPSS1	blue	0.141213	0.186836	-0.141213	0.186836	0.0266848	0.803957	-0.061883	0.564546	0.0473121	0.659736	-0.213526	0.0445198	-0.165146	0.121959	0.038626	0.719311	0.0131908	0.902354	0.026525	0.805108	0.0569683	0.595924	0.170796	0.109533	0.237795	0.0248371	0.108901	0.30969	0.148405	0.16515	0.225201	0.0338506	-0.187251	0.0788955
RPL27A	blue	0.397512	0.000114632	-0.397512	0.000114632	0.30954	0.00315957	0.295627	0.00491316	0.302339	0.00398113	0.642604	1.13242e-11	0.390884	0.000152287	-0.321682	0.00211218	-0.481304	1.80019e-06	-0.457245	6.65068e-06	-0.293695	0.00521516	-0.491914	9.79547e-07	-0.397339	0.000115494	-0.470502	3.277e-06	-0.577559	3.11362e-09	-0.236092	0.0259216	-0.230628	0.029676
PHACTR2	blue	0.185209	0.0822772	-0.185209	0.0822772	0.0434456	0.68602	0.00747276	0.94459	0.128255	0.230993	0.204729	0.054287	0.163309	0.126225	-0.342044	0.00103524	-0.36792	0.000389404	-0.358692	0.000557118	-0.0300271	0.779989	-0.228377	0.0313514	0.0571601	0.594685	-0.126472	0.237596	-0.162287	0.128646	0.0524208	0.625634	-0.375343	0.000289657
SAE1	blue	0.22956	0.0304611	-0.22956	0.0304611	0.333595	0.00139985	0.45824	6.31305e-06	0.374039	0.000305266	0.86781	3.68158e-28	0.665487	1.12426e-12	-0.368011	0.000388016	-0.452146	8.66412e-06	-0.392114	0.000144534	-0.248557	0.0188381	-0.493596	8.8775e-07	-0.66277	1.49456e-12	-0.578716	2.84771e-09	-0.397953	0.000112466	-0.242698	0.0219278	0.253965	0.0163261
TLR7	blue	0.135867	0.204249	-0.135867	0.204249	0.363577	0.000461514	0.151466	0.156508	0.0346226	0.747371	0.345838	0.000901579	0.149548	0.161882	-0.11333	0.290306	-0.414065	5.49124e-05	-0.273829	0.00941485	-0.0853194	0.426629	-0.0652455	0.543538	-0.106378	0.321098	-0.149344	0.162461	-0.234269	0.0271262	0.407133	7.50876e-05	-0.145442	0.173849
HLA-C	blue	-0.228037	0.0316115	0.228037	0.0316115	-0.0454914	0.672064	-0.07636	0.476939	-0.19764	0.0633775	-0.412785	5.82101e-05	-0.389475	0.000161644	0.159621	0.13513	0.212447	0.0456337	0.186555	0.0800362	0.0837918	0.434985	0.311689	0.00294574	0.316378	0.00252358	0.316738	0.00249352	0.272614	0.00974844	0.347049	0.000862328	-0.000290085	0.997847
TMEM106B	blue	0.0646936	0.54696	-0.0646936	0.54696	0.0546206	0.611183	0.132444	0.215986	0.239148	0.0240027	0.42837	2.8161e-05	0.0124599	0.90774	-0.464399	4.55583e-06	-0.555928	1.55375e-08	-0.382907	0.000212672	-0.346489	0.000880287	-0.283502	0.0070978	0.0662068	0.537604	-0.262803	0.0128416	-0.0285113	0.790835	-0.201932	0.0577364	-0.34533	0.000918493
NDE1	blue	-0.0659438	0.539224	0.0659438	0.539224	-0.141086	0.187238	-0.431032	2.47861e-05	-0.246508	0.0198733	-0.507348	3.89322e-07	0.0638997	0.5519	-0.0311701	0.771838	0.452133	8.6702e-06	0.237326	0.0251314	0.525607	1.23045e-07	0.211676	0.0464429	0.258694	0.0143716	0.340934	0.00107763	0.369573	0.000364799	0.00429409	0.968143	0.115862	0.279593
CXXC5	blue	0.228316	0.0313984	-0.228316	0.0313984	0.65294	4.08809e-12	0.356136	0.000614082	0.352878	0.000694387	0.525895	1.20767e-07	0.232559	0.0282999	-0.0941128	0.380348	-0.254661	0.0160247	-0.332113	0.0014747	-0.343378	0.000986318	-0.225681	0.0334627	-0.376921	0.000271744	-0.455662	7.22299e-06	-0.401308	9.71596e-05	-0.0210212	0.844976	0.0742442	0.489269
ATP5O	blue	0.259216	0.0141689	-0.259216	0.0141689	0.289843	0.00586706	0.539327	4.94745e-08	0.432874	2.26773e-05	0.87389	5.43237e-29	0.265395	0.011951	-0.299346	0.00437528	-0.625171	5.8006e-11	-0.468237	3.70601e-06	-0.528417	1.02436e-07	-0.348023	0.000831907	-0.43414	2.1326e-05	-0.594376	8.21125e-10	-0.522166	1.53673e-07	-0.156657	0.142629	-0.0430018	0.689062
EIF3E	blue	0.191873	0.0716539	-0.191873	0.0716539	0.337806	0.00120567	0.285528	0.00668194	0.247928	0.0191506	0.7257	8.64427e-16	0.347794	0.000838989	-0.209809	0.0484523	-0.545848	3.16263e-08	-0.409452	6.76761e-05	-0.339106	0.00115089	-0.396928	0.000117566	-0.311177	0.00299543	-0.501845	5.43798e-07	-0.530231	9.09178e-08	-0.182449	0.0870296	-0.271091	0.0101808
RSL24D1	blue	0.236371	0.0257406	-0.236371	0.0257406	0.331572	0.00150287	0.273884	0.00939987	0.354694	0.000648505	0.77917	2.43873e-19	0.372263	0.000327779	-0.378043	0.000259636	-0.52798	1.05411e-07	-0.560445	1.12125e-08	-0.35528	0.000634307	-0.354205	0.000660574	-0.351939	0.00071925	-0.530491	8.9373e-08	-0.472785	2.89219e-06	-0.305573	0.00359109	-0.0711693	0.507485
EIF3D	blue	0.143913	0.178466	-0.143913	0.178466	0.345726	0.000905293	0.242086	0.0222742	0.249438	0.0184074	0.776052	4.17411e-19	0.386616	0.00018228	-0.107632	0.315398	-0.338656	0.00116958	-0.309722	0.00314091	-0.32317	0.00200819	-0.185943	0.0810482	-0.512312	2.86539e-07	-0.525796	1.21546e-07	-0.629324	3.96712e-11	-0.30455	0.00371064	0.217308	0.0407943
FRMD3	blue	-0.127087	0.235303	0.127087	0.235303	-0.199871	0.0603915	-0.212478	0.0456011	-0.196021	0.0656191	-0.456569	6.88968e-06	-0.179982	0.0914578	0.204517	0.0545421	0.290447	0.00576028	0.445899	1.19112e-05	0.27403	0.00936077	0.173811	0.103319	0.232776	0.0281483	0.317031	0.00246929	0.10662	0.319993	0.225013	0.0340035	-0.00891957	0.933884
ICOS	blue	0.229708	0.0303517	-0.229708	0.0303517	0.171039	0.109022	0.333983	0.00138086	0.229676	0.0303749	0.530223	9.09671e-08	0.364134	0.00045164	-0.283334	0.00713336	-0.348168	0.000827475	-0.271657	0.0100183	-0.307134	0.00341535	-0.521676	1.58583e-07	-0.373799	0.000308224	-0.453157	8.22422e-06	-0.240867	0.0229783	-0.141457	0.186068	-0.261282	0.0133905
SLC9A8	blue	-0.454062	7.84824e-06	0.454062	7.84824e-06	-0.380396	0.000235834	-0.161822	0.129761	-0.320344	0.00220985	-0.629577	3.87587e-11	-0.462554	5.02677e-06	0.471351	3.12855e-06	0.362056	0.000489537	0.380244	0.000237311	0.345122	0.00092554	0.618485	1.05694e-10	0.545185	3.3112e-08	0.613454	1.64462e-10	0.317705	0.00241442	0.118935	0.266949	0.169855	0.111533
POLE3	blue	0.378551	0.000254316	-0.378551	0.000254316	0.268749	0.0108787	0.330688	0.00155004	0.39042	0.000155315	0.831638	6.08191e-24	0.75933	6.47854e-18	-0.308607	0.00325663	-0.390218	0.000156645	-0.416071	5.0094e-05	-0.125373	0.24173	-0.471634	3.08046e-06	-0.673267	4.89248e-13	-0.56776	6.54224e-09	-0.450529	9.41388e-06	-0.252059	0.0171761	0.26056	0.0136583
GOLGB1	blue	0.00324258	0.975941	-0.00324258	0.975941	-0.173814	0.103313	0.0597836	0.577854	0.0497793	0.643174	-0.181675	0.0883992	-0.0756782	0.480894	-0.151956	0.155155	-0.0567695	0.59721	-0.0504635	0.638612	0.165391	0.121399	0.087039	0.417333	0.308715	0.0032453	0.177497	0.0960984	0.233969	0.0273296	-0.00229541	0.982967	-0.190645	0.073524
PCTP	blue	-0.162914	0.127156	0.162914	0.127156	-0.230971	0.0294274	-0.333449	0.00140708	-0.244407	0.0209848	-0.561458	1.04147e-08	-0.222355	0.0362299	0.394392	0.000131133	0.61593	1.32429e-10	0.40841	7.09175e-05	0.426887	3.02217e-05	0.480744	1.85796e-06	0.253156	0.0166824	0.499016	6.44266e-07	0.148175	0.165813	0.0936048	0.382936	0.397324	0.000115571
PTGER4	blue	0.165882	0.120282	-0.165882	0.120282	-0.0248378	0.817282	-0.0731832	0.495515	0.426822	3.03157e-05	0.2753	0.0090246	0.0642686	0.549602	-0.0982105	0.359859	-0.181425	0.0888465	-0.0186191	0.862507	-0.0778293	0.468476	0.0479608	0.655365	-0.0709335	0.508896	-0.115521	0.281019	-0.240646	0.0231078	0.0658413	0.539856	0.134914	0.207467
HNRNPA0	blue	0.444075	1.30558e-05	-0.444075	1.30558e-05	0.363088	0.000470367	0.180317	0.0908465	0.348152	0.000827969	0.768584	1.46139e-18	0.414795	5.31122e-05	-0.286333	0.00652263	-0.5435	3.71938e-08	-0.445407	1.22106e-05	-0.324298	0.00193247	-0.430789	2.50777e-05	-0.474032	2.70034e-06	-0.483637	1.5775e-06	-0.540897	4.44591e-08	-0.0992038	0.354997	0.0119411	0.911566
MGMT	blue	0.11302	0.291635	-0.11302	0.291635	0.3229	0.00202671	0.309572	0.00315631	0.285367	0.00671405	0.578825	2.82367e-09	0.460296	5.66572e-06	-0.091224	0.395206	-0.251784	0.0173017	-0.129514	0.226409	-0.0466227	0.664393	-0.124373	0.245535	-0.378781	0.000251947	-0.28791	0.00622052	-0.403587	8.78912e-05	-0.127676	0.233121	0.278558	0.0082102
CD5	blue	-0.0121628	0.909931	0.0121628	0.909931	0.293752	0.00520614	0.298029	0.00455938	0.312314	0.00288597	0.606735	2.93285e-10	0.0358151	0.738976	-0.204804	0.0541964	-0.348328	0.000822604	-0.245261	0.0205263	-0.676747	3.34475e-13	-0.326709	0.00177916	-0.337373	0.00122447	-0.634291	2.49987e-11	-0.170198	0.110801	-0.206168	0.0525785	-0.18878	0.0764381
EPRS	blue	0.295221	0.00497534	-0.295221	0.00497534	0.328846	0.00165257	0.416435	4.92633e-05	0.395177	0.000126785	0.817047	1.62346e-22	0.528248	1.03575e-07	-0.391477	0.000148506	-0.522333	1.5203e-07	-0.448239	1.05803e-05	-0.361279	0.000504451	-0.572873	4.45431e-09	-0.517309	2.09423e-07	-0.617893	1.11379e-10	-0.466404	4.09131e-06	-0.204558	0.0544926	-0.110955	0.300597
NOP58	blue	0.0888423	0.407712	-0.0888423	0.407712	0.406201	7.82738e-05	0.54175	4.19401e-08	0.311673	0.00294722	0.722245	1.37186e-15	0.191747	0.0718442	-0.352481	0.000704781	-0.515089	2.40875e-07	-0.415174	5.2197e-05	-0.625057	5.86098e-11	-0.573413	4.27557e-09	-0.354551	0.000652016	-0.643569	1.03137e-11	-0.23183	0.0288126	-0.150322	0.159697	-0.297872	0.00458186
ARL2	blue	0.28065	0.00772208	-0.28065	0.00772208	0.268753	0.0108775	0.138474	0.195616	0.228634	0.0311561	0.620053	9.19365e-11	0.720918	1.63503e-15	-0.0933331	0.384324	-0.255244	0.0157761	-0.128751	0.229179	0.0398491	0.71081	-0.360934	0.000511199	-0.590626	1.11271e-09	-0.372381	0.000326239	-0.432984	2.25571e-05	-0.134204	0.209893	0.28764	0.00627139
COX17	blue	0.425188	3.27567e-05	-0.425188	3.27567e-05	0.294004	0.00516588	0.35957	0.000538714	0.3948	0.000128857	0.510945	3.11924e-07	0.398171	0.000111407	-0.136487	0.202172	-0.335869	0.00129176	-0.327665	0.00172147	-0.283397	0.00712003	-0.575302	3.70242e-09	-0.486846	1.31328e-06	-0.462569	5.02277e-06	-0.440903	1.52961e-05	-0.00347535	0.974214	-0.189185	0.0757968
BIRC2	blue	-0.366674	0.000408963	0.366674	0.000408963	-0.18819	0.0773788	-0.21092	0.0472481	-0.218759	0.0394358	-0.611934	1.87688e-10	-0.548915	2.55375e-08	0.28072	0.00770622	0.531133	8.56645e-08	0.503791	4.83507e-07	-0.0765876	0.475623	0.192936	0.0700658	0.343251	0.00099088	0.205224	0.0536943	0.413909	5.53057e-05	0.118179	0.270024	-0.199776	0.0605173
TMEM203	blue	0.26287	0.0128178	-0.26287	0.0128178	0.32937	0.00162277	0.227847	0.0317572	0.346321	0.000885737	0.866116	6.16953e-28	0.57346	4.26028e-09	-0.119343	0.265301	-0.444142	1.3012e-05	-0.301843	0.00404407	-0.201457	0.0583407	-0.298376	0.00451028	-0.60022	5.07441e-10	-0.495709	7.83969e-07	-0.544828	3.3939e-08	-0.218533	0.0396445	0.34174	0.00104671
IL27RA	blue	-0.0457966	0.669991	0.0457966	0.669991	0.347149	0.000859184	0.252052	0.0171794	0.0993927	0.354077	0.649444	5.79533e-12	-0.020596	0.848074	0.0046417	0.965565	-0.396018	0.000122276	-0.169176	0.112991	-0.521632	1.59031e-07	0.00540984	0.959871	-0.304279	0.00374282	-0.40453	8.43042e-05	-0.394763	0.000129059	-0.0367745	0.732244	0.170109	0.11099
STX10	blue	-0.243447	0.0215098	0.243447	0.0215098	-0.280438	0.00777046	-0.34674	0.000872206	-0.405365	8.12387e-05	-0.548667	2.59857e-08	-0.307762	0.00334688	0.59868	5.7658e-10	0.477495	2.22882e-06	0.43727	1.83015e-05	0.352579	0.000702194	0.568111	6.37333e-09	0.271585	0.0100389	0.479589	1.98255e-06	0.172643	0.105694	0.176283	0.0984308	0.254671	0.0160203
CEBPZ	blue	0.134188	0.209946	-0.134188	0.209946	0.280624	0.00772811	0.304625	0.00370174	0.342286	0.00102623	0.598615	5.79722e-10	0.140169	0.190149	-0.365469	0.000428714	-0.506693	4.0525e-07	-0.427017	3.00362e-05	-0.51817	1.98321e-07	-0.411063	6.29347e-05	-0.24301	0.0217531	-0.555231	1.63325e-08	-0.207524	0.0510096	-0.15804	0.139091	-0.340285	0.00110312
THAP11	blue	0.2202	0.0381239	-0.2202	0.0381239	0.334103	0.00137503	0.279758	0.00792713	0.343245	0.00099111	0.802056	3.54478e-21	0.593554	8.77995e-10	-0.16676	0.118305	-0.343324	0.000988248	-0.26805	0.011095	-0.208404	0.0500114	-0.407424	7.41187e-05	-0.598655	5.77792e-10	-0.504618	4.59874e-07	-0.459109	6.03131e-06	-0.230983	0.0294192	0.288932	0.00603137
PTMA	blue	0.212037	0.0460621	-0.212037	0.0460621	0.199212	0.0612618	0.482225	1.70897e-06	0.441448	1.48871e-05	0.716371	2.96137e-15	0.165718	0.120654	-0.381234	0.000227856	-0.4703	3.31322e-06	-0.262813	0.0128382	-0.522564	1.4979e-07	-0.320339	0.00221024	-0.368616	0.00037887	-0.569723	5.64897e-09	-0.310091	0.00310342	-0.22769	0.0318787	-0.0282032	0.793044
TOMM22	blue	0.337575	0.00121567	-0.337575	0.00121567	0.36398	0.00045435	0.341164	0.00106873	0.307879	0.00333423	0.824482	3.16264e-23	0.680904	2.10903e-13	-0.205802	0.0530088	-0.451209	9.09164e-06	-0.405076	8.22886e-05	-0.104378	0.330335	-0.353563	0.000676742	-0.604404	3.57349e-10	-0.463235	4.84792e-06	-0.574763	3.85795e-09	-0.101029	0.346172	0.255586	0.0156315
PRDX1	blue	0.209362	0.0489446	-0.209362	0.0489446	0.41735	4.72298e-05	0.595613	7.42213e-10	0.318651	0.00233915	0.81987	8.80133e-23	0.390488	0.000154864	-0.182955	0.0861411	-0.516215	2.2441e-07	-0.412289	5.95347e-05	-0.413763	5.56753e-05	-0.369758	0.000362124	-0.521695	1.58383e-07	-0.57469	3.87941e-09	-0.491718	9.90764e-07	0.0194916	0.856131	-0.00317085	0.976473
TRAPPC6A	blue	0.344877	0.00093385	-0.344877	0.00093385	0.250416	0.0179396	0.122813	0.251553	0.255322	0.0157428	0.632605	2.92665e-11	0.71807	2.37526e-15	-0.14071	0.188428	-0.122587	0.252436	-0.241619	0.0225416	-0.0236961	0.825544	-0.399161	0.000106712	-0.712528	4.84941e-15	-0.461643	5.27603e-06	-0.43968	1.62516e-05	-0.168346	0.114795	0.390377	0.000155598
AXIN2	blue	0.034731	0.746607	-0.034731	0.746607	0.205007	0.0539526	0.0245709	0.819211	-0.134297	0.209574	0.437521	1.80778e-05	0.435802	1.96662e-05	-0.270365	0.010393	-0.263806	0.0124902	-0.307533	0.00337169	-0.132222	0.216764	-0.47872	2.08143e-06	-0.368926	0.000374248	-0.356431	0.000607235	-0.0309332	0.773525	-0.318847	0.00232387	-0.0375495	0.726821
CD33	blue	0.00649449	0.951834	-0.00649449	0.951834	0.0861494	0.422127	-0.0725406	0.499318	-0.238311	0.024516	0.195261	0.0666927	0.198468	0.0622565	0.0965335	0.36816	-0.231859	0.0287922	-0.12091	0.259031	0.264403	0.0122853	0.300642	0.00420052	-0.0400289	0.709564	0.07173	0.504137	-0.0947902	0.376913	0.250451	0.017923	0.264758	0.0121646
GIMAP2	blue	0.362722	0.000477089	-0.362722	0.000477089	0.157635	0.14012	0.169308	0.112707	0.295204	0.00497796	0.494905	8.22028e-07	0.0764222	0.476579	-0.0826944	0.441045	-0.475365	2.50874e-06	-0.219927	0.0383699	-0.39758	0.000114297	-0.38941	0.00016209	-0.256543	0.015234	-0.262524	0.0129408	-0.272271	0.00984443	0.105288	0.326111	-0.174562	0.101813
YEATS4	blue	0.0387812	0.71823	-0.0387812	0.71823	0.104224	0.331051	0.380525	0.00023459	0.0892775	0.405409	0.519596	1.81136e-07	0.0680503	0.526313	-0.212733	0.0453364	-0.487068	1.29671e-06	-0.321706	0.00211049	-0.303933	0.00378443	-0.275383	0.00900294	-0.130463	0.222997	-0.170327	0.110526	-0.30116	0.00413245	-0.1514	0.156691	-0.00765396	0.943248
HMGN1	blue	0.392748	0.000140684	-0.392748	0.000140684	0.43618	1.93061e-05	0.414941	5.27576e-05	0.345201	0.000922854	0.766751	1.97347e-18	0.416392	4.93609e-05	-0.281256	0.00758558	-0.486567	1.33455e-06	-0.357061	0.00059288	-0.473427	2.79186e-06	-0.66354	1.37915e-12	-0.580706	2.4402e-09	-0.596437	6.93685e-10	-0.357221	0.000589293	-0.170619	0.109908	-0.0764998	0.47613
DNASE2	blue	0.161691	0.130075	-0.161691	0.130075	0.0919942	0.391211	0.0616829	0.565808	0.038098	0.722992	0.308996	0.00321585	0.495077	8.13737e-07	-0.100719	0.347659	-0.0628815	0.558267	-0.198469	0.0622543	0.294395	0.00510398	-0.00640712	0.952482	-0.313317	0.00279245	-0.0447138	0.677356	-0.282229	0.00737076	0.126102	0.238981	0.407106	7.51807e-05
SEC61G	blue	0.31388	0.0027412	-0.31388	0.0027412	0.278495	0.00822528	0.669704	7.18342e-13	0.53865	5.17987e-08	0.800422	4.88169e-21	0.31021	0.00309149	-0.258305	0.0145244	-0.514203	2.5464e-07	-0.46579	4.22856e-06	-0.514726	2.46434e-07	-0.445851	1.19403e-05	-0.492347	9.55071e-07	-0.576886	3.27905e-09	-0.52797	1.05476e-07	-0.0887562	0.408168	-0.0707847	0.509788
HSPH1	blue	0.17164	0.107765	-0.17164	0.107765	0.40029	0.000101584	0.202048	0.0575905	0.200377	0.0597315	0.636729	1.98661e-11	0.301335	0.00410967	-0.27119	0.0101522	-0.389066	0.000164457	-0.363411	0.000464513	-0.439438	1.64478e-05	-0.513423	2.67371e-07	-0.418214	4.53835e-05	-0.534226	6.97476e-08	-0.250965	0.017681	-0.144221	0.177528	-0.0971833	0.364929
CALM1	blue	0.0242343	0.821647	-0.0242343	0.821647	0.0970883	0.365401	0.22789	0.0317247	0.596037	7.16843e-10	0.609869	2.24303e-10	0.0897564	0.402885	-0.168132	0.115264	-0.283208	0.00716008	-0.0749355	0.485222	-0.535533	6.39078e-08	-0.140745	0.188317	-0.280823	0.00768292	-0.57461	3.90342e-09	-0.332127	0.00147397	-0.234167	0.0271954	0.010561	0.921753
DDX60L	blue	-0.23604	0.025955	0.23604	0.025955	-0.12074	0.259708	-0.123118	0.250371	-0.329998	0.0015877	-0.540354	4.61358e-08	-0.378761	0.000252147	0.211289	0.0468534	0.0676189	0.528944	0.207142	0.0514478	0.254524	0.0160837	0.302492	0.00396183	0.457605	6.52649e-06	0.53269	7.72641e-08	0.394277	0.000131777	0.56948	5.75324e-09	-0.101301	0.344867
TOMM40	blue	0.30939	0.00317498	-0.30939	0.00317498	0.299404	0.00436731	0.42358	3.53371e-05	0.351933	0.000719404	0.819012	1.06153e-22	0.764567	2.81267e-18	-0.33308	0.00142549	-0.445699	1.20322e-05	-0.447644	1.09049e-05	-0.0675338	0.529464	-0.468207	3.71198e-06	-0.62319	6.93972e-11	-0.493804	8.76971e-07	-0.389902	0.000158752	-0.179818	0.0917595	0.257654	0.0147832
GLUD1	blue	0.156457	0.143145	-0.156457	0.143145	0.286715	0.0064483	0.114392	0.28578	0.382998	0.000211872	0.704874	1.26457e-14	0.338481	0.00117691	-0.168612	0.114214	-0.295643	0.00491073	-0.227325	0.0321616	-0.29676	0.00474343	-0.0970019	0.36583	-0.454299	7.75279e-06	-0.551817	2.08199e-08	-0.389506	0.000161434	-0.048561	0.651331	0.286264	0.00653624
RPS10	blue	0.295542	0.00492611	-0.295542	0.00492611	0.342114	0.00103264	0.279772	0.00792375	0.349232	0.000795536	0.710755	6.07172e-15	0.380835	0.000231623	-0.194038	0.0684508	-0.419956	4.18611e-05	-0.387475	0.000175836	-0.339471	0.00113589	-0.330594	0.00155509	-0.436162	1.93228e-05	-0.525868	1.20977e-07	-0.636543	2.02186e-11	-0.280303	0.00780135	-0.0896256	0.403574
GTPBP4	blue	0.207491	0.0510472	-0.207491	0.0510472	0.506173	4.18326e-07	0.424561	3.3741e-05	0.255712	0.0155787	0.771934	8.37951e-19	0.35467	0.000649104	-0.306864	0.00344525	-0.571368	4.99136e-09	-0.535515	6.3984e-08	-0.471966	3.02499e-06	-0.523262	1.43211e-07	-0.405196	8.18489e-05	-0.618694	1.0375e-10	-0.364787	0.000440289	-0.022672	0.832972	-0.24517	0.0205752
TRAT1	blue	0.359427	0.000541676	-0.359427	0.000541676	0.235756	0.02614	0.0720197	0.502412	0.140302	0.189725	0.403218	8.93329e-05	0.219673	0.038599	-0.213762	0.0442803	-0.331421	0.00151087	-0.280905	0.00766435	-0.342638	0.00101318	-0.562479	9.66495e-09	-0.325398	0.00186111	-0.344575	0.000944208	-0.198838	0.0617602	-0.00123044	0.990869	-0.320092	0.00222864
SUMO3	blue	0.261265	0.013397	-0.261265	0.013397	0.267806	0.0111715	0.278337	0.00826334	0.364382	0.000447299	0.845364	2.04893e-25	0.545575	3.22283e-08	-0.261384	0.0133532	-0.44738	1.10521e-05	-0.219989	0.0383141	-0.234979	0.0266517	-0.296332	0.00480696	-0.556852	1.45396e-08	-0.547869	2.74763e-08	-0.45807	6.36969e-06	-0.150704	0.158627	0.261292	0.0133869
RALBP1	blue	-0.265125	0.0120412	0.265125	0.0120412	-0.315941	0.00256043	-0.345059	0.000927661	-0.257986	0.0146506	-0.620434	8.88599e-11	-0.27476	0.00916609	-0.00738457	0.945243	0.493168	9.10317e-07	0.269252	0.0107254	0.402456	9.23824e-05	0.341033	0.00107379	0.518683	1.91958e-07	0.478372	2.1223e-06	0.294917	0.00502237	-0.124591	0.244703	-0.0291759	0.786074
GDI1	blue	-0.48326	1.61162e-06	0.48326	1.61162e-06	-0.237335	0.0251257	-0.208355	0.0500675	-0.203025	0.056368	-0.439171	1.66663e-05	-0.371959	0.000331777	0.205897	0.052896	0.37541	0.000288869	0.443295	1.35764e-05	0.206908	0.0517175	0.579885	2.60116e-09	0.385659	0.000189713	0.362457	0.000482006	0.516711	2.17492e-07	-0.0129763	0.903934	0.320011	0.00223478
TXK	blue	0.143605	0.179405	-0.143605	0.179405	-0.00748119	0.944527	0.0393231	0.714461	0.169044	0.113277	0.29786	0.00458348	0.104066	0.33179	-0.279454	0.00799801	-0.238835	0.0241938	-0.0985671	0.358109	-0.270136	0.0104607	-0.338384	0.00118102	-0.167813	0.115966	-0.2917	0.00554431	0.0524597	0.625377	-0.117774	0.271678	-0.153218	0.151715
MAT2A	blue	-0.0226285	0.833289	0.0226285	0.833289	0.357944	0.000573279	0.150935	0.157983	0.143336	0.18023	0.604517	3.53967e-10	0.489654	1.11699e-06	-0.147374	0.16814	-0.119103	0.266268	-0.189162	0.0758342	-0.276573	0.0086983	-0.311232	0.00299012	-0.621789	7.87107e-11	-0.634039	2.55958e-11	-0.0155216	0.885209	-0.180601	0.0903311	0.294125	0.00514659
RSL1D1	blue	0.133852	0.2111	-0.133852	0.2111	0.225584	0.0335406	0.218845	0.0393565	0.139083	0.19364	0.714726	3.66093e-15	0.261013	0.01349	-0.264199	0.0123552	-0.458474	6.23586e-06	-0.376315	0.000278497	-0.381512	0.000225274	-0.288766	0.00606164	-0.351594	0.000728566	-0.486425	1.34542e-06	-0.400653	9.99888e-05	-0.315683	0.00258244	-0.0486752	0.650565
STX4	blue	0.137587	0.198524	-0.137587	0.198524	0.033528	0.755102	-0.235662	0.0262014	-0.0516227	0.630912	-0.126282	0.238306	0.289245	0.00597438	0.0711457	0.507626	0.263437	0.0126185	0.0455821	0.671447	0.311523	0.00296175	-0.0987538	0.357194	-0.193149	0.0697507	0.116455	0.277122	0.118744	0.267725	0.0952431	0.374627	0.322313	0.0020675
P2RY10	blue	0.29227	0.00544842	-0.29227	0.00544842	0.342394	0.0010222	0.0483844	0.652517	0.160009	0.134173	0.281009	0.00764106	0.167306	0.117088	-0.256916	0.0150812	-0.224726	0.0342388	-0.286002	0.00658774	-0.187782	0.0780352	-0.374157	0.000303824	-0.138518	0.195474	-0.225851	0.0333257	-0.118011	0.270709	0.000598878	0.995556	-0.253965	0.0163258
MRPL15	blue	0.212427	0.0456541	-0.212427	0.0456541	0.322402	0.00206129	0.531351	8.44354e-08	0.311461	0.00296776	0.785766	7.59797e-20	0.433075	2.24569e-05	-0.168203	0.115109	-0.552767	1.94654e-08	-0.312924	0.0028288	-0.225027	0.0339923	-0.279668	0.00794798	-0.454198	7.79338e-06	-0.379263	0.000247036	-0.451761	8.83735e-06	0.0291991	0.785909	0.187901	0.0778438
RPL19	blue	0.199452	0.060944	-0.199452	0.060944	0.281682	0.00749077	0.38997	0.000158297	0.365365	0.000430472	0.892431	8.08919e-32	0.385586	0.00019029	-0.191626	0.0720263	-0.575649	3.60552e-09	-0.361505	0.00050006	-0.388107	0.000171232	-0.303406	0.00384848	-0.46404	4.64406e-06	-0.53102	8.6307e-08	-0.604633	3.50504e-10	-0.188913	0.0762279	0.0629794	0.557654
ARPC1B	blue	0.288979	0.00602268	-0.288979	0.00602268	-0.11112	0.299876	-0.16428	0.123957	-0.252344	0.0170467	-0.239993	0.0234944	0.20497	0.0539975	0.24734	0.019447	0.205047	0.0539051	0.257232	0.0149529	0.38208	0.000220061	-0.157514	0.140429	-0.134747	0.208038	0.311997	0.00291617	-0.146879	0.169589	0.0741919	0.489576	0.0858012	0.424012
SPATA20	blue	-0.159037	0.136583	0.159037	0.136583	0.173188	0.10458	0.174369	0.102199	0.151971	0.155115	0.17097	0.109168	0.25734	0.0149095	0.0998549	0.351832	0.0105742	0.921655	0.245739	0.0202739	0.00394942	0.970699	-0.0344984	0.748247	-0.227998	0.0316416	-0.202895	0.0565293	0.115825	0.279746	0.120293	0.261489	0.225365	0.0337176
CHCHD2	blue	0.207452	0.0510918	-0.207452	0.0510918	0.159054	0.136542	0.385917	0.000187677	0.427632	2.91691e-05	0.608188	2.59111e-10	0.253032	0.0167375	-0.0201694	0.851184	-0.393696	0.000135101	-0.28557	0.00667349	-0.220711	0.0376678	-0.0992846	0.354603	-0.325714	0.00184104	-0.29576	0.00489297	-0.496523	7.47147e-07	-0.0439975	0.682244	0.21051	0.0476901
CPEB4	blue	-0.158572	0.137748	0.158572	0.137748	-0.249649	0.0183055	-0.101085	0.345902	-0.27213	0.00988393	-0.494923	8.21133e-07	-0.360032	0.000529234	-0.101938	0.341826	0.157839	0.139601	0.109205	0.308335	0.182002	0.0878184	0.234465	0.0269945	0.481507	1.77975e-06	0.394161	0.000132435	0.309287	0.00318559	0.109489	0.307069	-0.219061	0.0391577
NRD1	blue	-0.495861	7.76962e-07	0.495861	7.76962e-07	-0.333941	0.00138291	-0.148799	0.164019	-0.237121	0.0252615	-0.62224	7.55917e-11	-0.64469	9.2479e-12	0.265577	0.0118905	0.400386	0.000101159	0.428846	2.7527e-05	0.0574358	0.592906	0.533424	7.3582e-08	0.581931	2.21786e-09	0.360422	0.000521364	0.341359	0.00106122	0.0264088	0.805945	-0.161701	0.130051
CD9	blue	-0.00687977	0.948981	0.00687977	0.948981	-0.0594085	0.580246	-0.226854	0.0325298	-0.199751	0.0605497	-0.364381	0.00044731	-0.174736	0.101468	0.155652	0.145239	0.132378	0.216216	0.385933	0.000187556	0.126802	0.236365	0.0687178	0.522254	0.185968	0.0810072	0.213683	0.0443598	0.233216	0.0278441	-0.07522	0.483562	-0.0894479	0.40451
TBCA	blue	0.367555	0.000395041	-0.367555	0.000395041	0.378937	0.000250341	0.432254	2.33672e-05	0.461354	5.35736e-06	0.816205	1.94507e-22	0.543533	3.7111e-08	-0.347921	0.000835051	-0.514467	2.50466e-07	-0.472807	2.88861e-06	-0.339762	0.00112408	-0.600638	4.90058e-10	-0.547247	2.86945e-08	-0.566994	6.92658e-09	-0.525135	1.26875e-07	-0.18041	0.0906773	-0.0415073	0.699341
LSM4	blue	0.250455	0.0179207	-0.250455	0.0179207	0.277895	0.00837051	0.214117	0.0439199	0.185744	0.0813801	0.712856	4.65055e-15	0.627427	4.72223e-11	-0.112028	0.29592	-0.278612	0.00819723	-0.437756	1.78701e-05	-0.0643675	0.548986	-0.246634	0.019808	-0.590334	1.13917e-09	-0.473392	2.7972e-06	-0.436784	1.87437e-05	-0.0594943	0.579699	0.353769	0.000671516
MFGE8	blue	0.219398	0.0388494	-0.219398	0.0388494	0.187828	0.0779612	0.0760664	0.47864	-0.0701709	0.513473	0.353381	0.000681379	0.617857	1.11737e-10	-0.232765	0.0281562	-0.0808071	0.451577	-0.136222	0.203058	0.0569937	0.59576	-0.515554	2.33936e-07	-0.492863	9.26678e-07	-0.284506	0.00688902	-0.0623099	0.561857	-0.307125	0.00341636	0.0948075	0.376825
CHD9	blue	-0.149336	0.162484	0.149336	0.162484	0.137637	0.198361	0.0792564	0.460335	0.311703	0.00294434	0.222371	0.0362162	-0.11064	0.30198	-0.079887	0.456762	-0.153076	0.1521	-0.056443	0.599324	-0.397	0.000117202	0.000216721	0.998392	0.0678377	0.527609	-0.436573	1.89379e-05	-0.0704251	0.511945	-0.143542	0.179598	-0.355684	0.000624692
CCT8	blue	0.0390917	0.71607	-0.0390917	0.71607	0.280188	0.00782759	0.392151	0.000144307	0.289157	0.00599033	0.733366	3.02404e-16	0.116332	0.277632	-0.157003	0.141737	-0.585151	1.72198e-09	-0.370003	0.000358624	-0.573373	4.28857e-09	-0.312696	0.00285002	-0.281542	0.00752187	-0.533609	7.26811e-08	-0.300795	0.0041803	-0.0841961	0.432764	-0.155777	0.144914
GTF2A2	blue	0.298571	0.00448273	-0.298571	0.00448273	0.276902	0.00861572	0.434719	2.0733e-05	0.317493	0.00243154	0.675734	3.73815e-13	0.177512	0.0960694	-0.219305	0.0389347	-0.631965	3.10643e-11	-0.475481	2.49262e-06	-0.445531	1.21345e-05	-0.432914	2.2633e-05	-0.270461	0.0103646	-0.385986	0.000187143	-0.500145	6.02231e-07	-0.0326329	0.761442	-0.245494	0.020403
DPP4	blue	-0.023879	0.824219	0.023879	0.824219	0.189988	0.0745396	-0.0120839	0.910513	-0.111689	0.297394	0.34538	0.000916842	0.169245	0.112842	-0.168924	0.113536	-0.275483	0.00897711	-0.190058	0.0744309	-0.221425	0.0370379	-0.305088	0.00364729	-0.22221	0.0363555	-0.304435	0.00372428	-0.0323519	0.763437	-0.168246	0.115014	-0.110773	0.301397
FAM117B	blue	-0.0205067	0.848725	0.0205067	0.848725	0.392305	0.000143366	0.0345739	0.747714	-0.00416456	0.969103	0.392283	0.0001435	-0.0396099	0.71247	-0.0748005	0.486011	-0.37508	0.000292742	-0.281052	0.00763134	-0.333039	0.00142755	-0.04294	0.689486	-0.0498897	0.642437	-0.270776	0.0102724	-0.167192	0.11734	0.0537395	0.616954	-0.137127	0.200042
TMED3	blue	0.319956	0.00223886	-0.319956	0.00223886	0.221518	0.0369562	0.393263	0.000137622	0.377694	0.000263342	0.688684	8.71494e-14	0.688536	8.86543e-14	-0.292754	0.00536816	-0.26394	0.012444	-0.231162	0.0292902	-0.127619	0.233334	-0.430314	2.56568e-05	-0.648667	6.25897e-12	-0.542289	4.04219e-08	-0.367452	0.000396646	-0.175577	0.0998082	0.214009	0.0440296
KIAA0391	blue	-0.158155	0.138799	0.158155	0.138799	0.0487547	0.650032	0.266875	0.011467	0.0446909	0.677512	0.438792	1.69811e-05	-0.116501	0.276929	-0.227534	0.0319992	-0.411277	6.23292e-05	-0.194436	0.067874	-0.362422	0.000482652	-0.0919719	0.391326	-0.0026895	0.980044	-0.185295	0.0821324	-0.211909	0.0461975	-0.344796	0.000936634	-0.0538489	0.616236
TMEM140	blue	-0.16615	0.119677	0.16615	0.119677	-0.210928	0.0472395	-0.452157	8.6592e-06	-0.321956	0.00209271	-0.623235	6.91123e-11	-0.213804	0.0442371	0.314411	0.00269353	0.436854	1.8679e-05	0.406718	7.64912e-05	0.463014	4.90527e-06	0.397569	0.00011435	0.317343	0.00244372	0.545426	3.25646e-08	0.242509	0.0220339	0.416753	4.85478e-05	0.199771	0.0605236
SEMA4D	blue	-0.28277	0.00725368	0.28277	0.00725368	-0.31058	0.00305441	-0.203778	0.0554399	-0.0529544	0.622115	-0.446487	1.15627e-05	-0.570995	5.13404e-09	0.186491	0.0801414	0.135379	0.205892	0.368555	0.000379773	0.0524198	0.62564	0.550109	2.34853e-08	0.6072	2.81912e-10	0.367227	0.000400167	0.234026	0.0272907	0.121017	0.258607	-0.213547	0.0444986
NBPF8	blue	-0.444445	1.28157e-05	0.444445	1.28157e-05	-0.0243404	0.82088	-0.310627	0.00304976	-0.229764	0.0303104	-0.334755	0.00134374	-0.328902	0.00164934	0.0472281	0.660302	0.218239	0.0399187	0.264818	0.0121445	0.0264573	0.805596	0.374169	0.000303677	0.28874	0.00606645	0.111298	0.299097	0.430645	2.52519e-05	0.0334379	0.75574	0.0117767	0.912779
HLA-DPB1	blue	0.163859	0.124937	-0.163859	0.124937	0.291307	0.00561126	0.0180709	0.866517	0.278391	0.00825047	0.324035	0.00194988	0.197091	0.0641307	-0.261726	0.0132282	-0.142196	0.183757	-0.12442	0.245354	-0.125548	0.241067	-0.206707	0.0519496	-0.20062	0.0594157	-0.20699	0.0516224	-0.252569	0.0169448	0.0344529	0.748568	-0.00840015	0.937726
SPINT2	blue	0.103375	0.335029	-0.103375	0.335029	0.0960877	0.370386	-0.136393	0.202484	-0.185164	0.0823534	0.222668	0.0359618	0.17595	0.0990783	0.0771338	0.472472	-0.158039	0.139095	0.0834077	0.437101	0.119094	0.266306	0.177158	0.0967448	-0.158513	0.137898	-0.0240378	0.82307	-0.0957531	0.372063	0.0444272	0.67931	0.298451	0.0044996
CYB5B	blue	0.210112	0.0481218	-0.210112	0.0481218	0.248793	0.018722	0.423787	3.49947e-05	0.538112	5.372e-08	0.829856	9.23492e-24	0.283343	0.00713147	-0.223934	0.0348937	-0.481479	1.78257e-06	-0.337651	0.00121235	-0.48876	1.17629e-06	-0.258011	0.0146407	-0.463617	4.75022e-06	-0.580742	2.43337e-09	-0.400332	0.000101401	-0.0577178	0.591089	0.191004	0.0729723
BCL11B	blue	0.141269	0.18666	-0.141269	0.18666	0.136133	0.203354	0.197463	0.0636199	0.312765	0.00284359	0.550589	2.27051e-08	0.192681	0.070444	-0.235901	0.0260452	-0.38825	0.000170207	-0.304094	0.00376498	-0.502466	5.23823e-07	-0.49721	7.17346e-07	-0.319502	0.00227333	-0.539704	4.8223e-08	-0.227861	0.0317471	-0.304147	0.00375866	-0.339211	0.00114656
NOL11	blue	0.335299	0.00131812	-0.335299	0.00131812	0.382734	0.000214203	0.328481	0.00167359	0.289076	0.006005	0.819065	1.04916e-22	0.481323	1.79823e-06	-0.311498	0.00296416	-0.526872	1.13323e-07	-0.445732	1.20124e-05	-0.389508	0.000161415	-0.583775	1.91931e-09	-0.546812	2.95765e-08	-0.581829	2.23571e-09	-0.354532	0.000652492	-0.206979	0.0516357	-0.030949	0.773413
NDUFS3	blue	0.239484	0.0237996	-0.239484	0.0237996	0.437986	1.76689e-05	0.446512	1.15485e-05	0.402616	9.1735e-05	0.831104	6.89599e-24	0.634607	2.42675e-11	-0.191156	0.0727412	-0.28323	0.00715534	-0.408372	7.104e-05	-0.30663	0.00347128	-0.42378	3.50059e-05	-0.742572	8.15898e-17	-0.693537	4.95191e-14	-0.439705	1.62318e-05	-0.086934	0.417897	0.242536	0.022019
ATP5A1	blue	0.291609	0.00555975	-0.291609	0.00555975	0.389174	0.000163712	0.606054	3.10763e-10	0.401358	9.69485e-05	0.895375	2.57997e-32	0.388905	0.000165576	-0.184203	0.0839843	-0.59546	7.5157e-10	-0.473275	2.81528e-06	-0.430266	2.57171e-05	-0.368008	0.000388068	-0.51299	2.74691e-07	-0.571359	4.99499e-09	-0.610422	2.13879e-10	-0.087102	0.416994	0.0447536	0.677085
SSBP1	blue	0.185793	0.0812992	-0.185793	0.0812992	0.30806	0.00331478	0.566552	7.15738e-09	0.401203	9.7607e-05	0.742882	7.7991e-17	0.0659206	0.539367	-0.201025	0.0588931	-0.599451	5.40927e-10	-0.356344	0.00060925	-0.669697	7.18918e-13	-0.428878	2.74859e-05	-0.309331	0.00318107	-0.572927	4.4362e-09	-0.446459	1.15794e-05	-0.0431458	0.688074	-0.279946	0.00788351
EIF3M	blue	0.263407	0.0126291	-0.263407	0.0126291	0.360049	0.000528902	0.3806	0.000233872	0.215985	0.0420668	0.805243	1.88214e-21	0.275002	0.00910235	-0.25388	0.0163629	-0.638752	1.63918e-11	-0.477509	2.22702e-06	-0.503783	4.83746e-07	-0.491354	1.01203e-06	-0.405705	8.00201e-05	-0.541871	4.1595e-08	-0.477458	2.23334e-06	-0.137543	0.198668	-0.210335	0.0478794
SEC61B	blue	0.132802	0.214736	-0.132802	0.214736	0.275463	0.0089822	0.70466	1.29836e-14	0.301416	0.00409912	0.672651	5.23029e-13	0.124516	0.244989	-0.15622	0.143758	-0.554673	1.69959e-08	-0.47743	2.23683e-06	-0.489174	1.14845e-06	-0.261225	0.0134114	-0.307322	0.00339477	-0.468083	3.73694e-06	-0.475719	2.45996e-06	-0.0152302	0.88735	-0.14764	0.167365
CA5B	blue	0.244534	0.0209158	-0.244534	0.0209158	0.24443	0.020972	0.19771	0.0632827	0.394262	0.000131866	0.591586	1.02979e-09	0.283741	0.00704757	-0.328073	0.00169735	-0.355821	0.000621461	-0.259109	0.0142101	-0.396001	0.000122367	-0.491676	9.93235e-07	-0.398593	0.000109384	-0.435541	1.99187e-05	-0.243359	0.0215587	-0.251822	0.0172842	0.0216417	0.84046
NUCKS1	blue	0.275414	0.00899482	-0.275414	0.00899482	0.385241	0.000193048	0.246811	0.0197171	0.389143	0.000163922	0.601332	4.62513e-10	0.264371	0.0122962	-0.3006	0.00420608	-0.469865	3.39264e-06	-0.337806	0.00120568	-0.391199	0.000150264	-0.464192	4.6065e-06	-0.293546	0.00523916	-0.480517	1.88184e-06	-0.343677	0.000975651	-0.169516	0.112259	-0.206028	0.0527422
PTDSS1	blue	0.0318237	0.767188	-0.0318237	0.767188	0.254789	0.0159698	0.229459	0.0305368	0.169686	0.111894	0.598571	5.8184e-10	0.185685	0.0814783	-0.06561	0.541284	-0.408531	7.05337e-05	-0.263578	0.0125693	-0.235585	0.0262517	0.0198078	0.853823	-0.212141	0.045953	-0.316668	0.00249937	-0.258386	0.0144925	0.0361538	0.736598	0.202477	0.0570502
SOCS2	blue	0.291265	0.00561849	-0.291265	0.00561849	-0.0020488	0.984797	0.0626085	0.559981	0.204109	0.0550359	0.426302	3.10731e-05	0.399966	0.000103033	-0.140415	0.189364	-0.211844	0.0462659	-0.118767	0.267631	-0.117259	0.273795	-0.351182	0.000739872	-0.402611	9.17572e-05	-0.305707	0.00357569	-0.0662471	0.537355	-0.0850239	0.428238	0.176142	0.0987052
PRPS1	blue	0.23302	0.0279791	-0.23302	0.0279791	0.286507	0.00648867	0.293349	0.00527094	0.33585	0.00129262	0.838066	1.29267e-24	0.497718	6.96022e-07	-0.246905	0.0196688	-0.46174	5.24901e-06	-0.432425	2.31757e-05	-0.284859	0.00681671	-0.374479	0.000299909	-0.547511	2.81718e-08	-0.480998	1.83151e-06	-0.434686	2.07663e-05	-0.259397	0.014099	0.286543	0.00648164
FXYD5	blue	0.185047	0.0825504	-0.185047	0.0825504	0.0710928	0.507942	0.168753	0.113907	0.134317	0.209505	0.631961	3.10777e-11	0.382244	0.00021858	-0.123559	0.248663	-0.341172	0.00106839	-0.105276	0.326167	-0.166384	0.119149	-0.152432	0.15385	-0.433611	2.18815e-05	-0.424784	3.33867e-05	-0.426811	3.03311e-05	-0.173392	0.104165	0.167876	0.115827
DDOST	blue	0.218026	0.0401169	-0.218026	0.0401169	0.214652	0.0433829	0.57949	2.68201e-09	0.450961	9.20772e-06	0.804269	2.28662e-21	0.450226	9.56118e-06	-0.164664	0.123068	-0.472762	2.89578e-06	-0.35601	0.00061703	-0.231901	0.0287628	-0.170926	0.109259	-0.479841	1.95466e-06	-0.436371	1.91268e-05	-0.541049	4.40008e-08	-0.0610222	0.569985	0.307874	0.0033348
SEC61A1	blue	0.185382	0.0819867	-0.185382	0.0819867	0.236238	0.0258267	0.597103	6.56747e-10	0.356286	0.000610585	0.695953	3.72142e-14	0.621869	7.8151e-11	-0.274365	0.009271	-0.290466	0.0057569	-0.352298	0.000709631	-0.0693878	0.518196	-0.279058	0.00809116	-0.55014	2.34344e-08	-0.426802	3.03445e-05	-0.384337	0.000200442	-0.15076	0.158471	0.325457	0.00185733
WDR54	blue	0.273735	0.0094403	-0.273735	0.0094403	0.295218	0.00497579	0.379037	0.000249324	0.569093	5.92246e-09	0.549231	2.49794e-08	0.445729	1.20139e-05	-0.317248	0.0024515	-0.177322	0.0964312	-0.293088	0.00531351	-0.399891	0.000103372	-0.631707	3.18191e-11	-0.551364	2.14969e-08	-0.621998	7.72533e-11	-0.167876	0.115827	-0.227508	0.0320198	-0.157439	0.14062
HSF2	blue	0.267035	0.0114159	-0.267035	0.0114159	0.201691	0.0580425	0.134313	0.20952	0.238868	0.0241735	0.655788	3.06594e-12	0.319906	0.00224265	-0.303753	0.00380614	-0.400334	0.000101391	-0.235541	0.0262805	-0.275338	0.0090147	-0.303219	0.00387134	-0.401578	9.60152e-05	-0.393975	0.000133497	-0.242019	0.0223122	-0.277746	0.00840698	0.220003	0.0383009
WDR82	blue	-0.183795	0.0846849	0.183795	0.0846849	0.1187	0.267904	0.149167	0.162965	0.240269	0.0233305	0.498858	6.50364e-07	-0.0612625	0.568464	-0.117146	0.274262	-0.341046	0.00107326	-0.191984	0.0714869	-0.393373	0.000136978	0.150039	0.160493	-0.0822411	0.443562	-0.3703	0.00035443	-0.0968351	0.366658	-0.255774	0.0155529	0.171166	0.108755
SET	blue	0.0919479	0.39145	-0.0919479	0.39145	0.399481	0.000105239	0.407821	7.28136e-05	0.353449	0.000679646	0.756374	1.02784e-17	0.080677	0.452308	-0.285833	0.0066212	-0.550678	2.25629e-08	-0.416262	4.96572e-05	-0.672125	5.53642e-13	-0.361125	0.000507443	-0.286022	0.00658369	-0.644124	9.77163e-12	-0.411408	6.19616e-05	-0.220139	0.0381783	-0.221805	0.0367057
MRPL20	blue	0.38362	0.000206493	-0.38362	0.000206493	0.243241	0.0216244	0.352465	0.000705212	0.235943	0.0260181	0.723423	1.17288e-15	0.65174	4.61058e-12	-0.210581	0.0476136	-0.48185	1.74558e-06	-0.379135	0.000248324	-0.00195709	0.985478	-0.418736	4.43005e-05	-0.527503	1.08747e-07	-0.299957	0.00429202	-0.50682	4.02101e-07	-0.0457107	0.670574	0.225896	0.0332896
RRS1	blue	0.146845	0.169688	-0.146845	0.169688	0.280854	0.00767596	0.302681	0.00393819	0.163119	0.126672	0.822224	5.2396e-23	0.443958	1.31328e-05	-0.28684	0.00642416	-0.601309	4.63399e-10	-0.47423	2.67111e-06	-0.196058	0.0655662	-0.192794	0.0702757	-0.374125	0.000304209	-0.397322	0.000115582	-0.355624	0.000626116	-0.138154	0.196663	0.218683	0.0395056
GSTT1	blue	0.0493055	0.646341	-0.0493055	0.646341	0.0816392	0.446916	0.015268	0.887072	-0.125935	0.23961	0.180311	0.0908566	0.303201	0.00387367	0.0172658	0.872413	-0.0748783	0.485556	-0.157498	0.140471	0.183024	0.0860209	0.0310279	0.77285	-0.13516	0.206635	0.024495	0.819761	-0.0630805	0.557021	0.0699795	0.514626	0.256758	0.0151455
MAN2A2	blue	-0.412718	5.83857e-05	0.412718	5.83857e-05	-0.322207	0.00207495	-0.297945	0.00457141	-0.461684	5.26454e-06	-0.749549	2.91145e-17	-0.48614	1.36757e-06	0.295098	0.00499426	0.387549	0.000175293	0.439072	1.67475e-05	0.36839	0.000382253	0.492988	9.19947e-07	0.567547	6.64708e-09	0.636975	1.9409e-11	0.462268	5.10391e-06	0.0507039	0.637011	0.0157681	0.883399
CD40LG	blue	0.189802	0.0748289	-0.189802	0.0748289	0.222731	0.0359081	0.236503	0.025656	0.221735	0.036767	0.702124	1.77124e-14	0.284726	0.00684394	-0.341083	0.00107185	-0.499038	6.43427e-07	-0.401417	9.66978e-05	-0.425964	3.15748e-05	-0.420827	4.01987e-05	-0.358513	0.000560955	-0.529714	9.40699e-08	-0.212122	0.0459733	-0.254611	0.0160461	-0.0995641	0.353243
PSMG2	blue	0.266252	0.0116685	-0.266252	0.0116685	0.355621	0.00062617	0.386268	0.000184949	0.301578	0.00407824	0.809444	8.02399e-22	0.283644	0.00706791	-0.127853	0.232469	-0.570119	5.48369e-09	-0.372102	0.000329892	-0.426441	3.08687e-05	-0.296801	0.00473732	-0.459126	6.02591e-06	-0.461142	5.41791e-06	-0.508521	3.62282e-07	-0.00559945	0.958466	0.123228	0.249942
MT1X	blue	0.316934	0.00247728	-0.316934	0.00247728	0.187881	0.0778762	0.251078	0.0176282	0.232658	0.0282306	0.523227	1.43532e-07	0.416771	4.85083e-05	-0.159294	0.135942	-0.254297	0.0161814	-0.22676	0.0326037	-0.261326	0.0133745	-0.57019	5.45464e-09	-0.474966	2.56464e-06	-0.468798	3.59493e-06	-0.393921	0.000133806	-0.0671293	0.531939	-0.225251	0.0338102
TMEM41B	blue	0.0494967	0.645063	-0.0494967	0.645063	0.184684	0.0831649	0.306336	0.0035042	0.0840862	0.433367	0.457137	6.68823e-06	0.203812	0.0553983	-0.234754	0.0268011	-0.333673	0.00139604	-0.281151	0.00760909	-0.174661	0.101617	-0.173068	0.104824	-0.151501	0.156411	-0.259276	0.0141459	-0.0657733	0.540276	-0.158801	0.137174	0.0687927	0.521799
COMMD7	blue	0.390231	0.00015656	-0.390231	0.00015656	0.180537	0.0904459	0.171432	0.1082	0.526342	1.17307e-07	0.717555	2.54006e-15	0.58754	1.42467e-09	-0.155624	0.145313	-0.242487	0.0220466	-0.111641	0.297601	-0.280442	0.00776938	-0.443973	1.31229e-05	-0.701434	1.92632e-14	-0.678042	2.8994e-13	-0.456873	6.78117e-06	-0.219934	0.0383633	0.126824	0.236282
PEPD	blue	0.0516243	0.630901	-0.0516243	0.630901	0.325007	0.00188622	0.383956	0.000203639	0.258306	0.0145241	0.732108	3.60145e-16	0.261975	0.0131379	-0.0911519	0.395581	-0.56414	8.55535e-09	-0.325958	0.00182565	-0.237123	0.0252602	0.00257816	0.98087	-0.324287	0.0019332	-0.322859	0.00202955	-0.457095	6.70298e-06	0.10814	0.313104	0.268714	0.0108895
SLFN11	blue	-0.202597	0.0569006	0.202597	0.0569006	0.0397991	0.711156	0.229349	0.0306182	0.0791924	0.460698	0.177918	0.0952988	-0.295753	0.00489403	0.10282	0.337641	-0.204073	0.0550796	-0.116189	0.278228	-0.387162	0.000178155	0.177408	0.0962665	0.0405975	0.705626	-0.186937	0.079408	0.0229961	0.830621	0.313215	0.00280187	-0.069019	0.520428
FAM58A	blue	0.353177	0.000686623	-0.353177	0.000686623	0.35467	0.000649084	0.217488	0.0406241	0.238388	0.0244684	0.692744	5.4353e-14	0.688013	9.4156e-14	-0.322567	0.00204976	-0.381109	0.000229037	-0.391939	0.000145618	0.0882146	0.411046	-0.299509	0.00435286	-0.489356	1.13646e-06	-0.296502	0.00478153	-0.388013	0.000171909	-0.0885114	0.409468	0.370563	0.000350741
GPX7	blue	0.0570923	0.595122	-0.0570923	0.595122	0.311773	0.00293761	0.554095	1.77116e-08	0.228077	0.031581	0.614036	1.5632e-10	0.295884	0.00487415	-0.233085	0.0279346	-0.420881	4.00979e-05	-0.343012	0.000999539	-0.358894	0.00055285	-0.448219	1.05911e-05	-0.40223	9.33058e-05	-0.443915	1.31616e-05	-0.29161	0.00555953	-0.253313	0.0166125	-0.0688546	0.521424
ATP5H	blue	0.134241	0.209765	-0.134241	0.209765	0.285386	0.00671028	0.456765	6.81958e-06	0.307573	0.00336732	0.842623	4.13775e-25	0.16154	0.130439	-0.167072	0.117607	-0.652131	4.43351e-12	-0.399603	0.000104679	-0.521369	1.61728e-07	-0.18277	0.0864647	-0.349287	0.000793913	-0.524381	1.33221e-07	-0.526607	1.153e-07	-0.0411111	0.702075	-0.00484457	0.964061
RHOU	blue	0.0858714	0.423632	-0.0858714	0.423632	0.0184103	0.864034	0.204515	0.0545442	0.463923	4.67328e-06	0.40877	6.97814e-05	0.221408	0.0370525	-0.10719	0.317399	-0.198076	0.0627845	-0.0880187	0.41209	-0.121961	0.254881	-0.0316364	0.768519	-0.20316	0.0562005	-0.290224	0.00579953	-0.260336	0.0137423	-0.014512	0.89263	0.157561	0.140309
SLC25A6	blue	0.198413	0.0623302	-0.198413	0.0623302	0.253246	0.0166421	0.149765	0.161269	0.231448	0.0290851	0.745735	5.13504e-17	0.426683	3.05161e-05	-0.114534	0.285179	-0.369685	0.000363179	-0.296682	0.00475492	-0.258363	0.0145015	-0.187018	0.0792763	-0.507395	3.88206e-07	-0.524591	1.31425e-07	-0.484933	1.46527e-06	-0.229209	0.0307236	0.163092	0.126735
RPUSD4	blue	0.103837	0.332858	-0.103837	0.332858	0.366417	0.000413108	0.417682	4.65117e-05	0.279685	0.0079439	0.878286	1.27898e-29	0.602913	4.05155e-10	-0.304922	0.00366679	-0.495273	8.04416e-07	-0.436398	1.91014e-05	-0.255833	0.0155281	-0.399299	0.000106076	-0.559749	1.17944e-08	-0.570994	5.13445e-09	-0.290284	0.00578882	-0.168587	0.114271	0.225004	0.0340109
MIS12	blue	0.242733	0.0219082	-0.242733	0.0219082	0.345138	0.000924995	0.339692	0.00112692	0.335496	0.00130894	0.713232	4.43299e-15	0.44218	1.43537e-05	-0.265321	0.0119756	-0.437665	1.79496e-05	-0.341428	0.00105856	-0.437345	1.82347e-05	-0.637575	1.83343e-11	-0.565148	7.94208e-09	-0.614709	1.47389e-10	-0.248407	0.0189123	-0.0730503	0.4963	-0.069233	0.519132
IMP4	blue	0.336691	0.00125455	-0.336691	0.00125455	0.354672	0.000649037	0.465782	4.23035e-06	0.3527	0.00069902	0.75893	6.89801e-18	0.759468	6.33922e-18	-0.13428	0.209634	-0.285368	0.0067139	-0.359236	0.00054566	-0.114831	0.283924	-0.491047	1.03026e-06	-0.754274	1.42116e-17	-0.54151	4.26368e-08	-0.439145	1.66872e-05	-0.0378919	0.72443	0.284626	0.00686439
TMEM126B	blue	0.468514	3.65071e-06	-0.468514	3.65071e-06	0.342575	0.0010155	0.277911	0.00836663	0.357273	0.000588126	0.704188	1.37599e-14	0.477088	2.2799e-06	-0.201434	0.0583692	-0.431782	2.39067e-05	-0.361171	0.000506556	-0.322858	0.00202962	-0.64553	8.51999e-12	-0.589841	1.18517e-09	-0.472338	2.964e-06	-0.456131	7.04877e-06	-0.0196221	0.855178	0.00781529	0.942054
DPYSL2	blue	0.147127	0.168861	-0.147127	0.168861	0.215179	0.0428586	0.0827763	0.440591	0.141256	0.186701	0.350243	0.000766221	0.00927106	0.931285	-0.107932	0.314042	-0.39242	0.000142666	-0.310513	0.00306105	-0.201838	0.0578558	0.0770751	0.47281	-0.0397374	0.711585	-0.251383	0.0174865	-0.275337	0.00901481	0.290832	0.00569315	-0.215347	0.042693
KLHDC3	blue	0.165979	0.120063	-0.165979	0.120063	0.157188	0.141261	0.268657	0.0109071	0.257676	0.0147744	0.745895	5.01518e-17	0.622684	7.26309e-11	-0.258617	0.0144018	-0.495803	7.79647e-07	-0.323765	0.00196793	0.0546838	0.61077	-0.132594	0.215463	-0.399353	0.000105823	-0.294498	0.00508778	-0.351821	0.000722413	-0.238232	0.0245646	0.36631	0.000414847
LPXN	blue	0.223775	0.0350264	-0.223775	0.0350264	0.407001	7.55309e-05	0.386539	0.000182862	0.336055	0.00128325	0.824254	3.32884e-23	0.34353	0.00098086	-0.430655	2.52404e-05	-0.555439	1.60906e-08	-0.398244	0.000111053	-0.535619	6.35392e-08	-0.490532	1.06157e-06	-0.495378	7.9945e-07	-0.673119	4.97172e-13	-0.266152	0.0117012	-0.0967498	0.367083	-0.0898058	0.402625
HMGN4	blue	0.341493	0.00105607	-0.341493	0.00105607	0.236359	0.0257485	0.326413	0.00179734	0.499632	6.2099e-07	0.617072	1.19755e-10	0.238043	0.0246822	-0.219503	0.0387539	-0.427676	2.9109e-05	-0.200674	0.0593462	-0.433926	2.15494e-05	-0.498702	6.56452e-07	-0.372527	0.000324333	-0.436773	1.87536e-05	-0.319146	0.00230065	0.0231983	0.829154	-0.063739	0.552903
PRPF8	blue	-0.0492038	0.647022	0.0492038	0.647022	0.145339	0.174155	0.199854	0.0604143	0.311907	0.00292477	0.518176	1.98238e-07	0.0533532	0.619491	0.069084	0.520034	-0.0851891	0.427338	-0.162525	0.128079	-0.447725	1.08599e-05	-0.0350023	0.744695	-0.287452	0.00630696	-0.520791	1.67833e-07	-0.486275	1.35705e-06	-0.408346	7.11215e-05	0.0672591	0.531144
STAMBPL1	blue	0.00387762	0.971231	-0.00387762	0.971231	0.372782	0.000321049	0.215193	0.042845	0.276043	0.00883274	0.505817	4.27513e-07	0.0201594	0.851257	-0.294494	0.00508831	-0.384154	0.000201968	-0.23294	0.0280345	-0.615483	1.37731e-10	-0.408352	7.11019e-05	-0.263806	0.0124903	-0.546596	3.00251e-08	0.0856928	0.4246	-0.00914044	0.932251	-0.193811	0.06878
TMED10	blue	-0.185968	0.0810073	0.185968	0.0810073	0.0879141	0.412647	0.274736	0.00917253	0.188966	0.0761437	0.450808	9.28028e-06	-0.196308	0.0652172	-0.118581	0.268385	-0.437598	1.80093e-05	-0.366143	0.000417561	-0.442756	1.3947e-05	0.0962586	0.369532	0.0780418	0.467258	-0.279598	0.00796437	-0.196772	0.0645712	-0.146643	0.170284	-0.109659	0.306315
DEK	blue	0.164774	0.122814	-0.164774	0.122814	0.269859	0.0105431	0.250306	0.0179917	0.291243	0.00562226	0.418248	4.53118e-05	-0.0628724	0.558324	-0.248889	0.0186748	-0.473212	2.82503e-06	-0.23399	0.027315	-0.484107	1.5359e-06	-0.313474	0.00277804	-0.0440192	0.682096	-0.341991	0.00103722	-0.192042	0.0713998	0.164404	0.123668	-0.376957	0.000271347
SPPL2A	blue	-0.000226497	0.998319	0.000226497	0.998319	-0.177552	0.0959931	0.110644	0.301962	0.0534502	0.618854	-0.312008	0.00291508	-0.316053	0.00255093	0.137122	0.20006	-0.110696	0.301737	0.147373	0.168141	0.134341	0.209423	0.231664	0.0289311	0.437786	1.78437e-05	0.342925	0.00100269	0.0220535	0.837466	0.420065	4.16507e-05	-0.266102	0.0117176
SERTAD1	blue	0.0646239	0.547393	-0.0646239	0.547393	-0.124288	0.245861	-0.240504	0.0231914	-0.266008	0.0117485	-0.292923	0.00534037	0.146379	0.17106	0.390359	0.000155712	0.428393	2.81301e-05	0.179914	0.0915818	0.516271	2.23616e-07	0.354087	0.000663521	-0.0323491	0.763456	0.327415	0.00173638	-0.196483	0.0649728	0.246884	0.0196798	0.395103	0.00012719
GABARAP	blue	0.0841174	0.433196	-0.0841174	0.433196	-0.179153	0.0929856	-0.360432	0.000521172	-0.446127	1.17752e-05	-0.430659	2.5235e-05	0.0341201	0.750917	0.264394	0.0122885	0.362452	0.00048209	0.05144	0.632123	0.549948	2.37524e-08	0.248428	0.018902	0.140967	0.187614	0.512876	2.76653e-07	-0.0663658	0.536625	0.0167094	0.876491	0.214965	0.0430709
FUCA1	blue	0.0721328	0.501739	-0.0721328	0.501739	0.147978	0.166383	0.105806	0.323726	0.0901408	0.400865	0.37575	0.000284926	0.0964528	0.368562	-0.034598	0.747544	-0.336751	0.00125189	-0.217177	0.0409186	0.00268409	0.980084	0.233814	0.0274342	-0.0941823	0.379994	-0.096101	0.37032	-0.287681	0.00626365	0.0560734	0.60172	0.273027	0.00963395
PTPN12	blue	-0.146089	0.171921	0.146089	0.171921	-0.295092	0.00499524	-0.279784	0.00792093	-0.126536	0.237358	-0.602928	4.04632e-10	-0.487156	1.29017e-06	0.292451	0.00541831	0.288473	0.00611564	0.609863	2.24424e-10	0.220113	0.0382022	0.397509	0.000114649	0.528772	1.00076e-07	0.502632	5.18597e-07	0.317616	0.00242162	0.142502	0.182804	-0.00576746	0.957221
C4BPA	blue	-0.115219	0.282288	0.115219	0.282288	-0.0325367	0.762125	-0.155018	0.146906	0.049465	0.645274	-0.220166	0.0381547	-0.195826	0.0658924	0.148614	0.164548	0.181788	0.0881983	0.180998	0.0896123	0.0779407	0.467837	0.183275	0.0855851	0.247936	0.0191467	0.114949	0.283425	0.146966	0.169333	-0.0530441	0.621525	-0.0173148	0.872054
IER3IP1	blue	0.302245	0.00399292	-0.302245	0.00399292	0.263377	0.0126396	0.430314	2.56568e-05	0.435861	1.96097e-05	0.715344	3.38148e-15	0.165212	0.121808	-0.341434	0.00105836	-0.580621	2.45653e-09	-0.33101	0.00153268	-0.491498	1.00358e-06	-0.377454	0.000265929	-0.343232	0.000991577	-0.463728	4.72206e-06	-0.385892	0.000187877	-0.0159665	0.881942	-0.0488886	0.649133
DUSP23	blue	0.208457	0.0499523	-0.208457	0.0499523	0.0817017	0.446567	0.155728	0.145042	0.201895	0.0577835	0.524054	1.3607e-07	0.477641	2.21074e-06	-0.109269	0.30805	-0.42153	3.89015e-05	-0.242567	0.0220012	0.161709	0.130031	-0.0143455	0.893855	-0.214566	0.0434689	-0.0933856	0.384056	-0.411195	6.25594e-05	0.00139001	0.989685	0.255473	0.0156794
OAF	blue	0.0458485	0.669639	-0.0458485	0.669639	0.0751684	0.483862	0.142072	0.184145	0.0221763	0.836573	0.321859	0.00209956	-0.0842171	0.432649	0.0524827	0.625225	-0.395815	0.000123351	-0.243874	0.021275	-0.0957635	0.372011	0.289296	0.00596509	0.0323617	0.763367	-0.0291422	0.786316	-0.345181	0.000923541	0.28125	0.00758698	0.0315727	0.768973
TMED2	blue	0.14225	0.183587	-0.14225	0.183587	0.223615	0.0351601	0.393292	0.000137455	0.296992	0.00470925	0.587064	1.47963e-09	0.434385	2.10738e-05	-0.241461	0.0226329	-0.379078	0.000248901	-0.445831	1.1952e-05	0.0105775	0.92163	-0.142068	0.184157	-0.298786	0.00445267	-0.166874	0.11805	-0.375309	0.000290049	-0.128891	0.22867	0.327971	0.00170337
ZMIZ1	blue	-0.229593	0.0304373	0.229593	0.0304373	-0.161439	0.130682	-0.450663	9.34969e-06	-0.416519	4.90732e-05	-0.653771	3.76011e-12	-0.379564	0.000244013	0.219727	0.0385501	0.357114	0.000591687	0.223176	0.0355303	0.429114	2.71769e-05	0.492665	9.37518e-07	0.55609	1.53573e-08	0.535218	6.52726e-08	0.200694	0.0593199	0.0685966	0.52299	-0.038438	0.720621
PHB2	blue	0.00403644	0.970053	-0.00403644	0.970053	0.210877	0.047295	0.35228	0.000710116	0.163338	0.126156	0.702023	1.79319e-14	0.30641	0.00349593	-0.148742	0.164182	-0.426509	3.0769e-05	-0.341151	0.00106923	-0.312883	0.00283258	-0.116648	0.276323	-0.409235	6.83421e-05	-0.442532	1.41044e-05	-0.34272	0.00101017	-0.123458	0.249052	0.195063	0.0669749
COQ5	blue	0.225848	0.0333284	-0.225848	0.0333284	0.274496	0.00923603	0.453447	8.10192e-06	0.294454	0.00509464	0.764974	2.63369e-18	0.502467	5.23793e-07	-0.209634	0.0486445	-0.513268	2.6996e-07	-0.419985	4.18057e-05	-0.12835	0.230646	-0.252008	0.0171993	-0.417973	4.58911e-05	-0.305248	0.00362869	-0.46979	3.40645e-06	0.0125617	0.90699	0.288403	0.00612859
GLTSCR2	blue	0.269666	0.0106008	-0.269666	0.0106008	0.186357	0.0803621	0.260858	0.0135474	0.258314	0.0145209	0.797218	9.06848e-21	0.549439	2.46177e-08	-0.246304	0.0199788	-0.496287	7.57629e-07	-0.435529	1.99303e-05	-0.190928	0.0730883	-0.337117	0.00123569	-0.479037	2.04484e-06	-0.47657	2.34651e-06	-0.546419	3.03963e-08	-0.320643	0.00218767	0.0890561	0.40658
ADA	blue	0.324881	0.00189436	-0.324881	0.00189436	0.208299	0.05013	0.43505	2.04012e-05	0.633491	2.69421e-11	0.618956	1.01365e-10	0.328879	0.00165063	-0.0735222	0.493515	-0.204055	0.0551025	-0.162001	0.129331	-0.447058	1.12337e-05	-0.401609	9.58878e-05	-0.591373	1.04769e-09	-0.58976	1.19289e-09	-0.308139	0.00330639	0.104135	0.331466	0.105626	0.32455
MTDH	blue	-0.161084	0.131542	0.161084	0.131542	0.246616	0.0198171	0.584159	1.86212e-09	0.286813	0.00642942	0.52356	1.40478e-07	-0.28963	0.0059051	-0.179942	0.0915311	-0.564463	8.35406e-09	-0.257313	0.0149203	-0.683219	1.62595e-13	-0.059092	0.582269	0.0197517	0.854232	-0.414172	5.4646e-05	-0.157505	0.140451	0.0134964	0.900104	-0.297172	0.00468289
MRPL19	blue	0.199078	0.06144	-0.199078	0.06144	0.250896	0.0177133	0.464262	4.58939e-06	0.324625	0.001911	0.564911	8.08253e-09	0.154157	0.149191	-0.320596	0.00219117	-0.522635	1.49108e-07	-0.320011	0.00223473	-0.299268	0.00438602	-0.319867	0.00224561	-0.139069	0.193685	-0.279458	0.0079969	-0.268096	0.0110809	0.0170451	0.874031	-0.130087	0.224345
H1FX	blue	-0.158562	0.137775	0.158562	0.137775	0.169317	0.112687	0.227049	0.0323771	0.246498	0.0198782	0.459926	5.7773e-06	-0.0686201	0.522847	-0.0904147	0.39943	-0.37245	0.000325335	-0.215508	0.0425337	-0.404667	8.37932e-05	0.154851	0.147348	-0.0834079	0.437099	-0.371293	0.000340705	-0.0823213	0.443116	0.0944833	0.378466	0.0251844	0.814777
UQCRQ	blue	0.24431	0.0210371	-0.24431	0.0210371	0.277957	0.00835531	0.579831	2.61199e-09	0.272347	0.00982307	0.747601	3.8951e-17	0.445837	1.19484e-05	-0.133412	0.212621	-0.502927	5.0944e-07	-0.453904	7.91306e-06	-0.252217	0.0171043	-0.350611	0.000755793	-0.491309	1.01464e-06	-0.417175	4.76142e-05	-0.558397	1.30076e-08	-0.118642	0.26814	0.0724591	0.499801
ITGAE	blue	0.0542425	0.613656	-0.0542425	0.613656	0.432263	2.33577e-05	0.175024	0.100896	-0.0142053	0.894886	0.38274	0.000214146	0.140548	0.188944	-0.0626694	0.559598	-0.238666	0.0242972	-0.212816	0.0452502	-0.248958	0.0186412	-0.128736	0.229234	-0.32823	0.00168819	-0.304088	0.00376577	-0.0512235	0.633559	0.00199344	0.985208	0.185218	0.0822615
POLE4	blue	0.148554	0.164723	-0.148554	0.164723	0.268581	0.0109306	0.176157	0.0986758	0.096173	0.36996	0.599418	5.42386e-10	0.159564	0.135271	-0.14249	0.182844	-0.52273	1.48197e-07	-0.411453	6.18357e-05	-0.32662	0.00178462	-0.152043	0.154916	-0.256644	0.0151926	-0.362876	0.00047424	-0.399052	0.000107222	-0.0181454	0.865972	-0.0387453	0.71848
RPS14	blue	0.262429	0.0129748	-0.262429	0.0129748	0.252292	0.01707	0.183035	0.0860016	0.340457	0.00109632	0.664909	1.19474e-12	0.527016	1.12259e-07	-0.169115	0.113123	-0.205574	0.0532776	-0.232414	0.0284012	-0.213356	0.0446939	-0.402962	9.03494e-05	-0.554037	1.77848e-08	-0.509601	3.38967e-07	-0.613615	1.62171e-10	-0.394783	0.000128948	0.126118	0.238923
NCK1	blue	0.39541	0.000125521	-0.39541	0.000125521	0.122621	0.2523	0.315208	0.00262347	0.398157	0.000111471	0.587092	1.4764e-09	0.286875	0.00641739	-0.25615	0.0153963	-0.457302	6.63076e-06	-0.29511	0.00499248	-0.30973	0.0031401	-0.551522	2.12597e-08	-0.331109	0.00152742	-0.331244	0.00152024	-0.441311	1.49889e-05	-0.0727539	0.498054	-0.142882	0.181629
ENOPH1	blue	0.426348	3.10062e-05	-0.426348	3.10062e-05	0.386534	0.0001829	0.30249	0.0039621	0.303355	0.00385467	0.793368	1.88075e-20	0.557446	1.39316e-08	-0.395397	0.000125593	-0.550358	2.30778e-08	-0.430557	2.53595e-05	-0.207945	0.0505297	-0.563556	8.93052e-09	-0.516107	2.25931e-07	-0.444149	1.30079e-05	-0.43377	2.17131e-05	-0.12057	0.260383	0.0711568	0.507559
RAB24	blue	-0.25938	0.0141056	0.25938	0.0141056	-0.141755	0.185135	-0.287166	0.00636155	-0.614247	1.53473e-10	-0.597161	6.53617e-10	-0.176375	0.0982524	0.31718	0.00245709	0.221502	0.0369705	0.159825	0.134626	0.556868	1.45237e-08	0.471936	3.03e-06	0.387744	0.00017386	0.620284	9.00621e-11	0.466249	4.12564e-06	0.478359	2.12382e-06	0.155855	0.14471
COX5A	blue	0.134016	0.210538	-0.134016	0.210538	0.352369	0.000707751	0.596362	6.97974e-10	0.352491	0.000704531	0.829885	9.17278e-24	0.301284	0.00411629	-0.16299	0.126976	-0.532263	7.94878e-08	-0.436345	1.91508e-05	-0.429556	2.66081e-05	-0.189096	0.0759379	-0.44128	1.50116e-05	-0.540334	4.61997e-08	-0.488528	1.19213e-06	0.0200559	0.852013	0.123671	0.248233
HDHD2	blue	0.260765	0.0135819	-0.260765	0.0135819	0.469222	3.51321e-06	0.264972	0.0120927	0.274604	0.00920746	0.711322	5.65143e-15	0.476965	2.29554e-06	-0.284367	0.00691757	-0.44601	1.18447e-05	-0.44157	1.47967e-05	-0.278742	0.00816618	-0.459532	5.89846e-06	-0.479041	2.04432e-06	-0.487972	1.23096e-06	-0.406057	7.87781e-05	-0.0810721	0.45009	0.00712155	0.94719
PIGU	blue	0.337014	0.00124022	-0.337014	0.00124022	0.254503	0.0160927	0.303683	0.00381463	0.358037	0.000571237	0.774488	5.44841e-19	0.756501	1.0078e-17	-0.45399	7.87783e-06	-0.295678	0.00490547	-0.379647	0.000243188	-0.0521705	0.627287	-0.4395	1.6397e-05	-0.641581	1.24988e-11	-0.49109	1.0277e-06	-0.29644	0.00479086	-0.256778	0.0151375	0.388593	0.000167767
MORF4L2	blue	0.239691	0.023675	-0.239691	0.023675	0.190311	0.0740384	0.241322	0.022713	0.182065	0.087707	0.341418	0.00105894	0.128364	0.230594	-0.210511	0.0476887	-0.444045	1.30761e-05	-0.3449	0.000933083	-0.277748	0.00840652	-0.472196	2.98708e-06	-0.093451	0.383721	-0.21143	0.0467033	-0.121476	0.25679	0.0679032	0.527209	-0.36226	0.000485695
MRPL50	blue	0.214677	0.0433578	-0.214677	0.0433578	0.295965	0.00486197	0.476322	2.37906e-06	0.293479	0.00524995	0.794016	1.66532e-20	0.255974	0.0154695	-0.182605	0.0867546	-0.537126	5.74153e-08	-0.462041	5.16582e-06	-0.512019	2.91814e-07	-0.436505	1.90017e-05	-0.421988	3.80772e-05	-0.528531	1.01673e-07	-0.492713	9.34862e-07	-0.0473768	0.659299	-0.0748771	0.485563
RPL30	blue	0.445354	1.22431e-05	-0.445354	1.22431e-05	0.263524	0.0125883	0.161583	0.130336	0.219082	0.0391383	0.527355	1.09804e-07	0.446716	1.14299e-05	-0.0918416	0.392001	-0.177901	0.0953315	-0.23371	0.0275054	-0.209638	0.0486401	-0.522594	1.49499e-07	-0.567489	6.67571e-09	-0.391898	0.000145867	-0.558567	1.28489e-08	-0.166306	0.119323	0.0121466	0.910051
MFSD10	blue	0.0226399	0.833205	-0.0226399	0.833205	0.185331	0.0820715	0.210057	0.0481813	0.43747	1.81225e-05	0.388867	0.000165844	0.52987	9.31101e-08	-0.12583	0.240006	-0.039922	0.710305	-0.0322004	0.764512	0.0416552	0.698322	-0.198462	0.0622643	-0.416549	4.90066e-05	-0.300533	0.00421489	-0.00179843	0.986655	-0.188452	0.0769594	0.407835	7.27681e-05
LEPROTL1	blue	0.187594	0.07834	-0.187594	0.07834	0.12919	0.227581	0.102886	0.33733	0.0152064	0.887524	0.685281	1.28705e-13	0.436174	1.93121e-05	-0.368457	0.000381253	-0.523379	1.42134e-07	-0.47202	3.01613e-06	-0.118534	0.268578	-0.313038	0.00281825	-0.316288	0.00253113	-0.291383	0.00559815	-0.291796	0.00552799	-0.303589	0.00382611	0.141177	0.18695
AKR7A2	blue	0.316359	0.00252512	-0.316359	0.00252512	0.174811	0.101318	0.237469	0.0250411	0.364796	0.000440135	0.734438	2.60332e-16	0.533066	7.53567e-08	-0.191376	0.072406	-0.468322	3.68903e-06	-0.277487	0.00847044	-0.12308	0.250517	-0.314111	0.00272036	-0.44455	1.27485e-05	-0.417574	4.67448e-05	-0.513438	2.67117e-07	-0.118547	0.268526	0.1518	0.155585
TOP2B	blue	-0.154456	0.148396	0.154456	0.148396	0.225101	0.0339317	0.208601	0.049791	0.368019	0.000387891	0.48542	1.42504e-06	-0.0616937	0.56574	-0.311678	0.00294678	-0.345167	0.000923988	-0.285028	0.00678256	-0.591219	1.06077e-09	-0.189954	0.0745928	-0.0446098	0.678065	-0.572502	4.58131e-09	-0.0846733	0.430151	-0.23097	0.0294284	-0.344999	0.000929691
KRT10	blue	0.21356	0.0444859	-0.21356	0.0444859	0.392152	0.000144302	0.331267	0.00151901	0.221742	0.0367609	0.619948	9.28003e-11	0.396581	0.000119341	-0.215428	0.042613	-0.282323	0.00735033	-0.402914	9.0541e-05	-0.351467	0.000732047	-0.470145	3.34134e-06	-0.533151	7.49317e-08	-0.538861	5.10612e-08	-0.33789	0.00120207	-0.168403	0.114671	0.0060673	0.954999
RAPGEF6	blue	-0.375003	0.000293653	0.375003	0.000293653	0.00163762	0.987848	2.34845e-05	0.999826	-0.101909	0.341965	0.126488	0.237537	-0.216396	0.041668	-0.118707	0.267873	-0.182835	0.086352	-0.110812	0.301225	-0.329468	0.00161728	0.0448363	0.676521	0.16453	0.123377	-0.235152	0.0265371	0.203479	0.0558064	-0.251668	0.0173551	-0.287298	0.00633619
GSTK1	blue	-0.021204	0.843645	0.021204	0.843645	0.213234	0.0448191	0.242776	0.021884	0.336724	0.0012531	0.616374	1.27354e-10	0.30918	0.00319675	0.0257163	0.810937	-0.169435	0.112433	-0.0933347	0.384316	-0.402398	9.26185e-05	-0.165857	0.120338	-0.545398	3.2626e-08	-0.608744	2.47049e-10	-0.165687	0.120725	0.133315	0.212957	0.26718	0.0113696
MRPS10	blue	0.267642	0.0112229	-0.267642	0.0112229	0.235737	0.0261524	0.323782	0.00196675	0.38105	0.000229588	0.667671	8.9228e-13	0.440826	1.53544e-05	-0.348837	0.00080726	-0.513265	2.70021e-07	-0.368707	0.000377505	-0.179805	0.0917818	-0.348002	0.000832576	-0.334014	0.00137936	-0.380757	0.000232369	-0.246799	0.0197233	-0.087052	0.417263	0.0140688	0.89589
RPUSD2	blue	0.241331	0.0227078	-0.241331	0.0227078	0.348873	0.000806164	0.331468	0.00150834	0.364599	0.000443532	0.780422	1.96073e-19	0.737368	1.72252e-16	-0.289542	0.00592079	-0.264421	0.0122793	-0.416551	4.90008e-05	-0.124177	0.246286	-0.473335	2.8061e-06	-0.67154	5.89781e-13	-0.529096	9.7971e-08	-0.437266	1.83057e-05	-0.28763	0.00627319	0.318356	0.00236237
CD48	blue	0.190938	0.0730732	-0.190938	0.0730732	0.366125	0.000417862	0.302427	0.00397001	0.375179	0.000291575	0.844391	2.63386e-25	0.252582	0.0169391	-0.345229	0.000921897	-0.602927	4.04663e-10	-0.411082	6.28808e-05	-0.512948	2.75404e-07	-0.365062	0.000435596	-0.356842	0.000597844	-0.588431	1.32686e-09	-0.409557	6.73578e-05	-0.0957324	0.372167	-0.0946561	0.377591
TKTL1	blue	0.332848	0.00143713	-0.332848	0.00143713	0.00781329	0.942069	-0.0160416	0.881391	0.353025	0.000690553	0.305637	0.00358368	0.318416	0.00235764	-0.286919	0.00640897	-0.20706	0.0515423	-0.158916	0.136887	-0.0851539	0.427529	-0.33888	0.00116024	-0.242284	0.0221613	-0.281465	0.00753902	-0.091282	0.394904	-0.142557	0.182634	-0.0310044	0.773018
PRKRIR	blue	0.184263	0.0838817	-0.184263	0.0838817	0.168424	0.114624	0.366005	0.000419828	0.538117	5.37011e-08	0.661012	1.79424e-12	0.113986	0.287507	-0.354752	0.000647089	-0.470911	3.20462e-06	-0.292969	0.00533294	-0.550676	2.25671e-08	-0.361658	0.000497129	-0.200067	0.0601351	-0.537181	5.72023e-08	-0.400713	9.97248e-05	-0.273457	0.00951586	-0.27846	0.00823383
GABARAPL2	blue	-0.0256536	0.81139	0.0256536	0.81139	-0.228002	0.0316382	-0.414718	5.32977e-05	-0.347894	0.000835885	-0.541652	4.22239e-08	-0.154312	0.148778	0.030935	0.773513	0.508509	3.62549e-07	0.286305	0.0065281	0.380346	0.000236324	0.154497	0.148286	0.21498	0.0430559	0.439843	1.61212e-05	0.174075	0.102787	-0.110162	0.304089	0.123777	0.247822
CTSH	blue	0.00769623	0.942936	-0.00769623	0.942936	0.368866	0.000375147	0.230747	0.0295897	-0.208497	0.0499076	0.322519	0.00205313	0.172457	0.106076	-0.0159066	0.882381	-0.298352	0.00451368	-0.250467	0.0179152	0.0565224	0.598809	0.169367	0.11258	-0.130473	0.22296	-0.0641995	0.550032	-0.211266	0.0468784	0.284789	0.00683104	0.137527	0.198723
DUSP18	blue	-0.127497	0.233783	0.127497	0.233783	-0.178682	0.0938621	-0.245042	0.0206431	-0.221326	0.0371246	-0.442287	1.42774e-05	-0.054388	0.612705	0.132146	0.217031	0.258414	0.0144815	0.208933	0.0494196	0.59561	7.42397e-10	0.482024	1.72846e-06	0.367666	0.000393327	0.560142	1.14624e-08	0.287595	0.00627975	0.173584	0.103777	0.341987	0.00103738
NDUFAF2	blue	0.223334	0.0353962	-0.223334	0.0353962	0.180298	0.0908812	0.432171	2.34618e-05	0.353535	0.000677454	0.77787	3.05455e-19	0.427001	3.00585e-05	-0.218622	0.0395622	-0.427366	2.95408e-05	-0.333957	0.00138212	-0.331049	0.00153059	-0.375069	0.000292872	-0.485011	1.45876e-06	-0.506731	4.04314e-07	-0.452375	8.56271e-06	-0.272366	0.0098176	0.142021	0.184302
C17orf97	blue	-0.0786103	0.46401	0.0786103	0.46401	0.118876	0.267189	-0.0228184	0.83191	0.00243193	0.981955	0.255237	0.015779	0.176361	0.0982793	-0.234087	0.0272495	-0.174557	0.101824	-0.0949684	0.376012	0.0300367	0.779921	-0.0615954	0.56636	-0.121455	0.256875	-0.0984897	0.358488	-0.090748	0.397687	-0.137719	0.19809	0.0800221	0.455999
DRAP1	blue	-0.161001	0.131745	0.161001	0.131745	0.106095	0.322395	0.243937	0.0212405	0.268007	0.0111086	0.368796	0.000376177	-0.181734	0.0882947	0.195333	0.0665907	-0.133774	0.21137	-0.0402267	0.708192	-0.440305	1.57568e-05	0.257642	0.0147878	-0.167271	0.117165	-0.321924	0.00209496	-0.121814	0.25546	0.398186	0.000111333	0.260994	0.0134968
ELP3	blue	0.231474	0.0290666	-0.231474	0.0290666	0.26107	0.0134688	0.155198	0.146431	0.395088	0.000127273	0.72892	5.58444e-16	0.593041	9.15376e-10	-0.15714	0.141386	-0.364373	0.000447451	-0.340018	0.00111378	-0.0951631	0.37503	-0.271867	0.00995839	-0.476723	2.32666e-06	-0.433391	2.21163e-05	-0.430055	2.5979e-05	-0.136923	0.200718	0.315245	0.00262024
GGA2	blue	-0.101984	0.341606	0.101984	0.341606	0.567974	6.43875e-09	0.225231	0.0338265	0.126374	0.237963	0.563653	8.86762e-09	0.476282	2.38434e-06	-0.213895	0.0441453	-0.295541	0.00492626	-0.320522	0.00219657	-0.146368	0.171095	-0.217889	0.0402461	-0.443406	1.35013e-05	-0.460989	5.4619e-06	0.00119092	0.991163	-0.0486526	0.650716	0.233396	0.0277201
SNRNP40	blue	0.113914	0.287811	-0.113914	0.287811	0.322427	0.00205952	0.285624	0.00666276	0.218624	0.0395607	0.721623	1.48965e-15	0.455478	7.29248e-06	-0.0939584	0.381133	-0.349693	0.000782026	-0.316196	0.00253888	-0.168256	0.114993	-0.0967066	0.367298	-0.471377	3.12403e-06	-0.463195	4.85831e-06	-0.384497	0.000199112	0.0132935	0.901598	0.349528	0.000786825
GIMAP8	blue	0.0219376	0.838308	-0.0219376	0.838308	0.139595	0.191989	0.160052	0.134067	0.0944156	0.37881	0.402831	9.08704e-05	-0.00732239	0.945703	-0.0269459	0.802078	-0.415786	5.0754e-05	-0.135938	0.20401	-0.202777	0.056676	0.125986	0.239419	-0.0347885	0.746201	-0.217363	0.0407427	-0.314645	0.00267276	0.151278	0.157029	-0.12161	0.256262
POLR2I	blue	-0.061426	0.56743	0.061426	0.56743	0.308907	0.0032251	0.324439	0.00192315	0.210451	0.0477536	0.733663	2.90127e-16	0.390425	0.000155279	-0.232328	0.0284618	-0.407848	7.27266e-05	-0.346941	0.000865761	-0.252006	0.0172002	-0.126456	0.237654	-0.413202	5.71155e-05	-0.467758	3.80315e-06	-0.192837	0.0702125	-0.0425386	0.692242	0.30156	0.0040805
WDR6	blue	0.0261499	0.80781	-0.0261499	0.80781	0.207088	0.05151	0.174273	0.10239	0.2486	0.0188166	0.55874	1.2689e-08	0.506965	3.98551e-07	-0.136461	0.202256	-0.0988551	0.356699	-0.144345	0.177153	-0.229053	0.03084	-0.371112	0.000343176	-0.572675	4.52182e-09	-0.578718	2.8472e-09	-0.0645534	0.547831	-0.305253	0.00362813	0.229738	0.0303297
NDUFB9	blue	0.30756	0.00336874	-0.30756	0.00336874	0.344945	0.000931537	0.382291	0.000218155	0.348542	0.000816122	0.786298	6.90319e-20	0.499532	6.24732e-07	-0.338137	0.00119151	-0.519917	1.77457e-07	-0.516743	2.1706e-07	-0.268353	0.0110008	-0.406772	7.63079e-05	-0.48782	1.24184e-06	-0.523651	1.3966e-07	-0.466847	3.99491e-06	-0.189321	0.0755828	0.0543205	0.613146
PLCG1	blue	0.0271611	0.80053	-0.0271611	0.80053	0.230196	0.0299919	0.116265	0.277911	0.174552	0.101833	0.59482	7.91938e-10	0.265298	0.0119833	-0.195247	0.0667129	-0.257595	0.0148066	-0.1333	0.213009	-0.536608	5.94537e-08	-0.462042	5.1655e-06	-0.527798	1.06672e-07	-0.659586	2.0789e-12	0.0335461	0.754974	-0.178928	0.0934035	0.00395546	0.970654
TSPAN31	blue	0.291898	0.00551089	-0.291898	0.00551089	0.234696	0.0268396	0.175292	0.100368	0.357477	0.000583566	0.711219	5.7253e-15	0.57482	3.84136e-09	-0.160549	0.132847	-0.318836	0.0023247	-0.226127	0.0331054	-0.0781756	0.466493	-0.264414	0.0122817	-0.541967	4.13227e-08	-0.415715	5.09204e-05	-0.435186	2.02671e-05	-0.108944	0.309499	0.341247	0.0010655
RPL18	blue	0.185395	0.0819648	-0.185395	0.0819648	0.263137	0.0127238	0.282224	0.00737176	0.204709	0.0543103	0.795159	1.34209e-20	0.416273	4.96321e-05	-0.309061	0.00320909	-0.61432	1.52494e-10	-0.478891	2.06157e-06	-0.238383	0.0244715	-0.259235	0.0141617	-0.363279	0.000466884	-0.408816	6.96381e-05	-0.419605	4.25493e-05	-0.315276	0.00261759	0.057352	0.593446
C1orf162	blue	0.433769	2.17138e-05	-0.433769	2.17138e-05	0.0637987	0.55253	0.0740731	0.490273	0.0745528	0.48746	0.474874	2.57769e-06	0.545827	3.16713e-08	-0.229465	0.030532	-0.452058	8.70347e-06	-0.430208	2.57889e-05	0.205093	0.0538498	-0.165778	0.120519	-0.2919	0.00551041	-0.108118	0.313204	-0.359091	0.000548694	0.0345409	0.747947	0.150489	0.159229
TRPV2	blue	-0.0836055	0.43601	0.0836055	0.43601	0.19583	0.0658868	0.0828961	0.439928	0.353772	0.000671451	0.474799	2.5885e-06	0.275823	0.00888921	0.0875963	0.414345	-0.0444543	0.679125	0.00388465	0.971179	-0.322593	0.00204796	-0.120211	0.261814	-0.525415	1.2459e-07	-0.548664	2.59918e-08	-0.0313561	0.770514	-0.0287768	0.788932	0.337107	0.00123613
DEXI	blue	0.249235	0.0185058	-0.249235	0.0185058	0.162095	0.129106	0.196211	0.065353	0.338923	0.00115846	0.679348	2.50842e-13	0.709007	7.56494e-15	-0.20274	0.0567225	-0.16566	0.120787	-0.241693	0.0224991	-0.130236	0.223809	-0.539061	5.03728e-08	-0.706484	1.0363e-14	-0.561755	1.0191e-08	-0.406218	7.82145e-05	-0.349714	0.000781432	0.23074	0.0295951
PABPC1	blue	-0.110103	0.304347	0.110103	0.304347	0.155405	0.145886	0.2521	0.0171575	0.0848673	0.429092	0.510397	3.22693e-07	-0.314202	0.00271222	0.082799	0.440465	-0.461268	5.38202e-06	-0.0917538	0.392456	-0.532496	7.82643e-08	0.20394	0.0552426	0.0227235	0.832599	-0.25785	0.0147047	-0.420441	4.09274e-05	-0.112195	0.295196	-0.0501854	0.640464
DNAJC8	blue	0.38584	0.000188283	-0.38584	0.000188283	0.319965	0.00223822	0.264297	0.0123215	0.530335	9.02995e-08	0.766245	2.14288e-18	0.666357	1.02563e-12	-0.256076	0.015427	-0.238375	0.0244766	-0.338107	0.00119278	-0.276957	0.00860199	-0.559366	1.21263e-08	-0.698656	2.69457e-14	-0.70286	1.61923e-14	-0.489584	1.12157e-06	-0.299467	0.00435872	0.116578	0.27661
LTA	blue	0.376599	0.000275309	-0.376599	0.000275309	0.174549	0.101839	-0.00821909	0.939066	0.0780458	0.467236	0.469933	3.38007e-06	0.582151	2.18001e-09	-0.304198	0.00375257	-0.307627	0.00336145	-0.356608	0.00060317	-0.0592033	0.581558	-0.560879	1.08634e-08	-0.462326	5.08818e-06	-0.381163	0.000228525	-0.187345	0.0787428	-0.170136	0.110933	-0.0980225	0.360783
TRIAP1	blue	0.179517	0.0923125	-0.179517	0.0923125	0.290213	0.00580144	0.262692	0.0128808	0.27921	0.00805536	0.78292	1.26303e-19	0.44536	1.22392e-05	-0.259185	0.0141808	-0.340431	0.00109736	-0.307064	0.00342306	-0.268955	0.010816	-0.22953	0.0304837	-0.518442	1.94919e-07	-0.523811	1.38221e-07	-0.392296	0.000143418	-0.135093	0.206862	0.266883	0.0114647
CSAD	blue	-0.231083	0.0293467	0.231083	0.0293467	-0.233229	0.0278353	-0.315552	0.00259373	-0.361913	0.000492254	-0.683734	1.534e-13	-0.570262	5.42516e-09	0.126921	0.235923	0.214242	0.0437939	0.262426	0.012976	0.144199	0.177595	0.303791	0.00380156	0.581585	2.27861e-09	0.488396	1.20126e-06	0.672104	5.54949e-13	0.231141	0.029305	-0.227617	0.031935
VDAC1	blue	0.0516514	0.630722	-0.0516514	0.630722	0.274913	0.00912589	0.404024	8.6211e-05	0.239514	0.0237815	0.685534	1.25052e-13	0.119495	0.264689	0.0289496	0.787695	-0.314597	0.00267705	-0.212555	0.0455213	-0.47591	2.43404e-06	-0.0575999	0.591848	-0.426731	3.04469e-05	-0.479268	2.01853e-06	-0.435185	2.02676e-05	-0.0752144	0.483594	0.254333	0.0161659
GSTP1	blue	0.399124	0.000106888	-0.399124	0.000106888	0.18134	0.0889983	0.209	0.049345	0.355505	0.000628934	0.603225	3.94676e-10	0.523308	1.42784e-07	-0.210274	0.0479451	-0.339941	0.00111687	-0.309107	0.00320429	-0.117629	0.272276	-0.26615	0.0117019	-0.520597	1.69923e-07	-0.474097	2.6907e-06	-0.35948	0.000540562	0.0280122	0.794415	0.119859	0.263226
TEX264	blue	0.0821648	0.443986	-0.0821648	0.443986	0.129994	0.224676	0.32999	0.00158817	0.173624	0.103695	0.620395	8.91738e-11	0.352524	0.000703644	-0.0999159	0.351536	-0.461916	5.20011e-06	-0.311655	0.00294899	-0.0792987	0.460094	-0.0254214	0.813066	-0.320628	0.00218879	-0.212188	0.0459045	-0.250283	0.0180026	0.0419323	0.696413	0.376253	0.000279199
DAD1	blue	0.290697	0.00571661	-0.290697	0.00571661	0.312699	0.0028498	0.422962	3.63767e-05	0.246833	0.0197059	0.776462	3.89173e-19	0.541836	4.16948e-08	-0.212051	0.0460477	-0.480146	1.92145e-06	-0.362626	0.000478862	-0.219385	0.038861	-0.410777	6.37547e-05	-0.543701	3.66843e-08	-0.452324	8.58539e-06	-0.533468	7.33665e-08	-0.218359	0.0398061	0.115111	0.282743
NDUFB8	blue	0.269849	0.0105461	-0.269849	0.0105461	0.306432	0.00349337	0.51382	2.60807e-07	0.433771	2.17118e-05	0.87894	1.02643e-29	0.479637	1.97718e-06	-0.275405	0.00899725	-0.534481	6.85695e-08	-0.40107	9.81791e-05	-0.419548	4.26627e-05	-0.419741	4.22828e-05	-0.591647	1.02479e-09	-0.664155	1.2931e-12	-0.434008	2.14629e-05	-0.162451	0.128254	0.0521795	0.627228
RPA1	blue	0.13742	0.199074	-0.13742	0.199074	0.0274998	0.798095	0.0215148	0.841383	0.243641	0.0214031	0.440895	1.53023e-05	0.389967	0.00015832	-0.0842044	0.432719	-0.0469485	0.66219	-0.00771986	0.942761	-0.196702	0.0646686	-0.344062	0.000962042	-0.487357	1.27529e-06	-0.473668	2.75516e-06	-0.279937	0.00788548	-0.386651	0.000182014	0.131494	0.219329
BBX	blue	-0.200324	0.0598003	0.200324	0.0598003	0.0774202	0.470824	-0.0425783	0.691969	0.160192	0.133722	0.162696	0.127673	-0.394363	0.000131296	-0.136981	0.200526	-0.316653	0.00250059	-0.135368	0.205928	-0.482561	1.67679e-06	0.123116	0.250377	0.260384	0.0137241	-0.191379	0.0724007	0.0498084	0.64298	0.0418811	0.696765	-0.3645	0.000445239
GPD1L	blue	0.262685	0.0128834	-0.262685	0.0128834	0.139724	0.191574	0.133152	0.213522	0.339927	0.00111745	0.656638	2.81188e-12	0.617957	1.10746e-10	-0.366077	0.00041865	-0.281799	0.0074651	-0.251541	0.0174138	-0.159663	0.135026	-0.457903	6.4257e-06	-0.541639	4.22619e-08	-0.576741	3.3159e-09	-0.16708	0.117591	-0.357829	0.000575782	0.149046	0.163311
UBE2N	blue	0.340864	0.00108036	-0.340864	0.00108036	0.422248	3.76151e-05	0.285817	0.00662439	0.365062	0.000435588	0.839353	9.40436e-25	0.586698	1.52331e-09	-0.36133	0.000503463	-0.530264	9.07205e-08	-0.493969	8.68556e-07	-0.229691	0.030364	-0.458851	6.11362e-06	-0.547331	2.85272e-08	-0.492322	9.56494e-07	-0.464092	4.63135e-06	-0.108582	0.311118	0.151101	0.157519
GOLGA8A	blue	-0.151806	0.155569	0.151806	0.155569	0.0428493	0.690108	0.0113414	0.915991	-0.0255125	0.812408	0.0576693	0.591401	-0.0626322	0.559832	-0.0996504	0.352824	-0.0203689	0.84973	-0.0222042	0.83637	-0.336951	0.00124299	-0.243504	0.0214786	-0.0759225	0.479475	-0.326541	0.00178949	0.301902	0.00403664	-0.0585411	0.585797	-0.281795	0.00746583
UBE2Q2	blue	0.150577	0.158982	-0.150577	0.158982	0.303159	0.00387883	0.419624	4.25122e-05	0.492823	9.28873e-07	0.762721	3.78364e-18	0.173611	0.103722	-0.325443	0.00185825	-0.50274	5.15255e-07	-0.303461	0.00384166	-0.596201	7.07269e-10	-0.423243	3.59006e-05	-0.338827	0.00116245	-0.620025	9.21644e-11	-0.404869	8.3045e-05	-0.228186	0.0314976	-0.138164	0.196631
TRIM68	blue	0.234619	0.0268917	-0.234619	0.0268917	0.185468	0.0818425	0.189405	0.0754516	0.434473	2.09829e-05	0.702522	1.68737e-14	0.61866	1.04066e-10	-0.223915	0.0349095	-0.307717	0.00335176	-0.311047	0.00300818	-0.0365951	0.733502	-0.238404	0.0244583	-0.486541	1.33651e-06	-0.409293	6.81614e-05	-0.366087	0.000418487	-0.284267	0.00693826	0.391161	0.000150511
BEX4	blue	0.294844	0.00503369	-0.294844	0.00503369	0.24316	0.0216691	0.107771	0.314766	0.153184	0.151808	0.655452	3.1722e-12	0.312387	0.00287914	-0.217094	0.0409979	-0.42624	3.11652e-05	-0.242619	0.0219723	-0.253892	0.0163576	-0.354417	0.000655317	-0.406379	7.76564e-05	-0.304624	0.0037018	-0.326435	0.00179601	-0.140314	0.189687	0.20831	0.0501175
ANXA2	blue	0.226447	0.0328511	-0.226447	0.0328511	0.261476	0.0133194	0.323827	0.00196376	0.174156	0.102625	0.52738	1.09625e-07	0.230489	0.0297777	-0.0506708	0.637232	-0.441509	1.48419e-05	-0.263825	0.0124837	-0.124604	0.244652	-0.0693058	0.518692	-0.276873	0.00862305	-0.209453	0.0488434	-0.420484	4.08457e-05	0.365405	0.00042979	0.0898023	0.402644
TUFM	blue	-0.19198	0.0714918	0.19198	0.0714918	0.315022	0.00263965	0.441447	1.48881e-05	0.244721	0.020815	0.527299	1.10207e-07	0.0683615	0.524418	0.0378343	0.724832	-0.186266	0.0805121	-0.200105	0.0600861	-0.427344	2.95727e-05	0.0380444	0.723366	-0.286615	0.00646767	-0.449513	9.91563e-06	-0.14008	0.190434	-0.0851296	0.427662	0.240544	0.0231679
SPCS1	blue	0.120542	0.260496	-0.120542	0.260496	0.294399	0.00510331	0.639874	1.47255e-11	0.361142	0.000507112	0.780774	1.84336e-19	0.086642	0.419468	-0.042425	0.693022	-0.577632	3.09627e-09	-0.339424	0.00113783	-0.551307	2.15838e-08	-0.174208	0.102521	-0.341991	0.00103721	-0.452238	8.62313e-06	-0.452283	8.60335e-06	-0.0344285	0.74874	0.0923138	0.389561
IMPDH2	blue	0.0412368	0.701207	-0.0412368	0.701207	0.383473	0.000207748	0.347201	0.000857523	0.104586	0.329364	0.744765	5.92255e-17	0.332771	0.00144104	-0.16646	0.118978	-0.422837	3.65906e-05	-0.387618	0.000174782	-0.35947	0.000540779	-0.264558	0.0122325	-0.459094	6.0362e-06	-0.45169	8.86961e-06	-0.406263	7.80591e-05	-0.179609	0.0921435	0.156821	0.142205
TRAPPC3	blue	0.188961	0.0761518	-0.188961	0.0761518	0.113513	0.289524	0.0658558	0.539767	-0.0242348	0.821644	0.3414	0.00105963	0.537262	5.68913e-08	-0.215739	0.0423075	-0.231789	0.0288422	-0.210979	0.0471846	0.328514	0.00167169	-0.0975858	0.362938	-0.183823	0.0846362	0.0136712	0.898817	-0.171446	0.108169	0.00760393	0.943619	0.305258	0.00362749
CNPY2	blue	0.0819374	0.445253	-0.0819374	0.445253	0.314573	0.00267914	0.483255	1.61208e-06	0.238111	0.0246398	0.741497	9.53523e-17	0.455586	7.2518e-06	-0.210435	0.0477705	-0.54221	4.06402e-08	-0.425028	3.30053e-05	-0.290139	0.00581451	-0.392794	0.000140406	-0.483319	1.60623e-06	-0.462961	4.9193e-06	-0.287033	0.00638704	-0.110446	0.302837	0.0915763	0.393376
IBTK	blue	-0.0925329	0.388431	0.0925329	0.388431	0.192366	0.0709143	0.599444	5.41234e-10	0.414626	5.35241e-05	0.558968	1.24814e-08	-0.0369329	0.731135	-0.335904	0.00129014	-0.471384	3.12293e-06	-0.366791	0.000407091	-0.626221	5.27229e-11	-0.277996	0.00834581	-0.0808462	0.451357	-0.563348	9.06836e-09	-0.129683	0.225799	-0.149279	0.162647	-0.38829	0.000169919
FAM65A	blue	0.0968327	0.366671	-0.0968327	0.366671	0.154025	0.149546	-0.395215	0.000126577	-0.418355	4.5089e-05	-0.214006	0.0440321	0.373989	0.000305884	0.102584	0.33876	0.318308	0.00236619	0.109836	0.305529	0.525878	1.20895e-07	0.119267	0.265609	-0.108639	0.310863	0.141219	0.18682	0.101803	0.342466	0.00268104	0.980107	0.270222	0.0104352
SERTAD2	blue	0.40487	8.30412e-05	-0.40487	8.30412e-05	0.25738	0.0148933	-0.110839	0.301105	0.0682701	0.524974	0.272085	0.00989671	0.489794	1.10801e-06	-0.359534	0.000539444	-0.31567	0.00258357	-0.392589	0.000141638	0.203837	0.0553676	-0.325813	0.00183479	-0.112244	0.294983	-0.0724443	0.499889	-0.194455	0.0678462	-0.222077	0.0364703	-0.188836	0.0763492
RPS16	blue	0.221433	0.0370301	-0.221433	0.0370301	0.273637	0.0094668	0.244414	0.0209807	0.278822	0.0081471	0.771276	9.35288e-19	0.633706	2.64068e-11	-0.311477	0.00296623	-0.334529	0.00135449	-0.343508	0.000981658	-0.127243	0.234723	-0.355512	0.00062877	-0.526027	1.19736e-07	-0.519861	1.78102e-07	-0.533812	7.17014e-08	-0.376861	0.000272406	0.151369	0.156777
GRPEL2	blue	-0.0920172	0.391092	0.0920172	0.391092	0.103215	0.335781	0.199892	0.0603646	0.0872706	0.41609	0.601719	4.47774e-10	0.102694	0.338237	-0.229531	0.0304831	-0.381127	0.00022887	-0.254574	0.0160619	-0.417619	4.6648e-05	-0.209721	0.0485488	-0.260282	0.0137628	-0.401749	9.52996e-05	-0.167495	0.116669	-0.387008	0.000179312	0.103633	0.333815
CRTC3	blue	0.10063	0.348085	-0.10063	0.348085	0.357911	0.000573997	0.22247	0.0361311	-0.00179795	0.986658	0.619262	9.86419e-11	0.325355	0.00186386	-0.343662	0.000976187	-0.512614	2.812e-07	-0.461678	5.26622e-06	-0.307279	0.00339948	-0.391324	0.000149469	-0.272951	0.00965472	-0.448601	1.03871e-05	-0.287724	0.00625545	-0.158462	0.138027	-0.2288	0.031031
POLR3GL	blue	0.371932	0.000332143	-0.371932	0.000332143	0.223769	0.0350312	0.369265	0.000369264	0.508353	3.66041e-07	0.740692	1.07101e-16	0.632115	3.06346e-11	-0.311286	0.00298482	-0.435468	1.99901e-05	-0.308581	0.00325941	-0.19069	0.0734544	-0.556838	1.4555e-08	-0.576215	3.45255e-09	-0.488233	1.21259e-06	-0.329761	0.00160088	-0.20701	0.0515995	0.159536	0.135343
NAT9	blue	-0.0937762	0.382061	0.0937762	0.382061	0.296668	0.00475699	0.0799373	0.456478	-0.186818	0.0796033	0.410419	6.47927e-05	0.506466	4.10904e-07	-0.0593906	0.580361	-0.178259	0.0946555	-0.151976	0.155102	0.100178	0.350267	-0.190164	0.074267	-0.385161	0.000193691	-0.20613	0.0526233	0.108563	0.311204	0.0556548	0.604441	0.349055	0.000800753
PQLC3	blue	0.352226	0.000711559	-0.352226	0.000711559	0.257683	0.0147716	0.140916	0.187774	0.340673	0.00108782	0.646335	7.8746e-12	0.239397	0.0238522	-0.125926	0.239644	-0.493117	9.13017e-07	-0.398031	0.000112087	-0.305994	0.00354291	-0.187115	0.0791184	-0.339137	0.00114957	-0.384817	0.000196477	-0.366228	0.000416174	0.162876	0.127246	0.0634688	0.554591
CD2BP2	blue	0.292572	0.00539825	-0.292572	0.00539825	0.0956928	0.372366	0.222114	0.0364377	0.144152	0.177736	0.301962	0.00402899	0.494951	8.19783e-07	-0.174381	0.102175	-0.361884	0.000492811	-0.356291	0.000610476	0.483551	1.58516e-06	0.0370478	0.730331	-0.0180305	0.866813	0.243424	0.021523	-0.378039	0.000259673	0.0272449	0.799927	0.297819	0.00458939
NOL7	blue	0.352086	0.000715299	-0.352086	0.000715299	0.391316	0.000149524	0.498893	6.49019e-07	0.399277	0.000106177	0.753035	1.718e-17	0.536945	5.81207e-08	-0.366438	0.000412765	-0.515727	2.31406e-07	-0.417117	4.77416e-05	-0.289174	0.00598728	-0.633262	2.75255e-11	-0.544877	3.38245e-08	-0.479384	2.00542e-06	-0.435023	2.0429e-05	-0.0841283	0.433137	-0.0293301	0.784971
GPR18	blue	0.299423	0.00436469	-0.299423	0.00436469	0.534442	6.87512e-08	0.195304	0.066631	0.263579	0.0125691	0.607407	2.76973e-10	0.272175	0.00987127	-0.270994	0.010209	-0.421771	3.84657e-05	-0.424669	3.35686e-05	-0.474862	2.5794e-06	-0.522208	1.53257e-07	-0.442567	1.40796e-05	-0.554604	1.70805e-08	-0.349988	0.0007735	-0.00710922	0.947282	-0.255891	0.015504
SAMM50	blue	0.301384	0.00410325	-0.301384	0.00410325	0.384351	0.000200319	0.367628	0.000393912	0.363457	0.000463672	0.763248	3.47733e-18	0.549584	2.43677e-08	-0.073358	0.494483	-0.317476	0.00243289	-0.375954	0.000282589	-0.231027	0.0293869	-0.334691	0.00134675	-0.591059	1.07451e-09	-0.534641	6.78396e-08	-0.541296	4.3263e-08	-0.0791436	0.460975	0.247335	0.0194498
TMEM14B	blue	0.329389	0.00162169	-0.329389	0.00162169	0.278943	0.00811843	0.311419	0.00297186	0.40211	9.38006e-05	0.598232	5.98382e-10	0.572816	4.47372e-09	-0.223526	0.0352349	-0.142863	0.181688	-0.20991	0.0483425	-0.14189	0.184711	-0.480497	1.88389e-06	-0.581347	2.32129e-09	-0.43329	2.22249e-05	-0.450259	9.54496e-06	-0.329288	0.00162741	0.232392	0.0284168
NDUFA3	blue	0.3174	0.00243911	-0.3174	0.00243911	0.208587	0.0498066	0.23797	0.0247278	0.398137	0.000111572	0.63751	1.84478e-11	0.414675	5.34042e-05	-0.130721	0.222075	-0.0925772	0.388203	-0.255718	0.0155762	-0.365883	0.000421834	-0.372251	0.000327929	-0.646555	7.706e-12	-0.621072	8.39344e-11	-0.44283	1.38957e-05	-0.218066	0.0400796	0.194131	0.0683148
PRRG4	blue	-0.251535	0.0174164	0.251535	0.0174164	-0.124682	0.244355	-0.327264	0.00174547	-0.360367	0.000522472	-0.724082	1.07409e-15	-0.399079	0.000107097	0.0527802	0.623263	0.415057	5.24773e-05	0.187601	0.0783277	0.179249	0.0928072	0.199698	0.0606199	0.423332	3.57512e-05	0.358174	0.000568259	0.622612	7.31016e-11	0.273381	0.00953662	-0.219713	0.0385635
IMMT	blue	-0.16713	0.11748	0.16713	0.11748	0.256887	0.015093	0.43719	1.83735e-05	0.250303	0.0179927	0.618096	1.09399e-10	-0.0956462	0.372599	-0.133279	0.21308	-0.36495	0.000437505	-0.236969	0.0253576	-0.664506	1.24646e-12	-0.0810505	0.450211	-0.249561	0.0183478	-0.558411	1.29944e-08	-0.206869	0.0517622	-0.0121867	0.909755	-0.00530522	0.960647
ZNF277	blue	0.247921	0.0191544	-0.247921	0.0191544	0.191954	0.0715317	0.255847	0.0155225	0.21942	0.0388295	0.583511	1.95959e-09	0.274297	0.00928921	-0.266926	0.0114506	-0.525114	1.2705e-07	-0.359327	0.000543754	-0.22138	0.0370766	-0.377335	0.000267218	-0.221218	0.0372197	-0.259479	0.0140678	-0.436527	1.89809e-05	-0.0334554	0.755616	-0.209791	0.0484721
MED6	blue	0.165077	0.122117	-0.165077	0.122117	0.202398	0.0571494	0.367306	0.000398939	0.303155	0.00387924	0.688328	9.08012e-14	0.156709	0.142494	-0.276019	0.00883899	-0.652236	4.38714e-12	-0.381977	0.000220993	-0.307578	0.00336679	-0.218793	0.0394045	-0.145286	0.174315	-0.257736	0.0147501	-0.353651	0.000674495	-0.0996212	0.352966	0.0158013	0.883155
HNRNPM	blue	0.193043	0.069907	-0.193043	0.069907	0.323785	0.00196657	0.458526	6.21884e-06	0.405832	7.95687e-05	0.819119	1.03701e-22	0.273203	0.00958528	-0.283319	0.00713661	-0.615752	1.34513e-10	-0.559346	1.21444e-08	-0.546764	2.96749e-08	-0.386798	0.000180894	-0.412938	5.7805e-05	-0.644879	9.07946e-12	-0.440806	1.53696e-05	-0.0932813	0.384589	-0.156064	0.144165
HINT1	blue	0.296143	0.00483514	-0.296143	0.00483514	0.358328	0.000564936	0.425785	3.18433e-05	0.374119	0.000304291	0.907988	1.2707e-34	0.456557	6.89401e-06	-0.300873	0.00417	-0.549744	2.40962e-08	-0.444357	1.28723e-05	-0.480071	1.92965e-06	-0.547172	2.88448e-08	-0.590551	1.11944e-09	-0.655649	3.10935e-12	-0.537944	5.43332e-08	-0.282206	0.00737588	-0.00329437	0.975557
ZNF593	blue	0.193987	0.0685238	-0.193987	0.0685238	0.319971	0.00223778	0.466476	4.07542e-06	0.19951	0.060868	0.728164	6.19149e-16	0.620671	8.70027e-11	-0.208362	0.050059	-0.483252	1.61233e-06	-0.434668	2.07848e-05	-0.0123082	0.908858	-0.240005	0.0234873	-0.447242	1.11292e-05	-0.32409	0.00194626	-0.415826	5.06608e-05	-0.0126122	0.906618	0.228374	0.0313538
MRPL18	blue	0.32565	0.00184508	-0.32565	0.00184508	0.334792	0.00134196	0.321001	0.00216141	0.250129	0.0180757	0.728759	5.70915e-16	0.4361	1.93815e-05	0.018178	0.865733	-0.349421	0.000789959	-0.298482	0.00449536	-0.271381	0.0100972	-0.329463	0.00161756	-0.599023	5.60451e-10	-0.419506	4.27467e-05	-0.516526	2.20042e-07	0.0163314	0.879264	0.323179	0.00200756
ADSS	blue	0.196747	0.0646056	-0.196747	0.0646056	0.218841	0.0393599	0.179993	0.0914375	0.140053	0.190522	0.532283	7.93815e-08	0.157122	0.141431	-0.176505	0.0980007	-0.47381	2.73368e-06	-0.377238	0.000268265	-0.251869	0.0172627	-0.273812	0.00941936	-0.185177	0.0823306	-0.220811	0.0375787	-0.321491	0.00212592	-0.154606	0.147996	0.0238962	0.824095
ELOVL5	blue	-0.17242	0.106151	0.17242	0.106151	-0.149069	0.163246	-0.132968	0.214161	-0.312002	0.0029157	-0.406066	7.87468e-05	-0.553023	1.91155e-08	0.143433	0.179935	-0.014434	0.893203	0.17755	0.0959977	0.120816	0.259403	0.374467	0.000300053	0.585379	1.69118e-09	0.514248	2.53921e-07	0.206603	0.052071	0.184086	0.0841842	-0.0950134	0.375785
FBLN5	blue	0.283307	0.00713911	-0.283307	0.00713911	0.0128796	0.904647	-0.0275532	0.797711	0.0667103	0.534508	0.290612	0.00573146	0.289973	0.00584387	-0.132935	0.214276	-0.129937	0.224884	-0.0432242	0.687537	-0.0603612	0.574178	-0.264878	0.0121242	-0.27856	0.00820968	-0.20419	0.054938	-0.273275	0.00956574	-0.211859	0.0462495	-0.0634784	0.554531
CHCHD10	blue	-0.0982358	0.359734	0.0982358	0.359734	0.291833	0.00552176	0.354098	0.000663238	0.1752	0.10055	0.591362	1.04859e-09	0.015917	0.882305	0.107938	0.314013	-0.254494	0.0160964	-0.225147	0.0338944	-0.42628	3.11052e-05	0.173584	0.103776	-0.313108	0.00281177	-0.400214	0.000101923	-0.346418	0.000882591	-0.0367306	0.732552	0.34542	0.000915502
GPX4	blue	0.0026393	0.980416	-0.0026393	0.980416	-0.0282947	0.792388	-0.0919134	0.391629	0.0232784	0.828572	0.247444	0.0193945	0.308525	0.00326533	0.156155	0.143929	0.132272	0.216588	0.206286	0.0524398	-0.0764219	0.476581	-0.160284	0.133497	-0.422994	3.63234e-05	-0.321347	0.00213626	-0.202926	0.0564903	-0.297981	0.00456628	0.196618	0.0647855
TMEM128	blue	0.157413	0.140686	-0.157413	0.140686	0.0447264	0.67727	0.0903792	0.399616	0.235153	0.0265363	0.487701	1.25034e-06	0.10997	0.304937	-0.29853	0.00448853	-0.442019	1.44698e-05	-0.336993	0.00124116	-0.0871643	0.41666	-0.050853	0.63602	-0.00350392	0.974003	-0.0537012	0.617205	-0.296114	0.0048396	-0.221635	0.0368539	0.151538	0.156308
CPSF3	blue	0.26762	0.0112301	-0.26762	0.0112301	0.22131	0.0371381	0.447622	1.09171e-05	0.339785	0.00112314	0.64464	9.29282e-12	0.266219	0.0116793	-0.366841	0.000406291	-0.559139	1.23275e-08	-0.409275	6.82164e-05	-0.244741	0.0208044	-0.214195	0.0438416	-0.194096	0.0683659	-0.374721	0.000297002	-0.367921	0.000389386	-0.137838	0.197698	-0.0620671	0.563386
PRRC1	blue	0.030643	0.775594	-0.030643	0.775594	0.204069	0.0550855	0.361331	0.000503431	0.271834	0.00996774	0.632493	2.95738e-11	0.109082	0.308882	-0.346662	0.00087472	-0.646654	7.63208e-12	-0.442741	1.39577e-05	-0.375731	0.000285145	-0.230041	0.0301053	-0.0643334	0.549198	-0.341956	0.00103853	-0.236812	0.0254582	-0.107066	0.317965	-0.181635	0.0884707
PRDX3	blue	0.452919	8.32599e-06	-0.452919	8.32599e-06	0.196556	0.0648717	0.281067	0.00762793	0.0459211	0.669146	0.318698	0.00233548	0.179924	0.0915649	0.0167769	0.875996	-0.420952	3.99641e-05	-0.261198	0.0134217	-0.0120977	0.910411	-0.280586	0.00773675	-0.181282	0.0891022	0.0426577	0.691424	-0.370627	0.000349854	0.207079	0.0515196	-0.0600277	0.576299
ICT1	blue	0.0613614	0.567839	-0.0613614	0.567839	0.360865	0.00051255	0.483997	1.54549e-06	0.193683	0.0689669	0.783895	1.06205e-19	0.401725	9.53996e-05	-0.138531	0.195431	-0.400754	9.95441e-05	-0.388452	0.000168765	-0.333731	0.00139316	-0.23079	0.0295584	-0.532248	7.9567e-08	-0.509005	3.5165e-07	-0.287982	0.00620694	-0.00545541	0.959533	0.33003	0.00158594
RPL36AL	blue	0.420452	4.09077e-05	-0.420452	4.09077e-05	0.201974	0.0576832	0.304557	0.00370977	0.364814	0.000439823	0.640341	1.40814e-11	0.499771	6.15852e-07	-0.29491	0.00502343	-0.460245	5.68084e-06	-0.476818	2.31438e-06	-0.157865	0.139536	-0.515984	2.2769e-07	-0.445083	1.24112e-05	-0.372329	0.000326921	-0.490102	1.08841e-06	-0.226691	0.0326579	-0.0237288	0.825308
RPF2	blue	0.257453	0.0148636	-0.257453	0.0148636	0.351171	0.000740169	0.357901	0.000574207	0.297454	0.00464194	0.771756	8.6326e-19	0.358629	0.000558466	-0.362163	0.000487524	-0.617293	1.17443e-10	-0.452771	8.38985e-06	-0.365821	0.000422853	-0.484906	1.46753e-06	-0.329025	0.00164232	-0.493503	8.9259e-07	-0.399165	0.000106695	-0.196362	0.0651411	-0.164771	0.122822
KHDRBS1	blue	0.21879	0.039407	-0.21879	0.039407	0.376762	0.000273501	0.420122	4.15402e-05	0.329337	0.00162465	0.802162	3.47128e-21	0.19526	0.0666941	-0.344983	0.00093023	-0.682915	1.6826e-13	-0.472675	2.90968e-06	-0.497306	7.13271e-07	-0.382461	0.000216626	-0.263383	0.0126375	-0.459539	5.8965e-06	-0.401012	9.84273e-05	-0.163969	0.124679	-0.162935	0.127107
ZZZ3	blue	0.0142371	0.894652	-0.0142371	0.894652	0.283062	0.00719117	0.339233	0.00114564	0.223653	0.0351283	0.639532	1.52161e-11	0.101173	0.345477	-0.320217	0.0022193	-0.561204	1.06094e-08	-0.474928	2.57008e-06	-0.533794	7.17903e-08	-0.379016	0.000249541	-0.196198	0.0653707	-0.552732	1.95137e-08	-0.21039	0.0478199	-0.229016	0.0308681	-0.319749	0.00225454
ABCE1	blue	-0.0775424	0.470122	0.0775424	0.470122	0.285346	0.00671841	0.425203	3.2733e-05	0.340818	0.00108214	0.702598	1.67179e-14	-0.0147627	0.890786	-0.313695	0.00275791	-0.514975	2.42602e-07	-0.412492	5.89904e-05	-0.700813	2.07727e-14	-0.282548	0.00730151	-0.236819	0.0254535	-0.647498	7.02429e-12	-0.237355	0.0251132	-0.151244	0.157122	-0.248364	0.0189337
PLCXD1	blue	-0.250446	0.0179252	0.250446	0.0179252	0.113929	0.287748	0.195401	0.066494	0.070402	0.512084	0.327099	0.00175544	0.0731665	0.495613	-0.0803256	0.454286	-0.130794	0.221813	-0.0203892	0.849582	-0.180066	0.0913038	0.146248	0.171451	-0.168066	0.115409	-0.275874	0.00887626	0.20158	0.058183	0.0333727	0.756201	0.31124	0.00298933
EEF2	blue	0.109705	0.306111	-0.109705	0.306111	0.288015	0.00620084	0.262255	0.0130372	0.233192	0.0278607	0.537635	5.54796e-08	0.367977	0.000388532	-0.120274	0.261562	-0.250774	0.0177708	-0.236927	0.0253845	-0.220647	0.0377243	-0.27964	0.00795456	-0.336156	0.00127864	-0.48134	1.79654e-06	-0.446038	1.18284e-05	-0.308668	0.0032502	-0.135677	0.204886
EIF3H	blue	0.337313	0.00122705	-0.337313	0.00122705	0.342837	0.0010059	0.20739	0.0511627	0.179134	0.0930218	0.649502	5.76188e-12	0.436414	1.90863e-05	-0.132339	0.216355	-0.351112	0.000741804	-0.293955	0.00517363	-0.272251	0.00984999	-0.476524	2.35256e-06	-0.483073	1.62879e-06	-0.463691	4.73159e-06	-0.567058	6.89335e-09	-0.236034	0.0259586	-0.14166	0.185432
MRPS35	blue	0.232385	0.0284215	-0.232385	0.0284215	0.339864	0.00111995	0.366214	0.000416399	0.315949	0.00255982	0.820622	7.46465e-23	0.246219	0.0200228	-0.352129	0.000714142	-0.708487	8.07412e-15	-0.457673	6.50335e-06	-0.427415	2.94732e-05	-0.351143	0.000740932	-0.31968	0.0022598	-0.43714	1.84188e-05	-0.413917	5.52853e-05	-0.0940725	0.380552	-0.0627424	0.55914
COX4I1	blue	0.342303	0.00102557	-0.342303	0.00102557	0.287383	0.00632013	0.299296	0.0043821	0.328214	0.00168912	0.783344	1.17138e-19	0.471375	3.12435e-06	-0.190714	0.073418	-0.461541	5.30473e-06	-0.373731	0.000309065	-0.221171	0.037261	-0.287202	0.0063545	-0.464401	4.55548e-06	-0.483819	1.56125e-06	-0.701621	1.88311e-14	-0.147307	0.168336	0.031968	0.766163
MRPS28	blue	0.133504	0.212303	-0.133504	0.212303	0.306938	0.003437	0.341648	0.0010502	0.160853	0.132105	0.700435	2.17441e-14	0.362479	0.000481588	-0.16513	0.121997	-0.431712	2.39875e-05	-0.388437	0.000168872	-0.225343	0.0337357	-0.260484	0.0136867	-0.45128	9.05821e-06	-0.287727	0.0062548	-0.381774	0.000222851	0.0680417	0.526365	0.318903	0.00231953
UBQLN2	blue	-0.304274	0.00374346	0.304274	0.00374346	-0.0905458	0.398744	0.112857	0.292338	-0.0946091	0.377829	0.249672	0.0182947	-0.202138	0.0574769	-0.34923	0.000795581	-0.406592	7.6922e-05	-0.108202	0.312825	-0.310096	0.0031029	0.0203508	0.849862	0.235312	0.0264315	-0.146423	0.170931	0.178622	0.0939754	-0.122192	0.253979	-0.235264	0.0264629
DNAJC15	blue	0.0375532	0.726796	-0.0375532	0.726796	0.251982	0.0172114	0.0698003	0.515706	0.1529	0.152575	0.405232	8.17182e-05	0.0200054	0.852381	-0.150972	0.15788	-0.378988	0.000249827	-0.025806	0.81029	-0.320268	0.00221548	-0.0828252	0.44032	-0.110495	0.302619	-0.338392	0.0011807	-0.147827	0.16682	0.0441236	0.681383	-0.105579	0.324769
MGST3	blue	0.294835	0.00503507	-0.294835	0.00503507	0.217766	0.0403619	0.185555	0.0816958	0.306013	0.00354081	0.632	3.09632e-11	0.293801	0.00519816	-0.148997	0.163451	-0.461416	5.33992e-06	-0.399532	0.000105004	-0.304231	0.00374864	-0.360753	0.000514779	-0.398748	0.00010865	-0.405642	8.02441e-05	-0.40512	8.21277e-05	-0.129866	0.225139	0.0151265	0.888112
EPHX2	blue	0.197154	0.0640432	-0.197154	0.0640432	-0.0204015	0.849492	0.0223589	0.835246	0.0139893	0.896475	0.386582	0.000182537	0.317918	0.00239725	-0.240444	0.0232269	-0.155291	0.146188	-0.142123	0.183984	-0.183787	0.0846981	-0.378812	0.000251622	-0.36138	0.000502489	-0.3768	0.000273073	-0.0456106	0.671254	-0.292228	0.00545547	-0.0313642	0.770457
NDUFB11	blue	0.245809	0.0202374	-0.245809	0.0202374	0.346803	0.00087019	0.437783	1.78463e-05	0.302	0.00402412	0.875624	3.09097e-29	0.583656	1.93733e-09	-0.138765	0.194669	-0.421275	3.93663e-05	-0.427184	2.97985e-05	-0.29406	0.00515688	-0.37683	0.00027275	-0.644243	9.65977e-12	-0.600098	5.12605e-10	-0.54282	3.89747e-08	-0.213463	0.0445851	0.203396	0.0559089
TNFSF14	blue	-0.136126	0.203378	0.136126	0.203378	-0.201648	0.0580972	-0.345251	0.000921166	-0.357202	0.00058972	-0.595049	7.77236e-10	-0.165379	0.121427	0.0878846	0.412805	0.290966	0.00566991	0.168366	0.114752	0.488167	1.21726e-06	0.255002	0.0158788	0.447759	1.08414e-05	0.571193	5.0579e-09	0.491664	9.93932e-07	0.0938917	0.381473	0.0120602	0.910687
SLC16A10	blue	-0.0505074	0.638319	0.0505074	0.638319	0.2073	0.0512653	0.186607	0.0799498	-0.0779588	0.467734	0.48544	1.42347e-06	0.0897097	0.403131	-0.302332	0.003982	-0.411065	6.293e-05	-0.238381	0.0244724	-0.309743	0.00313875	-0.284336	0.00692401	-0.104597	0.329316	-0.296148	0.00483443	-0.213755	0.0442874	-0.406871	7.59718e-05	-0.178075	0.095002
TOMM5	blue	0.347651	0.000843428	-0.347651	0.000843428	0.226699	0.0326516	0.360085	0.000528169	0.37747	0.000265755	0.785068	8.61271e-20	0.535064	6.59482e-08	-0.290716	0.00571318	-0.434847	2.06041e-05	-0.417489	4.69289e-05	-0.2897	0.00589256	-0.506678	4.05607e-07	-0.576247	3.444e-09	-0.534943	6.6486e-08	-0.422839	3.65874e-05	-0.255727	0.0155726	0.102756	0.337947
HSPA9	blue	0.234701	0.0268369	-0.234701	0.0268369	0.364495	0.000445321	0.431235	2.45456e-05	0.40985	6.64751e-05	0.91025	4.52084e-35	0.394919	0.000128199	-0.303299	0.00386151	-0.594441	8.16815e-10	-0.528789	9.99656e-08	-0.47675	2.32318e-06	-0.430502	2.54264e-05	-0.515672	2.32205e-07	-0.629978	3.73489e-11	-0.418608	4.45642e-05	-0.130346	0.223415	0.0656587	0.540983
DNAJB9	blue	0.167601	0.116434	-0.167601	0.116434	0.296257	0.00481816	0.480539	1.87943e-06	0.247156	0.0195405	0.547415	2.83612e-08	0.177344	0.0963902	-0.0515015	0.631716	-0.414361	5.41767e-05	-0.372974	0.000318583	-0.298741	0.00445895	-0.245641	0.0203256	-0.223986	0.0348504	-0.329508	0.00161498	-0.384293	0.00020081	-0.0419479	0.696305	-0.0939312	0.381271
HACL1	blue	0.301715	0.00406052	-0.301715	0.00406052	0.256041	0.0154413	0.265497	0.0119172	0.411857	6.07136e-05	0.802805	3.0581e-21	0.577213	3.19777e-09	-0.323122	0.00201148	-0.464859	4.44513e-06	-0.432151	2.34837e-05	-0.124729	0.244175	-0.308975	0.00321799	-0.467431	3.87104e-06	-0.416725	4.86105e-05	-0.411437	6.1879e-05	-0.168492	0.114476	0.280355	0.00778939
TDRD3	blue	-0.123164	0.250192	0.123164	0.250192	0.221459	0.0370074	0.249543	0.0183566	0.132769	0.214851	0.460183	5.69943e-06	0.0676518	0.528743	-0.257299	0.0149259	-0.446448	1.15855e-05	-0.231171	0.0292834	-0.31628	0.00253177	-0.215973	0.0420789	-0.0697872	0.515785	-0.304988	0.00365902	-0.167146	0.117443	-0.125059	0.242919	-0.134098	0.210254
CLINT1	blue	0.0983526	0.359161	-0.0983526	0.359161	0.170463	0.110238	0.364084	0.000452506	0.296331	0.00480699	0.483456	1.5938e-06	-0.00429699	0.968121	-0.158608	0.137658	-0.439845	1.61198e-05	-0.344738	0.000938615	-0.489334	1.13788e-06	-0.238943	0.0241278	-0.117366	0.273355	-0.454915	7.50908e-06	-0.17691	0.0972213	-0.0986255	0.357822	-0.268407	0.0109843
PDXK	blue	-0.113186	0.290924	0.113186	0.290924	-0.0154541	0.885705	-0.0713715	0.506276	-0.276003	0.00884317	0.139904	0.190996	0.382983	0.00021201	-0.0611934	0.568901	-0.0907859	0.397489	-0.174457	0.102023	0.424785	3.33859e-05	0.230888	0.0294877	-0.00548716	0.959298	0.094235	0.379726	-0.124121	0.246502	-0.152217	0.154439	0.249447	0.0184033
RPL27	blue	0.375606	0.000286599	-0.375606	0.000286599	0.293118	0.00530855	0.196749	0.0646033	0.33674	0.00125238	0.69872	2.67407e-14	0.541638	4.22641e-08	-0.127954	0.2321	-0.356486	0.000605981	-0.348256	0.000824794	-0.240325	0.0232969	-0.511839	2.95096e-07	-0.542908	3.87397e-08	-0.52414	1.35319e-07	-0.654	3.67424e-12	-0.347305	0.000854261	-0.0594778	0.579804
SUPT16H	blue	-0.125564	0.241009	0.125564	0.241009	0.133298	0.213015	0.223435	0.0353113	0.279647	0.00795295	0.548706	2.59156e-08	0.0734708	0.493818	-0.150997	0.157808	-0.292937	0.00533813	-0.293944	0.00517536	-0.34758	0.00084563	0.0283664	0.791874	-0.176062	0.0988598	-0.386287	0.000184801	-0.25585	0.0155211	-0.300724	0.00418959	0.22608	0.0331427
TNF	blue	0.36872	0.000377311	-0.36872	0.000377311	0.111174	0.299639	-0.0180761	0.866479	0.139109	0.193557	0.218111	0.0400381	0.351378	0.000734464	-0.0404771	0.706459	-0.0303639	0.777585	-0.0578071	0.590513	0.0594005	0.580297	-0.158703	0.13742	-0.290238	0.00579704	-0.215327	0.042712	-0.247279	0.0194779	0.194366	0.0679751	0.0264941	0.80533
ITGA5	blue	0.0298573	0.781202	-0.0298573	0.781202	-0.115699	0.280277	-0.211213	0.0469353	-0.084991	0.428417	-0.38174	0.000223168	0.0562467	0.600596	0.00155029	0.988496	0.246664	0.0197924	0.180309	0.0908607	0.478604	2.09492e-06	0.228259	0.0314414	0.286451	0.00649965	0.364509	0.000445088	0.0846991	0.430011	-0.023598	0.826256	-0.060541	0.573036
LSM6	blue	-0.0645739	0.547704	0.0645739	0.547704	-0.0320712	0.765429	0.120516	0.260596	-0.0486317	0.650857	0.26794	0.0111295	-0.178562	0.0940875	-0.0147977	0.890529	-0.341356	0.00106134	-0.0641466	0.550362	-0.163422	0.125959	0.155188	0.146458	0.0917321	0.392568	0.0898928	0.402167	-0.173119	0.104721	-0.153584	0.150729	0.136315	0.202746
UBE2E2	blue	0.184939	0.0827319	-0.184939	0.0827319	0.434011	2.146e-05	0.0174534	0.871038	-0.0807346	0.451984	0.436723	1.87992e-05	0.383097	0.000211009	-0.0602829	0.574675	-0.285414	0.00670475	-0.343251	0.000990874	0.109935	0.30509	0.0461549	0.667561	-0.291027	0.00565929	-0.14112	0.18713	-0.310413	0.00307102	0.26248	0.0129566	0.25933	0.0141251
TMEM60	blue	0.289153	0.00599109	-0.289153	0.00599109	0.2253	0.0337702	0.0114636	0.915089	0.0452766	0.673524	0.360823	0.000513381	0.364757	0.000440798	-0.053936	0.615665	-0.316815	0.00248714	-0.0624252	0.561133	0.134655	0.208352	-0.151472	0.156492	-0.25285	0.016819	0.00668065	0.950455	-0.341106	0.00107095	0.232924	0.0280458	0.207091	0.0515064
FAU	blue	0.374059	0.000305026	-0.374059	0.000305026	0.425928	3.16294e-05	0.256712	0.0151647	0.245548	0.0203746	0.75558	1.16225e-17	0.564768	8.16835e-09	-0.227869	0.0317404	-0.495648	7.86812e-07	-0.419015	4.37313e-05	-0.123585	0.248562	-0.339444	0.00113701	-0.537698	5.52446e-08	-0.384329	0.000200506	-0.576532	3.36961e-09	-0.0335937	0.754638	0.18543	0.0819058
TMEM187	blue	0.130768	0.221905	-0.130768	0.221905	0.277709	0.00841607	0.0770059	0.473208	-0.0250254	0.815926	0.542261	4.04987e-08	0.348557	0.000815654	-0.346739	0.000872247	-0.462707	4.98603e-06	-0.451279	9.0591e-06	-0.00103741	0.992302	-0.118962	0.26684	-0.229406	0.0305762	-0.118402	0.269116	-0.182482	0.0869703	-0.167333	0.117027	0.268282	0.011023
LSM7	blue	0.296095	0.0048424	-0.296095	0.0048424	0.447644	1.09051e-05	0.471345	3.12955e-06	0.339908	0.0011182	0.826451	2.02427e-23	0.575751	3.57731e-09	-0.273694	0.00945149	-0.435127	2.03248e-05	-0.477215	2.26376e-06	-0.323193	0.00200663	-0.541151	4.36959e-08	-0.656793	2.76798e-12	-0.585098	1.72921e-09	-0.448077	1.06679e-05	-0.139808	0.191304	0.111286	0.299149
MKNK1	blue	-0.257824	0.0147153	0.257824	0.0147153	-0.283746	0.00704658	-0.191654	0.0719845	-0.327564	0.00172746	-0.66529	1.14785e-12	-0.47607	2.41253e-06	0.142909	0.181546	0.152458	0.153779	0.226282	0.0329816	0.323017	0.00201868	0.419065	4.36296e-05	0.627423	4.72413e-11	0.612111	1.84828e-10	0.366359	0.000414048	0.133066	0.213818	-0.182242	0.0873933
GIMAP1	blue	0.373415	0.000313012	-0.373415	0.000313012	0.218076	0.0400708	0.195069	0.0669652	0.270338	0.0104009	0.685782	1.21574e-13	0.519774	1.79086e-07	-0.369593	0.000364503	-0.461812	5.22896e-06	-0.372387	0.000326158	-0.23727	0.025167	-0.547172	2.88441e-08	-0.514679	2.47153e-07	-0.499792	6.15077e-07	-0.378944	0.000250271	-0.108859	0.309878	-0.123777	0.247822
ZNF511	blue	0.261704	0.0132363	-0.261704	0.0132363	0.267609	0.0112336	0.231179	0.0292778	0.0597877	0.577828	0.635146	2.30669e-11	0.714629	3.70711e-15	-0.281711	0.00748453	-0.372265	0.000327753	-0.421018	3.9841e-05	0.147018	0.169181	-0.279396	0.00801144	-0.478225	2.13982e-06	-0.259874	0.013917	-0.351	0.000744903	-0.122138	0.254188	0.290538	0.00574433
HNRNPC	blue	0.261928	0.013155	-0.261928	0.013155	0.097781	0.361974	0.0554955	0.605476	0.180206	0.0910489	0.498433	6.67031e-07	0.486487	1.34065e-06	-0.257489	0.0148494	-0.355827	0.000621316	-0.323142	0.00201012	0.12731	0.234476	-0.162741	0.127565	-0.242457	0.0220637	-0.178689	0.0938494	-0.339831	0.00112129	-0.194836	0.0672989	0.162819	0.127382
DUSP14	blue	0.156739	0.142417	-0.156739	0.142417	0.12606	0.239141	0.111254	0.299288	0.341591	0.00105235	0.476156	2.40102e-06	0.338468	0.00117749	-0.271295	0.0101219	-0.116401	0.277348	-0.103982	0.332183	-0.144463	0.176795	-0.216586	0.0414849	-0.371098	0.000343364	-0.308926	0.00322313	-0.224094	0.0347606	-0.177716	0.0956811	0.322763	0.00203616
GARS	blue	-0.0123536	0.908524	0.0123536	0.908524	0.197645	0.0633712	0.545275	3.2906e-08	0.332641	0.00144761	0.644471	9.44766e-12	0.046448	0.665575	-0.173664	0.103616	-0.488282	1.20921e-06	-0.332713	0.00144397	-0.588461	1.32372e-09	-0.253803	0.0163968	-0.266805	0.0114897	-0.556379	1.50428e-08	-0.344258	0.000955208	-0.0474633	0.658715	-0.197945	0.0629624
CDC42SE2	blue	0.33145	0.00150931	-0.33145	0.00150931	0.0617136	0.565614	0.132375	0.216227	0.307077	0.00342161	0.559167	1.23029e-08	0.271332	0.0101114	-0.253989	0.0163156	-0.411006	6.30961e-05	-0.233745	0.0274813	-0.172109	0.106792	-0.313996	0.00273073	-0.253101	0.0167066	-0.223387	0.0353515	-0.357694	0.000578763	-0.115615	0.280625	0.0661057	0.538226
IMP3	blue	0.214013	0.0440256	-0.214013	0.0440256	0.344001	0.000964203	0.315372	0.00260928	0.408195	7.16046e-05	0.936713	2.01014e-41	0.484246	1.52374e-06	-0.276885	0.00862001	-0.514951	2.42978e-07	-0.401574	9.60319e-05	-0.414893	5.28746e-05	-0.348329	0.000822582	-0.581548	2.28526e-09	-0.65721	2.6527e-12	-0.443481	1.34504e-05	-0.200842	0.0591296	0.196102	0.0655056
TRAM1	blue	0.14701	0.169205	-0.14701	0.169205	0.238842	0.0241894	0.538092	5.37919e-08	0.523323	1.42641e-07	0.821841	5.70419e-23	0.178716	0.0937983	-0.306856	0.00344611	-0.532161	8.00239e-08	-0.3349	0.00133686	-0.631588	3.21724e-11	-0.387435	0.000176133	-0.401311	9.71468e-05	-0.644808	9.1423e-12	-0.366658	0.000409219	-0.145372	0.174057	-0.0330698	0.758346
MDH1	blue	0.284543	0.00688126	-0.284543	0.00688126	0.411894	6.06119e-05	0.526221	1.18233e-07	0.47606	2.41394e-06	0.866824	4.97587e-28	0.369887	0.000360281	-0.261386	0.0133524	-0.574187	4.0311e-09	-0.46633	4.10765e-06	-0.530012	9.22438e-08	-0.518047	1.99871e-07	-0.542568	3.96549e-08	-0.63698	1.9399e-11	-0.452647	8.44354e-06	-0.0654062	0.542544	-0.0420855	0.695357
TMEM9B	blue	0.200276	0.0598629	-0.200276	0.0598629	0.327629	0.00172361	0.132154	0.217004	0.402512	9.21554e-05	0.623217	6.92241e-11	0.460347	5.65041e-06	-0.0369639	0.730918	-0.142861	0.181693	-0.127972	0.232033	-0.200327	0.0597959	-0.289887	0.00585912	-0.595756	7.33537e-10	-0.477633	2.21165e-06	-0.539411	4.91906e-08	-0.0887853	0.408014	0.290047	0.00583071
MYCBP2	blue	-0.35633	0.000609572	0.35633	0.000609572	0.130685	0.222201	0.148734	0.164204	0.186523	0.0800885	0.222408	0.0361848	-0.43976	1.61877e-05	-0.173742	0.103458	-0.332448	0.00145746	-0.0853989	0.426196	-0.53517	6.54812e-08	0.213984	0.044055	0.282367	0.00734073	-0.277845	0.00838274	0.144989	0.175206	0.0090641	0.932815	-0.287762	0.00624838
AHCY	blue	-0.0402387	0.708109	0.0402387	0.708109	0.256165	0.0153901	0.530217	9.10041e-08	0.0924885	0.38866	0.609374	2.3407e-10	0.0854482	0.425928	0.028457	0.791224	-0.518104	1.99145e-07	-0.258352	0.0145059	-0.284197	0.00695269	0.0734538	0.493918	-0.190283	0.0740814	-0.239119	0.0240208	-0.368332	0.000383129	0.135658	0.204952	0.164532	0.123374
MRPL13	blue	0.299931	0.00429561	-0.299931	0.00429561	0.277907	0.00836771	0.530598	8.87478e-08	0.327674	0.00172095	0.712404	4.92626e-15	0.410272	6.52224e-05	-0.222445	0.0361531	-0.477571	2.21933e-06	-0.411399	6.19851e-05	-0.244416	0.0209796	-0.399309	0.000106029	-0.444097	1.30416e-05	-0.380334	0.000236438	-0.458959	6.07914e-06	0.115619	0.28061	0.084814	0.429383
SOD1	blue	0.173793	0.103355	-0.173793	0.103355	0.391579	0.00014786	0.427387	2.95121e-05	0.402827	9.08887e-05	0.850656	5.0724e-26	0.366029	0.000419435	-0.255688	0.015589	-0.422198	3.77045e-05	-0.362341	0.000484176	-0.566046	7.43123e-09	-0.473372	2.80036e-06	-0.615702	1.35104e-10	-0.696012	3.69546e-14	-0.382859	0.000213096	-0.206471	0.0522238	0.10482	0.328281
PRKCA	blue	-0.263195	0.0127032	0.263195	0.0127032	-0.109207	0.308326	0.0133424	0.901237	-0.0956437	0.372612	0.425179	3.27706e-05	0.144863	0.175586	-0.0982124	0.35985	-0.215605	0.0424389	0.054654	0.610965	-0.141846	0.184848	0.114533	0.285182	-0.167611	0.116411	-0.241908	0.022376	-0.0752716	0.48326	-0.291605	0.00556046	0.260953	0.013512
MFSD6	blue	-0.066742	0.534313	0.066742	0.534313	0.0620646	0.563402	0.390939	0.000151934	0.542261	4.04985e-08	0.566939	6.95489e-09	0.258827	0.0143199	-0.197039	0.0642029	-0.204537	0.0545179	-0.088602	0.408986	-0.254734	0.0159933	-0.0769058	0.473786	-0.299311	0.00437998	-0.421171	3.9558e-05	-0.222089	0.0364594	-0.0771513	0.472371	0.300783	0.00418192
NUP88	blue	0.175216	0.100517	-0.175216	0.100517	0.561639	1.02781e-08	0.216083	0.0419718	0.243724	0.0213574	0.691277	6.45172e-14	0.531138	8.56384e-08	-0.240981	0.0229114	-0.227424	0.0320848	-0.378554	0.000254283	-0.368354	0.000382795	-0.574139	4.04581e-09	-0.645625	8.44155e-12	-0.672868	5.10898e-13	-0.276471	0.00872396	-0.190879	0.0731635	0.0567548	0.597304
PRMT6	blue	0.206364	0.0523495	-0.206364	0.0523495	0.302044	0.00401846	0.306791	0.00345334	0.308925	0.00322322	0.773787	6.13567e-19	0.255503	0.0156668	-0.304397	0.00372879	-0.538932	5.08169e-08	-0.379122	0.000248462	-0.388597	0.000167738	-0.277211	0.00853883	-0.398791	0.000108444	-0.46544	4.30887e-06	-0.357849	0.000575344	0.0142666	0.894435	0.128281	0.230898
EIF3K	blue	0.159855	0.134552	-0.159855	0.134552	0.336579	0.00125958	0.377065	0.000270156	0.351825	0.000722321	0.790318	3.31579e-20	0.220692	0.037684	-0.142505	0.182797	-0.45379	7.95948e-06	-0.33133	0.00151566	-0.499858	6.12681e-07	-0.229408	0.0305744	-0.42103	3.98196e-05	-0.58372	1.9277e-09	-0.559514	1.19968e-08	-0.222585	0.0360332	0.0181839	0.86569
PTPMT1	blue	0.260365	0.0137316	-0.260365	0.0137316	0.274018	0.00936383	0.342242	0.00102786	0.307988	0.00332253	0.791634	2.59946e-20	0.509518	3.407e-07	-0.214744	0.0432907	-0.426396	3.09347e-05	-0.44775	1.08466e-05	-0.195879	0.0658177	-0.275448	0.00898617	-0.522564	1.49793e-07	-0.468653	3.62347e-06	-0.509307	3.45166e-07	-0.0668202	0.533833	0.23442	0.0270251
RPF1	blue	-0.0167815	0.875963	0.0167815	0.875963	0.184987	0.0826518	0.408553	7.04647e-05	0.250112	0.0180837	0.576152	3.46918e-09	-0.132229	0.216741	-0.100051	0.350884	-0.507769	3.79393e-07	-0.331301	0.0015172	-0.488999	1.16015e-06	-0.0648777	0.545817	-0.104112	0.331573	-0.278223	0.00829094	-0.314101	0.00272126	0.01794	0.867475	0.0126997	0.905973
MAP1LC3B	blue	-0.137051	0.200294	0.137051	0.200294	-0.35884	0.000553993	-0.206571	0.0521077	-0.0332322	0.757196	-0.417606	4.66762e-05	-0.31523	0.00262157	0.322642	0.00204456	0.361124	0.000507475	0.492827	9.28677e-07	0.252089	0.0171626	0.391938	0.000145621	0.327017	0.00176036	0.460219	5.68875e-06	0.00628228	0.953406	-0.0187435	0.861597	0.243103	0.021701
AK3	blue	0.113229	0.290738	-0.113229	0.290738	0.153372	0.151298	0.276718	0.00866188	0.448418	1.04844e-05	0.580347	2.50932e-09	0.269582	0.010626	-0.278108	0.00831881	-0.268277	0.0110246	-0.0996044	0.353047	-0.499351	6.31515e-07	-0.560739	1.09751e-08	-0.40729	7.45636e-05	-0.631739	3.17255e-11	-0.259161	0.01419	-0.305232	0.00363049	-0.188827	0.0763638
ECH1	blue	0.142033	0.184265	-0.142033	0.184265	0.333402	0.00140942	0.277459	0.00847732	0.333676	0.00139587	0.729273	5.32186e-16	0.588466	1.32324e-09	-0.0884795	0.409637	-0.19492	0.0671783	-0.303762	0.00380505	-0.275941	0.00885893	-0.389631	0.000160585	-0.70374	1.45371e-14	-0.633495	2.69342e-11	-0.393703	0.000135056	-0.0887677	0.408107	0.264807	0.0121482
GPR65	blue	0.151359	0.156804	-0.151359	0.156804	-0.0166432	0.876977	0.0776148	0.469706	0.316909	0.00247935	0.156135	0.143979	-0.206903	0.051723	0.189392	0.0754716	-0.22397	0.0348632	0.0650102	0.544996	-0.211752	0.0463623	0.1543	0.148811	0.0593868	0.580385	-0.049921	0.642228	-0.338368	0.00118172	0.276341	0.00875705	-0.0553538	0.6064
SPRED1	blue	0.102171	0.340717	-0.102171	0.340717	0.117996	0.270771	0.0692486	0.519038	0.145397	0.173982	0.361564	0.000498941	-0.0119942	0.911174	-0.310586	0.00305379	-0.478644	2.09028e-06	-0.350945	0.000746446	-0.101432	0.344241	0.0784474	0.46494	0.164604	0.123207	-0.0487808	0.649856	-0.200511	0.0595575	0.0573417	0.593512	-0.153647	0.150558
AKR1B1	blue	0.256375	0.0153032	-0.256375	0.0153032	0.31291	0.00283009	0.458531	6.21731e-06	0.437326	1.82511e-05	0.752991	1.72957e-17	0.481676	1.76276e-06	-0.187924	0.077807	-0.311385	0.00297515	-0.309338	0.00318039	-0.44074	1.54202e-05	-0.566758	7.04895e-09	-0.637389	1.86621e-11	-0.668753	7.95186e-13	-0.446579	1.15092e-05	-0.219513	0.0387447	-0.015457	0.885684
PIGB	blue	-0.125899	0.239746	0.125899	0.239746	-0.115743	0.280092	-0.220955	0.0374511	-0.254531	0.0160803	-0.358254	0.000566526	-0.115617	0.280617	0.0907113	0.397878	0.222009	0.0365285	0.163575	0.1256	0.279434	0.00800266	0.0975223	0.363251	0.27222	0.00985875	0.339551	0.00113264	0.315549	0.00259398	0.0774273	0.470783	0.0324559	0.762698
EIF3L	blue	0.244963	0.0206856	-0.244963	0.0206856	0.319793	0.00225124	0.247165	0.0195362	0.214472	0.0435627	0.853925	2.08362e-26	0.446061	1.18142e-05	-0.237336	0.025125	-0.526184	1.18513e-07	-0.404984	8.26243e-05	-0.310026	0.00310999	-0.338128	0.0011919	-0.458691	6.16533e-06	-0.540881	4.4508e-08	-0.577827	3.04995e-09	-0.295393	0.00494898	0.016096	0.880992
EEF1A1	blue	0.263183	0.0127077	-0.263183	0.0127077	0.327103	0.00175517	0.296134	0.00483649	0.265678	0.0118573	0.771887	8.44599e-19	0.246214	0.0200257	-0.23882	0.0242028	-0.624835	5.98019e-11	-0.448414	1.04869e-05	-0.397297	0.000115706	-0.302902	0.00391056	-0.280033	0.00786331	-0.448272	1.05624e-05	-0.622868	7.14402e-11	-0.207523	0.0510102	-0.201998	0.0576528
YARS	blue	0.261595	0.0132762	-0.261595	0.0132762	0.232781	0.0281452	0.528808	9.98412e-08	0.604633	3.50507e-10	0.764042	3.06073e-18	0.534401	6.89381e-08	-0.207193	0.0513886	-0.390302	0.000156093	-0.282214	0.00737395	-0.313544	0.00277169	-0.438657	1.70943e-05	-0.572773	4.48849e-09	-0.599341	5.45859e-10	-0.404328	8.50609e-05	0.00495915	0.963212	0.100349	0.349441
EIF1AX	blue	0.0881074	0.411617	-0.0881074	0.411617	0.29969	0.00432825	0.292057	0.00548414	0.0786887	0.463564	0.37589	0.00028332	0.132296	0.216504	-0.250093	0.0180929	-0.271399	0.010092	-0.274552	0.00922127	-0.312546	0.00286415	-0.420094	4.15943e-05	-0.149703	0.161444	-0.292714	0.00537478	-0.156623	0.142716	-0.192472	0.0707552	-0.172798	0.105376
SYNCRIP	blue	0.248358	0.0189364	-0.248358	0.0189364	0.167509	0.116637	0.573671	4.19245e-09	0.361947	0.000491612	0.688422	8.98198e-14	0.216525	0.0415433	-0.27772	0.00841316	-0.623344	6.84358e-11	-0.475235	2.52676e-06	-0.329289	0.00162734	-0.24419	0.0211022	-0.236262	0.0258115	-0.356059	0.000615869	-0.526134	1.18906e-07	-0.0471766	0.66065	-0.072718	0.498266
NRIP1	blue	-0.20535	0.0535442	0.20535	0.0535442	0.169084	0.113191	0.101846	0.342264	-0.0347599	0.746403	0.0649584	0.545317	-0.419042	4.36764e-05	-0.16257	0.127973	-0.246141	0.0200637	-0.195321	0.0666067	-0.359069	0.000549142	0.212908	0.0451552	0.294627	0.00506759	-0.105769	0.323893	-0.00758931	0.943727	0.00931904	0.93093	-0.337309	0.00122726
BANF1	blue	0.11808	0.270427	-0.11808	0.270427	0.313831	0.0027456	0.390967	0.000151755	0.292012	0.00549166	0.763915	3.1243e-18	0.411404	6.19721e-05	-0.159904	0.134431	-0.415757	5.08225e-05	-0.327025	0.00175988	-0.235056	0.0266007	-0.164871	0.12259	-0.498202	6.7628e-07	-0.404094	8.59448e-05	-0.473046	2.85104e-06	-0.0572647	0.594009	0.359213	0.000546135
MED30	blue	0.300269	0.00425019	-0.300269	0.00425019	-0.0169819	0.874494	0.0436695	0.684487	0.0397808	0.711284	0.243473	0.0214957	0.228012	0.0316303	-0.0957255	0.372201	-0.306104	0.00353049	-0.170373	0.110429	0.312378	0.00287995	0.0729689	0.496781	0.028812	0.78868	0.334022	0.00137895	-0.365591	0.00042668	-0.160918	0.131946	0.350821	0.0007499
NIP7	blue	0.445183	1.23492e-05	-0.445183	1.23492e-05	0.191578	0.0720988	0.340188	0.00110698	0.484185	1.52909e-06	0.674591	4.23575e-13	0.394928	0.000128146	-0.370779	0.00034775	-0.47175	3.06105e-06	-0.385393	0.000191828	-0.359232	0.000545733	-0.609129	2.3903e-10	-0.422274	3.75701e-05	-0.484244	1.52396e-06	-0.481871	1.74353e-06	-0.0611002	0.569491	-0.157154	0.141349
MRPL32	blue	0.329637	0.00160779	-0.329637	0.00160779	0.429492	2.66896e-05	0.412987	5.76784e-05	0.171527	0.108001	0.732904	3.22485e-16	0.449025	1.01657e-05	-0.185999	0.080955	-0.388247	0.000170226	-0.419023	4.37153e-05	-0.380833	0.000231642	-0.591574	1.03081e-09	-0.631763	3.16545e-11	-0.540778	4.48224e-08	-0.397529	0.000114551	-0.0934011	0.383976	0.0580817	0.588747
SAC3D1	blue	-0.172125	0.106759	0.172125	0.106759	0.0721683	0.501528	0.281437	0.00754527	0.056282	0.600367	0.417509	4.68859e-05	-0.124543	0.244886	0.112525	0.293769	-0.305232	0.00363055	-0.124111	0.246539	-0.33796	0.00119908	0.282005	0.00741963	-0.115111	0.282743	-0.196598	0.0648132	-0.210998	0.047165	0.0599749	0.576635	0.255217	0.0157875
MRPL48	blue	-0.0509494	0.635379	0.0509494	0.635379	0.293747	0.00520679	0.34844	0.000819186	0.327757	0.00171599	0.712311	4.98464e-15	0.263041	0.0127575	-0.149722	0.161389	-0.434386	2.10719e-05	-0.327331	0.00174142	-0.345428	0.000915223	-0.126471	0.237599	-0.350579	0.000756697	-0.479435	1.9997e-06	-0.303187	0.00387533	-0.183297	0.0855468	0.188132	0.0774722
SESN1	blue	0.123274	0.249767	-0.123274	0.249767	0.196524	0.064916	0.0003749	0.997218	0.191071	0.0728696	0.313525	0.00277345	0.269345	0.0106973	-0.0501545	0.64067	-0.0400165	0.709649	-0.0446267	0.677949	-0.129855	0.225178	-0.269152	0.0107559	-0.361424	0.000501626	-0.241907	0.0223761	-0.331973	0.00148196	-0.357214	0.000589447	0.183792	0.0846897
ARCN1	blue	-0.278936	0.00812012	0.278936	0.00812012	0.0221596	0.836694	0.277019	0.00858645	0.148093	0.16605	0.350318	0.000764081	-0.32115	0.00215057	-0.0301199	0.779326	-0.373275	0.000314768	-0.209684	0.04859	-0.39501	0.000127697	0.297569	0.00462534	0.196721	0.0646421	-0.14919	0.162901	-0.276788	0.00864428	-0.0154267	0.885906	-0.0569668	0.595933
UQCRC1	blue	-0.08648	0.420342	0.08648	0.420342	0.0573713	0.593322	0.371491	0.000338031	0.117335	0.273485	0.484916	1.46672e-06	-0.0399976	0.70978	0.175829	0.0993138	-0.351425	0.000733198	-0.147689	0.167221	-0.154526	0.148209	0.384391	0.000199989	-0.0769179	0.473716	-0.0901108	0.401022	-0.472239	2.98005e-06	0.180973	0.0896575	0.35317	0.000686802
PIAS1	blue	-0.21821	0.0399457	0.21821	0.0399457	-0.304908	0.00366843	-0.317421	0.0024374	-0.394591	0.000130018	-0.579327	2.71605e-09	-0.399658	0.000104428	0.0246962	0.818306	0.0733242	0.494683	0.199034	0.0614988	0.306384	0.00349878	0.376035	0.000281665	0.652656	4.20628e-12	0.517248	2.10238e-07	0.428917	2.74338e-05	0.110098	0.304371	-0.260273	0.0137658
TMEM205	blue	0.274772	0.00916307	-0.274772	0.00916307	0.243562	0.0214465	0.181142	0.0893537	0.140393	0.189436	0.522749	1.48015e-07	0.622662	7.27722e-11	-0.135938	0.204009	-0.215729	0.0423177	-0.240169	0.0233898	0.109849	0.305474	-0.182824	0.0863714	-0.517716	2.04105e-07	-0.302487	0.00396248	-0.364377	0.000447381	0.0988177	0.356882	0.293696	0.00521513
DNAJA1	blue	0.24335	0.0215637	-0.24335	0.0215637	0.255605	0.0156239	0.0684186	0.524071	-0.0266866	0.803944	0.235184	0.0265158	0.147826	0.166825	0.0409364	0.703282	-0.250186	0.0180487	-0.162144	0.128988	-0.0472198	0.660358	-0.145883	0.172532	-0.160715	0.132441	-0.0266218	0.80441	-0.317972	0.00239298	0.352254	0.000710821	-0.00145591	0.989196
RFX7	blue	0.179435	0.0924634	-0.179435	0.0924634	0.344199	0.000957272	0.367881	0.000390002	0.44715	1.11811e-05	0.674024	4.50595e-13	0.402807	9.09676e-05	-0.397949	0.000112485	-0.465973	4.18729e-06	-0.402699	9.14009e-05	-0.33596	0.00128758	-0.409536	6.7423e-05	-0.327439	0.00173494	-0.545576	3.22264e-08	-0.232785	0.0281425	-0.132587	0.215487	-0.173193	0.104569
EDF1	blue	0.0866403	0.419477	-0.0866403	0.419477	0.33053	0.00155857	0.402406	9.2589e-05	0.299369	0.00437204	0.872169	9.43092e-29	0.26231	0.0130173	-0.0780737	0.467076	-0.533308	7.41519e-08	-0.342186	0.00102994	-0.485841	1.39122e-06	-0.181216	0.0892203	-0.496571	7.45033e-07	-0.553974	1.78656e-08	-0.525023	1.27796e-07	-0.128984	0.228331	0.209143	0.0491872
MRPL38	blue	-0.124342	0.245653	0.124342	0.245653	0.320956	0.0021647	0.39179	0.000146543	0.289646	0.00590225	0.71764	2.51211e-15	0.143456	0.179861	-0.178793	0.0936561	-0.40221	9.33884e-05	-0.263909	0.0124547	-0.447274	1.11113e-05	0.00315765	0.976571	-0.316694	0.00249714	-0.488244	1.21185e-06	-0.183672	0.0848967	-0.000548526	0.99593	0.279461	0.00799634
SECISBP2	blue	-0.108629	0.310907	0.108629	0.310907	-0.00666588	0.950565	-0.364039	0.000453303	-0.263509	0.0125936	-0.440045	1.59609e-05	-0.0755807	0.481461	-0.0724088	0.5001	0.378754	0.000252221	0.131624	0.218868	0.035112	0.743922	-0.213022	0.0450376	0.127565	0.233535	0.0065195	0.951649	0.541663	4.21919e-08	-0.0720683	0.502123	-0.261882	0.0131718
NME3	blue	0.0780893	0.466987	-0.0780893	0.466987	0.184761	0.0830331	0.17738	0.0963212	0.218014	0.0401288	0.58158	2.2795e-09	0.535818	6.26968e-08	-0.205617	0.0532267	-0.162777	0.12748	-0.193042	0.069909	-0.158376	0.138243	-0.331336	0.00151533	-0.570772	5.22095e-09	-0.50516	4.44947e-07	0.0161033	0.880938	-0.128661	0.229507	0.284197	0.00695262
STOML2	blue	0.22172	0.0367799	-0.22172	0.0367799	0.159596	0.135193	0.366093	0.000418389	0.224584	0.0343551	0.483104	1.62594e-06	0.487173	1.28892e-06	-0.161471	0.130605	-0.105653	0.324427	-0.294706	0.00505512	0.0790888	0.461287	-0.150243	0.15992	-0.437528	1.80713e-05	-0.160412	0.13318	-0.474355	2.65268e-06	-0.0405303	0.706091	0.415774	5.07817e-05
BTK	blue	0.185228	0.0822453	-0.185228	0.0822453	0.398578	0.000109452	0.0727161	0.498278	-0.20064	0.0593898	0.137521	0.19874	0.295171	0.00498302	0.00941911	0.93019	-0.24707	0.0195842	-0.161181	0.131308	0.288979	0.00602275	0.0259502	0.80925	-0.0443681	0.679714	0.0994192	0.353948	-0.027143	0.80066	0.326756	0.00177627	0.126805	0.236353
TMEM147	blue	0.0394249	0.713754	-0.0394249	0.713754	0.339311	0.00114244	0.468712	3.61183e-06	0.333046	0.00142718	0.817813	1.37646e-22	0.290041	0.00583172	0.0130249	0.903577	-0.405834	7.95617e-05	-0.303425	0.00384606	-0.478533	2.10334e-06	-0.137587	0.198522	-0.523068	1.45008e-07	-0.609039	2.40878e-10	-0.479979	1.93964e-06	-0.0130463	0.903419	0.219647	0.0386233
XRCC6BP1	blue	0.0670179	0.532621	-0.0670179	0.532621	-0.0787044	0.463475	0.23042	0.0298279	0.0294691	0.783977	0.364027	0.000453526	0.0701395	0.513662	-0.170701	0.109734	-0.340283	0.00110321	-0.325501	0.00185455	-0.00572603	0.957528	0.100169	0.350314	0.0231163	0.829748	0.00500869	0.962845	-0.260563	0.0136573	-0.000527903	0.996083	0.185121	0.082425
TBCB	blue	-0.0527327	0.623576	0.0527327	0.623576	0.0859117	0.423414	0.271349	0.0101066	0.449578	9.88264e-06	0.407874	7.26433e-05	0.202847	0.056589	0.0869242	0.41795	0.0711624	0.507526	0.104854	0.328122	-0.249535	0.0183606	0.00415358	0.969185	-0.429154	2.71248e-05	-0.429551	2.66135e-05	-0.192932	0.0700712	-0.036334	0.735333	0.380887	0.000231137
GPR171	blue	0.021599	0.840771	-0.021599	0.840771	0.188921	0.0762144	0.116003	0.279005	0.0468213	0.66305	0.153289	0.151522	-0.190298	0.0740589	-0.255598	0.0156264	-0.331956	0.00148281	-0.209768	0.0484977	-0.27547	0.00898032	-0.0813873	0.448324	0.109067	0.308949	-0.0726756	0.498518	0.0948823	0.376447	0.0350804	0.744145	-0.346865	0.000868198
IARS2	blue	0.121447	0.256904	-0.121447	0.256904	0.323142	0.00201012	0.412564	5.87975e-05	0.295235	0.00497318	0.706077	1.08991e-14	0.0755917	0.481397	-0.146438	0.170888	-0.493074	9.15324e-07	-0.398206	0.000111235	-0.564196	8.51975e-09	-0.234741	0.0268102	-0.319387	0.00228217	-0.546611	2.99939e-08	-0.440323	1.57422e-05	-0.161928	0.129506	-0.0839126	0.434321
CD63	blue	0.165406	0.121366	-0.165406	0.121366	-0.30187	0.00404067	-0.112746	0.292816	-0.0239684	0.823572	-0.240613	0.0231269	0.0655408	0.541712	0.193929	0.0686087	0.0819744	0.445047	0.0893528	0.405012	0.393707	0.000135037	0.195573	0.0662503	0.133595	0.211988	0.313461	0.00277925	-0.19477	0.0673935	-0.0574842	0.592594	0.0352035	0.743278
USP5	blue	-0.103089	0.336371	0.103089	0.336371	0.183466	0.0852539	0.347337	0.000853229	0.3296	0.00160985	0.739738	1.22841e-16	0.137719	0.198089	-0.195685	0.0660918	-0.385384	0.0001919	-0.296312	0.00480994	-0.486954	1.3052e-06	0.00695083	0.948454	-0.348222	0.000825841	-0.557351	1.40274e-08	-0.294742	0.00504955	-0.171503	0.108051	0.215641	0.042403
PRPF19	blue	0.0622995	0.561923	-0.0622995	0.561923	0.201729	0.0579939	0.253004	0.01675	0.252773	0.0168534	0.796092	1.12432e-20	0.509604	3.38906e-07	-0.163138	0.126627	-0.405011	8.25228e-05	-0.30807	0.00331368	-0.252355	0.0170417	-0.250899	0.0177122	-0.521992	1.55394e-07	-0.535651	6.34029e-08	-0.321069	0.00215643	-0.206324	0.0523953	0.275616	0.00894258
TTC4	blue	0.287176	0.00635948	-0.287176	0.00635948	0.373474	0.00031227	0.337387	0.00122386	0.441935	1.45302e-05	0.875065	3.70961e-29	0.550201	2.33341e-08	-0.282061	0.0074074	-0.422991	3.63271e-05	-0.404157	8.57062e-05	-0.32976	0.00160094	-0.375248	0.000290766	-0.62619	5.28734e-11	-0.619944	9.28309e-11	-0.425814	3.1801e-05	-0.131284	0.220071	0.256049	0.0154382
NSMCE4A	blue	0.319791	0.00225132	-0.319791	0.00225132	0.442167	1.43637e-05	0.217368	0.0407371	0.342629	0.00101353	0.689277	8.1384e-14	0.605079	3.37538e-10	-0.292217	0.00545726	-0.293652	0.0052221	-0.282502	0.00731146	-0.315529	0.00259572	-0.648647	6.27094e-12	-0.713938	4.05028e-15	-0.645957	8.17145e-12	-0.108104	0.313265	-0.0409021	0.70352	0.132338	0.216357
CD3G	blue	0.223174	0.0355316	-0.223174	0.0355316	0.114256	0.286359	0.237867	0.0247919	0.553738	1.81672e-08	0.636278	2.07319e-11	0.259565	0.0140349	-0.353735	0.000672379	-0.464555	4.51801e-06	-0.26369	0.0125305	-0.481164	1.81447e-06	-0.453401	8.12132e-06	-0.348304	0.000823328	-0.594643	8.03438e-10	-0.262458	0.0129645	-0.125409	0.241594	-0.260562	0.0136575
MT1F	blue	0.228772	0.0310523	-0.228772	0.0310523	0.0990553	0.355721	0.332134	0.00147359	0.363232	0.000467735	0.522638	1.49076e-07	0.327063	0.00175759	-0.153299	0.151497	-0.337246	0.00122999	-0.236475	0.0256737	-0.260851	0.0135498	-0.414998	5.26194e-05	-0.361981	0.000490964	-0.413111	5.73528e-05	-0.422191	3.77168e-05	-0.0323266	0.763616	-0.179628	0.0921078
NDUFA1	blue	0.479946	1.94314e-06	-0.479946	1.94314e-06	0.189893	0.0746877	0.298587	0.00448056	0.243602	0.0214244	0.548732	2.58686e-08	0.587206	1.46307e-09	-0.171003	0.109098	-0.358607	0.000558937	-0.386721	0.000181482	0.0303627	0.777593	-0.442209	1.43331e-05	-0.460834	5.50682e-06	-0.220856	0.0375393	-0.514425	2.51125e-07	-0.21561	0.0424335	0.128628	0.229627
SERPINA10	blue	0.0940921	0.380452	-0.0940921	0.380452	0.295653	0.00490929	0.0448148	0.676668	0.100376	0.349314	0.485115	1.45014e-06	0.396959	0.00011741	-0.265536	0.0119041	-0.204776	0.0542297	-0.292079	0.00548035	-0.214709	0.043326	-0.362798	0.000475681	-0.433644	2.18458e-05	-0.455071	7.4483e-06	-0.145012	0.175136	-0.0996508	0.352822	0.0534051	0.61915
PRPF31	blue	-0.0752659	0.483294	0.0752659	0.483294	0.285465	0.0066945	0.455086	7.4425e-06	0.304064	0.00376864	0.663391	1.40086e-12	0.108386	0.311996	-0.0239202	0.823921	-0.3238	0.00196556	-0.241777	0.022451	-0.458598	6.19568e-06	-0.0190116	0.859637	-0.342643	0.00101302	-0.461022	5.45245e-06	-0.221637	0.0368521	-0.0066195	0.950908	0.306571	0.00347784
UBP1	blue	-0.286845	0.00642325	0.286845	0.00642325	0.145024	0.175102	0.284771	0.00683468	0.147162	0.168759	0.331415	0.00151115	-0.185733	0.0813978	-0.100404	0.349177	-0.237723	0.0248817	-0.0616942	0.565737	-0.558468	1.2941e-08	0.0365785	0.733618	-0.0321416	0.76493	-0.495081	8.13531e-07	0.133854	0.211095	-0.0903179	0.399937	-0.168893	0.113605
GOT1	blue	0.0442933	0.680224	-0.0442933	0.680224	0.343189	0.000993136	0.52951	9.53433e-08	0.45915	6.01837e-06	0.840571	6.94108e-25	0.359039	0.000549788	-0.238244	0.0245572	-0.377308	0.000267512	-0.360198	0.000525884	-0.468263	3.70075e-06	-0.268552	0.0109394	-0.540265	4.64154e-08	-0.603402	3.8883e-10	-0.358216	0.000567357	-0.0608718	0.570938	0.284704	0.0068483
ATP5D	blue	-0.0992603	0.354721	0.0992603	0.354721	0.231462	0.0290748	0.40667	7.66568e-05	0.198074	0.0627881	0.706204	1.07291e-14	0.129978	0.224734	-0.0178368	0.86823	-0.336837	0.00124807	-0.262464	0.0129623	-0.427891	2.88115e-05	0.0430363	0.688825	-0.382116	0.00021973	-0.4498	9.77161e-06	-0.390009	0.000158041	-0.102124	0.340939	0.316732	0.00249398
LRCH4	blue	0.00291078	0.978402	-0.00291078	0.978402	-0.116698	0.276116	-0.319041	0.00230883	-0.430254	2.57314e-05	-0.391728	0.000146927	0.374562	0.000298907	-0.0424107	0.693121	0.257214	0.0149604	0.117426	0.273108	0.696131	3.64378e-14	0.0362324	0.736046	0.0730188	0.496487	0.381111	0.000229019	0.49346	8.94841e-07	-0.0683323	0.524596	0.227717	0.0318575
TXNL1	blue	-0.213042	0.0450166	0.213042	0.0450166	0.168231	0.115046	0.259188	0.0141799	0.00314118	0.976693	0.0608027	0.571376	-0.405448	8.09392e-05	-0.0879097	0.412671	-0.0911517	0.395582	-0.027883	0.795343	-0.354112	0.000662906	0.0315504	0.769131	0.210536	0.0476617	-0.078472	0.4648	-0.0702409	0.513052	0.0209269	0.845663	-0.244797	0.0207742
ALDH9A1	blue	0.31891	0.00231893	-0.31891	0.00231893	0.125658	0.240652	0.0675688	0.52925	0.25451	0.0160897	0.527807	1.06607e-07	0.527158	1.11224e-07	-0.159118	0.136382	-0.346036	0.000895034	-0.313573	0.00276903	0.0182191	0.865433	-0.264001	0.0124232	-0.360192	0.000525995	-0.2322	0.0285517	-0.344439	0.00094891	-0.209903	0.0483495	0.150033	0.16051
TBC1D4	blue	-0.360247	0.000524899	0.360247	0.000524899	0.00284081	0.978921	0.103997	0.332112	-0.0432171	0.687586	0.207131	0.0514599	-0.247313	0.0194609	-0.184386	0.0836719	-0.10122	0.345256	-0.0418834	0.696749	-0.502166	5.33404e-07	-0.0517825	0.629854	0.0259483	0.809264	-0.321203	0.00214668	0.204258	0.0548551	-0.27343	0.00952323	-0.147327	0.168276
CSTB	blue	0.176204	0.098585	-0.176204	0.098585	0.252368	0.0170357	0.239383	0.0238607	0.0428558	0.690064	0.465736	4.2409e-06	0.283226	0.0071562	-0.0924292	0.388965	-0.406517	7.71807e-05	-0.369545	0.000365199	-0.0165495	0.877664	-0.0677549	0.528113	-0.205455	0.0534187	-0.108328	0.312257	-0.303679	0.00381507	-0.0804505	0.453583	0.151916	0.155265
RNF113A	blue	0.274013	0.0093652	-0.274013	0.0093652	0.113332	0.290297	-0.0639395	0.551652	0.00569412	0.957764	0.299871	0.00430363	0.571548	4.9241e-09	-0.177456	0.0961754	-0.0826364	0.441367	-0.25257	0.0169446	0.324252	0.00193551	-0.160286	0.133491	-0.328676	0.00166233	-0.00653644	0.951524	-0.284612	0.00686723	-0.129464	0.226591	0.390452	0.000155101
PGAM1	blue	0.309555	0.00315806	-0.309555	0.00315806	-0.0427366	0.690882	0.11928	0.265556	-0.161229	0.131191	0.0404801	0.706438	0.0446477	0.677806	0.039279	0.714768	-0.215991	0.0420609	-0.182401	0.0871137	0.120936	0.258928	-0.15773	0.139879	-0.0302768	0.778206	0.240011	0.0234835	-0.256486	0.0152574	0.113045	0.29153	-0.106737	0.319458
EAPP	blue	0.321936	0.00209414	-0.321936	0.00209414	-0.12529	0.242046	-0.0315151	0.769382	0.0281452	0.79346	0.172359	0.106276	0.191125	0.0727877	-0.0502937	0.639743	-0.209954	0.0482942	-0.167169	0.117392	0.210994	0.047169	-0.00178002	0.986791	-0.0159353	0.882171	0.189516	0.0752772	-0.261505	0.0133089	-0.052367	0.625989	0.233	0.0279935
NFKBIE	blue	0.342817	0.00100663	-0.342817	0.00100663	0.37294	0.000319018	0.0073922	0.945186	-0.113743	0.288541	0.409367	6.79348e-05	0.576665	3.33523e-09	-0.167914	0.115743	-0.254979	0.0158885	-0.377045	0.000270382	0.292163	0.00546639	-0.12943	0.226713	-0.340846	0.00108104	-0.0678182	0.527728	-0.273093	0.00961561	0.189253	0.0756902	0.291308	0.00561108
SRP14	blue	0.24943	0.0184115	-0.24943	0.0184115	0.2006	0.0594412	0.130775	0.221881	0.026282	0.806858	0.511562	3.00216e-07	0.414467	5.39143e-05	-0.211208	0.0469399	-0.421027	3.98252e-05	-0.399103	0.000106982	-0.0480562	0.654723	-0.346709	0.000873207	-0.339896	0.00111866	-0.182431	0.0870606	-0.245354	0.0204773	-0.125143	0.242602	0.123298	0.24967
NOL12	blue	0.0187588	0.861485	-0.0187588	0.861485	0.0266322	0.804336	-0.23055	0.0297328	-0.303921	0.00378581	-0.12639	0.237902	0.467903	3.77347e-06	-0.0904556	0.399216	0.168457	0.114553	0.0351662	0.74354	0.50297	5.08134e-07	-0.117631	0.272268	-0.191113	0.0728059	0.167754	0.116097	0.436619	1.88955e-05	0.0176742	0.869421	0.37646	0.00027687
COX5B	blue	0.366887	0.000405557	-0.366887	0.000405557	0.228415	0.0313226	0.380147	0.000238255	0.292716	0.00537441	0.672018	5.60111e-13	0.53741	5.63281e-08	-0.252547	0.016955	-0.529121	9.781e-08	-0.44644	1.15904e-05	-0.0493529	0.646024	-0.379343	0.00024623	-0.433641	2.18495e-05	-0.265756	0.0118314	-0.50146	5.56544e-07	-0.0305024	0.776596	0.110619	0.302073
KIR3DL1	blue	0.0183324	0.864603	-0.0183324	0.864603	-0.255273	0.0157637	0.0110531	0.918119	0.336411	0.00126713	-0.171232	0.108617	-0.227796	0.0317971	0.545999	3.12953e-08	0.22164	0.0368499	0.267001	0.0114267	-0.0606342	0.572445	0.18775	0.0780867	0.0835318	0.436416	0.0550098	0.608642	-0.231735	0.0288805	0.000718163	0.994671	-0.000596397	0.995574
CRLS1	blue	0.320176	0.00222235	-0.320176	0.00222235	0.294335	0.00511333	0.490427	1.06806e-06	0.205529	0.0533317	0.630572	3.53544e-11	0.251699	0.017341	-0.176549	0.0979153	-0.417069	4.78468e-05	-0.258886	0.0142969	-0.457607	6.52608e-06	-0.541828	4.17185e-08	-0.414905	5.28457e-05	-0.498959	6.46468e-07	-0.389977	0.000158248	-0.053982	0.615364	-0.204114	0.0550307
RPLP0	blue	0.351636	0.000727434	-0.351636	0.000727434	0.306002	0.00354205	0.396834	0.000118048	0.179287	0.0927371	0.750304	2.59919e-17	0.505023	4.4867e-07	-0.162837	0.127339	-0.509006	3.51627e-07	-0.372837	0.000320346	-0.232616	0.0282601	-0.488074	1.22379e-06	-0.549042	2.53113e-08	-0.389033	0.000164689	-0.498765	6.53969e-07	-0.157016	0.141703	0.0641082	0.550601
RFWD3	blue	0.183092	0.0859025	-0.183092	0.0859025	0.1418	0.184993	0.244709	0.0208219	0.21252	0.0455573	0.444309	1.29036e-05	0.524071	1.35918e-07	-0.237112	0.0252667	-0.320157	0.00222377	-0.234077	0.0272563	0.18834	0.0771396	-0.203096	0.0562798	-0.220547	0.0378134	-0.111018	0.300323	-0.299981	0.00428884	-0.0539375	0.615655	0.185649	0.0815384
CREB5	blue	-0.338033	0.00119595	0.338033	0.00119595	-0.191831	0.0717166	-0.136752	0.201289	-0.42353	3.54187e-05	-0.593121	9.09434e-10	-0.537563	5.57479e-08	0.129264	0.227313	0.119433	0.264936	0.163207	0.126465	0.181573	0.0885822	0.371952	0.000331875	0.617524	1.15077e-10	0.542907	3.87419e-08	0.373589	0.000310827	0.261338	0.0133701	-0.253584	0.0164929
ARID5B	blue	-0.141563	0.185737	0.141563	0.185737	0.465086	4.39149e-06	0.394357	0.000131328	0.320533	0.0021958	0.512441	2.84245e-07	0.0310452	0.772727	-0.223831	0.0349793	-0.372937	0.000319054	-0.354174	0.000661356	-0.537135	5.73802e-08	-0.274566	0.00921758	-0.173771	0.103399	-0.485981	1.38011e-06	-0.0784414	0.464974	-0.0286136	0.790102	-0.141173	0.186962
RNGTT	blue	-0.0345048	0.748202	0.0345048	0.748202	0.453965	7.88809e-06	0.308035	0.00331743	0.299029	0.00441891	0.583056	2.03081e-09	0.181087	0.0894528	-0.237396	0.0250874	-0.345964	0.000897405	-0.317582	0.00242436	-0.436637	1.88787e-05	-0.248577	0.018828	-0.292543	0.00540298	-0.504912	4.51719e-07	-0.207783	0.0507145	-0.0283132	0.792255	0.028898	0.788064
DDX18	blue	0.171231	0.108619	-0.171231	0.108619	0.42881	2.75751e-05	0.368437	0.000381556	0.448392	1.04986e-05	0.771781	8.59627e-19	0.287303	0.00633534	-0.274777	0.00916168	-0.440721	1.5435e-05	-0.429111	2.71812e-05	-0.619021	1.00777e-10	-0.477097	2.27869e-06	-0.454971	7.48733e-06	-0.722916	1.25473e-15	-0.338133	0.00119168	-0.189785	0.0748556	-0.157716	0.139915
IGBP1	blue	-0.0795887	0.45845	0.0795887	0.45845	0.179579	0.0921982	0.17547	0.100018	-0.0407607	0.704497	0.531246	8.5024e-08	0.0708526	0.50938	-0.0161785	0.880386	-0.340395	0.00109878	-0.245032	0.0206487	-0.26316	0.0127155	0.000566132	0.995799	-0.220444	0.0379055	-0.214627	0.0434077	-0.301521	0.00408552	-0.0926788	0.38768	0.240015	0.0234814
TRMT12	blue	0.2018	0.0579044	-0.2018	0.0579044	0.183055	0.0859679	0.212683	0.0453885	0.185713	0.0814327	0.553481	1.85026e-08	0.420468	4.08772e-05	-0.0884751	0.40966	-0.282488	0.00731441	-0.246385	0.0199366	-0.0439005	0.682907	-0.179119	0.0930497	-0.372812	0.000320654	-0.289499	0.00592853	-0.399403	0.000105597	-0.0593001	0.580939	0.233184	0.0278661
LTV1	blue	0.181599	0.0885355	-0.181599	0.0885355	0.42588	3.17013e-05	0.337723	0.00120924	0.26129	0.0133876	0.593411	8.88272e-10	0.222408	0.0361847	-0.240433	0.0232331	-0.458712	6.15867e-06	-0.315785	0.00257378	-0.526212	1.18304e-07	-0.577232	3.19297e-09	-0.37239	0.000326116	-0.573497	4.24837e-09	-0.248558	0.0188378	0.012609	0.906641	-0.319079	0.00230582
NHP2	blue	0.236073	0.0259334	-0.236073	0.0259334	0.383161	0.000210451	0.433131	2.23968e-05	0.255384	0.0157167	0.913588	9.34589e-36	0.592961	9.2133e-10	-0.282238	0.00736878	-0.559785	1.17637e-08	-0.478694	2.08441e-06	-0.213402	0.0446466	-0.312943	0.00282706	-0.557909	1.34737e-08	-0.507883	3.76757e-07	-0.487408	1.27159e-06	-0.075865	0.479809	0.246158	0.0200548
C7orf49	blue	0.180016	0.091396	-0.180016	0.091396	0.0237	0.825516	0.143322	0.180274	0.0454309	0.672475	0.501989	5.39112e-07	0.481362	1.79429e-06	-0.111007	0.30037	-0.30689	0.00344234	-0.0688367	0.521533	0.140795	0.18816	-0.125072	0.242872	-0.314276	0.00270555	-0.122202	0.253937	-0.226956	0.0324501	-0.224086	0.0347669	0.361941	0.000491727
HIBADH	blue	0.174444	0.10205	-0.174444	0.10205	0.231855	0.0287949	0.24497	0.0206816	0.275475	0.00897912	0.693314	5.0831e-14	0.235274	0.026456	-0.178964	0.0933362	-0.35932	0.000543905	-0.332019	0.00147953	-0.279692	0.00794247	-0.0829671	0.439535	-0.352458	0.000705394	-0.352105	0.000714797	-0.477233	2.26156e-06	-0.072729	0.498201	0.30271	0.00393453
ABLIM1	blue	-0.0271944	0.80029	0.0271944	0.80029	0.22134	0.0371124	0.133849	0.21111	0.149281	0.162642	0.451324	9.03814e-06	0.144223	0.177521	-0.371632	0.000336136	-0.340972	0.00107614	-0.258553	0.0144268	-0.441386	1.49332e-05	-0.373961	0.000306226	-0.227081	0.0323523	-0.482654	1.66798e-06	-0.0682403	0.525156	-0.267609	0.0112334	-0.314046	0.00272621
TOR3A	blue	0.00702794	0.947883	-0.00702794	0.947883	0.280647	0.00772289	0.284538	0.00688236	0.0622328	0.562343	0.528094	1.04623e-07	0.34088	0.00107971	-0.21715	0.0409451	-0.37855	0.000254321	-0.271536	0.0100528	-0.01179	0.91268	-0.0760987	0.478453	-0.251728	0.0173278	-0.151938	0.155205	-0.189461	0.0753638	-0.0264351	0.805755	0.282609	0.00728832
ARHGEF18	blue	0.142944	0.181437	-0.142944	0.181437	0.30326	0.00386637	0.0179974	0.867055	0.208611	0.0497799	0.464462	4.54059e-06	0.44376	1.32642e-05	-0.376893	0.000272054	-0.178224	0.0947218	-0.23408	0.0272538	-0.106576	0.320197	-0.278434	0.00824006	-0.340256	0.0011043	-0.42404	3.45792e-05	-0.0677524	0.528129	-0.322237	0.00207285	0.0916318	0.393088
[truncated: 8,867 more rows]
