# Supplementary material for: Identification of potential biomarkers for ankylosing spondylitis based on bioinformatics analysis
Source: BMC Musculoskelet Disord. 2023 May 24;24:413. doi: 10.1186/s12891-023-06550-3 (PMC10207833; doi:10.1186/s12891-023-06550-3)
Supplement: Supplementary file 1 — Additional file1: Table S1. Dataset GSE73754. Table S2. Dataset GSE11886. Table S3.Gene profile of each module in WGCNA analysis. Table S4. The significance SNP sites corresponding to the sevengenes. Table S5. GSEA pathways forkey genes. Table S6. Drug predictionresults. [file 12891_2023_6550_MOESM1_ESM.zip › Supplementary Information/Table S4. The significance SNP sites corresponding to the seven genes..xlsx]

## Sheet: Sheet1
Table S4. The significance SNP sites corresponding to the seven genes.
gene	Variant	Position	Eff. Allele	Trait	Beta	p-value	MAF	HWE	imp. score	ORbeta*
DYSF	rs7565768	71630031	G	ankylosing spondylitis	-0.00012623	0.43782	0.127588	0.01052	0.998261	0.956
DYSF	rs7578166	71630041	C	ankylosing spondylitis	8.29e-06	0.94073	0.388666	0.595	0.998683	1
DYSF	rs78160186	71630829	T	ankylosing spondylitis	-4.28e-05	0.9027	0.0248395	0.8588	0.996194	0.985
DYSF	rs3732235	71631109	A	ankylosing spondylitis	0.00018499	0.33402	0.08831	0.8817	genotyped	1.07
DYSF	rs3732234	71631296	C	ankylosing spondylitis	-0.00016952	0.37591	0.0881588	0.782	0.999793	0.941
DYSF	rs4852256	71631345	T	ankylosing spondylitis	2.02e-05	0.85416	0.427177	0.4876	0.999482	1.01
DYSF	rs77529708	71631685	G	ankylosing spondylitis	-0.00030384	0.09783	0.0985224	0.4097	0.983377	0.897
DYSF	rs139708452	71631797	C	ankylosing spondylitis	-0.0011375	0.094032	0.00690709	0.7102	0.926302	0.665
DYSF	rs6707547	71632040	A	ankylosing spondylitis	-7.59e-05	0.78848	0.0385618	0.5932	0.994783	0.973
DYSF	rs6725697	71632068	C	ankylosing spondylitis	-5.55e-05	0.63913	0.300209	0.08887	0.998566	0.98
DYSF	rs566570925	71632112	T	ankylosing spondylitis	0.00046661	0.72991	0.00177889	0.6316	0.911375	1.18
DYSF	rs6710633	71632181	T	ankylosing spondylitis	-7.59e-05	0.78836	0.038565	0.5932	0.994755	0.973
DYSF	rs3732233	71633275	C	ankylosing spondylitis	2.91e-05	0.79144	0.426908	0.4575	0.999503	1.01
DYSF	rs6714975	71633389	T	ankylosing spondylitis	1.32e-05	0.90427	0.4272	0.2917	genotyped	1
DYSF	rs6714984	71633417	T	ankylosing spondylitis	-4.76e-05	0.83222	0.0624765	0.06566	0.996222	0.983
DYSF	rs78021036	71633559	A	ankylosing spondylitis	-5.11e-05	0.88376	0.0249229	0.8592	0.995986	0.982
DYSF	rs2900811	71634588	A	ankylosing spondylitis	-0.00012966	0.42475	0.128266	0.009645	0.996878	0.955
DYSF	rs13400108	71634630	C	ankylosing spondylitis	-0.00017303	0.36632	0.0881022	0.7494	0.999332	0.94
DYSF	rs72840978	71635392	T	ankylosing spondylitis	-9.41e-05	0.78424	0.02572	0.8919	genotyped	0.967
DYSF	rs147820435	71635431	G	ankylosing spondylitis	-9.1e-05	0.85208	0.0126729	0.536	0.986792	0.968
DYSF	rs3755334	71635462	G	ankylosing spondylitis	-0.00017303	0.36633	0.0881075	0.7494	0.999187	0.94
DYSF	rs12466025	71635931	T	ankylosing spondylitis	-0.00013426	0.40917	0.127678	0.0101	0.998021	0.953
DYSF	rs12474072	71636036	G	ankylosing spondylitis	2.4e-05	0.8272	0.426355	0.4896	0.999473	1.01
DYSF	rs4852782	71636240	C	ankylosing spondylitis	2.4e-05	0.82743	0.426352	0.494	0.999462	1.01
DYSF	rs13397218	71637275	C	ankylosing spondylitis	-0.00017221	0.36874	0.0880986	0.7573	0.998803	0.94
DYSF	rs13397663	71637697	A	ankylosing spondylitis	-0.00017148	0.37081	0.088078	0.7411	0.998808	0.94
DYSF	rs566685135	71638326	T	ankylosing spondylitis	-0.00043225	0.70045	0.00239102	1	0.978764	0.856
DYSF	rs7578990	71638385	C	ankylosing spondylitis	-0.00012549	0.44091	0.127313	0.01238	0.998443	0.956
DYSF	rs60841920	71638475	A	ankylosing spondylitis	-0.00018789	0.32744	0.0877907	0.8059	0.999157	0.935
DYSF	rs13429035	71644728	T	ankylosing spondylitis	-0.00018863	0.32543	0.0878314	0.7813	0.999176	0.935
DYSF	rs72840985	71644937	C	ankylosing spondylitis	0.00023559	0.24451	0.080869	0.2698	0.964363	1.09
DYSF	rs1986522	71645257	G	ankylosing spondylitis	3.12e-05	0.77642	0.427112	0.512	0.999616	1.01
DYSF	rs4852783	71645828	A	ankylosing spondylitis	3.13e-05	0.77596	0.427117	0.5097	0.999582	1.01
DYSF	rs4852784	71645890	C	ankylosing spondylitis	2.44e-05	0.84478	0.253976	0.964	0.998992	1.01
DYSF	rs4438512	71645946	A	ankylosing spondylitis	3.12e-05	0.7763	0.427113	0.5053	0.999582	1.01
DYSF	rs10188295	71646004	A	ankylosing spondylitis	-5.32e-05	0.87892	0.0249732	0.7499	0.995488	0.981
DYSF	rs2419079	71646017	A	ankylosing spondylitis	3.02e-05	0.78347	0.426933	0.5324	0.999658	1.01
DYSF	rs10203419	71646555	G	ankylosing spondylitis	-0.00018977	0.32241	0.0878798	0.7732	0.999065	0.934
DYSF	rs10191042	71646656	T	ankylosing spondylitis	-0.00018843	0.32594	0.0878456	0.7895	0.999058	0.935
DYSF	rs72840990	71646766	T	ankylosing spondylitis	-0.00018831	0.32625	0.0878467	0.7895	0.999052	0.935
DYSF	rs529513413	71646873	A	ankylosing spondylitis	-0.0019103	0.13327	0.00197637	0.648	0.92323	0.504
DYSF	rs75820128	71647062	G	ankylosing spondylitis	-0.00018647	0.33116	0.0877877	0.8059	0.999035	0.935
DYSF	rs72840993	71647199	T	ankylosing spondylitis	-0.00018829	0.32629	0.0878457	0.7895	0.999059	0.935
DYSF	rs57659874	71647463	T	ankylosing spondylitis	-5e-05	0.88608	0.0249316	0.8593	0.996046	0.982
DYSF	rs58728251	71647464	T	ankylosing spondylitis	-4.99e-05	0.88627	0.024931	0.8593	0.996062	0.982
DYSF	rs60839832	71647740	C	ankylosing spondylitis	-8.55e-05	0.7621	0.0386811	0.5943	0.994867	0.97
DYSF	rs4852785	71647809	A	ankylosing spondylitis	2.67e-05	0.80767	0.42707	0.4986	0.999484	1.01
DYSF	rs10171071	71648009	G	ankylosing spondylitis	-0.00019017	0.32138	0.0879094	0.8393	0.99907	0.934
DYSF	rs2419077	71648425	T	ankylosing spondylitis	-9.29e-05	0.45334	0.260935	0.4303	0.997919	0.967
DYSF	rs78109077	71648455	C	ankylosing spondylitis	-0.00032957	0.36519	0.0229008	0.9092	0.99346	0.889
DYSF	rs74498685	71648583	C	ankylosing spondylitis	-0.00040902	0.063649	0.0661395	0.6365	0.9808	0.864
DYSF	rs77690539	71648742	T	ankylosing spondylitis	2.03e-05	0.92346	0.0739677	0.6494	0.960931	1.01
DYSF	rs79870372	71648862	C	ankylosing spondylitis	-0.00029595	0.10812	0.0974176	0.5099	0.986975	0.899
DYSF	rs3732257	71649064	G	ankylosing spondylitis	0.00013108	0.42055	0.127487	0.01391	0.998465	1.05
DYSF	rs144977417	71649438	G	ankylosing spondylitis	0.00051533	0.35299	0.0103331	0.5867	0.923165	1.2
DYSF	rs12611888	71649725	C	ankylosing spondylitis	-8.54e-05	0.76215	0.0387114	0.6941	0.995192	0.97
DYSF	rs79157966	71650236	T	ankylosing spondylitis	0.00044015	0.45575	0.008559	0.9212	genotyped	1.17
DYSF	rs147572028	71651043	G	ankylosing spondylitis	-0.00018157	0.91162	0.001112	0.3193	genotyped	0.937
DYSF	rs7593986	71651597	G	ankylosing spondylitis	2.89e-05	0.79235	0.439631	0.6389	0.992045	1.01
DYSF	rs12613800	71651939	A	ankylosing spondylitis	-2.76e-05	0.80177	0.427229	0.466	0.999289	0.99
DYSF	rs35206241	71652150	A	ankylosing spondylitis	-3e-05	0.8345	0.172765	0.886	0.998171	0.989
DYSF	rs80185557	71652214	A	ankylosing spondylitis	0.0001542	0.38697	0.103699	0.08542	0.995882	1.06
DYSF	rs79028912	71652279	G	ankylosing spondylitis	-0.00018684	0.71646	0.0115435	0.8253	0.975092	0.935
DYSF	rs12713749	71652473	G	ankylosing spondylitis	-2.71e-05	0.80549	0.427262	0.466	0.999114	0.99
DYSF	rs11684580	71652950	T	ankylosing spondylitis	0.00014419	0.37522	0.127712	0.01159	0.998564	1.05
DYSF	rs186638930	71653063	C	ankylosing spondylitis	0.0014906	0.11107	0.0035587	0.1412	0.946633	1.71
DYSF	rs6752763	71653260	G	ankylosing spondylitis	-0.00017898	0.35097	0.0878058	0.8727	0.998559	0.938
DYSF	rs36053807	71653376	G	ankylosing spondylitis	2.21e-05	0.88461	0.149904	0.3513	0.996799	1.01
DYSF	rs1804020	71654175	G	ankylosing spondylitis	-3.15e-06	0.98032	0.2402	0.02728	genotyped	0.999
DYSF	rs60163900	71654450	G	ankylosing spondylitis	-0.00017608	0.3587	0.0878809	0.8644	0.998365	0.939
DYSF	rs60235642	71655044	G	ankylosing spondylitis	-3.84e-05	0.91236	0.0249589	0.6965	0.994443	0.986
DYSF	rs72840998	71655186	A	ankylosing spondylitis	-0.00025649	0.65306	0.00988643	0.145	0.922809	0.912
DYSF	rs185796173	71655447	G	ankylosing spondylitis	0.0015878	0.092302	0.00349583	0.2043	0.94445	1.77
DYSF	rs28613330	71655586	A	ankylosing spondylitis	-0.00017413	0.36424	0.0878532	0.8728	0.997775	0.939
DYSF	rs10779954	71656544	T	ankylosing spondylitis	4.84e-05	0.6826	0.300553	0.08746	0.996666	1.02
DYSF	rs6743784	71656548	A	ankylosing spondylitis	-0.00017412	0.36442	0.0878439	0.898	0.997189	0.939
DYSF	rs6743785	71656549	A	ankylosing spondylitis	-0.00017411	0.36443	0.0878433	0.898	0.997196	0.939
DYSF	rs13032033	71657168	A	ankylosing spondylitis	4.97e-05	0.67484	0.300464	0.08444	0.99671	1.02
DYSF	rs78948409	71657526	G	ankylosing spondylitis	-8.84e-05	0.6751	0.0734499	0.4493	0.974342	0.969
DYSF	rs146236556	71657740	G	ankylosing spondylitis	-0.00070679	0.66315	0.00116722	1	0.951758	0.776
DYSF	rs11695506	71657888	C	ankylosing spondylitis	-3.71e-05	0.79639	0.172701	0.8577	0.99643	0.987
DYSF	rs60477840	71658011	G	ankylosing spondylitis	-3.72e-05	0.79608	0.172703	0.8577	0.99644	0.987
DYSF	rs6546692	71658017	A	ankylosing spondylitis	1.18e-05	0.91424	0.433022	0.2495	0.994864	1
DYSF	rs11674310	71658166	G	ankylosing spondylitis	0.00014479	0.37368	0.127638	0.01104	0.997126	1.05
DYSF	rs13383758	71658364	T	ankylosing spondylitis	-0.00017105	0.37322	0.087736	0.839	0.996986	0.941
DYSF	rs11542286	71658541	T	ankylosing spondylitis	-0.00017488	0.36234	0.0878573	0.8727	0.996933	0.939
DYSF	rs57967760	71659920	C	ankylosing spondylitis	-0.0001555	0.73993	0.0136886	0.7497	0.992813	0.946
DYSF	rs150012532	71660488	A	ankylosing spondylitis	0.00054165	0.33147	0.0102657	0.5859	0.919557	1.21
DYSF	rs10173072	71660804	T	ankylosing spondylitis	-2.67e-05	0.80792	0.426931	0.5007	0.997435	0.99
DYSF	rs4643565	71661422	T	ankylosing spondylitis	-2.39e-05	0.82831	0.427091	0.4788	0.997308	0.991
DYSF	rs57007782	71661568	G	ankylosing spondylitis	-0.00015457	0.74143	0.0136846	0.7497	0.992983	0.946
DYSF	rs150086727	71661617	G	ankylosing spondylitis	-0.00045129	0.39653	0.0112217	0.3818	0.934482	0.851
DYSF	rs12617998	71661629	C	ankylosing spondylitis	-8.92e-05	0.75215	0.0387105	0.7281	0.992574	0.969
DYSF	rs137862738	71661855	C	ankylosing spondylitis	-5.82e-05	0.62372	0.3009	0.9095	genotyped	0.979
DYSF	rs1398	71661949	A	ankylosing spondylitis	0.0009691	0.399	0.00240925	0.7121	0.91871	1.42
DYSF	rs144101765	71662492	T	ankylosing spondylitis	0.00035547	0.59762	0.00711432	0.7986	0.91773	1.14
DYSF	rs10203007	71662570	G	ankylosing spondylitis	-0.00017166	0.37156	0.0877477	0.8307	0.996699	0.94
DYSF	rs7562587	71662826	A	ankylosing spondylitis	2.94e-05	0.78967	0.427076	0.4364	0.996382	1.01
DYSF	rs148688707	71662970	A	ankylosing spondylitis	-0.00065366	0.32691	0.00726773	1	0.917496	0.791
DYSF	rs6714723	71663139	T	ankylosing spondylitis	-0.00017531	0.36119	0.0878654	0.8643	0.996714	0.939
DYSF	rs72842803	71663494	G	ankylosing spondylitis	-0.00017535	0.36108	0.0878669	0.8643	0.996699	0.939
DYSF	rs183427804	71663773	A	ankylosing spondylitis	-0.00036028	0.37476	0.0193469	0.8546	0.942727	0.879
DYSF	rs4465788	71664338	A	ankylosing spondylitis	-0.00021334	0.5478	0.0260389	0.6309	0.919662	0.926
DYSF	rs35064386	71664724	T	ankylosing spondylitis	-2e-05	0.89971	0.135514	0.7209	0.994006	0.993
DYSF	rs4464300	71664737	T	ankylosing spondylitis	-4.67e-05	0.69009	0.31604	0.2098	0.992423	0.983
DYSF	rs34268708	71664769	A	ankylosing spondylitis	2.2e-05	0.88542	0.149821	0.4053	0.994656	1.01
DYSF	rs4426551	71665208	T	ankylosing spondylitis	-3.21e-05	0.82336	0.172747	0.839	0.995675	0.989
DYSF	rs72913344	71665338	T	ankylosing spondylitis	-0.00035537	0.4313	0.01477	0.9059	genotyped	0.88
DYSF	rs74460418	71665855	A	ankylosing spondylitis	5.86e-06	0.97904	0.06347	0.1358	genotyped	1
DYSF	rs72622634	71665913	C	ankylosing spondylitis	0.0020216	0.006784	0.00562485	0.05485	0.924899	2.06
DYSF	rs57092473	71667549	G	ankylosing spondylitis	-3.9e-05	0.91113	0.0250102	0.5708	0.992599	0.986
DYSF	rs7561348	71667698	T	ankylosing spondylitis	-0.0001417	0.38375	0.127891	0.009744	0.996217	0.95
DYSF	rs13016425	71667727	T	ankylosing spondylitis	-3.09e-05	0.84574	0.135767	0.694	0.99389	0.989
DYSF	rs35244550	71669018	G	ankylosing spondylitis	2.28e-05	0.88113	0.149836	0.3828	0.995113	1.01
DYSF	rs149057844	71669407	C	ankylosing spondylitis	-0.00014603	0.75575	0.0136264	0.7008	0.995615	0.949
DYSF	rs7582707	71669544	C	ankylosing spondylitis	-0.00017727	0.35578	0.0879227	0.8728	0.996457	0.938
DYSF	rs7569062	71669722	A	ankylosing spondylitis	-3.8e-05	0.7457	0.314306	0.2108	0.996825	0.986
DYSF	rs10198192	71669993	C	ankylosing spondylitis	-4.52e-05	0.74605	0.18655	0.6323	0.996623	0.984
DYSF	rs6721568	71670075	C	ankylosing spondylitis	-3.3e-05	0.81887	0.172855	0.8813	0.99602	0.988
DYSF	rs147001641	71670131	G	ankylosing spondylitis	0.0012114	0.42436	0.00142074	1	0.901413	1.54
DYSF	rs12618029	71670719	A	ankylosing spondylitis	-4.74e-05	0.89202	0.0249913	0.5706	0.993064	0.983
DYSF	rs13385615	71671107	G	ankylosing spondylitis	-9.08e-05	0.74773	0.0387773	0.7281	0.991719	0.968
DYSF	rs11126331	71671116	C	ankylosing spondylitis	-0.00011335	0.34052	0.300162	0.1777	0.995602	0.96
DYSF	rs148762774	71671339	A	ankylosing spondylitis	-0.0011342	0.059661	0.00846668	0.3565	0.961746	0.666
DYSF	rs115325528	71671597	G	ankylosing spondylitis	-0.0001472	0.75381	0.0136325	0.7008	0.995773	0.949
DYSF	rs10168204	71671606	G	ankylosing spondylitis	-4.79e-05	0.89082	0.0250582	0.5706	0.990912	0.983
DYSF	rs11686797	71671867	A	ankylosing spondylitis	-2.36e-05	0.88214	0.135751	0.6941	0.994466	0.992
DYSF	rs115808502	71672092	T	ankylosing spondylitis	-5.73e-05	0.78379	0.0752255	0.1546	0.972514	0.98
DYSF	rs144013060	71672200	T	ankylosing spondylitis	0.00015317	0.65581	0.0260299	0.4346	0.982079	1.06
DYSF	rs77514139	71673084	C	ankylosing spondylitis	-4.8e-05	0.89063	0.0250108	0.595	0.992572	0.983
DYSF	rs190138202	71673590	T	ankylosing spondylitis	0.0040768	0.0047971	0.00155837	1	0.904074	4.31
DYSF	rs74706170	71673970	A	ankylosing spondylitis	-3.99e-05	0.86132	0.0604732	0.06264	0.996549	0.986
DYSF	rs78134168	71673985	G	ankylosing spondylitis	-0.00029473	0.41763	0.0229511	0.9395	0.993343	0.9
DYSF	rs35574711	71674115	A	ankylosing spondylitis	-3.14e-05	0.82731	0.172791	0.8624	0.995689	0.989
DYSF	rs61710703	71674250	C	ankylosing spondylitis	-4.8e-05	0.89054	0.0249939	0.5706	0.992785	0.983
DYSF	rs4332945	71674476	G	ankylosing spondylitis	3.08e-05	0.77965	0.42703	0.4616	0.997063	1.01
DYSF	rs183910800	71674614	G	ankylosing spondylitis	-0.00013828	0.78193	0.0132129	0.2151	0.903231	0.952
DYSF	rs10207928	71674833	C	ankylosing spondylitis	-0.00013464	0.40631	0.128959	0.008877	0.995794	0.953
DYSF	rs565377308	71675162	A	ankylosing spondylitis	-0.0012256	0.34467	0.00187551	0.3126	0.935102	0.644
DYSF	rs10187616	71675642	T	ankylosing spondylitis	-0.00016068	0.32891	0.12536	0.8387	0.99228	0.944
DYSF	rs116381391	71675815	T	ankylosing spondylitis	0.00047275	0.31087	0.0137892	0.255	0.995114	1.18
DYSF	rs187497667	71675912	A	ankylosing spondylitis	0.00061941	0.28766	0.00960472	0.7751	0.911517	1.25
DYSF	rs4241245	71675916	T	ankylosing spondylitis	7.69e-06	0.95262	0.235703	0.4952	0.974799	1
DYSF	rs4356678	71676009	A	ankylosing spondylitis	0.00022653	0.47954	0.0299344	0.8826	0.984574	1.08
DYSF	rs4241246	71676366	A	ankylosing spondylitis	4.32e-05	0.69496	0.42631	0.4846	0.993631	1.02
DYSF	rs77627687	71676954	G	ankylosing spondylitis	-0.00018985	0.45812	0.047527	0.7041	0.995519	0.934
DYSF	rs10191329	71676999	A	ankylosing spondylitis	-0.00016498	0.25196	0.175229	0.4946	0.981698	0.943
DYSF	rs6728522	71677245	T	ankylosing spondylitis	-0.00018946	0.45913	0.0474772	0.7323	0.996193	0.934
DYSF	rs12713750	71677439	A	ankylosing spondylitis	0.00020882	0.43536	0.0433468	0.5904	0.989112	1.08
DYSF	rs6729068	71677701	C	ankylosing spondylitis	0.00015654	0.54555	0.04679	0.7272	genotyped	1.06
DYSF	rs7579497	71677946	A	ankylosing spondylitis	-0.00016448	0.24033	0.186181	0.4155	0.989989	0.943
DYSF	rs10207127	71677976	C	ankylosing spondylitis	-0.00019728	0.44049	0.0475012	0.7324	0.997156	0.932
DYSF	rs10207142	71678034	C	ankylosing spondylitis	-0.0002374	0.2641	0.0705624	0.9896	0.993301	0.918
DYSF	rs4852257	71678520	G	ankylosing spondylitis	3.85e-05	0.72713	0.423623	0.515	0.990832	1.01
DYSF	rs4852258	71678532	C	ankylosing spondylitis	-0.00019083	0.24973	0.123401	0.007414	0.986492	0.934
DYSF	rs11679622	71679427	C	ankylosing spondylitis	-0.00049693	0.44314	0.00769613	0.8163	0.915603	0.837
DYSF	rs13384155	71679705	C	ankylosing spondylitis	-0.0001516	0.28186	0.184661	0.38	0.985312	0.947
DYSF	rs149679231	71679725	A	ankylosing spondylitis	-0.00015572	0.74732	0.012947	0.4191	0.98569	0.946
DYSF	rs6546693	71680632	C	ankylosing spondylitis	-0.00024437	0.24601	0.0725395	0.9384	0.98511	0.916
DYSF	rs6741336	71680950	A	ankylosing spondylitis	-0.00023887	0.26111	0.0711004	0.8544	0.985723	0.918
DYSF	rs11888686	71682168	C	ankylosing spondylitis	0.00022094	0.41292	0.0429092	0.5536	0.981091	1.08
DYSF	rs80037813	71682399	T	ankylosing spondylitis	-0.00028981	0.043764	0.174945	0.981	0.988008	0.901
DYSF	rs115542082	71682671	T	ankylosing spondylitis	-0.00034907	0.4422	0.0147779	0.7173	0.9807	0.882
DYSF	rs12479238	71682790	T	ankylosing spondylitis	8.96e-05	0.42374	0.395164	0.5646	0.982597	1.03
DYSF	rs74336530	71682791	A	ankylosing spondylitis	-0.00030029	0.036595	0.174899	0.7701	0.988878	0.898
DYSF	rs4852259	71682950	G	ankylosing spondylitis	0.00012338	0.26894	0.402079	0.3904	0.984196	1.05
DYSF	rs57727151	71684159	A	ankylosing spondylitis	-0.00035603	0.44181	0.0142327	0.3803	0.978103	0.88
DYSF	rs80167235	71684387	A	ankylosing spondylitis	-0.00031732	0.49536	0.0140311	0.4099	0.982993	0.892
DYSF	rs115594787	71684440	A	ankylosing spondylitis	-8.92e-05	0.80522	0.0235969	0.02475	0.974287	0.969
DYSF	rs75912326	71684705	A	ankylosing spondylitis	-0.00037794	0.41837	0.0139412	0.3085	0.982483	0.873
DYSF	rs59085769	71685142	T	ankylosing spondylitis	-0.00029144	0.042228	0.174494	0.5575	0.993072	0.901
DYSF	rs13406110	71685529	T	ankylosing spondylitis	-7.63e-05	0.56192	0.21906	0.1533	0.995952	0.973
DYSF	rs12617620	71685918	A	ankylosing spondylitis	-7.61e-05	0.56216	0.219208	0.1796	0.997498	0.973
DYSF	rs142643601	71686029	A	ankylosing spondylitis	-0.00037041	0.58669	0.00699193	0.7962	0.912203	0.876
DYSF	rs189908942	71686148	G	ankylosing spondylitis	0.00097283	0.18741	0.00580683	0.1805	0.935016	1.42
DYSF	rs78319459	71686184	A	ankylosing spondylitis	-0.00028637	0.045533	0.174882	0.6659	0.995382	0.902
DYSF	rs10166070	71686337	A	ankylosing spondylitis	6.45e-05	0.62672	0.2191	0.4746	genotyped	1.02
DYSF	rs112493246	71686626	C	ankylosing spondylitis	2.11e-05	0.95575	0.0217748	0.1487	0.951766	1.01
DYSF	rs146591465	71686655	T	ankylosing spondylitis	0.00062686	0.63104	0.00186578	0.2578	0.914632	1.25
DYSF	rs79768528	71686686	T	ankylosing spondylitis	-0.00029828	0.036799	0.175559	0.5595	0.997424	0.899
DYSF	rs114347717	71687020	T	ankylosing spondylitis	-0.00040047	0.38864	0.0140264	0.3493	0.986638	0.866
DYSF	rs78052005	71687184	A	ankylosing spondylitis	-0.0004087	0.38001	0.0139604	0.3489	0.987037	0.864
DYSF	rs74877882	71687185	G	ankylosing spondylitis	-0.00043472	0.34839	0.0140977	0.292	0.983902	0.856
DYSF	rs57611588	71687432	G	ankylosing spondylitis	0.00027625	0.053568	0.1752	0.6964	genotyped	1.1
DYSF	rs56988800	71688118	A	ankylosing spondylitis	-0.000538	0.24378	0.0142058	0.2164	0.987231	0.825
DYSF	rs11898122	71688123	A	ankylosing spondylitis	-4.68e-05	0.7138	0.238168	0.4456	0.999769	0.983
DYSF	rs11126332	71688136	G	ankylosing spondylitis	5.22e-05	0.68281	0.2387	0.9399	genotyped	1.02
DYSF	rs4268945	71688249	C	ankylosing spondylitis	0.00015251	0.2043	0.2878	0.9435	genotyped	1.06
DYSF	rs11126333	71688294	T	ankylosing spondylitis	-4.89e-05	0.7016	0.238148	0.4568	0.999462	0.983
DYSF	rs80027892	71688542	T	ankylosing spondylitis	-0.00027862	0.051581	0.174517	0.6829	0.998731	0.905
DYSF	rs11898330	71688588	A	ankylosing spondylitis	-4.42e-05	0.72889	0.23805	0.4567	0.998877	0.984
DYSF	rs138529893	71688616	A	ankylosing spondylitis	4.1e-05	0.91421	0.0216059	0.09855	0.953355	1.01
DYSF	rs34265800	71688623	A	ankylosing spondylitis	-4.76e-06	0.9709	0.223582	0.4457	0.997556	0.998
DYSF	rs7582021	71688646	A	ankylosing spondylitis	-0.00028325	0.047086	0.175978	0.6169	0.998088	0.903
DYSF	rs7582270	71689050	A	ankylosing spondylitis	-0.00028962	0.042775	0.175129	0.6879	0.998333	0.901
DYSF	rs116566730	71689306	T	ankylosing spondylitis	-0.00049304	0.28972	0.0139505	0.2589	0.987221	0.838
DYSF	rs4622761	71689430	A	ankylosing spondylitis	-0.00012844	0.2377	0.489013	0.9455	0.997006	0.955
DYSF	rs72896810	71689659	G	ankylosing spondylitis	-0.00052028	0.25527	0.0145389	0.1805	0.979283	0.83
DYSF	rs11674267	71689850	C	ankylosing spondylitis	0.00011718	0.4959	0.112294	0.1381	0.995798	1.04
DYSF	rs76517336	71689961	A	ankylosing spondylitis	-0.00028944	0.042972	0.175135	0.7054	0.997587	0.901
DYSF	rs6739518	71690235	T	ankylosing spondylitis	-0.00013165	0.22635	0.488225	0.8913	0.996116	0.954
DYSF	rs80255579	71690472	A	ankylosing spondylitis	-0.00056325	0.2207	0.0143495	0.1773	0.982524	0.817
DYSF	rs182234676	71690476	A	ankylosing spondylitis	-0.00031516	0.56577	0.0102562	1	0.964599	0.893
DYSF	rs74836064	71690528	A	ankylosing spondylitis	-0.00056326	0.22069	0.0143498	0.1773	0.982477	0.817
DYSF	rs4362586	71690647	C	ankylosing spondylitis	-0.00056498	0.21868	0.0143694	0.1594	0.98351	0.817
DYSF	rs4542877	71690715	A	ankylosing spondylitis	-0.00056991	0.21459	0.0143884	0.1594	0.982791	0.815
DYSF	rs4629186	71690800	T	ankylosing spondylitis	-0.0005425	0.24061	0.0142187	0.1376	0.98084	0.823
DYSF	rs11692280	71690860	A	ankylosing spondylitis	-1.25e-05	0.92367	0.223473	0.3998	0.995585	0.996
DYSF	rs3923750	71690928	G	ankylosing spondylitis	-0.00029254	0.040277	0.176549	0.6983	0.996012	0.9
DYSF	rs115695686	71690943	T	ankylosing spondylitis	0.00062403	0.18113	0.0139044	0.4871	0.983957	1.25
DYSF	rs74776753	71690944	A	ankylosing spondylitis	-0.00056348	0.22053	0.0143509	0.1773	0.982333	0.817
DYSF	rs4359688	71690990	A	ankylosing spondylitis	0.00011467	0.50562	0.111985	0.1243	0.995366	1.04
DYSF	rs75252201	71691063	A	ankylosing spondylitis	-0.00056504	0.21867	0.0143693	0.1594	0.983279	0.817
DYSF	rs111519406	71691099	A	ankylosing spondylitis	-0.00056593	0.21791	0.014372	0.1594	0.983229	0.816
DYSF	rs528150727	71691126	T	ankylosing spondylitis	-0.00049608	0.57723	0.00405448	0.5321	0.921271	0.837
DYSF	rs373737914	71691362	C	ankylosing spondylitis	-0.00063755	0.57221	0.00249849	0.7315	0.923621	0.796
DYSF	rs78624083	71691457	C	ankylosing spondylitis	-0.00056526	0.21858	0.0143696	0.1594	0.982782	0.817
DYSF	rs78269822	71691489	G	ankylosing spondylitis	0.00025935	0.2005	0.0782258	0.1111	0.993412	1.1
DYSF	rs78130680	71691604	T	ankylosing spondylitis	-0.00056536	0.21856	0.014368	0.1594	0.982559	0.817
DYSF	rs12623021	71691675	T	ankylosing spondylitis	-0.00027442	0.0548	0.175834	0.676	0.995845	0.906
DYSF	rs4538230	71691896	A	ankylosing spondylitis	-0.00056192	0.22184	0.0143455	0.1407	0.982129	0.818
DYSF	rs4322872	71691899	G	ankylosing spondylitis	-0.00056184	0.22191	0.0143452	0.1407	0.982173	0.818
DYSF	rs4547553	71691940	A	ankylosing spondylitis	-0.00056236	0.22149	0.0143464	0.1407	0.98196	0.817
DYSF	rs4353676	71691942	G	ankylosing spondylitis	-0.00056175	0.222	0.0143436	0.1407	0.982088	0.818
DYSF	rs72896814	71692152	G	ankylosing spondylitis	-0.00057669	0.20864	0.01444	0.1992	0.977671	0.813
DYSF	rs76458632	71692178	A	ankylosing spondylitis	8.97e-05	0.86469	0.0119567	0.8807	0.901138	1.03
DYSF	rs80137915	71692195	A	ankylosing spondylitis	-0.0005641	0.21974	0.0143632	0.1774	0.982074	0.817
DYSF	rs531736020	71692343	T	ankylosing spondylitis	-0.0011924	0.1298	0.00519562	0.7253	0.920162	0.652
DYSF	rs13431456	71692547	A	ankylosing spondylitis	-0.00028318	0.047125	0.176755	0.6262	0.993491	0.903
DYSF	rs13431785	71692817	A	ankylosing spondylitis	-0.00028314	0.047178	0.17677	0.6304	0.993114	0.903
DYSF	rs79523511	71692883	G	ankylosing spondylitis	-0.00053261	0.24922	0.014178	0.2392	0.985043	0.826
DYSF	rs13431707	71692925	T	ankylosing spondylitis	-0.00028533	0.045612	0.176658	0.6095	0.992416	0.903
DYSF	rs13431718	71692953	T	ankylosing spondylitis	-0.00028473	0.046656	0.175449	0.6283	0.992482	0.903
DYSF	rs6748767	71693041	T	ankylosing spondylitis	-0.00028563	0.045423	0.176642	0.6136	0.992318	0.903
DYSF	rs6751847	71693189	T	ankylosing spondylitis	-0.00028397	0.046576	0.176814	0.6097	0.992554	0.903
DYSF	rs6709544	71693215	G	ankylosing spondylitis	-0.00028793	0.043668	0.176649	0.6178	0.993853	0.902
DYSF	rs6709812	71693442	C	ankylosing spondylitis	-0.00028842	0.043083	0.177274	0.5346	0.991757	0.902
DYSF	rs6752164	71693653	T	ankylosing spondylitis	-0.00028863	0.043035	0.177089	0.5657	0.991767	0.902
DYSF	rs58981291	71693805	C	ankylosing spondylitis	-0.0002929	0.040131	0.176838	0.5536	0.993095	0.9
DYSF	rs112901379	71693822	C	ankylosing spondylitis	8.33e-05	0.83035	0.0210244	0.1745	0.938898	1.03
DYSF	rs6752632	71693845	A	ankylosing spondylitis	-0.0002941	0.03929	0.176912	0.5459	0.992468	0.9
DYSF	rs61333801	71693943	A	ankylosing spondylitis	-0.00029259	0.040354	0.176841	0.5615	0.992973	0.9
DYSF	rs71416709	71694113	T	ankylosing spondylitis	0.00022892	0.27723	0.0719567	0.02951	0.988738	1.09
DYSF	rs61322674	71694343	G	ankylosing spondylitis	-0.00029256	0.040422	0.176835	0.5654	0.992516	0.9
DYSF	rs55902725	71694837	G	ankylosing spondylitis	-7.59e-06	0.96824	0.090774	0.0644	0.978718	0.997
DYSF	rs77256808	71694921	G	ankylosing spondylitis	-0.00048467	0.29858	0.0139383	0.2853	0.984235	0.84
DYSF	rs6709431	71695081	G	ankylosing spondylitis	-0.00028476	0.046483	0.17629	0.4878	0.991009	0.903
DYSF	rs6738465	71695089	A	ankylosing spondylitis	-0.00028499	0.046321	0.176255	0.4732	0.990959	0.903
DYSF	rs6738477	71695111	T	ankylosing spondylitis	3.83e-05	0.74005	0.33625	0.8843	0.989188	1.01
DYSF	rs13385371	71695283	C	ankylosing spondylitis	-0.00031437	0.023499	0.190894	0.161	0.987271	0.893
DYSF	rs4274620	71695638	A	ankylosing spondylitis	-0.00027294	0.05704	0.175647	0.357	0.987979	0.907
DYSF	rs4274621	71695640	G	ankylosing spondylitis	-0.00027242	0.057558	0.175598	0.3508	0.987877	0.907
DYSF	rs75463085	71696040	T	ankylosing spondylitis	-0.00027719	0.053686	0.175089	0.431	0.985655	0.905
DYSF	rs79326814	71696959	C	ankylosing spondylitis	-0.00027986	0.076002	0.140541	0.05162	0.976235	0.905
DYSF	rs79819546	71697520	T	ankylosing spondylitis	-0.00034135	0.021898	0.16147	0.1655	0.9771	0.885
DYSF	rs11683589	71697729	G	ankylosing spondylitis	-0.00014863	0.18346	0.407306	0.9122	0.974384	0.948
DYSF	rs12611717	71698819	A	ankylosing spondylitis	3.63e-06	0.97516	0.324881	0.6838	0.98561	1
DYSF	rs6754568	71699184	T	ankylosing spondylitis	2.46e-06	0.98317	0.32658	0.8668	0.987438	1
DYSF	rs6725919	71699253	G	ankylosing spondylitis	-6.27e-07	0.9957	0.326839	0.8945	0.986671	1
DYSF	rs113460540	71699476	A	ankylosing spondylitis	0.00035715	0.5468	0.00867893	0.6159	0.97339	1.14
DYSF	rs6755293	71699632	T	ankylosing spondylitis	1.28e-05	0.91242	0.325244	0.673	0.989033	1
DYSF	rs62143760	71699827	T	ankylosing spondylitis	-4.03e-05	0.73377	0.30647	0.1965	0.983632	0.986
DYSF	rs78574438	71700081	A	ankylosing spondylitis	-0.00041957	0.026363	0.0955322	0.7542	0.951486	0.86
DYSF	rs184677625	71700292	A	ankylosing spondylitis	-4.84e-05	0.89028	0.0249575	0.8588	0.979666	0.983
DYSF	rs189813892	71700398	T	ankylosing spondylitis	0.0011618	0.040594	0.0097944	0.002797	0.936006	1.52
DYSF	rs62143761	71700405	A	ankylosing spondylitis	5.07e-06	0.96463	0.350537	0.9581	0.990907	1
DYSF	rs67359852	71700743	G	ankylosing spondylitis	-1.29e-06	0.99097	0.350229	0.9731	0.989617	1
DYSF	rs7580581	71700788	G	ankylosing spondylitis	-1.79e-06	0.98748	0.351132	0.9105	0.990564	0.999
DYSF	rs34865057	71700935	A	ankylosing spondylitis	-5.95e-05	0.83527	0.0374	0.0894	genotyped	0.979
DYSF	rs111529888	71701139	T	ankylosing spondylitis	-7.67e-05	0.82609	0.0252316	0.7512	0.97556	0.973
DYSF	rs4428032	71701352	G	ankylosing spondylitis	-0.00012144	0.28364	0.383684	0.9913	0.968245	0.957
DYSF	rs62143762	71701847	G	ankylosing spondylitis	4.67e-06	0.96733	0.3504	0.2402	genotyped	1
DYSF	rs35431364	71702339	T	ankylosing spondylitis	9.08e-05	0.75404	0.0375645	0.03303	0.960213	1.03
DYSF	rs71416710	71702531	T	ankylosing spondylitis	8.79e-05	0.76367	0.0371523	0.02726	0.955518	1.03
DYSF	rs181484976	71702572	A	ankylosing spondylitis	-3.65e-05	0.91732	0.025263	0.9152	0.967231	0.987
DYSF	rs6546695	71702582	G	ankylosing spondylitis	2.66e-05	0.8136	0.386951	0.9191	0.976013	1.01
DYSF	rs12476352	71703011	G	ankylosing spondylitis	9.39e-05	0.40448	0.424668	0.1311	0.946544	1.03
DYSF	rs12468267	71703023	T	ankylosing spondylitis	8.21e-05	0.4968	0.290184	0.1437	0.976455	1.03
DYSF	rs12477276	71703364	A	ankylosing spondylitis	-6.22e-06	0.95657	0.348	0.4517	genotyped	0.998
DYSF	rs62143763	71703454	A	ankylosing spondylitis	0.0001023	0.39054	0.297337	0.3538	0.991793	1.04
DYSF	rs58468044	71703563	T	ankylosing spondylitis	-0.00032883	0.1935	0.049098	0.5684	0.987169	0.889
DYSF	rs56258305	71703658	C	ankylosing spondylitis	-0.00030911	0.22296	0.0487854	0.5654	0.986485	0.895
DYSF	rs113442587	71703693	C	ankylosing spondylitis	-0.00016798	0.68116	0.0197559	0.6029	0.906635	0.942
DYSF	rs12477422	71703791	T	ankylosing spondylitis	9.47e-05	0.43302	0.297567	0.4093	0.964264	1.03
DYSF	rs10865385	71703945	C	ankylosing spondylitis	-6.22e-05	0.60766	0.295593	0.1428	0.958553	0.978
DYSF	rs72896857	71704198	A	ankylosing spondylitis	0.00032736	0.19024	0.04987	0.3044	genotyped	1.12
DYSF	rs57926327	71704304	G	ankylosing spondylitis	0.00012465	0.35739	0.2024	0.7713	genotyped	1.05
DYSF	rs6753959	71704487	T	ankylosing spondylitis	-0.00024781	0.3284	0.0491575	0.6614	0.981229	0.915
DYSF	rs6753962	71704491	A	ankylosing spondylitis	-0.00025635	0.31237	0.0490953	0.6613	0.981009	0.912
DYSF	rs6725430	71704844	G	ankylosing spondylitis	-0.00026153	0.30588	0.0494165	0.7162	0.960771	0.91
DYSF	rs183782470	71706313	G	ankylosing spondylitis	-0.0001376	0.91004	0.00216188	1	0.919229	0.952
DYSF	rs13007337	71706563	C	ankylosing spondylitis	-5.74e-05	0.60771	0.402502	0.3131	0.978027	0.98
DYSF	rs4852787	71706697	C	ankylosing spondylitis	-1.6e-05	0.88363	0.4691	0.00374	genotyped	0.994
DYSF	rs62143767	71706739	C	ankylosing spondylitis	5.22e-05	0.64136	0.3917	0.00414	genotyped	1.02
DYSF	rs4852788	71706856	A	ankylosing spondylitis	-5.4e-06	0.97051	0.167933	0.7047	0.98979	0.998
DYSF	rs76244079	71706952	A	ankylosing spondylitis	0.00010444	0.88503	0.00609143	0.08511	0.928201	1.04
DYSF	rs76207564	71706973	T	ankylosing spondylitis	0.00033679	0.47469	0.0137677	1	0.971539	1.13
DYSF	rs6546696	71707172	T	ankylosing spondylitis	7.82e-05	0.57537	0.189212	0.9378	0.985196	1.03
DYSF	rs6546697	71707208	C	ankylosing spondylitis	-1.59e-06	0.99173	0.149105	0.8605	0.981099	0.999
DYSF	rs116012059	71707403	G	ankylosing spondylitis	-0.00027488	0.32627	0.0401334	0.2598	0.973694	0.906
DYSF	rs12614939	71707406	A	ankylosing spondylitis	5.53e-05	0.69104	0.191083	0.8249	0.984755	1.02
DYSF	rs183941137	71707958	T	ankylosing spondylitis	-0.00022321	0.77481	0.0051754	0.8632	0.937991	0.923
DYSF	rs75490646	71708201	C	ankylosing spondylitis	-0.00027908	0.31789	0.0401889	0.269	0.980138	0.905
DYSF	rs13400070	71708689	T	ankylosing spondylitis	-0.00012187	0.54613	0.0796901	0.2357	0.981839	0.957
DYSF	rs12998057	71708732	C	ankylosing spondylitis	7.72e-05	0.67024	0.102058	0.2994	0.974349	1.03
DYSF	rs34707417	71708810	G	ankylosing spondylitis	-3.15e-05	0.80762	0.236464	0.796	0.97258	0.989
DYSF	rs35628632	71708918	T	ankylosing spondylitis	-9.71e-05	0.63425	0.0774457	0.3951	0.99014	0.966
DYSF	rs12470028	71709120	A	ankylosing spondylitis	-0.00013708	0.50616	0.0755096	0.4561	0.992406	0.952
DYSF	rs571330497	71709607	A	ankylosing spondylitis	-9.72e-05	0.84979	0.0117904	0.7643	0.95627	0.966
DYSF	rs115642651	71709732	G	ankylosing spondylitis	-0.00028185	0.31306	0.0401789	0.2682	0.980649	0.904
DYSF	rs10187354	71710068	T	ankylosing spondylitis	6.87e-05	0.53061	0.489193	0.1621	0.978331	1.02
DYSF	rs13034586	71710153	A	ankylosing spondylitis	-0.00013531	0.51117	0.0754719	0.4136	0.995514	0.953
DYSF	rs115261678	71710183	C	ankylosing spondylitis	8.19e-05	0.79294	0.0321261	0.7219	0.973148	1.03
DYSF	rs56196061	71710344	A	ankylosing spondylitis	1.71e-05	0.91241	0.146344	0.8183	0.96874	1.01
DYSF	rs56389106	71710495	G	ankylosing spondylitis	9.42e-05	0.42854	0.30506	0.5737	0.982084	1.03
DYSF	rs13035702	71710615	A	ankylosing spondylitis	2.26e-05	0.90237	0.0979264	0.2047	0.980095	1.01
DYSF	rs13012044	71710645	C	ankylosing spondylitis	-6.82e-05	0.66676	0.137991	0.0603	0.980048	0.976
DYSF	rs12479294	71710671	G	ankylosing spondylitis	-0.00013429	0.51409	0.075434	0.4419	0.997452	0.953
DYSF	rs62143769	71710675	A	ankylosing spondylitis	7.44e-05	0.49692	0.489399	0.158	0.979241	1.03
DYSF	rs6721287	71710699	C	ankylosing spondylitis	-2.5e-05	0.83706	0.285788	0.5978	0.975938	0.991
DYSF	rs12472313	71711076	G	ankylosing spondylitis	0.00013018	0.52686	0.07542	0.6601	genotyped	1.05
DYSF	rs6546698	71711141	C	ankylosing spondylitis	-7.48e-05	0.51221	0.358975	0.5656	0.980374	0.974
DYSF	rs11895452	71711296	T	ankylosing spondylitis	-0.00013839	0.50293	0.074837	0.3892	0.997146	0.952
DYSF	rs72842830	71711498	G	ankylosing spondylitis	1.22e-05	0.93816	0.143505	0.5527	0.970157	1
DYSF	rs13018726	71711527	C	ankylosing spondylitis	-0.00019635	0.25153	0.114656	0.1137	0.986554	0.932
DYSF	rs12992415	71711571	T	ankylosing spondylitis	-0.00015273	0.46126	0.0744445	0.4219	0.994579	0.947
DYSF	rs12992223	71711572	G	ankylosing spondylitis	-0.00012993	0.53016	0.0747025	0.3818	0.994054	0.954
DYSF	rs7589349	71711651	C	ankylosing spondylitis	-6.46e-06	0.95401	0.393675	0.207	0.980582	0.998
DYSF	rs185787759	71711875	C	ankylosing spondylitis	5.02e-05	0.95959	0.00330407	0.2426	0.91131	1.02
DYSF	rs12993484	71711891	A	ankylosing spondylitis	-3.76e-05	0.76269	0.26011	0.7286	0.987205	0.987
DYSF	rs12151643	71711923	A	ankylosing spondylitis	-0.00012216	0.28989	0.340208	0.204	0.981836	0.957
DYSF	rs12151639	71711949	C	ankylosing spondylitis	-4.73e-05	0.79637	0.09718	0.2455	genotyped	0.983
DYSF	rs59537638	71712321	A	ankylosing spondylitis	-3.34e-05	0.79913	0.225236	0.3979	0.979943	0.988
DYSF	rs11687665	71712539	A	ankylosing spondylitis	-0.00021198	0.21582	0.114589	0.111	0.986076	0.927
DYSF	rs11693929	71712868	C	ankylosing spondylitis	3.87e-05	0.79904	0.1516	0.4001	genotyped	1.01
DYSF	rs67350828	71712917	C	ankylosing spondylitis	-0.00021952	0.19862	0.115257	0.1192	0.987113	0.924
DYSF	rs67411809	71712926	G	ankylosing spondylitis	-0.00016642	0.42129	0.0750036	0.2555	0.987979	0.942
DYSF	rs4303738	71713008	A	ankylosing spondylitis	-0.00021829	0.20116	0.115273	0.1315	0.986962	0.925
DYSF	rs4266045	71713054	G	ankylosing spondylitis	-0.0002169	0.2041	0.115192	0.1315	0.987151	0.925
DYSF	rs74825622	71713281	A	ankylosing spondylitis	-0.00025967	0.36017	0.0385069	0.2938	0.991181	0.911
DYSF	rs114504722	71713427	T	ankylosing spondylitis	0.00096818	0.092058	0.00946382	0.848	0.948266	1.41
DYSF	rs4309600	71713738	C	ankylosing spondylitis	-9.46e-05	0.50866	0.177368	0.04431	0.979073	0.967
DYSF	rs4241247	71714061	C	ankylosing spondylitis	-6.23e-05	0.6357	0.221088	0.6697	0.989359	0.978
DYSF	rs4536672	71714223	G	ankylosing spondylitis	1.57e-05	0.89944	0.258748	0.8938	0.989756	1.01
DYSF	rs56105841	71714528	A	ankylosing spondylitis	4.38e-05	0.77073	0.1559	0.1685	genotyped	1.02
DYSF	rs34863601	71714717	T	ankylosing spondylitis	2.54e-05	0.90871	0.06516	0.7125	0.982095	1.01
DYSF	rs10183582	71714733	C	ankylosing spondylitis	0.00054604	0.23284	0.0147056	0.9508	0.95113	1.22
DYSF	rs13026300	71714737	G	ankylosing spondylitis	-0.000352	0.2501	0.0333148	1	0.972262	0.881
DYSF	rs10183676	71714813	A	ankylosing spondylitis	-4.01e-05	0.7622	0.216512	0.4528	0.98994	0.986
DYSF	rs139397722	71714825	A	ankylosing spondylitis	0.00019717	0.77484	0.00658442	0.5013	0.947146	1.07
DYSF	rs76924526	71714981	T	ankylosing spondylitis	0.00030403	0.28514	0.03812	0.1293	genotyped	1.12
DYSF	rs4470367	71715446	A	ankylosing spondylitis	-0.00033286	0.24279	0.0378888	0.4322	0.998555	0.888
DYSF	rs72827509	71715605	A	ankylosing spondylitis	-9.62e-05	0.51274	0.164513	0.8269	0.992258	0.966
DYSF	rs4852260	71715665	A	ankylosing spondylitis	-3.95e-05	0.71716	0.4787	0.6911	genotyped	0.986
DYSF	rs4852789	71715816	A	ankylosing spondylitis	9.35e-06	0.9401	0.259066	0.8658	0.989675	1
DYSF	rs7573617	71716118	T	ankylosing spondylitis	1.11e-05	0.92925	0.257279	0.8827	0.987818	1
DYSF	rs7574062	71716494	T	ankylosing spondylitis	2.5e-05	0.91033	0.0653	0.6709	0.977633	1.01
DYSF	rs72827510	71716506	G	ankylosing spondylitis	-4.26e-05	0.7768	0.155565	0.4889	0.993181	0.985
DYSF	rs4241248	71716650	G	ankylosing spondylitis	2.47e-05	0.84403	0.254214	0.9748	0.9863	1.01
DYSF	rs74898885	71716776	A	ankylosing spondylitis	0.00057095	0.21403	0.0146355	0.9011	0.949583	1.23
DYSF	rs34278534	71716786	A	ankylosing spondylitis	-0.00013397	0.50546	0.0806524	0.5763	0.976537	0.953
DYSF	rs77142807	71716845	T	ankylosing spondylitis	-0.00020291	0.49252	0.0355339	0.9402	0.983545	0.93
DYSF	rs61166481	71716893	T	ankylosing spondylitis	0.00059359	0.19936	0.0144006	0.7533	0.957695	1.24
DYSF	rs4270372	71717062	A	ankylosing spondylitis	1.76e-05	0.88838	0.254498	0.9605	0.984436	1.01
DYSF	rs74452026	71717222	T	ankylosing spondylitis	-0.00030546	0.28522	0.0379237	0.446	0.991575	0.896
DYSF	rs12465039	71717330	T	ankylosing spondylitis	-0.00013886	0.49052	0.0807452	0.6411	0.973421	0.951
DYSF	rs80106877	71717467	T	ankylosing spondylitis	-0.00019728	0.67863	0.0136763	1	0.951804	0.932
DYSF	rs113260293	71717570	G	ankylosing spondylitis	0.00017637	0.5959	0.0283687	0.4238	0.953861	1.07
DYSF	rs4468839	71717673	A	ankylosing spondylitis	-8.84e-05	0.49492	0.234829	0.8219	0.97541	0.969
DYSF	rs4315553	71717674	G	ankylosing spondylitis	-9.03e-05	0.48557	0.23483	0.8182	0.97531	0.968
DYSF	rs35636556	71717676	G	ankylosing spondylitis	-0.00011555	0.57029	0.0797999	0.6453	0.962785	0.959
DYSF	rs62143770	71717700	T	ankylosing spondylitis	6.31e-05	0.56375	0.480873	0.2053	0.984962	1.02
DYSF	rs62143771	71717753	A	ankylosing spondylitis	5.18e-05	0.63597	0.477079	0.2836	0.983705	1.02
DYSF	rs76924309	71717797	G	ankylosing spondylitis	-8.67e-05	0.80623	0.02434	0.01571	genotyped	0.969
DYSF	rs4852790	71718368	A	ankylosing spondylitis	7.53e-05	0.49375	0.468038	0.3279	0.977563	1.03
DYSF	rs11903652	71718616	A	ankylosing spondylitis	-9.13e-05	0.68002	0.0662076	0.811	0.964957	0.968
DYSF	rs190989607	71718864	A	ankylosing spondylitis	0.00060916	0.52403	0.00359484	1	0.904137	1.24
DYSF	rs112530010	71718920	T	ankylosing spondylitis	0.00063406	0.17158	0.0144344	0.7996	0.950858	1.26
DYSF	rs79606529	71719232	C	ankylosing spondylitis	-0.00021893	0.46049	0.0355827	0.9395	0.975665	0.925
DYSF	rs4494771	71720662	G	ankylosing spondylitis	-6.54e-05	0.75974	0.0710549	0.969	0.976711	0.977
DYSF	rs4390795	71720798	G	ankylosing spondylitis	6.55e-05	0.56383	0.3719	0.5741	0.976518	1.02
DYSF	rs149223127	71720841	A	ankylosing spondylitis	-2.87e-05	0.92393	0.0350924	0.1448	0.968274	0.99
DYSF	rs80064280	71721169	G	ankylosing spondylitis	-7.18e-05	0.81378	0.0351523	0.2636	0.922146	0.975
DYSF	rs11693599	71721200	C	ankylosing spondylitis	-7.72e-05	0.70168	0.0804498	0.4583	0.976989	0.973
DYSF	rs6546699	71721456	G	ankylosing spondylitis	-0.00018564	0.26622	0.121277	0.208	0.994245	0.936
DYSF	rs115491642	71721605	G	ankylosing spondylitis	-0.00021706	0.50482	0.0287509	0.1235	1	0.925
DYSF	rs114432630	71721609	T	ankylosing spondylitis	-0.00029562	0.36785	0.0283485	0.2237	0.995986	0.899
DYSF	rs115198719	71721731	C	ankylosing spondylitis	-0.00028877	0.37757	0.0284597	0.2245	0.997811	0.902
DYSF	rs78444832	71721891	T	ankylosing spondylitis	-0.00028686	0.38108	0.028434	0.2362	0.994652	0.902
DYSF	rs77259316	71722027	G	ankylosing spondylitis	-0.00028774	0.37937	0.0284609	0.2245	0.997119	0.902
DYSF	rs4852261	71722096	G	ankylosing spondylitis	-0.0001951	0.24257	0.1213	0.01429	genotyped	0.932
DYSF	rs76912970	71722223	C	ankylosing spondylitis	-0.00028729	0.38024	0.028454	0.2244	0.996762	0.902
DYSF	rs4852792	71722232	C	ankylosing spondylitis	-2.05e-05	0.85957	0.3307	0.06664	genotyped	0.993
DYSF	rs77557348	71722268	G	ankylosing spondylitis	-0.00028699	0.38075	0.0284537	0.2244	0.996679	0.902
DYSF	rs4852793	71722293	G	ankylosing spondylitis	-0.00021578	0.3675	0.0547978	0.3587	0.993892	0.926
DYSF	rs147350035	71722302	A	ankylosing spondylitis	-0.00047134	0.25767	0.0180178	0.6124	0.955945	0.845
DYSF	rs75405451	71722518	C	ankylosing spondylitis	-1.59e-05	0.95764	0.0351278	0.2468	0.968119	0.994
DYSF	rs116233941	71722637	G	ankylosing spondylitis	-0.0002861	0.38235	0.0284534	0.2244	0.995877	0.903
DYSF	rs75901565	71723069	C	ankylosing spondylitis	-0.00028488	0.38446	0.0284587	0.2244	0.995176	0.903
DYSF	rs78336103	71723681	A	ankylosing spondylitis	-0.00028349	0.38697	0.0284616	0.2353	0.993943	0.903
DYSF	rs10166384	71723691	A	ankylosing spondylitis	-4.51e-05	0.69376	0.344586	0.8499	0.993514	0.984
DYSF	rs75117826	71723850	T	ankylosing spondylitis	-8.94e-06	0.97627	0.0349236	0.3133	0.969676	0.997
DYSF	rs78128814	71723865	G	ankylosing spondylitis	-0.00027942	0.39455	0.0283908	0.1782	0.993491	0.905
DYSF	rs11126334	71723883	T	ankylosing spondylitis	-0.00016446	0.23718	0.189125	0.4776	0.991631	0.943
DYSF	rs56359102	71723896	C	ankylosing spondylitis	-0.00015932	0.43746	0.0768997	0.6352	0.980953	0.944
DYSF	rs116633301	71724033	G	ankylosing spondylitis	-0.00027961	0.39426	0.0283918	0.1781	0.993199	0.905
DYSF	rs76818280	71724066	C	ankylosing spondylitis	-0.00027943	0.39457	0.028392	0.1781	0.993184	0.905
DYSF	rs72827512	71724188	C	ankylosing spondylitis	0.00011992	0.6736	0.0391357	0.01217	0.961333	1.04
DYSF	rs4852794	71724254	G	ankylosing spondylitis	-8.67e-06	0.93831	0.385913	0.1957	0.988338	0.997
DYSF	rs6749480	71724362	C	ankylosing spondylitis	-0.00027859	0.39609	0.0283951	0.1781	0.992302	0.905
DYSF	rs11689987	71724396	A	ankylosing spondylitis	-0.00016915	0.40898	0.0770978	0.6978	0.98239	0.941
DYSF	rs4852795	71724430	T	ankylosing spondylitis	-0.00017429	0.28266	0.129896	0.1927	0.992813	0.939
DYSF	rs6749838	71724632	G	ankylosing spondylitis	-0.0002298	0.48211	0.0286505	0.1282	0.991019	0.921
DYSF	rs115836916	71724816	T	ankylosing spondylitis	-0.000228	0.48608	0.0285974	0.1439	0.98879	0.922
DYSF	rs114635810	71724844	A	ankylosing spondylitis	9.02e-05	0.86803	0.010662	0.5007	0.944461	1.03
DYSF	rs75691600	71724916	A	ankylosing spondylitis	-0.00022623	0.48936	0.0286037	0.1439	0.989308	0.922
DYSF	rs77768449	71724961	C	ankylosing spondylitis	-0.0002736	0.49021	0.0199919	0.7534	0.953827	0.907
DYSF	rs35433310	71725118	C	ankylosing spondylitis	-0.00019016	0.46563	0.0457	0.9846	genotyped	0.934
DYSF	rs4309601	71725173	C	ankylosing spondylitis	1.24e-05	0.91008	0.485383	0.7467	0.984485	1
DYSF	rs111323532	71725553	G	ankylosing spondylitis	0.00046387	0.37589	0.01101	2.85e-18	genotyped	1.18
DYSF	rs77984860	71725579	A	ankylosing spondylitis	-0.00022105	0.49987	0.0285499	0.161	0.989439	0.924
DYSF	rs75425347	71725598	A	ankylosing spondylitis	-0.00022351	0.49487	0.0285797	0.1522	0.988406	0.923
DYSF	rs4591368	71725758	A	ankylosing spondylitis	-0.00030607	0.53049	0.0135091	0.9462	0.925356	0.896
DYSF	rs4449160	71725926	T	ankylosing spondylitis	-2.02e-06	0.98532	0.490642	0.6726	0.983241	0.999
DYSF	rs57944653	71726794	G	ankylosing spondylitis	0.00012929	0.40118	0.149835	0.484	0.973131	1.05
DYSF	rs556005508	71727140	T	ankylosing spondylitis	-7.44e-05	0.94353	0.00295587	0.7394	0.90106	0.974
DYSF	rs10174178	71727398	C	ankylosing spondylitis	8.78e-05	0.54063	0.178392	0.3926	0.97471	1.03
DYSF	rs7557051	71727878	C	ankylosing spondylitis	-0.00018161	0.38209	0.0744723	0.5904	0.985944	0.937
DYSF	rs114131778	71727912	T	ankylosing spondylitis	0.00068934	0.19453	0.0109889	0.6815	0.95155	1.28
DYSF	rs74596221	71728428	T	ankylosing spondylitis	-0.00043952	0.55695	0.0054122	0.8735	0.974087	0.854
DYSF	rs6546701	71728450	A	ankylosing spondylitis	-0.00021501	0.51135	0.0285981	0.2149	0.987601	0.926
DYSF	rs140736414	71728451	A	ankylosing spondylitis	-0.00046875	0.43616	0.00892582	0.8391	0.911506	0.845
DYSF	rs34482418	71728920	A	ankylosing spondylitis	0.00010945	0.33523	0.3598	0.02395	genotyped	1.04
DYSF	rs58279746	71729006	G	ankylosing spondylitis	-0.00018024	0.38309	0.0752201	0.6457	0.987792	0.937
DYSF	rs10168212	71729133	A	ankylosing spondylitis	6.63e-05	0.55463	0.384183	0.8963	0.991686	1.02
DYSF	rs12713752	71729786	G	ankylosing spondylitis	8.26e-05	0.48796	0.299512	0.5107	0.990113	1.03
DYSF	rs12713753	71730055	A	ankylosing spondylitis	3.3e-05	0.7703	0.376469	0.7893	0.98245	1.01
DYSF	rs13389635	71730149	T	ankylosing spondylitis	7.83e-05	0.77096	0.0441827	0.1436	0.965174	1.03
DYSF	rs564179093	71730920	T	ankylosing spondylitis	-0.0018784	0.27821	0.00107953	1	0.906402	0.51
DYSF	rs4852262	71731046	C	ankylosing spondylitis	-0.00017701	0.37423	0.0811064	0.4302	1	0.939
DYSF	rs185098704	71731104	G	ankylosing spondylitis	-0.00019481	0.77613	0.00686022	0.597	0.916314	0.933
DYSF	rs11888263	71731161	C	ankylosing spondylitis	-1.27e-05	0.92277	0.227387	0.5385	0.970895	0.995
DYSF	rs7571056	71731177	C	ankylosing spondylitis	2.37e-05	0.85779	0.218382	0.6502	0.98006	1.01
DYSF	rs146039573	71731353	G	ankylosing spondylitis	-0.0010801	0.47038	0.00145697	0.4421	0.904812	0.679
DYSF	rs4502445	71731789	A	ankylosing spondylitis	4.62e-05	0.68848	0.341428	0.5188	0.985848	1.02
DYSF	rs4535069	71731952	C	ankylosing spondylitis	-2.95e-05	0.81937	0.234365	0.8819	0.982938	0.989
DYSF	rs4346411	71732417	T	ankylosing spondylitis	4.79e-05	0.67769	0.341486	0.5312	0.985284	1.02
DYSF	rs4606960	71732470	C	ankylosing spondylitis	5.5e-05	0.63347	0.341205	0.526	0.985273	1.02
DYSF	rs75071764	71732725	A	ankylosing spondylitis	0.00010893	0.70106	0.0395393	0.3923	0.965368	1.04
DYSF	rs55901624	71732740	G	ankylosing spondylitis	-0.00014411	0.41521	0.10722	0.6834	0.978584	0.95
DYSF	rs72827517	71732876	T	ankylosing spondylitis	-0.00022395	0.53227	0.0240171	0.07688	0.976638	0.923
DYSF	rs4493287	71733003	C	ankylosing spondylitis	-3.16e-05	0.82125	0.186879	0.5082	0.983963	0.989
DYSF	rs76056877	71733301	G	ankylosing spondylitis	-0.00010343	0.66247	0.0575612	0.4215	0.966169	0.964
DYSF	rs11681784	71733316	A	ankylosing spondylitis	-0.00012055	0.49922	0.105322	0.89	0.977839	0.958
DYSF	rs10181951	71733531	C	ankylosing spondylitis	-4.13e-05	0.76803	0.187112	0.5159	0.983378	0.985
DYSF	rs12469262	71733582	T	ankylosing spondylitis	-8.6e-06	0.93764	0.480348	0.9532	0.976037	0.997
DYSF	rs10205355	71733620	G	ankylosing spondylitis	-3.13e-05	0.82319	0.186881	0.5081	0.983241	0.989
DYSF	rs10181971	71733664	T	ankylosing spondylitis	-4.29e-05	0.75855	0.188611	0.4284	0.982631	0.985
DYSF	rs9309455	71733764	C	ankylosing spondylitis	-3.23e-05	0.81783	0.186823	0.4936	0.983367	0.988
DYSF	rs9309456	71733851	A	ankylosing spondylitis	-2.44e-05	0.8616	0.186817	0.4757	0.982833	0.991
DYSF	rs9309457	71733941	G	ankylosing spondylitis	-1.41e-05	0.92	0.186133	0.4229	0.978904	0.995
DYSF	rs116221790	71733976	T	ankylosing spondylitis	0.00010912	0.70155	0.0390098	0.4698	0.970539	1.04
DYSF	rs11686031	71734274	G	ankylosing spondylitis	6.29e-05	0.63333	0.221424	0.4485	0.977802	1.02
DYSF	rs9677918	71734357	C	ankylosing spondylitis	-1.48e-05	0.90791	0.239079	0.503	0.978899	0.995
DYSF	rs34328670	71734431	T	ankylosing spondylitis	3.84e-05	0.7267	0.470242	0.7295	0.977941	1.01
DYSF	rs11675118	71734490	T	ankylosing spondylitis	-9.17e-05	0.416	0.403324	0.5717	0.960696	0.968
DYSF	rs72827518	71734535	C	ankylosing spondylitis	-6.36e-05	0.80892	0.0458077	0.05001	0.976268	0.977
DYSF	rs78389382	71734881	G	ankylosing spondylitis	5.84e-05	0.76077	0.0898799	0.5784	0.976875	1.02
DYSF	rs12464624	71734898	C	ankylosing spondylitis	5.89e-05	0.5955	0.415165	0.4385	0.986171	1.02
DYSF	rs12468750	71734954	A	ankylosing spondylitis	5.69e-05	0.60749	0.41519	0.3942	0.987641	1.02
DYSF	rs113516638	71735015	C	ankylosing spondylitis	5.77e-05	0.83896	0.0387239	0.3253	0.982909	1.02
DYSF	rs12472601	71735047	G	ankylosing spondylitis	3.15e-05	0.81125	0.219871	0.8535	0.987474	1.01
DYSF	rs57306242	71735388	T	ankylosing spondylitis	7.54e-05	0.78976	0.0389269	0.3741	0.981211	1.03
DYSF	rs534649094	71735608	C	ankylosing spondylitis	0.00057072	0.41986	0.00649854	0.003689	0.912403	1.23
DYSF	rs55844464	71735763	C	ankylosing spondylitis	-0.00016394	0.38211	0.0934102	0.9352	0.985458	0.943
DYSF	rs75687555	71735769	A	ankylosing spondylitis	-0.00015871	0.39778	0.0932233	0.8948	0.988009	0.945
DYSF	rs112639289	71736068	T	ankylosing spondylitis	0.0010805	0.23181	0.00396676	0.484	0.906988	1.47
DYSF	rs10153604	71736335	T	ankylosing spondylitis	-0.00030498	0.20365	0.05455	0.6618	0.989523	0.896
DYSF	rs114603709	71736459	T	ankylosing spondylitis	8.62e-05	0.76073	0.0387446	0.3261	0.988055	1.03
DYSF	rs67649046	71736630	C	ankylosing spondylitis	-3.03e-05	0.90789	0.0457289	0.08648	0.980545	0.989
DYSF	rs4852797	71736806	C	ankylosing spondylitis	7.02e-05	0.53572	0.364344	0.8855	0.988667	1.03
DYSF	rs11678469	71736864	T	ankylosing spondylitis	2.92e-05	0.9078	0.0495122	0.9129	0.982371	1.01
DYSF	rs11678583	71736983	T	ankylosing spondylitis	2.77e-05	0.91242	0.0495259	0.9274	0.981954	1.01
DYSF	rs74737713	71737062	T	ankylosing spondylitis	4.3e-05	0.87396	0.0423816	0.7068	0.989639	1.02
DYSF	rs187735752	71737073	C	ankylosing spondylitis	-0.00015385	0.77831	0.0101396	1	0.974028	0.946
DYSF	rs75808122	71737145	G	ankylosing spondylitis	3.27e-05	0.8625	0.0920303	0.5067	0.98411	1.01
DYSF	rs113052914	71737173	A	ankylosing spondylitis	-0.00029902	0.21316	0.0543725	0.6249	0.991518	0.898
DYSF	rs12467684	71737334	A	ankylosing spondylitis	9.08e-05	0.42177	0.370295	0.8747	0.989085	1.03
DYSF	rs11690862	71737389	G	ankylosing spondylitis	3.31e-05	0.86084	0.0921549	0.5002	0.98325	1.01
DYSF	rs76816273	71737453	T	ankylosing spondylitis	-0.00032126	0.48141	0.0153399	0.204	0.936733	0.891
DYSF	rs11679925	71737519	A	ankylosing spondylitis	2.58e-05	0.91855	0.049563	0.913	0.980818	1.01
DYSF	rs115689051	71738113	A	ankylosing spondylitis	8.09e-05	0.77474	0.0387945	0.2946	0.990408	1.03
DYSF	rs7589868	71738172	G	ankylosing spondylitis	-0.0001299	0.40208	0.145103	0.989	0.985938	0.954
DYSF	rs3924297	71738385	T	ankylosing spondylitis	0.00011611	0.55455	0.0845396	0.5504	0.98529	1.04
DYSF	rs74786633	71738537	A	ankylosing spondylitis	8.07e-05	0.77515	0.0387917	0.2946	0.990845	1.03
DYSF	rs34997054	71738977	G	ankylosing spondylitis	-0.0009155	0.35708	0.003007	0.1868	genotyped	0.72
DYSF	rs34603128	71738987	T	ankylosing spondylitis	0.00011121	0.50322	0.123347	0.6244	0.986967	1.04
DYSF	rs115170960	71739068	C	ankylosing spondylitis	8.03e-05	0.77639	0.0387887	0.2946	0.991308	1.03
DYSF	rs79084610	71739133	T	ankylosing spondylitis	-0.00029977	0.21188	0.0543634	0.6493	0.99232	0.898
DYSF	rs57229705	71739201	G	ankylosing spondylitis	7.29e-05	0.61007	0.177144	0.2167	0.989259	1.03
DYSF	rs59644933	71739273	A	ankylosing spondylitis	0.00011534	0.55701	0.0845599	0.5654	0.985956	1.04
DYSF	rs58363669	71739294	A	ankylosing spondylitis	-2.7e-05	0.84998	0.177875	0.5153	0.988178	0.99
DYSF	rs4078399	71739391	G	ankylosing spondylitis	-3.43e-05	0.81007	0.17785	0.5268	0.988415	0.988
DYSF	rs76812407	71739454	T	ankylosing spondylitis	8.04e-05	0.77615	0.0387874	0.2946	0.991619	1.03
DYSF	rs7581887	71739734	C	ankylosing spondylitis	-4.61e-05	0.70514	0.276413	0.9727	0.991065	0.984
DYSF	rs7568048	71739954	T	ankylosing spondylitis	-0.00030014	0.21127	0.0543618	0.6615	0.992673	0.898
DYSF	rs577027205	71740546	A	ankylosing spondylitis	-0.0004785	0.61544	0.00350133	0.4235	0.927669	0.842
DYSF	rs34999029	71740897	C	ankylosing spondylitis	-0.00061231	0.19006	0.01373	0.4193	genotyped	0.803
DYSF	rs35392229	71740958	C	ankylosing spondylitis	4.74e-05	0.86108	0.042277	0.7066	0.994852	1.02
DYSF	rs79396630	71741102	T	ankylosing spondylitis	4.31e-05	0.87344	0.042335	0.7383	0.994676	1.02
DYSF	rs55816929	71741257	C	ankylosing spondylitis	-3.8e-05	0.7878	0.182617	0.578	0.990085	0.986
DYSF	rs74365321	71741348	G	ankylosing spondylitis	0.00010809	0.57943	0.0857397	0.445	0.987866	1.04
DYSF	rs13411104	71741988	A	ankylosing spondylitis	-0.00015512	0.40013	0.0965099	0.9686	0.993423	0.946
DYSF	rs13385529	71741998	C	ankylosing spondylitis	-0.00015523	0.3997	0.0965256	0.9686	0.993607	0.946
DYSF	rs13413739	71742080	T	ankylosing spondylitis	-0.00015518	0.39984	0.0965291	0.9686	0.993684	0.946
DYSF	rs28664575	71742292	C	ankylosing spondylitis	0.00010849	0.57764	0.0858595	0.4018	0.988968	1.04
DYSF	rs61104194	71742736	T	ankylosing spondylitis	0.00010748	0.581	0.0859393	0.3959	0.989083	1.04
DYSF	rs13428076	71742892	C	ankylosing spondylitis	-0.00010551	0.49937	0.141217	0.5439	0.995518	0.963
DYSF	rs13428194	71742978	C	ankylosing spondylitis	-0.00010757	0.49105	0.141173	0.5627	0.995762	0.962
DYSF	rs13417592	71743206	A	ankylosing spondylitis	-0.00015775	0.39185	0.0965477	0.9843	0.99444	0.945
DYSF	rs28500662	71743242	A	ankylosing spondylitis	8.44e-06	0.97454	0.0446249	0.1267	0.992736	1
DYSF	rs115184725	71743276	T	ankylosing spondylitis	-2.65e-05	0.93738	0.0268941	0.6721	0.989172	0.991
DYSF	rs11903960	71743376	C	ankylosing spondylitis	-0.00015756	0.39243	0.0965286	0.9765	0.994635	0.945
DYSF	rs74384941	71743411	C	ankylosing spondylitis	4.79e-05	0.85965	0.042076	0.8336	0.997073	1.02
DYSF	rs11887692	71743454	G	ankylosing spondylitis	-0.00030065	0.21153	0.0542061	0.673	0.99033	0.898
DYSF	rs11898499	71743455	T	ankylosing spondylitis	-0.00030219	0.20882	0.054267	0.6608	0.990959	0.897
DYSF	rs77936231	71743562	T	ankylosing spondylitis	0.00048867	0.069504	0.0448025	0.9201	0.948057	1.19
DYSF	rs6546702	71743640	C	ankylosing spondylitis	4.92e-05	0.70237	0.232408	0.6907	0.994352	1.02
DYSF	rs11898708	71743746	C	ankylosing spondylitis	-0.00010664	0.49475	0.14114	0.5771	0.996487	0.962
DYSF	rs79470017	71743984	T	ankylosing spondylitis	-0.00015414	0.40286	0.0964187	0.9765	0.995877	0.946
DYSF	rs11688242	71744258	C	ankylosing spondylitis	-4.67e-05	0.84954	0.0517581	0.6243	0.985713	0.983
DYSF	rs13402171	71744385	T	ankylosing spondylitis	-0.00015417	0.40282	0.0963954	0.9843	0.995905	0.946
DYSF	rs58895648	71744483	T	ankylosing spondylitis	5.01e-05	0.85333	0.0420859	0.8336	0.99748	1.02
DYSF	rs11682477	71744509	G	ankylosing spondylitis	4.78e-05	0.66595	0.407964	0.4555	0.995388	1.02
DYSF	rs10195806	71744631	C	ankylosing spondylitis	4.34e-05	0.75851	0.180788	0.7598	0.997571	1.02
DYSF	rs187125572	71744788	A	ankylosing spondylitis	0.0013483	0.047099	0.00703812	0.7958	0.910152	1.62
DYSF	rs80208978	71744876	C	ankylosing spondylitis	5.49e-05	0.83953	0.0419712	0.7683	0.999244	1.02
DYSF	rs113832847	71745287	T	ankylosing spondylitis	-3.45e-05	0.89873	0.04206	0.2226	genotyped	0.988
DYSF	rs111456843	71745599	G	ankylosing spondylitis	-0.00010242	0.51627	0.137677	0.6915	0.996703	0.964
DYSF	rs113624977	71745665	T	ankylosing spondylitis	4.23e-05	0.83021	0.0833124	0.9199	0.995195	1.02
DYSF	rs13010162	71745857	C	ankylosing spondylitis	4.14e-05	0.76973	0.18024	0.7374	0.997835	1.01
DYSF	rs189903937	71745948	T	ankylosing spondylitis	-0.00032103	0.51495	0.0135808	0.8892	0.901976	0.891
DYSF	rs144764818	71746138	A	ankylosing spondylitis	-7.09e-05	0.81294	0.0348021	0.4908	0.97721	0.975
DYSF	rs4852798	71746920	G	ankylosing spondylitis	5.58e-05	0.609	0.454937	0.9014	0.998768	1.02
DYSF	rs11675897	71747235	G	ankylosing spondylitis	2.77e-05	0.84518	0.18	0.5586	genotyped	1.01
DYSF	rs149875093	71747380	CT	ankylosing spondylitis	0.00041628	0.082977	0.05428	0.3208	genotyped	1.16
DYSF	rs11687223	71747432	T	ankylosing spondylitis	8.09e-05	0.48846	0.317804	0.9969	0.998972	1.03
DYSF	rs12997658	71747568	T	ankylosing spondylitis	8.09e-05	0.48807	0.317809	0.9906	0.999021	1.03
DYSF	rs12713754	71747723	G	ankylosing spondylitis	8.44e-05	0.4682	0.321241	0.9034	0.999401	1.03
DYSF	rs12713755	71747851	C	ankylosing spondylitis	2.87e-05	0.8388	0.180195	0.7726	0.999665	1.01
DYSF	rs55695728	71747855	T	ankylosing spondylitis	-0.0001169	0.45382	0.141057	0.6162	0.998998	0.959
DYSF	rs12713756	71747899	A	ankylosing spondylitis	5.67e-05	0.60341	0.4598	0.8906	genotyped	1.02
DYSF	rs36122356	71747923	T	ankylosing spondylitis	-7.21e-05	0.76733	0.0528543	0.6919	0.986771	0.974
DYSF	rs56343439	71748088	T	ankylosing spondylitis	-0.00018339	0.3134	0.0990939	0.8323	0.998481	0.936
DYSF	rs77810329	71748997	G	ankylosing spondylitis	-7.72e-05	0.75204	0.0525102	0.678	0.987825	0.973
DYSF	rs148327512	71749088	T	ankylosing spondylitis	-0.00020346	0.75812	0.00749516	0.8	0.903365	0.93
DYSF	rs114872106	71749206	C	ankylosing spondylitis	5.68e-05	0.83412	0.0419406	0.8332	0.998821	1.02
DYSF	rs34874650	71749403	G	ankylosing spondylitis	8.65e-05	0.45745	0.32133	0.8909	0.998617	1.03
DYSF	rs13011433	71749419	A	ankylosing spondylitis	2.88e-05	0.83841	0.18021	0.733	0.998653	1.01
DYSF	rs35222481	71749534	T	ankylosing spondylitis	1.91e-05	0.89232	0.180367	0.7638	0.997781	1.01
DYSF	rs13011337	71749554	T	ankylosing spondylitis	8.02e-05	0.49059	0.321558	0.8909	0.998167	1.03
DYSF	rs35057979	71749585	C	ankylosing spondylitis	4.66e-05	0.66973	0.455079	0.8068	0.997268	1.02
DYSF	rs12713757	71749601	T	ankylosing spondylitis	7.61e-05	0.51443	0.318062	0.9403	0.997945	1.03
DYSF	rs148430001	71749977	A	ankylosing spondylitis	-0.00046084	0.35112	0.0127034	0.8333	0.957555	0.848
DYSF	rs6710478	71750076	C	ankylosing spondylitis	9.19e-05	0.42981	0.3214	0.9314	0.999207	1.03
DYSF	rs6739347	71750077	C	ankylosing spondylitis	9.17e-05	0.4306	0.321379	0.9282	0.999061	1.03
DYSF	rs72827527	71750208	C	ankylosing spondylitis	-0.00011802	0.44966	0.141037	0.5674	0.998427	0.959
DYSF	rs72827528	71750484	T	ankylosing spondylitis	-1.23e-05	0.96275	0.0446881	0.1173	0.99481	0.996
DYSF	rs6739650	71750507	T	ankylosing spondylitis	-0.0003094	0.19658	0.054435	0.6146	0.995934	0.895
DYSF	rs6739877	71750548	A	ankylosing spondylitis	3.18e-05	0.82168	0.180355	0.7116	0.999365	1.01
DYSF	rs6739783	71750602	T	ankylosing spondylitis	8.09e-05	0.48754	0.3217	0.5078	genotyped	1.03
DYSF	rs10203649	71750822	C	ankylosing spondylitis	8.07e-05	0.46033	0.459534	1	0.995904	1.03
DYSF	rs10203652	71750824	T	ankylosing spondylitis	8.18e-05	0.45378	0.459493	0.9945	0.995965	1.03
DYSF	rs4241249	71751800	G	ankylosing spondylitis	-2.87e-06	0.98142	0.264707	0.6446	0.995384	0.999
DYSF	rs13393325	71752261	A	ankylosing spondylitis	7.99e-05	0.46343	0.476327	0.5309	0.996437	1.03
DYSF	rs4422184	71752468	C	ankylosing spondylitis	8.02e-05	0.46165	0.476632	0.4615	0.995396	1.03
DYSF	rs4435481	71752652	C	ankylosing spondylitis	5.4e-05	0.70367	0.178569	0.7485	0.996223	1.02
DYSF	rs191015875	71753094	G	ankylosing spondylitis	-0.00042755	0.57972	0.0054915	0.6412	0.902975	0.858
DYSF	rs35982795	71753487	T	ankylosing spondylitis	0.00010112	0.52315	0.136495	0.07505	0.993996	1.04
DYSF	rs116505531	71753648	G	ankylosing spondylitis	-0.0002349	0.48763	0.0266176	0.534	0.993877	0.919
DYSF	rs116106402	71753936	G	ankylosing spondylitis	-0.00023242	0.49241	0.026585	0.5557	0.994735	0.92
DYSF	rs72900813	71754259	A	ankylosing spondylitis	-0.0002004	0.28168	0.0944946	0.4377	0.992222	0.931
DYSF	rs4350773	71754430	A	ankylosing spondylitis	1.09e-06	0.99202	0.470898	0.1981	0.99408	1
DYSF	rs75881983	71754950	C	ankylosing spondylitis	6.91e-05	0.6353	0.17216	0.2991	0.971843	1.03
DYSF	rs4852800	71755380	G	ankylosing spondylitis	-3.84e-05	0.79306	0.166001	0.8428	0.994689	0.986
DYSF	rs144202114	71755439	G	ankylosing spondylitis	0.0025933	0.22	0.0006626	1	genotyped	2.53
DYSF	rs6713986	71756645	C	ankylosing spondylitis	-0.00012057	0.32028	0.279211	0.7591	0.994915	0.958
DYSF	rs10171267	71756941	C	ankylosing spondylitis	-2.56e-05	0.92676	0.0395982	0.9463	0.997764	0.991
DYSF	rs12329322	71757432	A	ankylosing spondylitis	-2.3e-05	0.93429	0.0395563	0.9821	0.998901	0.992
DYSF	rs34402360	71757478	T	ankylosing spondylitis	-2.64e-06	0.98092	0.414918	0.9101	0.993332	0.999
DYSF	rs115270874	71757517	G	ankylosing spondylitis	-0.00022091	0.54323	0.023086	1	0.990394	0.924
DYSF	rs13404792	71757831	G	ankylosing spondylitis	-2.31e-05	0.93406	0.0395507	0.9821	0.999531	0.992
DYSF	rs13404803	71757860	G	ankylosing spondylitis	-2.6e-05	0.92566	0.0395827	0.9642	0.999082	0.991
DYSF	rs112123073	71757871	C	ankylosing spondylitis	-0.00028356	0.68111	0.00674772	0.787	0.922813	0.903
DYSF	rs75530963	71757884	T	ankylosing spondylitis	0.00019017	0.2672	0.113554	0.885	0.996372	1.07
DYSF	rs13430473	71757924	C	ankylosing spondylitis	1.98e-06	0.99437	0.03936	0.119	genotyped	1
DYSF	rs11894275	71758198	T	ankylosing spondylitis	-3.53e-05	0.80956	0.165748	0.7845	0.994923	0.987
DYSF	rs116670786	71758329	C	ankylosing spondylitis	-0.00022154	0.54203	0.0230927	1	0.990339	0.924
DYSF	rs12987224	71758374	T	ankylosing spondylitis	-1.1e-05	0.92124	0.401175	0.5952	0.992833	0.996
DYSF	rs80110340	71758378	G	ankylosing spondylitis	0.00017872	0.29628	0.113937	0.9324	0.996526	1.07
DYSF	rs78523027	71758580	T	ankylosing spondylitis	-8.73e-05	0.76023	0.0376009	0.8689	0.997251	0.969
DYSF	rs13408415	71758834	G	ankylosing spondylitis	-0.00010295	0.37765	0.319265	0.7378	0.995559	0.964
DYSF	rs58549937	71759677	A	ankylosing spondylitis	-1.86e-05	0.9469	0.0395114	1	0.996027	0.993
DYSF	rs11675613	71759702	T	ankylosing spondylitis	0.00017872	0.29624	0.113897	0.8723	0.996673	1.07
DYSF	rs6726510	71759881	G	ankylosing spondylitis	-3.63e-05	0.80433	0.165655	0.7185	0.994988	0.987
DYSF	rs115357242	71760231	T	ankylosing spondylitis	-1.94e-05	0.94461	0.0395686	0.9641	0.995449	0.993
DYSF	rs10183934	71760274	C	ankylosing spondylitis	-0.00011343	0.34944	0.279616	0.865	0.99536	0.96
DYSF	rs4564797	71760554	A	ankylosing spondylitis	0.00017704	0.30063	0.113928	0.8591	0.997249	1.07
DYSF	rs115191334	71760688	G	ankylosing spondylitis	-0.00022603	0.53393	0.0231451	1	0.987888	0.922
DYSF	rs74484032	71761197	A	ankylosing spondylitis	-0.00011382	0.81858	0.0122027	0.8314	0.991075	0.96
DYSF	rs72827533	71761503	T	ankylosing spondylitis	5.67e-06	0.98286	0.0447607	0.08486	0.993597	1
DYSF	rs10187787	71761754	C	ankylosing spondylitis	-7.81e-05	0.50482	0.315157	0.3766	0.995067	0.972
DYSF	rs184773309	71762092	A	ankylosing spondylitis	-8.85e-05	0.85925	0.012085	0.668	0.985984	0.969
DYSF	rs141818764	71762217	G	ankylosing spondylitis	0.00016249	0.89799	0.00183742	0.09758	1	1.06
DYSF	rs4852801	71762232	T	ankylosing spondylitis	-7.7e-05	0.5108	0.315225	0.4051	0.99521	0.973
DYSF	rs115823472	71762309	T	ankylosing spondylitis	6.34e-06	0.98497	0.0270795	0.8712	0.988368	1
DYSF	rs4852802	71762310	G	ankylosing spondylitis	-0.00011245	0.35344	0.279661	0.9086	0.996376	0.96
DYSF	rs61740288	71762413	A	ankylosing spondylitis	-0.00019489	0.61027	0.0214493	0.1229	0.95801	0.933
DYSF	rs6725149	71762799	G	ankylosing spondylitis	-0.00011252	0.35308	0.279696	0.8885	0.996489	0.96
DYSF	rs114468275	71762957	A	ankylosing spondylitis	-0.00022637	0.53334	0.0231495	0.9698	0.98758	0.922
DYSF	rs7419978	71763023	C	ankylosing spondylitis	-0.00018659	0.27751	0.1135	0.0007254	genotyped	0.935
DYSF	rs80334341	71763358	T	ankylosing spondylitis	-0.00031685	0.55415	0.0105527	0.8687	0.982995	0.893
DYSF	rs115969363	71763447	C	ankylosing spondylitis	-0.0002259	0.5343	0.0231436	0.9698	0.987082	0.922
DYSF	rs137986467	71764407	T	ankylosing spondylitis	-0.00010778	0.82827	0.0121918	0.8311	0.989487	0.962
DYSF	rs10180057	71764756	C	ankylosing spondylitis	-9.39e-05	0.43292	0.290377	0.5069	0.997107	0.967
DYSF	rs13385668	71764760	A	ankylosing spondylitis	-0.00013306	0.78756	0.0123489	0.7254	0.98882	0.953
DYSF	rs75751107	71764762	T	ankylosing spondylitis	-0.00017611	0.48415	0.0541028	2.68e-07	0.912715	0.939
DYSF	rs10180237	71764885	C	ankylosing spondylitis	-9.39e-05	0.43306	0.290391	0.5202	0.996905	0.967
DYSF	rs10182748	71765065	C	ankylosing spondylitis	-9.42e-05	0.43161	0.290376	0.5148	0.996861	0.967
DYSF	rs10170495	71765135	C	ankylosing spondylitis	-9.38e-05	0.43339	0.290412	0.5122	0.996907	0.967
DYSF	rs191253027	71765139	A	ankylosing spondylitis	0.00043641	0.77123	0.00141526	0.1454	0.916748	1.17
DYSF	rs544587418	71765185	A	ankylosing spondylitis	0.00095621	0.41269	0.0023574	0.6849	0.918333	1.41
DYSF	rs78889054	71765281	C	ankylosing spondylitis	-0.0002376	0.30746	0.0583267	0.4578	0.987172	0.918
DYSF	rs76509113	71765402	T	ankylosing spondylitis	-0.00023156	0.32794	0.057097	0.5528	0.974702	0.92
DYSF	rs80216336	71765750	A	ankylosing spondylitis	0.00017648	0.30133	0.114217	0.8066	0.999386	1.07
DYSF	rs79617374	71766124	T	ankylosing spondylitis	0.00017702	0.29981	0.114225	0.8132	0.99942	1.07
DYSF	rs147968227	71766431	T	ankylosing spondylitis	0.0014912	0.027742	0.00704167	0.6972	0.914478	1.71
DYSF	rs7609409	71766487	A	ankylosing spondylitis	-9.63e-05	0.41511	0.304823	0.4674	0.995747	0.966
DYSF	rs10174042	71766499	G	ankylosing spondylitis	-0.00019333	0.69688	0.0122197	0.6185	0.989223	0.933
DYSF	rs78115186	71766622	A	ankylosing spondylitis	0.00017819	0.29675	0.114215	0.7677	0.999092	1.07
DYSF	rs75432368	71766815	T	ankylosing spondylitis	-0.00022637	0.53347	0.0231478	1	0.986818	0.922
DYSF	rs114534652	71766911	G	ankylosing spondylitis	-0.00022634	0.53347	0.0231523	1	0.986916	0.922
DYSF	rs79197960	71767217	A	ankylosing spondylitis	-0.00017401	0.72704	0.0121009	0.6162	0.990285	0.94
DYSF	rs4852803	71767322	C	ankylosing spondylitis	-4.68e-05	0.757	0.152835	0.6014	0.998186	0.983
DYSF	rs138572816	71767389	T	ankylosing spondylitis	-3.16e-05	0.9057	0.0438961	0.07521	0.9934	0.989
DYSF	rs7421560	71767528	C	ankylosing spondylitis	-0.00012293	0.31689	0.267163	0.9721	0.998293	0.957
DYSF	rs4241250	71767763	T	ankylosing spondylitis	-8.92e-05	0.4498	0.305168	0.4485	0.996579	0.969
DYSF	rs114932817	71767764	A	ankylosing spondylitis	-0.00017155	0.7311	0.0120822	0.7192	0.989537	0.94
DYSF	rs10180502	71768330	T	ankylosing spondylitis	-0.00014042	0.25167	0.269362	0.9101	0.998882	0.951
DYSF	rs114853655	71768354	G	ankylosing spondylitis	-0.00022555	0.53476	0.0231313	0.9698	0.988598	0.922
DYSF	rs145441202	71768370	C	ankylosing spondylitis	-0.00047792	0.42777	0.00863752	1	0.941615	0.843
DYSF	rs10204205	71768470	G	ankylosing spondylitis	-7.93e-05	0.59709	0.155453	0.5141	0.998049	0.972
DYSF	rs80058762	71768492	G	ankylosing spondylitis	-0.00023732	0.30815	0.0583205	0.477	0.986836	0.918
DYSF	rs116074257	71768801	A	ankylosing spondylitis	-0.00022512	0.53565	0.0231246	1	0.98828	0.922
DYSF	rs77106038	71769324	C	ankylosing spondylitis	-0.00021052	0.47747	0.0352231	0.4203	0.988726	0.927
DYSF	rs555077565	71770658	A	ankylosing spondylitis	0.0015645	0.133	0.00296345	0.5418	0.919198	1.75
DYSF	rs75205546	71770667	T	ankylosing spondylitis	-3.51e-05	0.75642	0.363687	0.7365	0.994267	0.987
DYSF	rs6546703	71771133	C	ankylosing spondylitis	-7.72e-05	0.60712	0.155202	0.5654	0.999003	0.973
DYSF	rs6739452	71771299	C	ankylosing spondylitis	-7.82e-05	0.60224	0.15511	0.5052	0.999356	0.972
DYSF	rs4852804	71771792	C	ankylosing spondylitis	-0.00014691	0.23017	0.269471	0.9412	0.99978	0.949
DYSF	rs10191327	71771952	A	ankylosing spondylitis	-0.00015226	0.21422	0.2698	0.5932	genotyped	0.947
DYSF	rs137988258	71772170	T	ankylosing spondylitis	0.00024942	0.64163	0.0114919	0.2617	0.902174	1.09
DYSF	rs114296573	71772549	A	ankylosing spondylitis	-0.00017127	0.73107	0.0121147	0.6163	0.990445	0.94
DYSF	rs75392876	71772774	C	ankylosing spondylitis	-0.00016887	0.73507	0.0120951	0.6146	0.98898	0.941
DYSF	rs116544815	71772953	C	ankylosing spondylitis	8.91e-05	0.76178	0.03557	0.3171	genotyped	1.03
DYSF	rs115789906	71773227	T	ankylosing spondylitis	6.32e-05	0.87726	0.01793	0.06588	genotyped	1.02
DYSF	rs114364826	71773321	G	ankylosing spondylitis	-0.00021645	0.5524	0.0230181	1	0.988158	0.925
DYSF	rs79856873	71773356	T	ankylosing spondylitis	0.00074511	0.10967	0.0140598	0.4924	0.982574	1.31
DYSF	rs4852805	71773740	T	ankylosing spondylitis	-9.57e-05	0.41745	0.305014	0.3859	0.997188	0.966
DYSF	rs4852806	71774011	C	ankylosing spondylitis	-8.48e-05	0.57246	0.15504	0.5829	0.998817	0.97
DYSF	rs80223134	71774381	G	ankylosing spondylitis	-0.00021598	0.55337	0.0230061	1	0.987963	0.925
DYSF	rs1814332	71774506	A	ankylosing spondylitis	-2.01e-05	0.88444	0.190705	0.3992	0.996343	0.993
DYSF	rs143174356	71774527	T	ankylosing spondylitis	-0.00017075	0.64526	0.0221165	0.07459	0.993558	0.941
DYSF	rs114892815	71774613	C	ankylosing spondylitis	-0.00021603	0.55329	0.0230061	1	0.987923	0.925
DYSF	rs7566703	71774829	G	ankylosing spondylitis	-9.82e-05	0.40548	0.30495	0.3881	0.996875	0.965
DYSF	rs185315465	71774844	T	ankylosing spondylitis	0.00041403	0.63373	0.00423722	0.8287	0.918496	1.16
DYSF	rs74698259	71775176	T	ankylosing spondylitis	0.00019009	0.26573	0.114191	0.7229	0.998835	1.07
DYSF	rs752748	71775345	C	ankylosing spondylitis	-7.57e-05	0.61411	0.155021	0.6005	0.998493	0.973
DYSF	rs78973746	71775735	T	ankylosing spondylitis	-0.00022063	0.54588	0.0229777	1	0.983989	0.924
DYSF	rs75671324	71775739	T	ankylosing spondylitis	-0.00027016	0.456	0.0233965	0.9701	0.981059	0.908
DYSF	rs78933613	71776319	A	ankylosing spondylitis	-0.00021839	0.54927	0.0229972	0.9392	0.986908	0.925
DYSF	rs736096	71776345	T	ankylosing spondylitis	-0.00010606	0.36937	0.304738	0.4103	0.995892	0.963
DYSF	rs934061	71776346	G	ankylosing spondylitis	-7.87e-05	0.60059	0.1551	0.4058	genotyped	0.972
DYSF	rs115183182	71776366	G	ankylosing spondylitis	0.00088645	0.076742	0.0126026	0.885	0.938657	1.37
DYSF	rs76402294	71776536	G	ankylosing spondylitis	-0.0002212	0.54409	0.023018	0.9392	0.984278	0.924
DYSF	rs114007258	71776649	G	ankylosing spondylitis	-0.000219	0.54832	0.0229807	0.9392	0.986464	0.924
DYSF	rs78761467	71776700	A	ankylosing spondylitis	0.00029875	0.37191	0.0283485	0.1717	0.95544	1.11
DYSF	rs11896395	71777110	A	ankylosing spondylitis	-4.16e-05	0.71086	0.381013	0.9306	0.992669	0.985
DYSF	rs2303592	71778068	A	ankylosing spondylitis	-0.00016642	0.60845	0.0289332	0.6247	0.993701	0.942
DYSF	rs76509802	71778492	T	ankylosing spondylitis	-0.0002266	0.53455	0.0229905	0.9091	0.986107	0.922
DYSF	rs35984374	71778829	A	ankylosing spondylitis	-0.00019766	0.59217	0.0222468	0.07127	0.998224	0.932
DYSF	rs7582130	71779032	A	ankylosing spondylitis	-9.67e-05	0.40633	0.3265	0.00192	genotyped	0.966
DYSF	rs11690146	71779115	T	ankylosing spondylitis	0.0001857	0.27756	0.114192	0.6359	0.99631	1.07
DYSF	rs6546704	71779334	C	ankylosing spondylitis	-8.78e-05	0.44958	0.325704	0.1244	0.998401	0.969
DYSF	rs7599385	71779756	G	ankylosing spondylitis	-0.000137	0.26356	0.271289	0.09237	0.994767	0.952
DYSF	rs7599496	71779853	C	ankylosing spondylitis	-0.00017296	0.16894	0.250648	0.199	0.994141	0.94
DYSF	rs2303595	71780117	G	ankylosing spondylitis	-0.0001962	0.54212	0.0294293	0.6088	0.993599	0.932
DYSF	rs2303596	71780215	C	ankylosing spondylitis	-0.0001465	0.23116	0.273001	0.08396	0.993683	0.949
DYSF	rs35721373	71780248	C	ankylosing spondylitis	0.0001433	0.65853	0.02892	0.6473	genotyped	1.05
DYSF	rs141867897	71780265	T	ankylosing spondylitis	0.00039786	0.72237	0.002341	0.0009932	genotyped	1.15
DYSF	rs116605656	71780489	C	ankylosing spondylitis	-0.00034197	0.35738	0.0218147	0.1366	1	0.885
DYSF	rs2303597	71780821	C	ankylosing spondylitis	-4.5e-05	0.70782	0.293392	0.3228	0.987961	0.984
DYSF	rs13424178	71780906	A	ankylosing spondylitis	-0.00023578	0.31248	0.0584437	0.3045	0.979695	0.919
DYSF	rs181171505	71781141	A	ankylosing spondylitis	-0.00048986	0.45787	0.00729739	0.5406	0.929354	0.839
DYSF	rs7566581	71782067	G	ankylosing spondylitis	-0.00017521	0.1137	0.409917	0.7613	0.991899	0.939
DYSF	rs191796889	71782233	A	ankylosing spondylitis	-0.00066667	0.3415	0.00612093	1	0.982775	0.787
DYSF	rs734248	71782242	C	ankylosing spondylitis	-6.56e-05	0.589	0.280125	0.8057	0.991555	0.977
DYSF	rs72827541	71782418	A	ankylosing spondylitis	0.00013674	0.71119	0.02225	0.02545	genotyped	1.05
DYSF	rs115030664	71782447	A	ankylosing spondylitis	0.00062181	0.18408	0.0148863	0.459	0.915626	1.25
DYSF	rs77009704	71782671	C	ankylosing spondylitis	0.00034232	0.43715	0.01551	0.001728	genotyped	1.13
DYSF	rs745993	71782764	G	ankylosing spondylitis	1.11e-05	0.92208	0.368213	0.3443	0.987997	1
DYSF	rs72827543	71783052	T	ankylosing spondylitis	-0.00018968	0.60741	0.0222249	0.07126	0.998018	0.934
DYSF	rs111389127	71783217	T	ankylosing spondylitis	-0.00010253	0.82988	0.0138049	0.5963	0.947308	0.964
DYSF	rs72827544	71784219	T	ankylosing spondylitis	-0.00014181	0.66357	0.0287779	0.7125	0.992092	0.95
DYSF	rs114381220	71784645	A	ankylosing spondylitis	-0.00024507	0.50357	0.0229929	0.8791	0.977367	0.916
DYSF	rs4419251	71784657	A	ankylosing spondylitis	-1.34e-06	0.99071	0.341079	0.6148	0.985337	1
DYSF	rs13024616	71784722	A	ankylosing spondylitis	6.89e-05	0.67124	0.137942	0.5037	0.940235	1.03
DYSF	rs75663047	71784787	G	ankylosing spondylitis	-0.00031969	0.052565	0.1244	0.07775	genotyped	0.892
DYSF	rs138399910	71785078	T	ankylosing spondylitis	-0.00058553	0.46333	0.00499655	0.5761	0.925102	0.811
DYSF	rs72827546	71785187	T	ankylosing spondylitis	-8.6e-05	0.69823	0.0703299	0.7928	0.910942	0.97
DYSF	rs72827547	71785793	T	ankylosing spondylitis	-0.00015298	0.68057	0.0221043	0.1054	0.987885	0.947
DYSF	rs6719073	71785943	G	ankylosing spondylitis	-2.23e-05	0.8472	0.342991	0.6641	0.980372	0.992
DYSF	rs6737150	71786153	C	ankylosing spondylitis	-0.00013417	0.2968	0.239134	0.6917	0.97938	0.953
DYSF	rs77110008	71786222	T	ankylosing spondylitis	0.0002664	0.14104	0.102039	0.3906	0.981822	1.1
DYSF	rs79565365	71786534	T	ankylosing spondylitis	0.00031033	0.26582	0.0404382	0.4533	0.975952	1.12
DYSF	rs67396654	71786559	T	ankylosing spondylitis	-0.00015212	0.68301	0.0220963	0.1138	0.98216	0.947
DYSF	rs10189555	71786986	T	ankylosing spondylitis	-0.00021843	0.35091	0.0585007	0.3907	0.972446	0.925
DYSF	rs11896175	71787431	T	ankylosing spondylitis	-0.0001247	0.25751	0.499428	0.5509	0.972051	0.956
DYSF	rs116546110	71787452	T	ankylosing spondylitis	-4.7e-05	0.90403	0.0203107	0.2596	0.975494	0.983
DYSF	rs13415604	71788235	A	ankylosing spondylitis	-0.00023774	0.044821	0.359303	0.6511	0.905897	0.918
DYSF	rs115616395	71788779	T	ankylosing spondylitis	0.0003338	0.25977	0.0368775	0.4528	0.93954	1.13
DYSF	rs72827550	71791071	G	ankylosing spondylitis	-0.0003189	0.32116	0.0308672	0.426	0.951421	0.892
DYSF	rs35297901	71791255	G	ankylosing spondylitis	-0.001112	0.44464	0.001397	0.499	genotyped	0.671
DYSF	rs34671418	71791332	G	ankylosing spondylitis	-1.41e-05	0.9682	0.0242602	0.6911	1	0.995
DYSF	Affx-52336468	71791381	T	ankylosing spondylitis	-0.0011036	0.44241	0.001432	1	genotyped	0.673
DYSF	rs17007067	71791577	T	ankylosing spondylitis	8.01e-05	0.61428	0.149963	0.8517	0.911812	1.03
DYSF	rs55788735	71791760	T	ankylosing spondylitis	-9.44e-06	0.96869	0.055695	0.9197	0.967243	0.997
DYSF	rs551813333	71791774	C	ankylosing spondylitis	-0.0003031	0.68924	0.0052703	0.4219	0.975514	0.897
DYSF	rs13029872	71792296	T	ankylosing spondylitis	-0.00016943	0.14502	0.385597	0.5356	0.91519	0.941
DYSF	rs72827551	71793069	G	ankylosing spondylitis	0.00042287	0.17912	0.03073	0.587	genotyped	1.16
DYSF	rs56058283	71793969	T	ankylosing spondylitis	-0.00033838	0.29016	0.0302346	0.7041	0.981828	0.886
DYSF	rs17007070	71794366	G	ankylosing spondylitis	0.00011033	0.66382	0.04826	0.418	genotyped	1.04
DYSF	rs2288355	71795152	T	ankylosing spondylitis	-0.00016658	0.17116	0.312192	0.6231	0.921285	0.942
DYSF	rs34836829	71795460	A	ankylosing spondylitis	-3.38e-05	0.89833	0.0451074	0.3308	0.979626	0.988
DYSF	rs150759843	71795527	T	ankylosing spondylitis	0.0005146	0.28334	0.0142306	0.4643	0.914698	1.2
DYSF	rs62143855	71795552	C	ankylosing spondylitis	4.19e-05	0.79294	0.147994	0.7634	0.914647	1.02
DYSF	rs113891292	71796095	T	ankylosing spondylitis	-0.00023353	0.76474	0.00513812	0.6051	0.933616	0.92
DYSF	rs10205023	71796865	G	ankylosing spondylitis	-0.00022415	0.10018	0.222857	0.8446	0.908681	0.923
DYSF	rs144636654	71797041	A	ankylosing spondylitis	-0.0015523	0.17008	0.002308	0.1229	genotyped	0.573
DYSF	rs10183967	71797176	C	ankylosing spondylitis	-0.00018959	0.082397	0.4626	0.1422	genotyped	0.934
DYSF	rs3764971	71797712	A	ankylosing spondylitis	-8.44e-05	0.52012	0.237667	0.3708	0.942839	0.97
DYSF	rs34211915	71797762	G	ankylosing spondylitis	-0.00035984	0.32771	0.02241	0.08061	genotyped	0.879
DYSF	rs144598063	71797818	C	ankylosing spondylitis	-0.0020447	0.57391	0.0002234	1	genotyped	0.48
DYSF	rs142001601	71798045	T	ankylosing spondylitis	1.4e-05	0.98436	0.00630239	0.5452	0.912393	1.01
DYSF	rs573574232	71798845	T	ankylosing spondylitis	-0.0010775	0.15034	0.00575538	0.3496	0.914798	0.68
DYSF	rs35790663	71799647	G	ankylosing spondylitis	0.00031641	0.004606	0.404242	0.5121	0.980012	1.12
DYSF	rs72827562	71800609	T	ankylosing spondylitis	-0.00016746	0.59473	0.031448	0.8182	0.973965	0.942
DYSF	rs12328124	71801022	A	ankylosing spondylitis	8.41e-05	0.4805	0.313401	0.5153	0.961923	1.03
DYSF	rs115634094	71801099	C	ankylosing spondylitis	-0.00034522	0.37111	0.0216875	0.7358	0.930489	0.884
DYSF	rs57041989	71801267	C	ankylosing spondylitis	0.00025892	0.055993	0.21311	0.942	0.951119	1.1
DYSF	rs75127120	71801564	A	ankylosing spondylitis	0.00029572	0.029941	0.20929	0.8955	0.955148	1.11
DYSF	rs185117753	71802434	A	ankylosing spondylitis	-0.00020144	0.59887	0.0225634	0.9682	0.907217	0.93
DYSF	rs6708393	71802540	T	ankylosing spondylitis	0.00030508	0.0055697	0.43741	0.6394	0.987541	1.12
DYSF	rs55981504	71802597	A	ankylosing spondylitis	-0.00015571	0.62068	0.0312756	0.7538	0.980377	0.946
DYSF	rs6708516	71802625	G	ankylosing spondylitis	0.00029168	0.0087106	0.406116	0.8263	0.987305	1.11
DYSF	rs12329095	71802737	G	ankylosing spondylitis	-6.06e-05	0.85503	0.0288399	0.113	0.951302	0.979
DYSF	rs10190437	71802886	C	ankylosing spondylitis	0.00032605	0.0029925	0.440809	0.5677	0.991258	1.12
DYSF	rs11680124	71802951	A	ankylosing spondylitis	0.00034441	0.0068055	0.252423	0.738	0.959506	1.13
DYSF	rs11681194	71803129	G	ankylosing spondylitis	0.00031245	0.013685	0.256281	0.6793	0.956329	1.12
DYSF	rs745917	71803180	T	ankylosing spondylitis	8.37e-05	0.48465	0.306618	0.5218	0.965438	1.03
DYSF	rs2042828	71803689	A	ankylosing spondylitis	9.07e-05	0.46421	0.273222	0.9512	0.964375	1.03
DYSF	rs934071	71803817	T	ankylosing spondylitis	6.53e-05	0.58587	0.305658	0.5671	0.96601	1.02
DYSF	rs78477662	71804067	C	ankylosing spondylitis	-0.0003057	0.41876	0.02155	1.54e-44	genotyped	0.896
DYSF	rs10169824	71805522	T	ankylosing spondylitis	0.00031798	0.0037	0.44015	0.6981	0.99706	1.12
DYSF	rs7568834	71806112	C	ankylosing spondylitis	0.00034096	0.0019055	0.4389	0.0399	genotyped	1.13
DYSF	rs62145893	71806132	G	ankylosing spondylitis	-0.00036088	0.15431	0.04837	0.5994	genotyped	0.879
DYSF	rs115398625	71806615	G	ankylosing spondylitis	0.00053537	0.19992	0.01722	0.618	genotyped	1.21
DYSF	rs10176282	71807096	A	ankylosing spondylitis	0.00030432	0.0054606	0.449965	0.8062	0.988281	1.12
DYSF	rs57433250	71807600	A	ankylosing spondylitis	0.00025539	0.037532	0.280842	0.6747	0.963074	1.1
DYSF	rs17501640	71808629	T	ankylosing spondylitis	-0.00013191	0.66402	0.034302	0.3756	0.961369	0.954
DYSF	rs139827475	71809434	C	ankylosing spondylitis	-0.00030074	0.59825	0.00963443	0.4006	0.947204	0.898
DYSF	rs143161011	71809564	T	ankylosing spondylitis	0.00062048	0.49117	0.0040238	0.02142	0.900259	1.25
DYSF	rs78397773	71809623	T	ankylosing spondylitis	0.00031282	0.23252	0.04532	0.45	genotyped	1.12
DYSF	rs114755739	71810621	G	ankylosing spondylitis	0.00038739	0.30279	0.0217102	1.03e-09	0.989877	1.15
DYSF	rs17007074	71810891	A	ankylosing spondylitis	0.00034758	0.17026	0.0487736	0.7505	0.985497	1.13
DYSF	rs17429787	71811604	G	ankylosing spondylitis	0.00033018	0.0025475	0.485766	0.5103	0.980817	1.13
DYSF	rs72827567	71811606	G	ankylosing spondylitis	-0.00017527	0.57543	0.0312728	0.7545	0.99367	0.939
DYSF	rs72827568	71812321	A	ankylosing spondylitis	0.00023097	0.53615	0.021983	0.4704	0.985207	1.09
DYSF	rs4852808	71812455	T	ankylosing spondylitis	0.00024356	0.029361	0.396935	0.5293	0.981612	1.09
DYSF	rs13413696	71813055	T	ankylosing spondylitis	-0.00012885	0.67852	0.031538	0.6933	1	0.955
DYSF	rs79663266	71813144	A	ankylosing spondylitis	-0.0012805	0.08946	0.00573021	0.5211	0.905603	0.632
DYSF	rs72827569	71814212	C	ankylosing spondylitis	-0.00038963	0.20512	0.0325072	0.6422	0.990202	0.87
DYSF	rs13401232	71814289	T	ankylosing spondylitis	0.0001413	0.70192	0.0225929	0.5565	0.973063	1.05
DYSF	rs4852810	71814760	T	ankylosing spondylitis	-1.12e-05	0.93618	0.195229	0.9779	0.957129	0.996
DYSF	rs573450004	71815117	G	ankylosing spondylitis	-0.00096149	0.48988	0.00162444	0.5597	0.937753	0.708
DYSF	rs72827572	71815183	A	ankylosing spondylitis	-0.00040826	0.18112	0.0330945	0.3742	0.986677	0.864
DYSF	rs190192854	71815278	T	ankylosing spondylitis	0.00016713	0.75194	0.0111234	0.7509	0.954572	1.06
DYSF	rs72827574	71815362	A	ankylosing spondylitis	-0.00036172	0.23451	0.0333275	0.3765	0.986127	0.878
DYSF	rs17007083	71815407	T	ankylosing spondylitis	-0.00036318	0.23254	0.0333387	0.3768	0.985378	0.878
DYSF	rs150529907	71815483	A	ankylosing spondylitis	-0.00090982	0.50248	0.00167786	0.5932	0.956413	0.722
DYSF	rs13405368	71815766	A	ankylosing spondylitis	0.00016636	0.13616	0.439733	0.2472	0.957434	1.06
DYSF	rs78724767	71815830	A	ankylosing spondylitis	0.00031972	0.40441	0.0209964	5.05e-10	0.982695	1.12
DYSF	rs72827577	71816112	T	ankylosing spondylitis	0.0002645	0.4734	0.0226197	0.3471	0.979579	1.1
DYSF	rs72827579	71816419	A	ankylosing spondylitis	0.00024629	0.50342	0.0227293	0.5075	0.978883	1.09
DYSF	rs3811611	71816602	C	ankylosing spondylitis	0.00035657	0.0013864	0.420775	0.7798	0.968924	1.14
DYSF	rs72827583	71816611	C	ankylosing spondylitis	0.00024157	0.51161	0.0227467	0.5076	0.976272	1.09
DYSF	rs143725597	71816930	T	ankylosing spondylitis	0.0010074	0.097184	0.00863907	0.8343	0.933243	1.44
DYSF	rs116071054	71816977	A	ankylosing spondylitis	-8.29e-05	0.82877	0.0221385	0.3683	0.913927	0.971
DYSF	rs1473228	71817003	G	ankylosing spondylitis	0.00032081	0.0047559	0.37665	0.3309	0.969996	1.12
DYSF	rs574130974	71817151	C	ankylosing spondylitis	6.54e-05	0.9291	0.00586265	0.1871	0.93687	1.02
DYSF	rs139194093	71817385	G	ankylosing spondylitis	-0.00024883	0.92865	0.0003828	1	genotyped	0.915
DYSF	rs720541	71817571	T	ankylosing spondylitis	0.00012902	0.30556	0.260482	0.9892	0.962149	1.05
DYSF	rs66954904	71818376	T	ankylosing spondylitis	-0.00042202	0.16966	0.0329201	0.3539	0.975065	0.86
DYSF	rs115616020	71818775	T	ankylosing spondylitis	0.00030587	0.42468	0.0211158	5.2e-09	0.976353	1.12
DYSF	rs9973420	71818820	C	ankylosing spondylitis	0.00023374	0.048733	0.317039	0.8667	0.96394	1.09
DYSF	rs78963369	71818882	T	ankylosing spondylitis	-2.37e-05	0.95104	0.0217925	0.4369	0.916335	0.992
DYSF	rs12474121	71819017	T	ankylosing spondylitis	0.0001237	0.32614	0.2601	0.9783	0.961349	1.05
DYSF	rs189414097	71819436	A	ankylosing spondylitis	0.00071565	0.20095	0.00998095	0.7224	0.946472	1.29
DYSF	rs11126337	71819471	G	ankylosing spondylitis	0.00035417	0.0054297	0.250209	0.6019	0.962088	1.14
DYSF	rs4852811	71820396	G	ankylosing spondylitis	0.00029497	0.0089104	0.391482	0.6122	0.968401	1.11
DYSF	rs10178480	71820424	G	ankylosing spondylitis	0.00029811	0.0090268	0.36929	0.2996	0.96827	1.11
DYSF	rs10205698	71821538	A	ankylosing spondylitis	-0.00013485	0.6828	0.0288684	0.1728	0.958087	0.953
DYSF	rs17616999	71821847	A	ankylosing spondylitis	-0.00030477	0.02154	0.2136	0.6268	genotyped	0.896
DYSF	rs72827589	71822159	T	ankylosing spondylitis	-0.00029936	0.30534	0.0364671	0.1443	0.978466	0.898
DYSF	rs72827593	71822405	C	ankylosing spondylitis	-0.00028835	0.32403	0.0363345	0.1416	0.979491	0.902
DYSF	rs531438584	71822454	G	ankylosing spondylitis	0.00063812	0.51347	0.00328526	0.7625	0.916526	1.26
DYSF	rs545117848	71822913	T	ankylosing spondylitis	0.00039827	0.68822	0.00318618	0.7556	0.914243	1.15
DYSF	rs72827594	71823397	A	ankylosing spondylitis	-0.00028056	0.33758	0.036281	0.1547	0.98038	0.904
DYSF	rs11674138	71823716	A	ankylosing spondylitis	0.00029246	0.031998	0.200181	0.3324	0.987887	1.11
DYSF	rs1529406	71823762	G	ankylosing spondylitis	-0.00014584	0.19805	0.371761	0.4767	0.980575	0.949
DYSF	rs10198119	71824465	A	ankylosing spondylitis	-0.00027252	0.3399	0.0380482	0.0209	0.982238	0.907
DYSF	rs78613888	71825242	T	ankylosing spondylitis	0.00093119	0.48564	0.00182681	0.3047	0.903972	1.4
DYSF	rs6737427	71825438	C	ankylosing spondylitis	-0.0001429	0.20622	0.372195	0.6729	0.985222	0.95
DYSF	rs13421969	71825677	T	ankylosing spondylitis	-0.00026817	0.34681	0.0381205	0.01606	0.983704	0.908
DYSF	Affx-68893284	71825797	C	ankylosing spondylitis	-0.00091339	0.61369	0.0009043	1	genotyped	0.721
DYSF	rs141720146	71825875	T	ankylosing spondylitis	0.0032147	0.46171	0.0001549	1	genotyped	3.17
DYSF	rs2303600	71826008	C	ankylosing spondylitis	-0.00034043	0.0021607	0.425927	0.2652	0.977961	0.885
DYSF	rs934062	71826077	C	ankylosing spondylitis	0.0001015	0.3888	0.31025	0.2963	0.990359	1.04
DYSF	rs2303602	71826102	T	ankylosing spondylitis	-0.00032491	0.0039347	0.388108	0.09916	0.976574	0.89
DYSF	rs77134945	71827256	C	ankylosing spondylitis	0.00061836	0.075977	0.0256815	1	0.96639	1.25
DYSF	rs17655927	71827385	C	ankylosing spondylitis	-5.53e-05	0.64007	0.3053	0.2532	genotyped	0.98
DYSF	rs13028056	71827555	T	ankylosing spondylitis	-0.00032699	0.0076267	0.287949	0.143	0.955972	0.889
DYSF	rs114968209	71827820	T	ankylosing spondylitis	-0.00043372	0.5483	0.00602398	0.7678	0.93525	0.856
DYSF	rs146970014	71827889	C	ankylosing spondylitis	0.0026979	0.55321	0.0001407	0.007936	genotyped	2.63
DYSF	rs2303604	71828423	T	ankylosing spondylitis	-8.66e-05	0.75751	0.0392394	0.2277	0.99181	0.969
DYSF	rs75726258	71828755	T	ankylosing spondylitis	-0.00026785	0.40803	0.0300672	0.1196	0.952099	0.908
DYSF	rs79134431	71829517	T	ankylosing spondylitis	0.0002738	0.092037	0.134353	0.5567	0.954573	1.1
DYSF	rs1529408	71829821	T	ankylosing spondylitis	-0.00010368	0.71106	0.03922	0.4808	genotyped	0.964
DYSF	rs121908954	71829924	A	ankylosing spondylitis	0.00071079	0.26438	0.007425	1.27e-07	genotyped	1.29
DYSF	rs72829407	71830538	A	ankylosing spondylitis	-0.00026849	0.34229	0.0384152	0.01221	0.99458	0.908
DYSF	rs114901317	71830569	T	ankylosing spondylitis	0.0001148	0.82233	0.0120199	0.405	0.944465	1.04
DYSF	rs1529409	71830689	C	ankylosing spondylitis	0.00012504	0.53911	0.07703	0.06183	genotyped	1.05
DYSF	rs72829411	71831021	C	ankylosing spondylitis	-0.00025313	0.37314	0.0381033	0.02062	0.992971	0.913
DYSF	rs116517677	71831570	C	ankylosing spondylitis	-0.00047123	0.10496	0.0363	0.9616	genotyped	0.845
DYSF	rs149859901	71832208	T	ankylosing spondylitis	-0.00068656	0.24559	0.00905984	0.9211	0.938502	0.782
DYSF	rs11889458	71832382	C	ankylosing spondylitis	-9.04e-05	0.74823	0.0391366	0.1594	0.983768	0.968
DYSF	rs11899995	71832504	G	ankylosing spondylitis	9.07e-05	0.65731	0.0770925	0.0315	0.984597	1.03
DYSF	rs17583412	71832567	G	ankylosing spondylitis	0.00028215	0.011346	0.427835	0.2235	0.967719	1.11
DYSF	rs7586988	71833015	G	ankylosing spondylitis	-2.78e-05	0.92194	0.0386504	0.1682	0.984398	0.99
DYSF	rs4852263	71833258	A	ankylosing spondylitis	0.00027732	0.012755	0.429509	0.2451	0.968144	1.1
DYSF	rs4852264	71833325	A	ankylosing spondylitis	1.02e-05	0.93164	0.307257	0.7801	0.982256	1
DYSF	rs4852813	71833535	T	ankylosing spondylitis	-5.85e-05	0.60676	0.366884	0.7558	0.980056	0.979
DYSF	rs4852814	71833536	C	ankylosing spondylitis	-3.31e-06	0.9911	0.0353509	0.1449	0.97654	0.999
DYSF	rs4852265	71833666	G	ankylosing spondylitis	0.00019242	0.09359	0.365363	0.3527	0.963645	1.07
DYSF	rs62145897	71833779	G	ankylosing spondylitis	-0.00016164	0.56135	0.03984	0.07478	genotyped	0.944
DYSF	rs191686208	71833982	A	ankylosing spondylitis	-0.00057674	0.6187	0.00242262	0.7181	0.903255	0.813
DYSF	rs11884233	71834123	G	ankylosing spondylitis	0.00010772	0.32864	0.4304	0.02219	genotyped	1.04
DYSF	rs7600680	71834414	A	ankylosing spondylitis	8.24e-06	0.94024	0.497708	0.4881	0.974381	1
DYSF	rs12472134	71834676	C	ankylosing spondylitis	-8.07e-06	0.94176	0.4181	0.3706	genotyped	0.997
DYSF	rs60027898	71834895	T	ankylosing spondylitis	0.00043911	0.081102	0.0494361	0.01782	0.984772	1.17
DYSF	rs74736234	71835019	C	ankylosing spondylitis	0.00021357	0.54433	0.0248556	0.1664	0.973743	1.08
DYSF	rs141957699	71835204	A	ankylosing spondylitis	-0.00088651	0.27886	0.00464309	0.8564	0.950365	0.728
DYSF	rs72902671	71835646	T	ankylosing spondylitis	-0.0007269	0.035722	0.0253	0.9446	genotyped	0.771
DYSF	rs4290680	71835788	T	ankylosing spondylitis	0.00043135	0.081781	0.0511732	0.02031	0.978044	1.17
DYSF	rs1529405	71835856	T	ankylosing spondylitis	0.0004417	0.07414	0.0514053	0.03285	0.977827	1.17
DYSF	rs7607821	71836177	T	ankylosing spondylitis	-7.14e-05	0.51355	0.491609	0.2247	0.985907	0.975
DYSF	rs13030767	71836525	C	ankylosing spondylitis	2.12e-05	0.84696	0.440485	0.1592	0.988466	1.01
DYSF	rs141807928	71836729	G	ankylosing spondylitis	-0.00051452	0.50394	0.00522159	0.8636	0.949198	0.832
DYSF	rs79296871	71836753	T	ankylosing spondylitis	-0.00050607	0.51137	0.00520232	0.8633	0.9559	0.834
DYSF	rs11893178	71836766	C	ankylosing spondylitis	0.00040647	0.10108	0.0511888	0.0183	0.977431	1.16
DYSF	rs34464653	71836773	T	ankylosing spondylitis	0.00043663	0.079806	0.0505176	0.01738	0.981073	1.17
DYSF	rs6718994	71836892	C	ankylosing spondylitis	1.29e-05	0.90631	0.441554	0.1956	0.988332	1
DYSF	rs11893222	71836952	C	ankylosing spondylitis	0.00040618	0.10131	0.05119	0.01911	0.977204	1.16
DYSF	rs11888860	71837137	T	ankylosing spondylitis	0.00040546	0.10205	0.0511798	0.01812	0.976082	1.16
DYSF	rs11899440	71837258	G	ankylosing spondylitis	0.000406	0.10148	0.0511919	0.01909	0.977193	1.16
DYSF	rs13408287	71837343	C	ankylosing spondylitis	0.00040568	0.10176	0.051186	0.01908	0.977133	1.16
DYSF	rs12713759	71837354	C	ankylosing spondylitis	-3.76e-07	0.99727	0.436069	0.2152	0.988932	1
DYSF	rs13395087	71837413	T	ankylosing spondylitis	0.00040555	0.10191	0.0511836	0.01908	0.977055	1.16
DYSF	rs544864716	71837434	G	ankylosing spondylitis	0.0010428	0.30009	0.00321714	0.4154	0.904774	1.45
DYSF	rs11889141	71837849	T	ankylosing spondylitis	0.00042467	0.086745	0.0512094	0.01731	0.976595	1.16
DYSF	rs17430004	71837912	T	ankylosing spondylitis	0.00070416	0.039044	0.02611	0.3293	genotyped	1.29
DYSF	rs67190543	71838296	T	ankylosing spondylitis	0.00063203	0.065503	0.0259073	0.9457	0.985087	1.25
DYSF	rs147950418	71838438	C	ankylosing spondylitis	0.00028979	0.80267	0.0022	0.02237	genotyped	1.11
DYSF	rs11558179	71838443	T	ankylosing spondylitis	0.00043478	0.080069	0.0510425	0.0156	0.975972	1.17
DYSF	rs61742872	71838463	T	ankylosing spondylitis	0.00071573	0.040486	0.024942	0.9719	0.990441	1.29
DYSF	rs2303606	71838597	A	ankylosing spondylitis	-9.29e-05	0.39669	0.49295	0.4572	0.981375	0.967
DYSF	rs2303607	71838657	T	ankylosing spondylitis	0.00023425	0.50748	0.0246861	0.1138	0.973037	1.09
DYSF	rs2016605	71838852	T	ankylosing spondylitis	0.00044598	0.073328	0.0506516	0.01577	0.978465	1.17
DYSF	rs1814333	71838875	G	ankylosing spondylitis	0.00064494	0.060196	0.0259261	0.8641	0.983579	1.26
DYSF	rs4852266	71839208	C	ankylosing spondylitis	0.00066952	0.04947	0.0263637	0.6589	0.977135	1.27
DYSF	rs111935215	71839751	A	ankylosing spondylitis	0.0001763	0.62002	0.0244047	0.1096	0.9711	1.07
DYSF	rs58806374	71840218	T	ankylosing spondylitis	0.00036718	0.12621	0.0548576	0.01266	0.976383	1.14
DYSF	rs13409105	71841175	A	ankylosing spondylitis	0.00049244	0.12196	0.0304773	0.3889	0.971595	1.19
DYSF	rs6724003	71841835	C	ankylosing spondylitis	-0.00010211	0.35112	0.47132	0.1109	0.984515	0.964
DYSF	rs540849686	71841917	C	ankylosing spondylitis	-0.00056945	0.59205	0.00270031	0.09569	0.966509	0.815
DYSF	rs1863810	71842536	T	ankylosing spondylitis	2.53e-05	0.82392	0.35722	0.449	0.988533	1.01
DYSF	rs11896727	71842826	T	ankylosing spondylitis	8.34e-05	0.45674	0.387024	0.4382	0.986633	1.03
DYSF	rs112894243	71842936	T	ankylosing spondylitis	0.00042912	0.28604	0.0191933	0.9255	0.962558	1.17
DYSF	rs58344325	71843063	C	ankylosing spondylitis	0.00072026	0.040077	0.0247762	0.858	0.988353	1.29
DYSF	rs6546705	71843622	G	ankylosing spondylitis	1.77e-05	0.93064	0.0785129	0.2789	0.986497	1.01
DYSF	rs11898306	71843804	A	ankylosing spondylitis	1.94e-05	0.86408	0.360859	0.3722	0.989432	1.01
DYSF	rs77367656	71845911	T	ankylosing spondylitis	-0.00011213	0.30352	0.474632	0.02003	0.994078	0.961
DYSF	rs12987340	71846146	A	ankylosing spondylitis	0.00035319	0.072937	0.0895637	0.1316	0.925413	1.13
DYSF	rs115553794	71846334	T	ankylosing spondylitis	-0.00036552	0.65985	0.00437086	0.8387	0.973279	0.877
DYSF	rs6546706	71847120	G	ankylosing spondylitis	0.00010473	0.33722	0.4761	0.813	genotyped	1.04
DYSF	rs12995778	71847943	A	ankylosing spondylitis	-0.00012209	0.39746	0.1708	0.286	genotyped	0.957
DYSF	rs13001268	71848076	A	ankylosing spondylitis	-9.86e-05	0.36493	0.473654	0.02937	0.997989	0.965
DYSF	rs11886623	71848143	G	ankylosing spondylitis	-0.00012648	0.39918	0.156122	0.0318	0.991283	0.956
DYSF	rs11897566	71848196	T	ankylosing spondylitis	-0.00012839	0.37299	0.170703	0.0532	0.999739	0.955
DYSF	rs11897583	71848412	T	ankylosing spondylitis	-0.00014243	0.32282	0.170882	0.05724	0.999794	0.95
DYSF	rs11897670	71848442	T	ankylosing spondylitis	-0.00014273	0.32247	0.171	0.2447	genotyped	0.95
DYSF	rs11897671	71848445	A	ankylosing spondylitis	-0.00014337	0.31963	0.170863	0.05802	0.999916	0.95
DYSF	rs6546707	71848517	G	ankylosing spondylitis	-0.00014238	0.32305	0.170846	0.05802	0.99961	0.95
DYSF	rs6546708	71848696	G	ankylosing spondylitis	-0.0001434	0.31957	0.170869	0.05566	0.999672	0.95
DYSF	rs116533991	71848803	A	ankylosing spondylitis	6.48e-05	0.82942	0.0339298	0.02447	0.989672	1.02
DYSF	rs6546709	71848952	A	ankylosing spondylitis	-0.00014333	0.31981	0.170867	0.05566	0.999565	0.95
DYSF	rs6546710	71849011	A	ankylosing spondylitis	-0.00014325	0.32012	0.170874	0.05566	0.999408	0.95
DYSF	rs7580894	71849040	T	ankylosing spondylitis	-0.00011945	0.27265	0.468968	0.06453	0.997707	0.958
DYSF	rs56336010	71849219	C	ankylosing spondylitis	6.06e-05	0.84024	0.0339684	0.02298	0.989685	1.02
DYSF	rs4852815	71849250	C	ankylosing spondylitis	-0.00014188	0.32481	0.170841	0.05643	0.999295	0.95
DYSF	rs4852817	71849293	C	ankylosing spondylitis	-0.00014278	0.32171	0.170858	0.05489	0.999465	0.95
DYSF	rs115111868	71849636	T	ankylosing spondylitis	-0.00037447	0.66797	0.00391451	1	0.991134	0.874
DYSF	rs17583530	71850194	T	ankylosing spondylitis	-0.00012429	0.25366	0.469549	0.07568	0.997784	0.956
DYSF	rs13016200	71850541	T	ankylosing spondylitis	-0.00014433	0.31661	0.170852	0.05566	0.998798	0.95
DYSF	rs183682093	71850542	A	ankylosing spondylitis	-0.00030585	0.72826	0.00385912	1	0.988752	0.896
DYSF	rs13016729	71850599	A	ankylosing spondylitis	-0.00014444	0.31625	0.170856	0.05566	0.998707	0.95
DYSF	rs12713760	71850735	G	ankylosing spondylitis	-0.00014247	0.32289	0.171025	0.05733	0.998059	0.95
DYSF	rs142358000	71851490	A	ankylosing spondylitis	-0.00089133	0.28207	0.00456761	0.5769	0.94236	0.726
DYSF	rs1344665	71851798	A	ankylosing spondylitis	-0.00013129	0.22773	0.470727	0.04034	0.997655	0.954
DYSF	rs934072	71851855	T	ankylosing spondylitis	-0.00011007	0.31131	0.498435	0.2224	0.995455	0.961
DYSF	rs115498211	71851858	A	ankylosing spondylitis	-0.00017504	0.84686	0.00364503	1	0.980436	0.939
DYSF	rs4146417	71851952	T	ankylosing spondylitis	5.29e-05	0.64088	0.357227	0.2981	0.9972	1.02
DYSF	rs2419414	71852034	G	ankylosing spondylitis	0.00028689	0.42743	0.0233676	0.4211	0.980596	1.11
DYSF	rs227774	71852668	C	ankylosing spondylitis	-0.00010595	0.73388	0.0318658	0.1046	0.976827	0.963
DYSF	rs2195192	71853240	G	ankylosing spondylitis	0.0002962	0.41558	0.0231921	0.3561	0.974804	1.11
DYSF	rs227773	71853423	C	ankylosing spondylitis	-0.00011223	0.30181	0.498155	0.2003	0.995834	0.961
DYSF	rs192295933	71854778	G	ankylosing spondylitis	-0.0015331	0.19045	0.00231929	1	0.927389	0.577
DYSF	rs79228880	71854893	G	ankylosing spondylitis	0.00028585	0.42906	0.0233768	0.4448	0.980424	1.11
DYSF	rs227772	71856229	A	ankylosing spondylitis	-0.00014153	0.19316	0.474802	0.1004	0.99789	0.951
DYSF	rs1736171	71856468	C	ankylosing spondylitis	-0.00014316	0.1881	0.474933	0.11	0.997886	0.95
DYSF	rs227771	71856682	G	ankylosing spondylitis	0.00012981	0.23363	0.4708	0.48	genotyped	1.05
DYSF	rs12612922	71856762	C	ankylosing spondylitis	6.1e-05	0.59063	0.357164	0.4012	0.998158	1.02
DYSF	rs144499883	71857124	T	ankylosing spondylitis	-8.26e-05	0.92815	0.0035739	1	0.984539	0.971
DYSF	rs227770	71857259	G	ankylosing spondylitis	-0.0001667	0.34172	0.1075	0.8303	genotyped	0.942
DYSF	rs2559085	71857353	G	ankylosing spondylitis	6.07e-05	0.5926	0.357153	0.4054	0.998217	1.02
DYSF	rs116660130	71858146	G	ankylosing spondylitis	-0.00038241	0.33093	0.0212936	0.4883	0.90947	0.872
DYSF	rs12471152	71858277	G	ankylosing spondylitis	0.00019549	0.82509	0.00387558	1	0.964531	1.07
DYSF	rs227769	71858565	T	ankylosing spondylitis	-0.00013685	0.20861	0.470286	0.04652	0.998315	0.952
DYSF	rs6752900	71859116	G	ankylosing spondylitis	2.02e-05	0.94446	0.0365341	0.01466	0.984503	1.01
DYSF	rs847622	71860893	T	ankylosing spondylitis	-0.00012649	0.24706	0.492362	0.2797	0.984784	0.956
DYSF	rs55964785	71861035	T	ankylosing spondylitis	2.22e-05	0.93913	0.0364863	0.01183	0.981769	1.01
DYSF	rs186426244	71861249	A	ankylosing spondylitis	-0.0011607	0.23802	0.00316839	0.5666	0.955592	0.66
DYSF	rs17718067	71861587	G	ankylosing spondylitis	6.54e-05	0.56625	0.357331	0.4266	0.98564	1.02
DYSF	rs183192055	71861710	T	ankylosing spondylitis	-0.00095224	0.36889	0.00278915	0.7447	0.941908	0.711
DYSF	rs17656117	71861835	G	ankylosing spondylitis	7.77e-05	0.49524	0.362754	0.5517	0.98121	1.03
DYSF	rs12614839	71862336	A	ankylosing spondylitis	7.06e-05	0.54205	0.354892	0.533	0.959091	1.03
DYSF	rs117885470	71862939	G	ankylosing spondylitis	0.00031644	0.40361	0.0226442	0.9668	0.91864	1.12
DYSF	rs72829445	71864106	A	ankylosing spondylitis	-0.00017252	0.5855	0.03041	0.0939	genotyped	0.94
DYSF	rs72829447	71864354	C	ankylosing spondylitis	0.0002625	0.77015	0.00399116	0.5101	0.915361	1.1
DYSF	rs227768	71864377	G	ankylosing spondylitis	-0.00012647	0.48449	0.106968	0.562	0.935874	0.956
DYSF	rs2559084	71865177	G	ankylosing spondylitis	-6.48e-05	0.58135	0.3126	0.1464	genotyped	0.977
DYSF	rs116251827	71865257	C	ankylosing spondylitis	-0.0014936	0.021669	0.00751233	0.1441	0.914702	0.585
DYSF	rs13387541	71865287	T	ankylosing spondylitis	-0.0003097	0.33943	0.0306373	0.318	0.935397	0.895
DYSF	rs4852818	71865568	T	ankylosing spondylitis	0.00014721	0.30322	0.180415	0.8703	0.973149	1.05
DYSF	rs227783	71865721	A	ankylosing spondylitis	-0.00014572	0.2301	0.284906	0.3841	0.979388	0.949
DYSF	rs116039574	71866742	T	ankylosing spondylitis	-0.0015847	0.011463	0.007785	0.9095	0.959776	0.567
DYSF	rs227782	71866842	G	ankylosing spondylitis	-0.00017902	0.1318	0.305696	0.6296	0.98261	0.938
DYSF	rs115110057	71867353	A	ankylosing spondylitis	-0.0016405	0.0089032	0.00777416	0.9094	0.960257	0.555
DYSF	rs72829449	71867636	A	ankylosing spondylitis	0.000371	0.094293	0.0655671	0.4918	0.975477	1.14
DYSF	rs172910	71868050	T	ankylosing spondylitis	-7.89e-05	0.641	0.117155	0.3603	0.99483	0.972
DYSF	rs72829451	71868159	C	ankylosing spondylitis	-0.00030527	0.087914	0.1036	0.09076	genotyped	0.896
DYSF	rs145401553	71868561	A	ankylosing spondylitis	0.00014508	0.59243	0.044088	0.3904	0.948295	1.05
DYSF	rs148041705	71869438	A	ankylosing spondylitis	0.000686	0.4404	0.00408593	0.01083	0.911445	1.28
DYSF	rs84181	71871039	G	ankylosing spondylitis	-7.6e-05	0.65303	0.117293	0.3831	0.995271	0.973
DYSF	rs150139276	71871164	T	ankylosing spondylitis	-0.0023835	0.26324	0.0006517	1	genotyped	0.425
DYSF	rs7573406	71871188	T	ankylosing spondylitis	-0.001623	0.0097494	0.00774985	0.909	0.962482	0.559
DYSF	rs84182	71871236	G	ankylosing spondylitis	-7.31e-05	0.66594	0.11671	0.3592	0.995853	0.974
DYSF	rs227780	71871497	G	ankylosing spondylitis	-7.18e-05	0.6716	0.116762	0.3681	0.99668	0.975
DYSF	rs574650803	71871939	A	ankylosing spondylitis	0.001173	0.27011	0.00285899	1	0.912995	1.52
DYSF	rs227779	71872154	C	ankylosing spondylitis	3.87e-05	0.8141	0.125134	0.1501	0.992421	1.01
DYSF	rs227778	71872233	G	ankylosing spondylitis	-0.00013636	0.2858	0.238366	0.2337	0.992812	0.952
DYSF	rs2142488	71872256	T	ankylosing spondylitis	0.00032935	0.067407	0.102039	0.2671	0.994976	1.13
DYSF	rs192162113	71872573	T	ankylosing spondylitis	-0.0016276	0.0096462	0.00771873	0.8197	0.965902	0.558
DYSF	rs116915606	71872815	T	ankylosing spondylitis	3.87e-05	0.96263	0.00446684	0.5473	0.954216	1.01
DYSF	rs114386224	71873306	A	ankylosing spondylitis	2.45e-05	0.97634	0.00448328	0.5483	0.953778	1.01
DYSF	rs11688735	71873433	C	ankylosing spondylitis	-4.34e-05	0.8644	0.0496502	0.767	0.962469	0.985
DYSF	rs143116138	71873607	T	ankylosing spondylitis	-0.0016357	0.0090385	0.00778253	0.9095	0.961307	0.556
DYSF	rs75698996	71873810	T	ankylosing spondylitis	-0.0010246	0.040675	0.0122299	0.7166	0.961732	0.693
DYSF	rs141887159	71874104	G	ankylosing spondylitis	-0.0016314	0.0094042	0.00773471	0.9089	0.964894	0.557
DYSF	rs227777	71875036	T	ankylosing spondylitis	-8.67e-05	0.6067	0.117985	0.5411	0.997774	0.969
DYSF	rs74362725	71876011	C	ankylosing spondylitis	-0.00014566	0.80971	0.008119	0.1108	genotyped	0.949
DYSF	rs227776	71876316	A	ankylosing spondylitis	-8.26e-05	0.62356	0.118122	0.5039	0.999103	0.971
DYSF	rs227775	71876488	A	ankylosing spondylitis	4.4e-05	0.78064	0.137554	0.225	0.992636	1.02
DYSF	rs72829458	71876803	A	ankylosing spondylitis	0.00015008	0.86927	0.0038937	0.3528	0.906558	1.06
DYSF	rs79287926	71877148	C	ankylosing spondylitis	-1.11e-06	0.99892	0.00454502	0.5576	0.953921	1
DYSF	rs140338124	71877428	T	ankylosing spondylitis	0.00029424	0.72322	0.0044063	0.6867	0.965664	1.11
DYSF	rs72829459	71877781	C	ankylosing spondylitis	0.00027723	0.19337	0.0713769	0.4359	0.975638	1.1
DYSF	rs75540631	71877885	T	ankylosing spondylitis	-0.00028846	0.67537	0.006658	0.2158	0.92664	0.902
DYSF	rs847623	71878017	A	ankylosing spondylitis	-7.02e-05	0.67702	0.1184	0.9473	genotyped	0.975
DYSF	rs57380390	71878122	A	ankylosing spondylitis	-0.0016515	0.0076794	0.00801621	1	0.954302	0.553
DYSF	rs143202052	71879266	A	ankylosing spondylitis	-0.00020377	0.8318	0.00332487	0.4241	0.95313	0.93
DYSF	rs113401856	71879435	G	ankylosing spondylitis	0.00024143	0.60228	0.01401	0.8037	genotyped	1.09
DYSF	rs114179949	71879743	G	ankylosing spondylitis	-0.00018176	0.85668	0.00321702	1	0.904597	0.937
DYSF	rs80035621	71879974	T	ankylosing spondylitis	9.76e-05	0.9068	0.00434038	0.4178	0.972599	1.04
DYSF	rs1736168	71880211	A	ankylosing spondylitis	-3.99e-05	0.73918	0.2903	0.4984	genotyped	0.986
DYSF	rs2472688	71881226	G	ankylosing spondylitis	-5.94e-05	0.62527	0.276751	0.3944	0.995967	0.979
DYSF	rs2434043	71881368	A	ankylosing spondylitis	-0.00011714	0.3397	0.269269	0.4564	0.994023	0.959
DYSF	rs116677992	71881601	A	ankylosing spondylitis	-0.00039929	0.66893	0.00366963	0.6054	0.912993	0.867
DYSF	rs3116669	71881650	C	ankylosing spondylitis	-7.69e-05	0.64893	0.117256	0.4016	0.997735	0.973
DYSF	rs227784	71882533	A	ankylosing spondylitis	2.55e-05	0.87614	0.126045	0.2446	0.995464	1.01
DYSF	rs114813227	71882559	A	ankylosing spondylitis	-0.00037217	0.69605	0.00341341	0.4248	0.939174	0.875
DYSF	rs227785	71882717	C	ankylosing spondylitis	-9.85e-05	0.5582	0.118377	0.4338	0.997087	0.965
DYSF	rs59664907	71882987	T	ankylosing spondylitis	-0.0016562	0.0075094	0.00804437	1	0.952349	0.552
DYSF	rs3749025	71883000	G	ankylosing spondylitis	4.39e-05	0.95756	0.00448184	0.5492	0.954526	1.02
DYSF	rs75563048	71883478	G	ankylosing spondylitis	7.99e-05	0.92281	0.00449359	0.5491	0.952458	1.03
DYSF	rs115954831	71883670	G	ankylosing spondylitis	-0.0001295	0.89776	0.00318835	1	0.904083	0.955
DYSF	rs191842687	71884143	C	ankylosing spondylitis	0.00073845	0.48247	0.00295018	0.324	0.902135	1.3
DYSF	rs147500128	71884237	A	ankylosing spondylitis	0.00017409	0.7668	0.00877959	0.01299	0.978962	1.06
DYSF	rs11892563	71885212	A	ankylosing spondylitis	0.00023307	0.18797	0.106351	0.1093	0.992977	1.09
DYSF	rs62145939	71886100	G	ankylosing spondylitis	0.00043465	0.19964	0.02648	0.9465	genotyped	1.17
DYSF	rs185596534	71886111	G	ankylosing spondylitis	0.001098	0.58481	0.0007323	1	genotyped	1.48
DYSF	rs115768216	71886528	C	ankylosing spondylitis	-0.00017555	0.86099	0.00322549	0.2263	0.901272	0.939
DYSF	rs74458788	71886575	G	ankylosing spondylitis	-0.00020295	0.83812	0.00328462	0.2377	0.901756	0.93
DYSF	rs227786	71886580	G	ankylosing spondylitis	-9.57e-05	0.57203	0.116998	0.3967	0.993511	0.966
DYSF	rs982415	71887060	T	ankylosing spondylitis	-0.00010278	0.54223	0.118114	0.4484	0.993876	0.964
DYSF	rs146384562	71887715	T	ankylosing spondylitis	-0.0026559	0.11895	0.001021	1	genotyped	0.386
DYSF	rs75750524	71887978	T	ankylosing spondylitis	-0.0002156	0.6406	0.0142083	0.7133	0.986645	0.926
DYSF	rs540272129	71888990	T	ankylosing spondylitis	-0.00071965	0.63784	0.00138789	0.4449	0.900812	0.773
DYSF	rs3791825	71889101	G	ankylosing spondylitis	-0.00011368	0.48643	0.128174	0.7004	0.98751	0.96
DYSF	rs3791826	71889156	G	ankylosing spondylitis	-0.00010809	0.50774	0.128367	0.6726	0.98824	0.962
DYSF	rs55689153	71890199	G	ankylosing spondylitis	5.9e-06	0.96168	0.274536	0.43	0.980873	1
DYSF	rs3791827	71890315	G	ankylosing spondylitis	7.09e-05	0.55239	0.306132	0.783	0.974086	1.03
DYSF	rs17040305	71890332	A	ankylosing spondylitis	-9.79e-05	0.90534	0.00449663	0.5542	0.957014	0.966
DYSF	rs114488020	71891042	T	ankylosing spondylitis	0.00015277	0.72466	0.0166937	0.3065	0.944724	1.06
DYSF	rs2303598	71891236	T	ankylosing spondylitis	2.77e-06	0.98171	0.28743	0.3972	0.980726	1
DYSF	rs2303599	71891361	T	ankylosing spondylitis	-8.25e-05	0.61889	0.124199	0.3925	0.980136	0.971
DYSF	rs147678255	71892393	G	ankylosing spondylitis	-0.0017489	0.48094	0.0004802	1	genotyped	0.534
DYSF	rs142345675	71893303	A	ankylosing spondylitis	0.00017453	0.77773	0.00801367	0.07751	0.966862	1.06
DYSF	rs11894210	71893993	G	ankylosing spondylitis	-0.00019836	0.80933	0.00457562	0.5496	0.932038	0.931
DYSF	rs143957148	71894227	G	ankylosing spondylitis	3.08e-05	0.97145	0.00410609	0.6665	0.969484	1.01
DYSF	rs80130501	71894752	C	ankylosing spondylitis	3.69e-05	0.96577	0.00408167	0.6662	0.974437	1.01
DYSF	rs148625860	71894826	C	ankylosing spondylitis	-0.00074819	0.13661	0.012466	0.6109	0.938506	0.765
DYSF	rs11674060	71895157	C	ankylosing spondylitis	-3.41e-05	0.82058	0.161533	0.776	0.963735	0.988
DYSF	rs17430216	71895261	C	ankylosing spondylitis	-3.52e-05	0.81516	0.160644	0.7656	0.965519	0.987
DYSF	rs150762921	71895419	A	ankylosing spondylitis	-0.0017246	0.0063864	0.00775218	0.9077	0.950181	0.539
DYSF	rs112864238	71896401	C	ankylosing spondylitis	-0.00046937	0.6293	0.0032876	0.5929	0.937324	0.845
DYSF	rs115124377	71896411	A	ankylosing spondylitis	-0.0013794	0.16674	0.00303585	1	0.979047	0.61
DYSF	rs115013641	71896835	G	ankylosing spondylitis	0.0013678	0.16044	0.003119	0.5708	genotyped	1.63
DYSF	rs3791829	71897075	G	ankylosing spondylitis	-0.00021414	0.24476	0.0972497	0.2164	0.986341	0.926
DYSF	rs192703222	71897559	A	ankylosing spondylitis	0.00029319	0.79491	0.00255993	0.4436	0.90027	1.11
DYSF	rs3791830	71897951	A	ankylosing spondylitis	-0.00021768	0.20232	0.1153	0.511	genotyped	0.925
DYSF	rs140663093	71898006	C	ankylosing spondylitis	4.36e-06	0.99282	0.0132341	0.8929	0.958746	1
DYSF	rs3791832	71899105	A	ankylosing spondylitis	-0.00031354	0.066506	0.1153	0.8658	0.989145	0.894
DYSF	rs3791833	71899180	T	ankylosing spondylitis	5.08e-06	0.9717	0.180622	0.1458	0.972025	1
DYSF	rs142811504	71900081	A	ankylosing spondylitis	-0.0011198	0.26616	0.00306412	0.006913	0.946612	0.669
DYSF	rs72829766	71900414	C	ankylosing spondylitis	-0.00020404	0.29927	0.08386	0.588	genotyped	0.929
DYSF	rs543651218	71900427	A	ankylosing spondylitis	-0.0023316	0.081308	0.00177301	0.6315	0.913449	0.433
DYSF	rs7604764	71900685	A	ankylosing spondylitis	6.44e-05	0.56573	0.376252	0.6862	0.998845	1.02
DYSF	rs115361337	71900759	T	ankylosing spondylitis	-0.0007184	0.491	0.00285374	0.7453	0.951582	0.773
DYSF	rs13024390	71900805	G	ankylosing spondylitis	5.27e-05	0.63941	0.3755	0.2693	genotyped	1.02
DYSF	rs882973	71900961	T	ankylosing spondylitis	-0.00012711	0.42707	0.133246	0.4706	0.995689	0.955
DYSF	rs2559080	71901142	A	ankylosing spondylitis	-0.00016328	0.19852	0.242539	0.773	0.996183	0.943
DYSF	rs2559081	71901286	T	ankylosing spondylitis	-0.00012086	0.45052	0.133115	0.4982	0.995032	0.958
DYSF	rs4852819	71901864	C	ankylosing spondylitis	-5.56e-05	0.63031	0.334488	0.6034	0.992717	0.98
DYSF	rs2589512	71901883	A	ankylosing spondylitis	-0.00015613	0.41063	0.091739	0.337	0.980154	0.946
DYSF	rs9677779	71903036	A	ankylosing spondylitis	-2.07e-05	0.88015	0.196869	0.6249	0.990905	0.993
DYSF	rs147183561	71903540	T	ankylosing spondylitis	-0.00053745	0.58644	0.00317783	0.5636	0.952051	0.825
DYSF	rs149331072	71904423	C	ankylosing spondylitis	-0.0017325	0.049391	0.00398805	0.1768	0.945756	0.537
DYSF	rs552677607	71904522	T	ankylosing spondylitis	0.00017454	0.74618	0.0106071	0.6161	0.96339	1.06
DYSF	rs115803108	71904644	C	ankylosing spondylitis	-0.00062944	0.21656	0.0116568	0.33	0.976342	0.798
DYSF	rs148728222	71904715	C	ankylosing spondylitis	0.00017738	0.74218	0.0106127	0.616	0.963077	1.07
DYSF	rs146334029	71905201	T	ankylosing spondylitis	0.00084391	0.26898	0.0053805	0.8697	0.935415	1.35
DYSF	rs72904672	71905414	G	ankylosing spondylitis	0.00021944	0.42114	0.0429225	0.8816	0.959307	1.08
DYSF	rs13022201	71905762	C	ankylosing spondylitis	-0.0001658	0.18742	0.248556	0.5867	0.997724	0.942
DYSF	rs1863811	71905842	C	ankylosing spondylitis	-0.00026622	0.14443	0.0992156	0.281	0.988595	0.909
DYSF	rs1863812	71906171	C	ankylosing spondylitis	-0.0002674	0.14249	0.0993106	0.2903	0.988056	0.909
DYSF	rs17718530	71906278	C	ankylosing spondylitis	-0.00016454	0.19025	0.248988	0.5904	1	0.943
DYSF	Affx-20450880	71906278	A	ankylosing spondylitis	0.00015927	0.20599	0.2489	0.4648	genotyped	1.06
DYSF	rs3981402	71906691	T	ankylosing spondylitis	-0.00025834	0.15676	0.0994756	0.2719	0.984249	0.912
DYSF	rs4436990	71906725	G	ankylosing spondylitis	8.53e-05	0.44939	0.369969	0.9444	0.993913	1.03
DYSF	rs10187598	71907149	C	ankylosing spondylitis	-0.00027847	0.12667	0.0994882	0.2176	0.986379	0.905
DYSF	rs10198903	71907425	G	ankylosing spondylitis	-0.00010691	0.36999	0.299522	0.5256	0.98655	0.962
DYSF	rs7558038	71907742	G	ankylosing spondylitis	-8.72e-05	0.50722	0.221992	0.9247	0.988532	0.969
DYSF	rs115937230	71907876	A	ankylosing spondylitis	0.00016442	0.84613	0.00415153	0.8345	0.99112	1.06
DYSF	rs7558412	71907930	T	ankylosing spondylitis	-0.00033413	0.02822	0.153758	0.01139	0.973395	0.887
DYSF	rs117788234	71908098	A	ankylosing spondylitis	0.00016035	0.84987	0.00415636	0.8345	0.988817	1.06
DYSF	Affx-89007466	71908162	C	ankylosing spondylitis	-0.0056129	0.23806	0.0001306	1	genotyped	0.134
DYSF	rs11897186	71909363	T	ankylosing spondylitis	0.00063751	0.083794	0.02216	0.1768	genotyped	1.26
DYSF	rs143762717	71909660	G	ankylosing spondylitis	-0.0006879	0.65334	0.001264	1	genotyped	0.781
DYSF	rs150834671	71909742	A	ankylosing spondylitis	-0.00012154	0.96608	0.0003596	1	genotyped	0.957
DYSF	rs2559082	71909822	T	ankylosing spondylitis	-0.00012333	0.34932	0.221314	0.8809	0.985671	0.957
DYSF	rs531398959	71910621	A	ankylosing spondylitis	-0.0016978	0.18693	0.0019214	0.0003461	0.921526	0.544
DYSF	rs74978018	71910773	A	ankylosing spondylitis	-0.00068572	0.20739	0.0101677	0.3364	0.980933	0.782
DYSF	rs4852820	71910894	C	ankylosing spondylitis	0.00010307	0.84912	0.0107246	0.4917	0.945091	1.04
DYSF	rs145645220	71910922	T	ankylosing spondylitis	-0.00049879	0.60604	0.00327607	0.7841	0.948507	0.836
DYSF	rs6722297	71911526	T	ankylosing spondylitis	9.73e-05	0.38538	0.38696	0.5437	0.988705	1.04
DYSF	rs7599752	71911997	T	ankylosing spondylitis	-0.00018938	0.12998	0.255657	0.9784	0.990802	0.934
DYSF	rs142699652	71912258	A	ankylosing spondylitis	-0.001728	0.050807	0.00396244	0.1682	0.945757	0.538
DYSF	rs138266981	71912374	G	ankylosing spondylitis	-0.0016221	0.066467	0.00397313	0.1692	0.944351	0.559
DYSF	rs116351386	71912560	C	ankylosing spondylitis	0.00013523	0.87312	0.00417211	0.8349	0.988233	1.05
DYSF	rs1863809	71912637	A	ankylosing spondylitis	-8.72e-05	0.59231	0.128976	0.484	0.986825	0.969
DYSF	rs142721362	71912912	T	ankylosing spondylitis	-0.00068402	0.20692	0.0103227	0.2996	0.977579	0.783
DYSF	rs139745276	71913006	T	ankylosing spondylitis	-0.00062277	0.56633	0.00269194	0.5033	0.925696	0.8
DYSF	rs114777968	71913675	A	ankylosing spondylitis	-0.00066318	0.22623	0.0100543	0.2166	0.980944	0.788
DYSF	rs13429381	71913821	G	ankylosing spondylitis	-0.00067388	0.21784	0.010094	0.2187	0.978104	0.785
DYSF	rs576223799	71914052	A	ankylosing spondylitis	0.00072429	0.44882	0.00350968	1	0.919221	1.3
DYSF	rs115183031	71914303	A	ankylosing spondylitis	-0.0017339	0.047536	0.00409232	0.1866	0.936444	0.537
DYSF	rs74344903	71914320	C	ankylosing spondylitis	1.44e-05	0.95675	0.04385	0.7739	genotyped	1.01
DYSF	rs1961080	71914438	T	ankylosing spondylitis	-9.42e-05	0.38629	0.4927	0.2972	genotyped	0.967
DYSF	rs114625621	71915649	T	ankylosing spondylitis	0.0002542	0.65443	0.00973523	0.2556	0.947934	1.1
DYSF	rs2559083	71915735	T	ankylosing spondylitis	-2.64e-05	0.8311	0.26407	0.3762	0.991433	0.991
DYSF	rs2589517	71916205	A	ankylosing spondylitis	-0.00017231	0.26674	0.144811	0.03228	0.985384	0.94
DYSF	rs112391454	71916363	G	ankylosing spondylitis	-0.00067777	0.48259	0.00330498	0.7834	0.938818	0.784
DYSF	rs11126341	71916661	C	ankylosing spondylitis	8.16e-05	0.45652	0.452862	0.6835	0.990391	1.03
DYSF	rs6724598	71917112	G	ankylosing spondylitis	0.00018188	0.82147	0.00467381	1	0.966872	1.07
DYSF	rs2162624	71917601	G	ankylosing spondylitis	-0.00011903	0.31683	0.300468	0.5746	0.992267	0.958
DYSF	rs2162625	71917617	T	ankylosing spondylitis	-0.00012022	0.31111	0.302528	0.9548	0.992144	0.958
DYSF	rs114755356	71918796	G	ankylosing spondylitis	-0.00025342	0.61393	0.01202	1.34e-22	genotyped	0.913
DYSF	rs78214985	71919064	T	ankylosing spondylitis	-0.0017467	0.045753	0.00405533	0.1863	0.942615	0.535
DYSF	rs12713761	71919512	A	ankylosing spondylitis	4.2e-05	0.73808	0.251741	0.65	0.993671	1.02
DYSF	rs2900975	71920075	A	ankylosing spondylitis	-0.00014855	0.20558	0.311834	0.2503	0.997649	0.948
DYSF	rs2114809	71920555	C	ankylosing spondylitis	-0.0001365	0.24543	0.309666	0.1529	0.99745	0.952
DYSF	rs2114810	71920647	A	ankylosing spondylitis	0.00014616	0.21264	0.3138	0.6369	genotyped	1.05
DYSF	rs78960995	71921493	A	ankylosing spondylitis	-4.19e-05	0.88983	0.0341673	0.8549	0.974179	0.985
DYSF	rs541264407	71921519	A	ankylosing spondylitis	0.00048277	0.61936	0.00341295	1	0.915636	1.19
DYSF	rs35371811	71921577	C	ankylosing spondylitis	0.00021504	0.27878	0.0881772	0.1049	0.924636	1.08
DYSF	rs78738337	71922055	A	ankylosing spondylitis	-0.00057649	0.29131	0.0100677	0.3347	0.985768	0.813
DYSF	rs192304627	71922138	A	ankylosing spondylitis	0.00046019	0.4492	0.00880258	0.7499	0.909562	1.18
DYSF	rs150370483	71922285	A	ankylosing spondylitis	-0.00057805	0.29002	0.010061	0.2931	0.987343	0.813
DYSF	rs6745306	71922401	A	ankylosing spondylitis	6.89e-05	0.58995	0.239552	0.9513	0.991693	1.03
DYSF	rs114300915	71922645	G	ankylosing spondylitis	-0.00069264	0.20502	0.0100546	0.2929	0.987212	0.78
DYSF	rs10176088	71923101	C	ankylosing spondylitis	-0.00012447	0.44384	0.131273	0.4165	0.976196	0.956
DYSF	rs144016609	71923122	G	ankylosing spondylitis	0.00022232	0.45781	0.0366528	0.3213	0.929714	1.08
DYSF	rs115776595	71923134	C	ankylosing spondylitis	-0.00095148	0.03983	0.0142284	0.2343	0.96855	0.711
DYSF	rs193192802	71923145	T	ankylosing spondylitis	-0.00084751	0.48347	0.00222206	0.06753	0.903013	0.738
DYSF	rs72829793	71923417	A	ankylosing spondylitis	-6.69e-05	0.86965	0.01817	0.0308	genotyped	0.976
DYSF	rs79623654	71923487	A	ankylosing spondylitis	-0.0008822	0.057302	0.0141286	0.2333	0.970234	0.729
DYSF	rs75542113	71923656	A	ankylosing spondylitis	-0.00077933	0.42088	0.00326048	0.7831	0.950281	0.756
DYSF	rs528332117	71923867	G	ankylosing spondylitis	-0.0020235	0.19271	0.00128056	1	0.956747	0.484
DYSF	rs74740436	71924114	T	ankylosing spondylitis	-0.00083507	0.32742	0.00434003	0.2844	0.92736	0.741
DYSF	rs145975625	71924360	T	ankylosing spondylitis	-0.001036	0.026385	0.0139933	0.3388	0.975781	0.69
DYSF	rs570212549	71924447	C	ankylosing spondylitis	-0.00031699	0.80233	0.00201725	0.3683	0.913033	0.893
DYSF	rs114006957	71924564	T	ankylosing spondylitis	-0.00078355	0.41443	0.00334929	0.7879	0.93023	0.755
DYSF	rs10173321	71924662	G	ankylosing spondylitis	0.00010199	0.55971	0.110682	0.1793	0.976754	1.04
DYSF	rs116081174	71924731	C	ankylosing spondylitis	-0.00103	0.027875	0.0139178	0.4046	0.972574	0.691
DYSF	rs34369500	71925491	C	ankylosing spondylitis	5.17e-06	0.97443	0.1306	0.4865	genotyped	1
DYSF	rs114483944	71925562	T	ankylosing spondylitis	-0.00075944	0.16525	0.00996326	0.2921	0.995032	0.762
DYSF	rs189842799	71925803	G	ankylosing spondylitis	0.00033528	0.22943	0.0414642	0.6309	0.951286	1.13
DYSF	rs12475743	71925930	C	ankylosing spondylitis	0.00020991	0.41474	0.0491783	0.733	0.94956	1.08
DYSF	rs146507155	71926186	T	ankylosing spondylitis	0.00019826	0.68938	0.0127188	1	0.951846	1.07
DYSF	rs80292841	71926299	T	ankylosing spondylitis	4.06e-05	0.89067	0.0360494	0.8803	0.969619	1.01
DYSF	rs116365551	71926355	C	ankylosing spondylitis	0.00077556	0.15437	0.01004	0.2224	genotyped	1.32
DYSF	rs373035922	71926469	A	ankylosing spondylitis	-0.0019093	0.089519	0.00247058	0.2757	0.929951	0.504
DYSF	rs185320557	71926534	T	ankylosing spondylitis	3.08e-05	0.96157	0.00764462	0.6403	0.934419	1.01
DYSF	rs13428172	71927781	T	ankylosing spondylitis	-0.00077604	0.098198	0.0137671	0.3332	0.970597	0.757
DYSF	rs115634199	71928741	G	ankylosing spondylitis	-4.6e-05	0.82304	0.07546	0.05381	genotyped	0.984
DYSF	rs568668275	71928785	A	ankylosing spondylitis	0.00053669	0.42089	0.00733433	0.8997	0.907538	1.21
DYSF	rs4852821	71928822	C	ankylosing spondylitis	-3.78e-05	0.8163	0.128289	0.06389	0.992488	0.987
DYSF	rs934066	71929118	A	ankylosing spondylitis	5.65e-05	0.70836	0.1525	0.1696	genotyped	1.02
DYSF	rs187558095	71929389	C	ankylosing spondylitis	-0.00013933	0.8746	0.00393688	0.1088	0.956751	0.951
DYSF	rs934067	71929730	A	ankylosing spondylitis	-2.85e-05	0.85529	0.140688	0.1211	0.994519	0.99
DYSF	rs750355	71929775	A	ankylosing spondylitis	2.64e-05	0.8614	0.151899	0.049	0.996099	1.01
DYSF	rs934068	71930058	A	ankylosing spondylitis	-8.37e-05	0.59925	0.134864	0.1001	0.994551	0.97
DYSF	rs750356	71930138	G	ankylosing spondylitis	-0.000753	0.15477	0.0107742	0.5064	0.967646	0.763
DYSF	rs557530394	71930406	T	ankylosing spondylitis	-0.0018838	0.095191	0.00244727	0.2745	0.930647	0.509
DYSF	rs751474	71930664	T	ankylosing spondylitis	-8.41e-05	0.59753	0.134819	0.09557	0.993075	0.97
DYSF	rs751473	71930698	C	ankylosing spondylitis	-0.00075247	0.15803	0.0106184	0.5011	0.970313	0.764
DYSF	rs575803422	71930866	T	ankylosing spondylitis	-0.0018587	0.096734	0.00248186	0.2765	0.9379	0.514
DYSF	rs10170252	71930941	A	ankylosing spondylitis	-8.85e-05	0.57904	0.134718	0.1124	0.99189	0.969
DYSF	rs190195991	71931592	A	ankylosing spondylitis	-0.0018892	0.086992	0.00253713	0.2823	0.939918	0.508
DYSF	rs2114811	71932031	T	ankylosing spondylitis	-8.28e-05	0.60317	0.135459	0.08252	0.988966	0.971
DYSF	rs528660027	71932121	C	ankylosing spondylitis	-0.0018592	0.09762	0.00246377	0.2759	0.938712	0.513
DYSF	rs4309602	71932142	C	ankylosing spondylitis	1.05e-05	0.94559	0.148934	0.04887	0.987099	1
DYSF	rs6736164	71932953	G	ankylosing spondylitis	-3.74e-05	0.81328	0.137617	0.1521	0.985832	0.987
DYSF	rs1427689	71933258	A	ankylosing spondylitis	0.00043948	0.53986	0.00626145	0.7708	0.916277	1.17
DYSF	rs6739914	71933735	G	ankylosing spondylitis	0.00013496	0.35066	0.174189	0.8763	0.978089	1.05
DYSF	rs116220248	71934021	A	ankylosing spondylitis	-0.001972	0.073281	0.00259429	0.2847	0.912928	0.493
DYSF	rs184381949	71935678	A	ankylosing spondylitis	-0.00041871	0.74018	0.00199317	0.364	0.929132	0.861
DYSF	rs139727960	71936759	A	ankylosing spondylitis	0.00010596	0.74515	0.0298689	0.9761	0.957607	1.04
DYSF	rs4852267	71937024	C	ankylosing spondylitis	8.56e-06	0.95446	0.15848	0.9279	0.982291	1
DYSF	rs4852268	71937590	G	ankylosing spondylitis	3.19e-05	0.83144	0.158293	0.933	0.982797	1.01
DYSF	rs66824662	71938120	T	ankylosing spondylitis	0.00017617	0.20087	0.1939	0.8143	genotyped	1.07
DYSF	rs1896496	71938188	G	ankylosing spondylitis	-2.11e-05	0.88561	0.1636	0.3931	genotyped	0.992
DYSF	rs1896497	71938394	A	ankylosing spondylitis	-4.46e-05	0.72334	0.272676	0.7769	0.933578	0.984
DYSF	rs114377543	71939969	T	ankylosing spondylitis	-0.00039379	0.32378	0.0203281	0.1368	0.924424	0.868
DYSF	rs144130502	71940121	G	ankylosing spondylitis	-0.00054766	0.35855	0.0090565	0.5509	0.919309	0.822
DYSF	rs7598653	71941150	G	ankylosing spondylitis	-4.58e-05	0.67732	0.458169	0.8708	0.978691	0.984
DYSF	rs140663140	71941428	A	ankylosing spondylitis	0.00039767	0.62981	0.00454805	1	0.95221	1.15
DYSF	rs150072772	71941494	A	ankylosing spondylitis	-0.0003622	0.72135	0.00299135	0.7742	0.947862	0.878
DYSF	rs576280627	71941641	G	ankylosing spondylitis	0.00014759	0.86564	0.00413983	0.6815	0.939308	1.05
DYSF	rs1559980	71941905	G	ankylosing spondylitis	-0.00027021	0.278	0.0506629	3.27e-10	1	0.908
DYSF	rs80195178	71942638	A	ankylosing spondylitis	-0.00022061	0.37943	0.0497329	0.001165	0.995961	0.924
DYSF	rs10192575	71943026	T	ankylosing spondylitis	-0.00024107	0.27445	0.0660709	0.001979	0.981828	0.917
DYSF	rs2589513	71943247	G	ankylosing spondylitis	-8.26e-05	0.47121	0.351116	0.2338	0.984595	0.971
DYSF	rs78736406	71943273	C	ankylosing spondylitis	-0.00051905	0.34885	0.0100108	0.4132	0.965017	0.83
DYSF	rs57121650	71944847	C	ankylosing spondylitis	2.53e-05	0.8174	0.47949	0.9123	0.981481	1.01
DYSF	rs934069	71945432	T	ankylosing spondylitis	-0.00018208	0.2253	0.158626	0.2331	0.980232	0.937
DYSF	rs749314	71945444	C	ankylosing spondylitis	-8e-05	0.48171	0.361328	0.2136	0.987198	0.972
DYSF	rs2004421	71946135	A	ankylosing spondylitis	-0.00016631	0.27313	0.154408	0.433	0.980405	0.942
DYSF	rs75732384	71946783	G	ankylosing spondylitis	-0.00020457	0.39326	0.0552404	0.001247	0.987663	0.929
DYSF	rs78756533	71947000	G	ankylosing spondylitis	0.0012011	0.0048557	0.0169845	0.6773	0.965621	1.54
DYSF	rs79863287	71948354	C	ankylosing spondylitis	-0.00051238	0.3547	0.00999376	0.5851	0.967776	0.832
DYSF	rs145558658	71948369	T	ankylosing spondylitis	-0.00045752	0.65443	0.00296597	0.7627	0.947126	0.849
DYSF	rs10865386	71948791	G	ankylosing spondylitis	1.03e-06	0.9925	0.486182	0.8882	0.987792	1
DYSF	rs75634192	71948947	C	ankylosing spondylitis	0.00026598	0.42305	0.02761	0.4193	genotyped	1.1
DYSF	rs61277409	71949044	A	ankylosing spondylitis	-9.08e-05	0.6316	0.0924538	0.5006	0.978563	0.968
DYSF	rs10198353	71949888	A	ankylosing spondylitis	-8.04e-05	0.47693	0.3667	0.04182	genotyped	0.972
DYSF	rs4852822	71950376	A	ankylosing spondylitis	7.07e-06	0.94857	0.472347	0.4932	0.984653	1
DYSF	rs4852823	71950458	A	ankylosing spondylitis	-2.7e-05	0.91682	0.0470743	0.5114	0.980376	0.99
DYSF	rs9789361	71951050	G	ankylosing spondylitis	-5.63e-05	0.63545	0.301837	0.2825	0.994168	0.98
DYSF	rs9789391	71951176	C	ankylosing spondylitis	-5.46e-05	0.64568	0.306705	0.314	0.983912	0.981
DYSF	rs147592731	71951208	A	ankylosing spondylitis	-6.22e-05	0.79922	0.0528435	0.1163	0.980615	0.978
DYSF	rs75595174	71951248	A	ankylosing spondylitis	-2.33e-05	0.91377	0.0701139	0.1533	0.978237	0.992
DYSF	rs1365975	71952796	C	ankylosing spondylitis	-2.46e-05	0.83521	0.307219	0.26	0.992041	0.991
DYSF	rs1365976	71953014	A	ankylosing spondylitis	2.28e-05	0.83499	0.471727	0.3369	0.987652	1.01
DYSF	rs6749644	71953686	T	ankylosing spondylitis	-3.1e-05	0.79204	0.313433	0.2141	0.990341	0.989
DYSF	rs9679588	71954313	C	ankylosing spondylitis	0.00021012	0.78734	0.00499008	0.8567	0.951523	1.08
DYSF	rs6760396	71954468	G	ankylosing spondylitis	-2.66e-05	0.8154	0.353599	0.2151	0.99236	0.99
DYSF	rs77310432	71954717	T	ankylosing spondylitis	-0.00044065	0.4168	0.0103658	0.6622	0.973042	0.854
DYSF	rs12614639	71955599	T	ankylosing spondylitis	-5.61e-05	0.77001	0.0891392	0.3451	0.983422	0.98
DYSF	rs115773931	71955636	A	ankylosing spondylitis	0.00067151	0.17997	0.012319	0.5277	0.959552	1.27
DYSF	rs550914005	71955682	C	ankylosing spondylitis	0.0013599	0.17707	0.0032134	0.7757	0.902572	1.63
DYSF	rs2217222	71955772	C	ankylosing spondylitis	3.88e-05	0.73307	0.354855	0.2539	0.994538	1.01
DYSF	rs2195193	71955855	T	ankylosing spondylitis	3.03e-05	0.7882	0.374631	0.2203	0.991862	1.01
DYSF	rs79757992	71955860	T	ankylosing spondylitis	0.0016997	0.11942	0.00260091	1	0.937067	1.84
DYSF	rs2195194	71955995	A	ankylosing spondylitis	2.73e-06	0.98008	0.466947	0.6505	0.992344	1
DYSF	rs12475748	71956043	A	ankylosing spondylitis	3.66e-05	0.74705	0.360826	0.1697	0.9953	1.01
DYSF	rs13018971	71956471	A	ankylosing spondylitis	7.07e-05	0.53588	0.349439	0.3618	0.997213	1.03
DYSF	rs138173271	71956645	A	ankylosing spondylitis	2.26e-05	0.97366	0.00640582	0.7848	0.98046	1.01
DYSF	rs113960357	71956693	G	ankylosing spondylitis	-0.0004542	0.27081	0.0195613	0.4156	0.900987	0.85
DYSF	rs1961305	71957020	T	ankylosing spondylitis	-0.00010591	0.87385	0.00675906	0.6	0.978282	0.963
DYSF	rs1961304	71957028	C	ankylosing spondylitis	-8.62e-05	0.61767	0.112995	0.1969	0.988858	0.97
DYSF	rs11126342	71957552	A	ankylosing spondylitis	-8.46e-05	0.62432	0.112952	0.1715	0.9897	0.97
DYSF	rs60170567	71957773	C	ankylosing spondylitis	-9.35e-05	0.62098	0.0919633	0.387	0.987182	0.967
DYSF	rs115203550	71958184	A	ankylosing spondylitis	0.00010975	0.60655	0.0721261	0.0289	0.964609	1.04
DYSF	rs4417739	71958303	G	ankylosing spondylitis	6.39e-05	0.575	0.350354	0.3625	0.999249	1.02
DYSF	rs571403507	71958318	A	ankylosing spondylitis	0.0014187	0.16447	0.00313675	1	0.901634	1.66
DYSF	rs150690598	71958405	T	ankylosing spondylitis	0.00068229	0.16823	0.012578	1	0.961205	1.28
DYSF	rs2419759	71958437	A	ankylosing spondylitis	6.47e-05	0.56999	0.350341	0.3393	0.999487	1.02
DYSF	rs4401226	71958449	G	ankylosing spondylitis	3.52e-05	0.75498	0.367608	0.2144	0.99756	1.01
DYSF	rs2900976	71958480	C	ankylosing spondylitis	-6.4e-05	0.575	0.35	0.1135	genotyped	0.977
DYSF	rs2419760	71958592	G	ankylosing spondylitis	5.64e-05	0.6194	0.356739	0.2049	0.999214	1.02
DYSF	rs139468109	71958709	C	ankylosing spondylitis	-8.42e-05	0.90264	0.00632164	0.4864	0.986403	0.97
DYSF	rs6719862	71958862	G	ankylosing spondylitis	5e-05	0.65688	0.371143	0.2534	0.995739	1.02
DYSF	rs2900977	71959139	C	ankylosing spondylitis	1.77e-06	0.98709	0.46868	0.6409	0.995589	1
DYSF	rs182925255	71959226	G	ankylosing spondylitis	-8.37e-05	0.93999	0.00256775	0.7287	0.931232	0.97
DYSF	rs149654635	71959238	T	ankylosing spondylitis	-0.00056334	0.58493	0.0029074	0.7638	0.948423	0.817
DYSF	rs182885929	71959523	T	ankylosing spondylitis	0.00041936	0.32385	0.0172058	0.8392	0.955227	1.16
DYSF	rs116589351	71959997	G	ankylosing spondylitis	-0.0001081	0.87479	0.00637907	0.4882	0.983376	0.962
DYSF	rs4852824	71960288	C	ankylosing spondylitis	6.23e-06	0.95448	0.468185	0.5644	0.995067	1
DYSF	rs6727467	71960466	G	ankylosing spondylitis	-0.00032611	0.51383	0.0124022	0.7669	0.962715	0.89
DYSF	rs77970431	71960834	A	ankylosing spondylitis	0.00091295	0.014113	0.0224774	0.9684	0.967735	1.39
DYSF	rs6714538	71960864	A	ankylosing spondylitis	-0.0003194	0.51586	0.0128055	0.6636	0.963619	0.892
DYSF	rs115358920	71961106	G	ankylosing spondylitis	-8.41e-05	0.90271	0.00632278	0.4863	0.986432	0.97
DYSF	rs145700555	71961243	T	ankylosing spondylitis	0.0025004	0.078083	0.00150021	1	0.972717	2.45
DYSF	rs12466122	71961307	T	ankylosing spondylitis	5.34e-05	0.63883	0.353794	0.2167	0.996568	1.02
DYSF	rs141674114	71961319	C	ankylosing spondylitis	-0.00074492	0.31777	0.00538755	1	0.983543	0.766
DYSF	rs61286460	71961663	G	ankylosing spondylitis	0.00049982	0.31054	0.01231	0.8868	genotyped	1.2
DYSF	rs11126343	71961721	T	ankylosing spondylitis	3.68e-05	0.74306	0.380984	0.07942	0.993808	1.01
DYSF	rs12987560	71962451	C	ankylosing spondylitis	4.04e-05	0.71902	0.381017	0.08712	0.993604	1.01
DYSF	rs191485931	71962496	A	ankylosing spondylitis	0.00015077	0.64245	0.0292212	0.7653	0.986204	1.06
DYSF	rs187948724	71962828	A	ankylosing spondylitis	-2.62e-05	0.96746	0.00765187	0.457	0.940414	0.991
DYSF	rs67333570	71963391	T	ankylosing spondylitis	-0.00038703	0.028896	0.108349	0.5366	0.97018	0.87
DYSF	rs112425331	71963800	A	ankylosing spondylitis	-0.0001592	0.72245	0.0162249	0.651	0.918073	0.945
DYSF	rs112674751	71963810	C	ankylosing spondylitis	0.0003113	0.70683	0.00472897	0.8419	0.911046	1.12
DYSF	rs1077833	71963875	A	ankylosing spondylitis	-0.00019064	0.52818	0.03344	0.9793	genotyped	0.934
DYSF	rs115776853	71964764	A	ankylosing spondylitis	-0.00015538	0.72398	0.0164735	0.8677	0.931668	0.946
DYSF	rs60854572	71964796	T	ankylosing spondylitis	-8.61e-05	0.64838	0.0917849	0.2894	0.990282	0.97
DYSF	rs6751566	71964918	A	ankylosing spondylitis	0.0001316	0.23282	0.423363	0.8173	0.993659	1.05
BASP1	rs547925505	17015106	T	ankylosing spondylitis	0.00157	0.076743	0.004098	0.501	0.917099	1.76
BASP1	rs56030047	17015138	A	ankylosing spondylitis	1.88e-05	0.91588	0.104968	0.5185	0.993855	1.01
BASP1	rs62369758	17015896	A	ankylosing spondylitis	0.00045174	0.097923	0.042963	0.9826	0.960437	1.18
BASP1	rs62369759	17016467	T	ankylosing spondylitis	0.00044641	0.10217	0.042977	0.9479	0.958898	1.17
BASP1	rs62371260	17016672	A	ankylosing spondylitis	0.00044543	0.10277	0.043029	0.9306	0.95846	1.17
BASP1	rs143322947	17016800	T	ankylosing spondylitis	-3.59e-05	0.95927	0.006428	0.07474	0.935054	0.987
BASP1	rs72734349	17017198	A	ankylosing spondylitis	9.65e-05	0.59713	0.099545	0.4862	0.987366	1.04
BASP1	rs62371263	17017477	C	ankylosing spondylitis	0.0004994	0.058278	0.047144	0.4919	0.939325	1.2
BASP1	rs35081025	17017523	A	ankylosing spondylitis	0.00018152	0.27708	0.121498	0.8984	0.990885	1.07
BASP1	rs7706916	17017986	G	ankylosing spondylitis	-0.00020532	0.21345	0.124227	0.6503	0.994392	0.929
BASP1	rs4374758	17018543	C	ankylosing spondylitis	-0.00020611	0.2117	0.124137	0.5731	0.995412	0.929
BASP1	rs67553836	17019121	T	ankylosing spondylitis	-0.0002117	0.19943	0.1243	0.2171	genotyped	0.927
BASP1	rs34715075	17019387	G	ankylosing spondylitis	0.00019241	0.24465	0.12377	0.6952	0.995069	1.07
BASP1	rs55815211	17019429	T	ankylosing spondylitis	8.72e-05	0.60986	0.1151	0.3624	genotyped	1.03
BASP1	rs34945488	17019464	G	ankylosing spondylitis	0.00019144	0.24723	0.123794	0.6553	0.994086	1.07
BASP1	rs62371264	17019597	A	ankylosing spondylitis	0.00044903	0.10435	0.04223	0.6875	0.95101	1.17
BASP1	rs62371265	17020283	A	ankylosing spondylitis	0.00043907	0.11312	0.042173	0.5759	0.947293	1.17
BASP1	rs4409083	17020615	T	ankylosing spondylitis	-0.00024828	0.09388	0.166462	0.5506	0.964941	0.915
BASP1	rs4446458	17020636	T	ankylosing spondylitis	-0.0002463	0.096473	0.166578	0.5466	0.964765	0.915
BASP1	rs4513695	17020667	A	ankylosing spondylitis	-0.00015764	0.34464	0.124202	0.5106	0.973005	0.945
BASP1	rs182323842	17021099	T	ankylosing spondylitis	-0.00016343	0.83404	0.005155	0.1212	0.941296	0.943
BASP1	rs75297645	17021130	T	ankylosing spondylitis	-4.63e-05	0.78725	0.119085	0.108	0.956513	0.984
BASP1	rs12658408	17021150	T	ankylosing spondylitis	0.00015164	0.36475	0.12389	0.5783	0.970103	1.06
BASP1	rs35405699	17022263	T	ankylosing spondylitis	0.0010094	0.12701	0.007173	0.4301	0.944887	1.44
BASP1	rs6894767	17022857	C	ankylosing spondylitis	-0.0001536	0.36083	0.124168	0.4631	0.95773	0.946
BASP1	rs34891284	17023042	T	ankylosing spondylitis	0.0001356	0.42053	0.123771	0.4232	0.958544	1.05
BASP1	rs6859425	17023701	T	ankylosing spondylitis	0.00021045	0.30792	0.078612	0.76	0.951	1.08
BASP1	rs77598332	17023819	A	ankylosing spondylitis	-0.00029327	0.28988	0.04037	0.6456	genotyped	0.9
BASP1	rs11133870	17023902	C	ankylosing spondylitis	-0.00025625	0.20415	0.082229	0.9071	0.954015	0.912
BASP1	rs11133871	17023959	T	ankylosing spondylitis	-0.00024866	0.21866	0.081778	0.8883	0.955306	0.915
BASP1	rs116558998	17024664	C	ankylosing spondylitis	0.00030985	0.34624	0.029039	0.1949	0.963115	1.12
BASP1	rs116242495	17024780	T	ankylosing spondylitis	0.00043005	0.19193	0.028804	0.2498	0.967459	1.17
BASP1	rs13158774	17024881	G	ankylosing spondylitis	6e-05	0.60551	0.364363	0.7749	0.939146	1.02
BASP1	rs6865801	17025053	G	ankylosing spondylitis	-0.00053614	0.68923	0.001829	1	0.929034	0.825
BASP1	rs6866220	17025067	A	ankylosing spondylitis	-0.0010341	0.43037	0.001927	0.5224	0.929264	0.69
BASP1	rs56369120	17025201	T	ankylosing spondylitis	-3.59e-05	0.7437	0.444417	0.000712	1	0.987
BASP1	rs6870481	17025318	A	ankylosing spondylitis	-6.63e-05	0.58252	0.291683	0.8681	0.979046	0.977
BASP1	rs138380226	17025757	A	ankylosing spondylitis	0.00042452	0.18949	0.029667	0.2417	0.975823	1.16
BASP1	rs141299105	17025761	G	ankylosing spondylitis	0.00037648	0.24388	0.029747	0.2431	0.976205	1.14
BASP1	rs6871297	17025787	T	ankylosing spondylitis	-0.00040113	0.24171	0.025971	0.9451	0.988291	0.866
BASP1	rs11746438	17025891	G	ankylosing spondylitis	-5.33e-05	0.62731	0.494432	0.1223	0.983211	0.981
BASP1	rs114478902	17026340	A	ankylosing spondylitis	0.00037738	0.24231	0.029817	0.2207	0.975521	1.14
BASP1	rs79132060	17026375	T	ankylosing spondylitis	-0.00038501	0.26148	0.02579	0.9725	0.998026	0.871
BASP1	rs74589975	17026403	T	ankylosing spondylitis	0.00037122	0.27821	0.02585	0.8633	genotyped	1.14
BASP1	rs114387764	17027346	A	ankylosing spondylitis	0.00011234	0.70929	0.035068	0.9171	0.951354	1.04
BASP1	rs139762688	17028002	A	ankylosing spondylitis	0.0004154	0.19868	0.029743	0.243	0.975338	1.16
BASP1	rs150407395	17028078	T	ankylosing spondylitis	-0.00032664	0.38307	0.022029	0.6384	0.974734	0.889
BASP1	rs115220647	17028330	T	ankylosing spondylitis	-0.0004212	0.22183	0.025673	0.8351	0.991209	0.86
BASP1	rs66514544	17028687	A	ankylosing spondylitis	-1.94e-06	0.98744	0.277097	0.2907	0.967933	0.999
BASP1	rs4702189	17029133	C	ankylosing spondylitis	2.6e-05	0.87038	0.138247	0.8341	0.973825	1.01
BASP1	rs11960902	17029203	T	ankylosing spondylitis	1.05e-06	0.99241	0.472549	0.03466	0.978179	1
BASP1	rs187770893	17029349	C	ankylosing spondylitis	-0.00051218	0.52447	0.004855	0.8515	0.941106	0.832
BASP1	rs12188082	17029372	G	ankylosing spondylitis	-8.32e-05	0.48883	0.297403	0.7258	0.976014	0.971
BASP1	rs182301289	17029726	G	ankylosing spondylitis	0.00082168	0.22327	0.006752	0.4578	0.966677	1.34
BASP1	rs6864201	17030025	T	ankylosing spondylitis	0.0001575	0.23701	0.225958	0.1408	0.947311	1.06
BASP1	rs186076199	17030069	T	ankylosing spondylitis	0.00061609	0.68742	0.001338	1	0.93527	1.25
BASP1	rs111614469	17030252	C	ankylosing spondylitis	-6.77e-05	0.5607	0.331513	0.5249	0.980637	0.976
BASP1	rs112505143	17030304	G	ankylosing spondylitis	-5.66e-05	0.63252	0.310127	0.6383	0.981726	0.98
BASP1	rs7709286	17030347	T	ankylosing spondylitis	-5.21e-05	0.65457	0.331156	0.2811	0.981299	0.982
BASP1	rs7729330	17030388	C	ankylosing spondylitis	5.43e-05	0.69195	0.200223	0.9444	0.980607	1.02
BASP1	rs11949558	17030640	A	ankylosing spondylitis	6.27e-05	0.64724	0.1999	0.8679	0.981615	1.02
BASP1	rs116037460	17030872	T	ankylosing spondylitis	0.00043942	0.22837	0.023038	0.3745	0.983132	1.17
BASP1	rs11133872	17030884	G	ankylosing spondylitis	6.18e-05	0.6518	0.199808	0.851	0.982191	1.02
BASP1	rs12656967	17030922	G	ankylosing spondylitis	-4.49e-05	0.70459	0.3096	0.4573	0.984552	0.984
BASP1	rs34640495	17030937	C	ankylosing spondylitis	-4.12e-05	0.72769	0.310359	0.4701	0.984185	0.985
BASP1	rs68184360	17031449	A	ankylosing spondylitis	0.00010607	0.36897	0.315663	0.4234	0.978479	1.04
BASP1	rs137926987	17031818	C	ankylosing spondylitis	0.00041886	0.50163	0.007947	0.5239	0.961713	1.16
BASP1	rs11950585	17032099	G	ankylosing spondylitis	5.79e-05	0.62306	0.314874	0.2811	0.982489	1.02
BASP1	rs62348825	17032100	C	ankylosing spondylitis	-0.00017792	0.36324	0.085851	0.5576	0.977476	0.938
BASP1	rs11957107	17032117	G	ankylosing spondylitis	6.24e-05	0.6482	0.200115	0.8219	0.982696	1.02
BASP1	rs7720114	17032466	T	ankylosing spondylitis	-4.2e-05	0.87218	0.046684	0.2043	0.970117	0.985
BASP1	rs61261203	17032597	A	ankylosing spondylitis	-4.35e-05	0.71289	0.309281	0.5104	0.986742	0.985
BASP1	rs72636106	17032606	A	ankylosing spondylitis	9.11e-05	0.41843	0.381696	0.5175	0.986647	1.03
BASP1	rs149112430	17032663	A	ankylosing spondylitis	0.0004307	0.23708	0.023044	0.3161	0.985757	1.17
BASP1	rs7720452	17032724	T	ankylosing spondylitis	-5.23e-05	0.84113	0.046671	0.2186	0.969387	0.981
BASP1	rs7720890	17032853	A	ankylosing spondylitis	-5.29e-05	0.83991	0.046409	0.2895	0.971471	0.981
BASP1	rs71609355	17032876	A	ankylosing spondylitis	-4.63e-05	0.69532	0.309464	0.4778	0.987751	0.984
BASP1	rs71609356	17032943	G	ankylosing spondylitis	-4.15e-05	0.72557	0.309475	0.4509	0.987205	0.985
BASP1	rs58603512	17033566	C	ankylosing spondylitis	-4.72e-05	0.68918	0.309461	0.5165	0.98883	0.983
BASP1	rs72734375	17033674	T	ankylosing spondylitis	-4.66e-05	0.69278	0.30939	0.4785	0.98891	0.983
BASP1	rs147902193	17034410	T	ankylosing spondylitis	0.00042742	0.2399	0.023059	0.3014	0.988504	1.17
BASP1	rs116745843	17034478	A	ankylosing spondylitis	0.00042653	0.24088	0.023057	0.3014	0.98853	1.17
BASP1	rs6891585	17034523	G	ankylosing spondylitis	-4.56e-05	0.69888	0.309692	0.4874	0.990446	0.984
BASP1	rs79477068	17034659	C	ankylosing spondylitis	4.79e-05	0.80975	0.082925	0.167	0.973247	1.02
BASP1	rs11133873	17034718	G	ankylosing spondylitis	-4.56e-05	0.69874	0.309696	0.4653	0.99085	0.984
BASP1	rs12187706	17035079	T	ankylosing spondylitis	-4.73e-05	0.68852	0.30978	0.4902	0.991579	0.983
BASP1	rs11744180	17035610	A	ankylosing spondylitis	0.00010153	0.36603	0.381297	0.6562	0.99226	1.04
BASP1	rs35941926	17035931	A	ankylosing spondylitis	-5.39e-05	0.89322	0.01869	0.8868	genotyped	0.981
BASP1	rs6898175	17035963	C	ankylosing spondylitis	0.00010036	0.37131	0.381518	0.6406	0.993151	1.04
BASP1	rs66495706	17036246	A	ankylosing spondylitis	-5.14e-05	0.66203	0.309854	0.4046	0.994708	0.982
BASP1	rs12188117	17036850	A	ankylosing spondylitis	-4.71e-05	0.68854	0.309982	0.407	0.996188	0.983
BASP1	rs4701678	17037781	T	ankylosing spondylitis	-0.00010706	0.34036	0.3804	0.08166	genotyped	0.962
BASP1	rs12657953	17037829	C	ankylosing spondylitis	-4e-05	0.73283	0.310988	0.4033	0.999036	0.986
BASP1	rs12653885	17038167	C	ankylosing spondylitis	2.7e-05	0.81805	0.3107	0.9555	genotyped	1.01
BASP1	rs4702190	17038431	A	ankylosing spondylitis	8.99e-05	0.42259	0.379341	0.6245	0.999647	1.03
BASP1	rs12656574	17038600	C	ankylosing spondylitis	-3.9e-05	0.73972	0.310971	0.3989	0.999399	0.986
BASP1	rs115770166	17038608	T	ankylosing spondylitis	0.00045046	0.21585	0.02286	0.3169	0.995728	1.18
BASP1	rs62348830	17039615	G	ankylosing spondylitis	1.88e-05	0.96027	0.0211	0.6838	genotyped	1.01
BASP1	rs116431823	17039782	A	ankylosing spondylitis	0.0003949	0.27591	0.023037	0.321	0.996655	1.15
BASP1	rs6891043	17040119	T	ankylosing spondylitis	-3.57e-05	0.76091	0.310789	0.4143	0.998646	0.987
BASP1	rs144125869	17040342	A	ankylosing spondylitis	0.00038549	0.2873	0.023047	0.3407	0.997242	1.15
BASP1	rs80107426	17040733	A	ankylosing spondylitis	0.00045659	0.21805	0.022	0.6698	genotyped	1.18
BASP1	rs11133874	17040764	C	ankylosing spondylitis	-3.52e-05	0.76451	0.310753	0.403	0.998462	0.987
BASP1	rs67236508	17041392	T	ankylosing spondylitis	6.93e-05	0.56787	0.279639	0.2598	0.993255	1.03
BASP1	rs66533091	17041561	C	ankylosing spondylitis	-3.53e-05	0.76366	0.310779	0.3703	0.998339	0.987
BASP1	rs186270384	17041691	T	ankylosing spondylitis	0.00037192	0.30417	0.023061	0.3415	0.998551	1.14
BASP1	rs7702546	17041771	T	ankylosing spondylitis	-3.52e-05	0.76434	0.310753	0.3767	0.998398	0.987
BASP1	rs7702707	17041826	T	ankylosing spondylitis	-3.82e-05	0.74474	0.310577	0.3766	0.998656	0.986
BASP1	rs13155583	17042079	G	ankylosing spondylitis	-3.54e-05	0.76313	0.310581	0.3896	0.998421	0.987
BASP1	rs7723292	17042204	G	ankylosing spondylitis	-2.81e-05	0.81056	0.311863	0.3709	0.997733	0.99
BASP1	rs7708482	17042876	A	ankylosing spondylitis	-3.88e-05	0.74089	0.310603	0.3723	0.998312	0.986
BASP1	rs11949240	17042902	G	ankylosing spondylitis	-3.56e-05	0.76138	0.310769	0.3724	0.998049	0.987
BASP1	rs116085400	17043093	A	ankylosing spondylitis	0.00036344	0.31511	0.023065	0.3415	0.999386	1.14
BASP1	rs114740114	17043421	T	ankylosing spondylitis	-0.00039313	0.27874	0.02313	0.4021	genotyped	0.869
BASP1	rs115614646	17043557	T	ankylosing spondylitis	0.00036493	0.31322	0.02305	0.3412	0.99969	1.14
BASP1	rs114239954	17043639	C	ankylosing spondylitis	-4.49e-05	0.90461	0.02154	0.02826	genotyped	0.984
BASP1	rs77018093	17043865	G	ankylosing spondylitis	0.00073838	0.39663	0.004137	0.8289	0.925552	1.3
BASP1	rs72734380	17044088	C	ankylosing spondylitis	0.00027057	0.16035	0.08671	0.002637	genotyped	1.1
BASP1	rs11133875	17044190	T	ankylosing spondylitis	-3.15e-05	0.78846	0.310936	0.3723	0.997411	0.989
BASP1	rs150335930	17044199	A	ankylosing spondylitis	-0.00022683	0.65927	0.01247	0.04501	0.904318	0.922
BASP1	rs11133876	17044303	G	ankylosing spondylitis	-3.14e-05	0.78875	0.310852	0.3918	0.997597	0.989
BASP1	rs11133877	17044478	T	ankylosing spondylitis	-3.47e-05	0.76722	0.3107	0.3961	0.997835	0.988
BASP1	rs11133878	17044602	T	ankylosing spondylitis	-3.19e-05	0.78562	0.310817	0.3962	0.997481	0.989
BASP1	rs62348833	17044726	T	ankylosing spondylitis	-0.00017465	0.36891	0.08555	0.4159	0.994641	0.939
BASP1	rs28669748	17044794	C	ankylosing spondylitis	1.8e-05	0.87026	0.418401	0.2463	0.995229	1.01
BASP1	rs150652317	17045279	A	ankylosing spondylitis	-2.09e-05	0.92848	0.063958	0.6156	0.901568	0.993
BASP1	rs11948837	17045434	C	ankylosing spondylitis	1.98e-05	0.85774	0.41853	0.2609	0.99519	1.01
BASP1	rs7723238	17045452	G	ankylosing spondylitis	1.98e-05	0.85774	0.418529	0.2609	0.99519	1.01
BASP1	rs7705822	17045531	C	ankylosing spondylitis	1.99e-05	0.85713	0.418539	0.258	0.995231	1.01
BASP1	rs6884844	17045943	A	ankylosing spondylitis	-0.00012973	0.54318	0.07045	0.5638	0.986751	0.955
BASP1	rs6884918	17046215	G	ankylosing spondylitis	-1.95e-05	0.85978	0.418488	0.2807	0.995714	0.993
BASP1	rs115553054	17046559	G	ankylosing spondylitis	0.00035644	0.32406	0.023116	0.3421	0.998863	1.14
BASP1	rs6890007	17046565	A	ankylosing spondylitis	-1.92e-05	0.86203	0.418438	0.2699	0.995757	0.993
BASP1	rs66854398	17046870	G	ankylosing spondylitis	-7.18e-05	0.56868	0.248951	0.5549	0.9945	0.975
BASP1	rs115308104	17046939	A	ankylosing spondylitis	0.00035749	0.32293	0.023097	0.3419	0.998446	1.14
BASP1	rs116117955	17047056	C	ankylosing spondylitis	0.00035658	0.32388	0.023115	0.3421	0.998842	1.14
BASP1	rs62348834	17047097	T	ankylosing spondylitis	-5.18e-05	0.64165	0.395204	0.4438	0.995762	0.982
BASP1	rs143330648	17047353	T	ankylosing spondylitis	-0.00034712	0.64308	0.005635	0.3485	0.933939	0.883
BASP1	rs9687340	17047502	T	ankylosing spondylitis	-2.52e-05	0.81933	0.418992	0.2856	0.995775	0.991
BASP1	rs7706695	17047799	A	ankylosing spondylitis	-2.52e-05	0.81958	0.418992	0.2872	0.995786	0.991
BASP1	rs58620537	17048129	A	ankylosing spondylitis	-3.02e-05	0.79728	0.309817	0.3482	0.998032	0.989
BASP1	rs138264851	17048196	T	ankylosing spondylitis	0.00072382	0.20823	0.00913	0.04276	0.985539	1.3
BASP1	rs139187535	17048385	T	ankylosing spondylitis	0.00030862	0.14934	0.069696	0.9477	0.992389	1.12
BASP1	rs60901893	17048595	T	ankylosing spondylitis	-2.46e-05	0.82365	0.418927	0.2935	0.99595	0.991
BASP1	rs58076264	17048664	C	ankylosing spondylitis	-2.46e-05	0.82349	0.418927	0.2919	0.995954	0.991
BASP1	rs58236592	17048724	T	ankylosing spondylitis	-1.6e-07	0.99891	0.310211	0.9045	0.996766	1
BASP1	rs144254936	17048812	T	ankylosing spondylitis	-0.00044973	0.55779	0.00541	0.2443	0.926153	0.851
BASP1	rs12657169	17048960	T	ankylosing spondylitis	-3.07e-05	0.79363	0.309876	0.3545	0.997733	0.989
BASP1	rs142503421	17049177	T	ankylosing spondylitis	0.00019424	0.25252	0.116953	0.6194	0.988966	1.07
BASP1	rs543318823	17049223	G	ankylosing spondylitis	0.00076219	0.27485	0.006481	0.6979	0.940498	1.31
BASP1	rs4701679	17049441	T	ankylosing spondylitis	-2.57e-05	0.81566	0.419127	0.2685	0.995881	0.991
BASP1	rs13156578	17050373	G	ankylosing spondylitis	-3.09e-05	0.79252	0.31072	0.3405	0.997401	0.989
BASP1	rs62350295	17050415	C	ankylosing spondylitis	-5.95e-05	0.59294	0.395968	0.4767	0.995986	0.979
BASP1	rs116415653	17050582	A	ankylosing spondylitis	0.00035771	0.32244	0.023109	0.3422	0.998662	1.14
BASP1	rs62350296	17050622	A	ankylosing spondylitis	-0.00018403	0.33987	0.087674	0.8045	0.990112	0.936
BASP1	rs116276249	17050625	A	ankylosing spondylitis	-0.00032137	0.28241	0.03447	0.9178	genotyped	0.891
BASP1	rs79538132	17050814	T	ankylosing spondylitis	0.00011802	0.67029	0.04006	0.6068	genotyped	1.04
BASP1	rs7727307	17051489	T	ankylosing spondylitis	-2.75e-05	0.80356	0.419055	0.2905	0.996402	0.99
BASP1	rs72636107	17052255	A	ankylosing spondylitis	-2.54e-05	0.81816	0.4189	0.267	0.996145	0.991
BASP1	rs72636108	17052269	C	ankylosing spondylitis	-2.52e-05	0.81928	0.418885	0.267	0.996166	0.991
BASP1	rs79693419	17052327	T	ankylosing spondylitis	-2.49e-05	0.82156	0.418919	0.2566	0.996654	0.991
BASP1	rs9717153	17052466	T	ankylosing spondylitis	-3.32e-05	0.77777	0.309893	0.328	0.99711	0.988
BASP1	rs34738571	17052485	G	ankylosing spondylitis	-6.9e-05	0.57302	0.270969	0.9553	0.9959	0.976
BASP1	rs75915971	17052495	A	ankylosing spondylitis	-6.8e-05	0.70421	0.103542	0.5146	0.988604	0.976
BASP1	rs9688197	17052609	T	ankylosing spondylitis	-2.66e-05	0.80949	0.41911	0.2842	0.996877	0.991
BASP1	rs140970374	17052665	A	ankylosing spondylitis	0.00035972	0.31988	0.023105	0.3414	0.997863	1.14
BASP1	rs4702192	17053201	G	ankylosing spondylitis	-2.6e-05	0.81345	0.419115	0.2859	0.997347	0.991
BASP1	rs4701680	17053253	G	ankylosing spondylitis	-2.6e-05	0.81359	0.419101	0.2923	0.997445	0.991
BASP1	rs6554964	17053359	A	ankylosing spondylitis	-2.64e-05	0.81106	0.419058	0.2875	0.997595	0.991
BASP1	rs6554965	17053507	A	ankylosing spondylitis	-1.63e-05	0.88231	0.418554	0.2672	0.997788	0.994
BASP1	rs12186388	17054069	A	ankylosing spondylitis	-1.99e-05	0.85662	0.418453	0.2703	0.99826	0.993
BASP1	rs4072899	17054450	C	ankylosing spondylitis	-2.02e-05	0.85466	0.418498	0.2796	0.998347	0.993
BASP1	rs12652321	17054632	A	ankylosing spondylitis	-3.93e-05	0.7377	0.310404	0.343	0.998533	0.986
BASP1	rs4072898	17054742	A	ankylosing spondylitis	-5.75e-05	0.60546	0.395607	0.4949	0.998569	0.98
BASP1	rs115121673	17054768	A	ankylosing spondylitis	0.00037331	0.094159	0.063946	0.8757	0.990011	1.14
BASP1	rs4437368	17054950	C	ankylosing spondylitis	-7.19e-05	0.55676	0.270823	0.9862	0.99893	0.975
BASP1	rs12652377	17054951	T	ankylosing spondylitis	-1.22e-05	0.91656	0.319848	0.4445	0.998642	0.996
BASP1	rs143146236	17055023	A	ankylosing spondylitis	0.00065773	0.24625	0.009341	0.03852	0.992172	1.27
BASP1	rs4607350	17055238	G	ankylosing spondylitis	-4.82e-05	0.66341	0.409356	0.2703	0.99878	0.983
BASP1	rs72734394	17055363	T	ankylosing spondylitis	-2.5e-05	0.8331	0.300626	0.8933	0.99889	0.991
BASP1	rs7710867	17055452	T	ankylosing spondylitis	-4.82e-05	0.66319	0.409356	0.2703	0.998801	0.983
BASP1	rs7730952	17055516	C	ankylosing spondylitis	-4.86e-05	0.66042	0.409396	0.2673	0.998689	0.983
BASP1	rs193233546	17055690	G	ankylosing spondylitis	0.00036105	0.31807	0.023104	0.3413	0.997881	1.14
BASP1	rs145300608	17055810	C	ankylosing spondylitis	0.00036157	0.31742	0.023099	0.3411	0.997845	1.14
BASP1	rs12186858	17056104	A	ankylosing spondylitis	-4.6e-05	0.67742	0.409186	0.2365	0.998988	0.984
BASP1	rs184187275	17056162	T	ankylosing spondylitis	-0.0014146	0.037862	0.006945	0.3029	0.910289	0.602
BASP1	rs12187713	17056251	T	ankylosing spondylitis	0.0001791	0.35619	0.08553	0.5463	genotyped	1.07
BASP1	rs12187047	17056316	G	ankylosing spondylitis	-4.59e-05	0.67804	0.409351	0.2494	0.998805	0.984
BASP1	rs11133881	17056586	A	ankylosing spondylitis	-4.73e-05	0.66875	0.409288	0.2552	0.998921	0.983
BASP1	rs7716749	17056663	A	ankylosing spondylitis	-5.16e-05	0.64102	0.409252	0.2465	0.998845	0.982
BASP1	rs11740801	17056825	T	ankylosing spondylitis	6.17e-06	0.98881	0.017146	0.4393	0.901584	1
BASP1	rs4702193	17056972	T	ankylosing spondylitis	-6.89e-06	0.95285	0.319816	0.4754	0.998808	0.998
BASP1	rs4702194	17056974	C	ankylosing spondylitis	-6.72e-05	0.58258	0.270753	0.9587	0.999392	0.976
BASP1	rs190492381	17057103	T	ankylosing spondylitis	0.00057502	0.66594	0.001673	0.03978	0.981336	1.23
BASP1	rs4702195	17057110	C	ankylosing spondylitis	0.00020038	0.3061	0.083946	0.5182	0.997104	1.07
BASP1	rs72734400	17057398	A	ankylosing spondylitis	-0.0001799	0.35395	0.085497	0.4361	0.999689	0.938
BASP1	rs6554966	17057763	T	ankylosing spondylitis	-8.04e-05	0.47207	0.385598	0.3541	0.999206	0.972
BASP1	rs12187703	17057948	T	ankylosing spondylitis	-0.00019612	0.31668	0.083833	0.4967	0.999255	0.932
BASP1	rs144454618	17058252	A	ankylosing spondylitis	0.0003613	0.31771	0.023104	0.3412	0.997922	1.14
BASP1	rs6897712	17058348	A	ankylosing spondylitis	-8.17e-05	0.46457	0.38573	0.3541	0.998955	0.971
BASP1	rs139922160	17058468	T	ankylosing spondylitis	0.00065845	0.2453	0.009349	0.03858	0.993169	1.27
BASP1	rs74857589	17058771	A	ankylosing spondylitis	-9.93e-05	0.8663	0.008866	0.07543	0.950117	0.965
BASP1	rs145777087	17058833	C	ankylosing spondylitis	-0.00012923	0.84317	0.007594	0.4824	0.914439	0.955
BASP1	rs71609360	17058872	G	ankylosing spondylitis	-5.21e-05	0.73028	0.153351	0.7732	0.996414	0.982
BASP1	rs7737397	17058914	A	ankylosing spondylitis	-2.34e-05	0.8438	0.300098	0.8452	0.999281	0.992
BASP1	rs6554967	17059335	C	ankylosing spondylitis	-7.57e-05	0.53655	0.2705	0.3951	genotyped	0.973
BASP1	rs6862915	17059369	T	ankylosing spondylitis	-2.86e-05	0.80918	0.300105	0.8484	0.999268	0.99
BASP1	rs1842759	17059723	T	ankylosing spondylitis	-2.43e-05	0.83757	0.300172	0.8868	0.99915	0.991
BASP1	rs187700917	17059730	T	ankylosing spondylitis	0.00091328	0.21543	0.005624	0.2232	0.969127	1.39
BASP1	rs141589721	17060212	T	ankylosing spondylitis	0.00067398	0.61879	0.001629	0.4989	0.981886	1.27
BASP1	rs115382451	17060307	A	ankylosing spondylitis	0.00044385	0.25293	0.020195	0.7636	0.989236	1.17
BASP1	rs3860140	17061726	C	ankylosing spondylitis	-8.44e-05	0.44998	0.386276	0.3675	0.999324	0.97
BASP1	rs2086606	17061742	G	ankylosing spondylitis	1.5e-05	0.89902	0.302	0.7241	genotyped	1.01
BASP1	rs2086607	17061805	T	ankylosing spondylitis	7.17e-05	0.55819	0.270423	0.9587	0.996982	1.03
BASP1	rs74769652	17062172	T	ankylosing spondylitis	0.00020231	0.23301	0.116693	0.6078	0.9926	1.08
BASP1	rs56854226	17062196	T	ankylosing spondylitis	0.00019656	0.24654	0.116709	0.602	0.992186	1.07
BASP1	rs12515532	17062214	A	ankylosing spondylitis	-2.48e-05	0.83186	0.318461	0.5578	0.997017	0.991
BASP1	rs116383311	17062469	G	ankylosing spondylitis	0.00040247	0.2655	0.023147	0.3611	0.995658	1.16
BASP1	rs117829416	17062564	G	ankylosing spondylitis	-8.59e-05	0.834	0.018111	0.8075	0.981563	0.97
BASP1	rs149765887	17062600	A	ankylosing spondylitis	-0.00039725	0.20477	0.03215	0.2314	0.962269	0.867
BASP1	rs61099710	17062618	G	ankylosing spondylitis	0.0001908	0.26517	0.114666	0.5162	0.989323	1.07
BASP1	rs6554969	17062761	A	ankylosing spondylitis	-0.00011332	0.34272	0.293533	0.7861	0.997263	0.96
BASP1	rs6554970	17062762	G	ankylosing spondylitis	-0.00011345	0.34214	0.293537	0.7893	0.997279	0.96
BASP1	rs2101149	17062857	A	ankylosing spondylitis	-0.00011338	0.34244	0.293537	0.7829	0.997247	0.96
BASP1	rs138954060	17063381	T	ankylosing spondylitis	0.00082227	0.28986	0.005038	0.6108	0.974127	1.34
BASP1	rs115360534	17063399	T	ankylosing spondylitis	0.00018847	0.2669	0.116467	0.5728	0.992873	1.07
BASP1	rs74213015	17063432	G	ankylosing spondylitis	-3.72e-05	0.80566	0.153528	0.6651	0.995586	0.987
BASP1	rs2086608	17063444	G	ankylosing spondylitis	-1.33e-05	0.91053	0.302704	0.8553	0.99828	0.995
BASP1	rs116012789	17063460	T	ankylosing spondylitis	0.0003703	0.30639	0.023095	0.4013	0.996013	1.14
BASP1	rs114705975	17063494	C	ankylosing spondylitis	0.00040901	0.25801	0.023154	0.3413	0.994604	1.16
BASP1	rs116642692	17063500	T	ankylosing spondylitis	0.00037057	0.30607	0.023093	0.4012	0.995961	1.14
BASP1	rs34276890	17063507	G	ankylosing spondylitis	-3.68e-05	0.80751	0.153562	0.7036	0.994931	0.987
BASP1	rs2128310	17063516	A	ankylosing spondylitis	-0.00019898	0.31018	0.083786	0.5389	0.997759	0.931
BASP1	rs115024062	17063535	T	ankylosing spondylitis	0.00036664	0.31098	0.02312	0.4019	0.995739	1.14
BASP1	rs75243929	17063575	C	ankylosing spondylitis	0.00037021	0.3065	0.023095	0.4013	0.995989	1.14
BASP1	rs2170526	17063584	G	ankylosing spondylitis	7.46e-05	0.54278	0.270162	0.9966	0.996117	1.03
BASP1	rs13178476	17063654	A	ankylosing spondylitis	-8.86e-05	0.56158	0.149759	0.7942	0.995714	0.969
BASP1	rs78841041	17063755	G	ankylosing spondylitis	0.00036797	0.30915	0.023115	0.402	0.996394	1.14
BASP1	rs146753337	17063774	C	ankylosing spondylitis	0.00036407	0.31444	0.023085	0.4015	0.997058	1.14
BASP1	rs79274841	17063781	G	ankylosing spondylitis	0.00018813	0.26778	0.116482	0.5616	0.992744	1.07
BASP1	rs145431065	17063838	C	ankylosing spondylitis	0.00035223	0.32938	0.023219	0.4949	0.995256	1.13
BASP1	rs4425507	17064057	G	ankylosing spondylitis	-3.53e-05	0.76333	0.314502	0.4931	0.996737	0.987
BASP1	rs76915812	17064175	G	ankylosing spondylitis	0.00018819	0.26763	0.116496	0.556	0.992526	1.07
BASP1	rs34398449	17064375	T	ankylosing spondylitis	5.71e-05	0.64086	0.271598	0.8938	0.995915	1.02
BASP1	rs115508914	17064424	T	ankylosing spondylitis	0.00016184	0.74803	0.012348	0.3611	0.953313	1.06
BASP1	rs80106707	17064503	G	ankylosing spondylitis	0.00036449	0.31394	0.023081	0.4014	0.996934	1.14
BASP1	rs2128311	17064656	G	ankylosing spondylitis	5.85e-05	0.63228	0.271891	0.8973	0.996016	1.02
BASP1	rs2128312	17064692	C	ankylosing spondylitis	5.92e-05	0.62847	0.271863	0.9041	0.996029	1.02
BASP1	rs114956431	17064879	G	ankylosing spondylitis	0.00036573	0.31247	0.023069	0.4011	0.996749	1.14
BASP1	rs571574866	17065015	G	ankylosing spondylitis	0.0030481	0.022825	0.00182	0.248	0.902326	2.98
BASP1	rs148517963	17065274	A	ankylosing spondylitis	-3.67e-05	0.92469	0.020029	0.5611	0.995887	0.987
BASP1	rs78493094	17065570	G	ankylosing spondylitis	-3.76e-05	0.92284	0.020042	0.6876	0.997065	0.987
BASP1	rs66972346	17065917	G	ankylosing spondylitis	-1.83e-05	0.87978	0.282921	0.8894	0.996998	0.993
BASP1	rs146475288	17065964	T	ankylosing spondylitis	-0.0003681	0.47796	0.011675	0.2292	0.945249	0.876
BASP1	rs114269116	17065996	T	ankylosing spondylitis	0.00036002	0.31963	0.023108	0.4237	0.997069	1.14
BASP1	rs71609363	17066288	A	ankylosing spondylitis	4.53e-05	0.97053	0.002158	1	0.909229	1.02
BASP1	rs4702196	17066716	A	ankylosing spondylitis	-3.95e-05	0.73662	0.312553	0.5248	0.99618	0.986
BASP1	rs12109054	17067545	A	ankylosing spondylitis	6.58e-05	0.59052	0.271816	0.9007	0.995744	1.02
BASP1	rs112449359	17067660	G	ankylosing spondylitis	0.00056525	0.09611	0.027589	0.4517	0.950501	1.22
BASP1	rs35632506	17067864	C	ankylosing spondylitis	-5.61e-05	0.70921	0.154933	0.7851	0.996525	0.98
BASP1	rs12521131	17068156	T	ankylosing spondylitis	6.7e-05	0.58377	0.271758	0.9177	0.995831	1.02
BASP1	rs12187360	17068330	G	ankylosing spondylitis	-1.94e-05	0.92573	0.074303	0.8614	0.990394	0.993
BASP1	rs12187367	17068367	C	ankylosing spondylitis	0.00010413	0.58855	0.08749	0.9144	genotyped	1.04
BASP1	rs12519338	17068422	C	ankylosing spondylitis	-4.82e-05	0.74859	0.154965	0.8102	0.996655	0.983
BASP1	rs115849946	17068433	C	ankylosing spondylitis	0.00063385	0.63835	0.001642	0.1571	0.974205	1.26
BASP1	rs62350299	17068659	G	ankylosing spondylitis	-9.85e-05	0.60821	0.087565	0.7804	0.999403	0.965
BASP1	rs75212258	17069030	T	ankylosing spondylitis	0.00069633	0.43735	0.00396	0.8196	0.914757	1.28
BASP1	rs17542916	17069654	A	ankylosing spondylitis	-4.04e-05	0.73038	0.314119	0.5208	0.996384	0.986
BASP1	rs141956622	17069774	C	ankylosing spondylitis	-0.00028102	0.50208	0.017834	0.5209	0.952745	0.904
BASP1	rs17708415	17069833	T	ankylosing spondylitis	-0.00019662	0.40687	0.05571	0.5553	genotyped	0.932
BASP1	rs115548529	17070578	T	ankylosing spondylitis	0.00035946	0.32031	0.023116	0.4465	0.997059	1.14
BASP1	rs17542943	17070705	G	ankylosing spondylitis	0.00019726	0.24523	0.116623	0.6545	0.991615	1.07
BASP1	rs28412452	17071142	T	ankylosing spondylitis	6.61e-05	0.58906	0.271815	0.9075	0.995869	1.02
BASP1	rs35314999	17071196	A	ankylosing spondylitis	-4.97e-05	0.7409	0.155004	0.7902	0.997063	0.982
BASP1	rs2128305	17071895	A	ankylosing spondylitis	-4.05e-05	0.73015	0.312581	0.5511	0.996128	0.986
BASP1	rs4702197	17072233	A	ankylosing spondylitis	-4.03e-05	0.7315	0.312569	0.5537	0.996106	0.986
BASP1	rs35682999	17072538	T	ankylosing spondylitis	0.00022741	0.51398	0.025342	0.5092	0.985855	1.08
BASP1	rs4702199	17072555	A	ankylosing spondylitis	-4.01e-05	0.73261	0.312555	0.5644	0.996098	0.986
BASP1	rs72736411	17073151	T	ankylosing spondylitis	-4.01e-05	0.73283	0.312561	0.5671	0.996075	0.986
BASP1	rs6872871	17073783	A	ankylosing spondylitis	6.66e-05	0.58621	0.271732	0.9485	0.995919	1.02
BASP1	rs144176401	17073937	C	ankylosing spondylitis	0.00032077	0.44224	0.0186	0.4561	0.925514	1.12
BASP1	rs76808536	17073998	G	ankylosing spondylitis	-5.01e-05	0.73896	0.154987	0.8254	0.997814	0.982
BASP1	rs145300383	17074247	G	ankylosing spondylitis	-8.85e-05	0.88154	0.008739	1	0.949352	0.969
BASP1	rs114826088	17074474	C	ankylosing spondylitis	0.00035847	0.32158	0.023115	0.4468	0.997391	1.14
BASP1	rs10462739	17074642	G	ankylosing spondylitis	2.73e-05	0.85896	0.1478	0.4062	genotyped	1.01
BASP1	rs77151243	17074687	T	ankylosing spondylitis	0.00018617	0.43235	0.055699	0.4217	0.997845	1.07
BASP1	rs116539196	17074719	T	ankylosing spondylitis	0.00036122	0.31818	0.023092	0.424	0.997105	1.14
BASP1	rs116008983	17074887	T	ankylosing spondylitis	0.00035838	0.32169	0.023115	0.4468	0.9974	1.14
BASP1	rs34629536	17075010	A	ankylosing spondylitis	0.0001012	0.73465	0.03454	0.1241	genotyped	1.04
BASP1	rs74951228	17075082	G	ankylosing spondylitis	0.00018246	0.44889	0.053837	0.362	0.997297	1.07
BASP1	rs10050750	17075122	C	ankylosing spondylitis	8.97e-05	0.46719	0.264635	0.6646	0.995346	1.03
BASP1	rs114743096	17075248	A	ankylosing spondylitis	0.00035791	0.32231	0.023118	0.4468	0.997318	1.14
BASP1	rs34916658	17075573	G	ankylosing spondylitis	-0.00017302	0.62051	0.02542	3.3e-26	genotyped	0.94
BASP1	rs6884550	17076010	T	ankylosing spondylitis	-9.41e-05	0.62437	0.087647	0.7233	0.997741	0.967
BASP1	rs540970066	17076051	T	ankylosing spondylitis	-0.00040612	0.445	0.01162	0.5264	0.905817	0.865
BASP1	rs78144358	17076270	A	ankylosing spondylitis	0.00023396	0.13633	0.139818	0.4862	0.992043	1.09
BASP1	rs6889105	17076424	G	ankylosing spondylitis	9.13e-05	0.45961	0.264527	0.687	0.995054	1.03
BASP1	rs116621014	17076653	A	ankylosing spondylitis	0.00035794	0.32224	0.023119	0.4469	0.997418	1.14
BASP1	rs62349965	17076766	T	ankylosing spondylitis	-8.64e-05	0.62211	0.107668	0.3999	0.998054	0.97
BASP1	rs10462741	17077317	A	ankylosing spondylitis	-4.76e-05	0.90223	0.020117	0.6566	0.997603	0.983
BASP1	rs114098451	17077384	T	ankylosing spondylitis	0.00035774	0.3225	0.02312	0.4469	0.997448	1.14
BASP1	rs72736414	17077740	C	ankylosing spondylitis	-0.00057328	0.11692	0.0226	0.9072	genotyped	0.814
BASP1	rs148587225	17077755	G	ankylosing spondylitis	-0.00056348	0.47659	0.004945	0.3725	0.95339	0.817
BASP1	rs114662981	17077948	A	ankylosing spondylitis	0.00035916	0.32075	0.023109	0.4467	0.997199	1.14
BASP1	rs12519524	17078227	T	ankylosing spondylitis	9.02e-05	0.46507	0.264621	0.6999	0.994663	1.03
BASP1	rs12520008	17078295	T	ankylosing spondylitis	9.06e-05	0.46302	0.264605	0.6999	0.994593	1.03
BASP1	rs138178996	17078587	C	ankylosing spondylitis	0.00035755	0.32275	0.02312	0.4469	0.997466	1.14
BASP1	rs35725865	17078789	T	ankylosing spondylitis	8.7e-05	0.48111	0.264875	0.6584	0.994162	1.03
BASP1	rs116708877	17079552	C	ankylosing spondylitis	0.00035793	0.32226	0.023116	0.4468	0.997489	1.14
BASP1	rs114528263	17079882	G	ankylosing spondylitis	-0.00028139	0.47197	0.01981	0.7588	genotyped	0.904
BASP1	rs116503921	17080360	T	ankylosing spondylitis	0.0003578	0.32243	0.023117	0.4468	0.997481	1.14
BASP1	rs77257663	17080618	G	ankylosing spondylitis	3.88e-05	0.92038	0.02004	0.372	genotyped	1.01
BASP1	rs6554977	17080938	G	ankylosing spondylitis	-0.00037902	0.29318	0.023313	0.4262	0.989756	0.873
BASP1	rs143815214	17081150	T	ankylosing spondylitis	-0.00054828	0.45149	0.006122	1	0.90867	0.822
BASP1	rs146832724	17081159	A	ankylosing spondylitis	0.0001293	0.87742	0.004532	0.8396	0.920301	1.05
BASP1	rs4267872	17081175	T	ankylosing spondylitis	-0.00038245	0.28894	0.02329	0.4045	0.990231	0.872
BASP1	rs80335015	17081286	G	ankylosing spondylitis	-0.00018872	0.49517	0.04051	0.01961	genotyped	0.935
BASP1	rs140661282	17081350	G	ankylosing spondylitis	0.00065643	0.62748	0.001637	0.1581	0.978483	1.27
BASP1	rs116813865	17081541	A	ankylosing spondylitis	0.0003576	0.32266	0.023124	0.4469	0.997386	1.14
BASP1	rs4274980	17081552	G	ankylosing spondylitis	-2.45e-05	0.8391	0.283024	0.9933	0.99538	0.991
BASP1	rs189589285	17081826	A	ankylosing spondylitis	1.91e-05	0.96402	0.018449	0.2371	0.904534	1.01
BASP1	rs149295351	17082425	C	ankylosing spondylitis	0.00021483	0.43589	0.040639	0.1438	0.998216	1.08
BASP1	rs12374453	17082474	G	ankylosing spondylitis	-0.0001211	0.27803	0.388017	0.3033	0.994831	0.958
BASP1	rs192124435	17082599	T	ankylosing spondylitis	-1.44e-05	0.9793	0.010018	0.7922	0.968313	0.995
BASP1	rs13186111	17083069	A	ankylosing spondylitis	-0.0001031	0.38593	0.298997	0.3219	0.993785	0.964
BASP1	rs11133884	17083753	T	ankylosing spondylitis	-0.0001043	0.35479	0.372107	0.7919	0.991812	0.963
BASP1	rs10041422	17084747	G	ankylosing spondylitis	0.0001476	0.62	0.03509	0.02833	0.982109	1.05
BASP1	rs34381938	17084872	T	ankylosing spondylitis	-2.35e-05	0.85394	0.240322	0.5464	0.993677	0.992
BASP1	rs12514216	17085100	T	ankylosing spondylitis	0.000119	0.35024	0.24244	0.683	0.990033	1.04
BASP1	rs114511210	17085286	A	ankylosing spondylitis	9.44e-05	0.85685	0.0111	0.4889	0.980206	1.03
BASP1	rs12519960	17085379	G	ankylosing spondylitis	-5.83e-06	0.9697	0.147742	0.8446	0.993405	0.998
BASP1	rs6870378	17085592	T	ankylosing spondylitis	8.29e-05	0.66594	0.08809	0.9318	0.992434	1.03
BASP1	rs1564599	17086107	A	ankylosing spondylitis	-7.67e-05	0.4883	0.410184	0.6334	0.992501	0.973
BASP1	rs17652001	17086303	A	ankylosing spondylitis	0.00026526	0.15839	0.092921	0.7847	0.987168	1.1
BASP1	rs184126238	17086631	T	ankylosing spondylitis	0.00036994	0.30859	0.023017	0.4448	0.992268	1.14
BASP1	rs13189103	17086743	C	ankylosing spondylitis	0.00012054	0.34491	0.240817	0.5984	0.991008	1.04
BASP1	rs13355745	17086783	T	ankylosing spondylitis	-7.72e-05	0.48559	0.410232	0.6435	0.992522	0.973
BASP1	rs13169769	17087229	A	ankylosing spondylitis	5.58e-05	0.63077	0.3255	0.04343	genotyped	1.02
BASP1	rs12655126	17087552	G	ankylosing spondylitis	-2.48e-05	0.84618	0.237696	0.5009	0.997061	0.991
BASP1	rs145338604	17087747	C	ankylosing spondylitis	0.00025019	0.70961	0.007167	0.7994	0.914736	1.09
BASP1	rs114577901	17088149	T	ankylosing spondylitis	0.0003564	0.3264	0.023103	0.468	0.986573	1.14
BASP1	rs17542985	17088471	A	ankylosing spondylitis	0.00037193	0.099475	0.062818	0.6737	0.980546	1.14
BASP1	rs114381412	17089330	G	ankylosing spondylitis	0.00036872	0.3103	0.023017	0.4448	0.991796	1.14
BASP1	rs17614828	17089419	A	ankylosing spondylitis	2.9e-05	0.93843	0.021679	0.6303	0.986445	1.01
BASP1	rs6863571	17089813	T	ankylosing spondylitis	0.00012013	0.34669	0.240813	0.592	0.990466	1.04
BASP1	rs11739430	17090293	T	ankylosing spondylitis	-0.00013594	0.23802	0.339306	0.921	0.989413	0.952
BASP1	rs114822727	17090393	G	ankylosing spondylitis	0.00036891	0.3101	0.023017	0.4448	0.991532	1.14
BASP1	rs78515449	17091715	G	ankylosing spondylitis	0.0012593	0.15276	0.004091	1	0.917525	1.57
BASP1	rs6874789	17091795	T	ankylosing spondylitis	0.00012177	0.34206	0.240579	0.5851	0.982995	1.04
BASP1	rs79986080	17091822	C	ankylosing spondylitis	-0.00017592	0.59517	0.02766	0.3793	genotyped	0.939
BASP1	rs6896287	17091828	C	ankylosing spondylitis	0.00012287	0.33772	0.240811	0.6177	0.982174	1.05
BASP1	rs2652681	17091878	T	ankylosing spondylitis	-7.74e-06	0.96007	0.147496	0.8442	0.980609	0.997
BASP1	rs6875630	17092109	A	ankylosing spondylitis	-6.8e-05	0.56183	0.325733	0.3507	0.975173	0.976
BASP1	rs6875641	17092141	A	ankylosing spondylitis	-0.00013183	0.49827	0.087954	0.9487	0.967444	0.954
BASP1	rs6880043	17092491	A	ankylosing spondylitis	-7.71e-05	0.51468	0.326675	0.2576	0.95631	0.973
BASP1	rs77422632	17093096	C	ankylosing spondylitis	-0.0006643	0.34898	0.00649	0.8804	0.908367	0.788
BASP1	rs144285920	17093586	C	ankylosing spondylitis	0.00019496	0.60001	0.023614	0.4876	0.921883	1.07
BASP1	rs12516944	17094028	T	ankylosing spondylitis	5.75e-05	0.71008	0.161764	0.8793	0.903016	1.02
BASP1	rs2624435	17095269	A	ankylosing spondylitis	-0.00017111	0.18676	0.235571	0.4054	0.971927	0.94
BASP1	rs2731798	17095350	G	ankylosing spondylitis	-0.00011684	0.33191	0.292895	0.9141	0.979995	0.959
BASP1	rs150963394	17096216	A	ankylosing spondylitis	0.00028179	0.58757	0.011418	0.9404	0.968063	1.11
BASP1	rs116466694	17098278	T	ankylosing spondylitis	0.0004537	0.10366	0.039618	0.291	0.998983	1.18
BASP1	rs620036	17098365	A	ankylosing spondylitis	0.00037337	0.36699	0.017639	0.519	0.987227	1.14
BASP1	rs115864750	17098518	G	ankylosing spondylitis	0.000267	0.42903	0.02725	2.7e-10	genotyped	1.1
BASP1	rs35489199	17098615	C	ankylosing spondylitis	-1.45e-05	0.8942	0.489865	0.9646	0.993256	0.995
BASP1	rs618524	17098742	T	ankylosing spondylitis	-4.17e-05	0.70219	0.471353	0.6934	0.993345	0.985
BASP1	rs193071883	17098836	A	ankylosing spondylitis	5.26e-05	0.96601	0.002061	1	0.927091	1.02
BASP1	rs75902754	17099476	A	ankylosing spondylitis	-0.00098571	0.19205	0.005621	0.7413	0.913938	0.702
BASP1	rs17614870	17099548	A	ankylosing spondylitis	-6.12e-05	0.86	0.02517	0.4309	genotyped	0.978
BASP1	rs57383165	17100047	T	ankylosing spondylitis	0.00037278	0.37571	0.017063	0.355	0.990425	1.14
BASP1	rs62349985	17100091	T	ankylosing spondylitis	-0.0002683	0.13191	0.107196	0.2742	0.971854	0.908
BASP1	rs146621479	17100144	T	ankylosing spondylitis	-0.00064011	0.077937	0.024384	0.7974	0.937138	0.795
BASP1	rs147748682	17100149	C	ankylosing spondylitis	0.00034659	0.78247	0.002021	1	0.920873	1.13
BASP1	rs6876321	17100425	T	ankylosing spondylitis	-0.00045931	0.099277	0.03966	0.3344	genotyped	0.848
BASP1	rs680639	17100646	T	ankylosing spondylitis	9.23e-05	0.55714	0.14014	0.4525	0.989935	1.03
BASP1	rs536236433	17100968	T	ankylosing spondylitis	0.0002283	0.80369	0.00367	0.6405	0.952557	1.09
BASP1	rs116542150	17101065	T	ankylosing spondylitis	0.00037722	0.36197	0.017618	0.4875	0.988501	1.14
BASP1	rs1871907	17102098	C	ankylosing spondylitis	0.00037763	0.36129	0.01762	0.4875	0.989338	1.14
BASP1	rs6866323	17102362	C	ankylosing spondylitis	8.68e-05	0.45353	0.3305	0.4034	genotyped	1.03
BASP1	rs79558866	17102603	G	ankylosing spondylitis	-0.00029453	0.39235	0.02557	1	genotyped	0.9
BASP1	rs78522588	17102673	C	ankylosing spondylitis	-4.32e-05	0.86304	0.052374	0.5198	0.945104	0.985
BASP1	rs7707457	17102683	G	ankylosing spondylitis	-9.21e-05	0.55756	0.140159	0.4314	0.990785	0.968
BASP1	rs62349986	17103263	T	ankylosing spondylitis	2.11e-05	0.84611	0.48966	0.8993	0.994631	1.01
BASP1	rs12716118	17103385	G	ankylosing spondylitis	-9.4e-05	0.55058	0.139758	0.5089	0.988626	0.967
BASP1	rs79185698	17103641	A	ankylosing spondylitis	-6.09e-06	0.98424	0.032731	0.913	0.980711	0.998
BASP1	rs2731809	17104681	T	ankylosing spondylitis	0.00035352	0.39144	0.017653	0.4573	0.998132	1.14
BASP1	rs142798410	17104755	A	ankylosing spondylitis	0.00036184	0.38137	0.017607	0.4871	0.9971	1.14
BASP1	rs147383733	17104774	G	ankylosing spondylitis	0.00036183	0.38138	0.017607	0.4871	0.997105	1.14
BASP1	rs139522205	17104798	C	ankylosing spondylitis	0.00036182	0.38139	0.017608	0.4871	0.997113	1.14
BASP1	rs76748072	17104895	A	ankylosing spondylitis	0.00035337	0.39161	0.017654	0.4573	0.998223	1.14
BASP1	rs77271917	17104938	T	ankylosing spondylitis	0.00034744	0.39917	0.017711	0.4286	0.997162	1.13
BASP1	rs1971971	17105081	G	ankylosing spondylitis	0.00036217	0.38092	0.017607	0.4871	0.997245	1.14
BASP1	rs1971970	17105115	T	ankylosing spondylitis	0.00036195	0.38119	0.017608	0.4871	0.997298	1.14
BASP1	rs1545838	17105294	A	ankylosing spondylitis	0.00035988	0.38373	0.017624	0.5195	0.996982	1.14
BASP1	rs187734134	17105441	C	ankylosing spondylitis	-0.00020218	0.86864	0.00216	0.6562	0.912526	0.93
BASP1	rs2731810	17105446	G	ankylosing spondylitis	-0.00010383	0.36889	0.329825	0.3967	0.998321	0.963
BASP1	rs151321810	17105538	T	ankylosing spondylitis	0.00038986	0.21902	0.031976	0.1335	0.938072	1.15
BASP1	rs2731812	17105902	T	ankylosing spondylitis	0.00036021	0.38321	0.017622	0.5194	0.997746	1.14
BASP1	rs9885035	17105982	A	ankylosing spondylitis	0.00036392	0.37867	0.017601	0.5191	0.996165	1.14
BASP1	rs651613	17106316	A	ankylosing spondylitis	0.00035519	0.38975	0.017648	0.5194	0.997201	1.14
BASP1	rs75774978	17106912	G	ankylosing spondylitis	-0.00028574	0.37255	0.031563	0.1795	0.934508	0.903
BASP1	rs619762	17106942	G	ankylosing spondylitis	0.0003617	0.38129	0.017611	0.5191	0.998191	1.14
BASP1	rs619245	17107051	G	ankylosing spondylitis	0.00036028	0.38306	0.017621	0.5193	0.998106	1.14
BASP1	rs112098551	17107247	T	ankylosing spondylitis	0.00017115	0.68015	0.01823	0.7282	0.952793	1.06
BASP1	rs77378256	17107250	T	ankylosing spondylitis	2.25e-06	0.98986	0.109309	0.9353	0.95903	1
BASP1	rs633694	17107383	C	ankylosing spondylitis	0.00037305	0.36971	0.01747	0.5837	0.994071	1.14
BASP1	rs633701	17107387	T	ankylosing spondylitis	0.00037506	0.36757	0.017453	0.5502	0.993451	1.14
BASP1	rs633717	17107397	C	ankylosing spondylitis	-8.51e-05	0.58371	0.143725	0.5372	0.993731	0.97
BASP1	rs617788	17107408	C	ankylosing spondylitis	0.00035988	0.38353	0.017624	0.5194	0.998191	1.14
BASP1	rs74793783	17107419	A	ankylosing spondylitis	0.00075972	0.23962	0.007449	0.5643	0.946839	1.31
BASP1	rs644358	17107465	A	ankylosing spondylitis	-8.55e-05	0.58167	0.143716	0.5418	0.993592	0.97
BASP1	rs6886258	17107595	A	ankylosing spondylitis	0.00036876	0.44506	0.014046	0.4033	0.912094	1.14
BASP1	rs9284960	17107957	T	ankylosing spondylitis	0.00036067	0.3826	0.017617	0.5191	0.998152	1.14
BASP1	rs112062071	17108043	A	ankylosing spondylitis	-0.00013957	0.68159	0.026424	0.05453	0.991245	0.951
BASP1	rs2652673	17108152	T	ankylosing spondylitis	0.00036172	0.38121	0.017612	0.5191	0.99838	1.14
BASP1	rs2624426	17108301	C	ankylosing spondylitis	0.00035994	0.38342	0.017624	0.5194	0.998338	1.14
BASP1	rs10475097	17108405	C	ankylosing spondylitis	0.00036166	0.38129	0.017612	0.5191	0.998399	1.14
BASP1	rs62349987	17108579	C	ankylosing spondylitis	5e-05	0.64618	0.473587	0.959	0.996434	1.02
BASP1	rs1106219	17108596	A	ankylosing spondylitis	-0.00010144	0.38021	0.329201	0.2928	0.997701	0.964
BASP1	rs10042261	17108647	C	ankylosing spondylitis	0.00036157	0.38139	0.017612	0.5191	0.998444	1.14
BASP1	rs10042317	17108997	A	ankylosing spondylitis	0.00036151	0.38146	0.017612	0.5191	0.99852	1.14
BASP1	rs28657565	17109105	T	ankylosing spondylitis	0.00036149	0.38149	0.017612	0.5191	0.998518	1.14
BASP1	rs28638118	17109122	C	ankylosing spondylitis	0.00036149	0.38148	0.017612	0.5191	0.998533	1.14
BASP1	rs10042368	17109183	T	ankylosing spondylitis	0.00036108	0.38198	0.017617	0.5191	0.998456	1.14
BASP1	rs602746	17109318	T	ankylosing spondylitis	0.00034859	0.3974	0.017688	0.4292	0.999326	1.13
BASP1	rs694906	17109341	T	ankylosing spondylitis	-0.00036586	0.37479	0.01769	0.5527	genotyped	0.877
BASP1	rs602846	17109378	A	ankylosing spondylitis	0.00036131	0.3817	0.017613	0.5191	0.998583	1.14
BASP1	rs12188613	17109445	T	ankylosing spondylitis	2.38e-05	0.82662	0.492052	0.7637	0.996503	1.01
BASP1	rs2652675	17109649	G	ankylosing spondylitis	-0.00010387	0.36852	0.329827	0.2932	0.999007	0.963
BASP1	rs2652676	17110196	C	ankylosing spondylitis	-0.00013224	0.37189	0.160991	0.544	0.994687	0.954
BASP1	rs616985	17110211	G	ankylosing spondylitis	0.00035268	0.39219	0.01766	0.4583	0.999494	1.13
BASP1	rs12187273	17110554	G	ankylosing spondylitis	2.4e-05	0.82512	0.492079	0.7663	0.996749	1.01
BASP1	rs56324007	17110607	G	ankylosing spondylitis	-0.0004022	0.33029	0.019442	0.8108	0.901645	0.866
BASP1	rs2624419	17110625	A	ankylosing spondylitis	-0.00034636	0.046928	0.113891	0.09883	0.955292	0.883
BASP1	rs632211	17111344	A	ankylosing spondylitis	0.00046875	0.26415	0.017064	0.9591	0.99819	1.18
BASP1	rs638149	17111540	G	ankylosing spondylitis	0.00045955	0.27261	0.01711	0.9185	0.999269	1.18
BASP1	rs62349988	17111815	A	ankylosing spondylitis	2.15e-05	0.84301	0.492181	0.7768	0.997247	1.01
BASP1	rs62349989	17111970	T	ankylosing spondylitis	2.16e-05	0.84269	0.492171	0.782	0.997325	1.01
BASP1	rs297173	17112004	G	ankylosing spondylitis	0.00046804	0.26484	0.017067	0.9591	0.998046	1.18
BASP1	rs78625844	17112080	A	ankylosing spondylitis	-0.00015401	0.65048	0.026489	0.04355	0.989872	0.946
BASP1	rs297174	17112145	A	ankylosing spondylitis	0.00035575	0.38882	0.017644	0.5199	0.997821	1.14
BASP1	rs6888760	17112174	T	ankylosing spondylitis	2.12e-05	0.84514	0.492148	0.7899	0.997375	1.01
BASP1	rs35724812	17112189	G	ankylosing spondylitis	-8.6e-05	0.44652	0.365	0.4369	genotyped	0.97
BASP1	rs6892968	17112350	T	ankylosing spondylitis	2.64e-05	0.80834	0.491348	0.7404	0.99723	1.01
BASP1	rs6893113	17112370	G	ankylosing spondylitis	2.63e-05	0.80912	0.491333	0.7275	0.997204	1.01
BASP1	rs297175	17112839	T	ankylosing spondylitis	0.00046834	0.26454	0.017065	0.9592	0.998091	1.18
BASP1	rs297176	17112878	T	ankylosing spondylitis	0.00046623	0.2665	0.017085	0.9592	0.997889	1.18
BASP1	rs75165458	17112986	A	ankylosing spondylitis	-0.00037429	0.13436	0.04898	5.95e-24	genotyped	0.874
BASP1	rs167212	17112996	T	ankylosing spondylitis	0.00046826	0.26462	0.017065	0.9592	0.998097	1.18
BASP1	rs2731813	17113346	T	ankylosing spondylitis	-0.00019397	0.11542	0.263654	0.01954	0.997055	0.933
BASP1	rs11133886	17113347	A	ankylosing spondylitis	2.11e-05	0.84626	0.492107	0.7794	0.997421	1.01
BASP1	rs60129991	17113476	T	ankylosing spondylitis	-0.00015185	0.6551	0.026468	0.04694	0.99027	0.947
BASP1	rs2652682	17113657	T	ankylosing spondylitis	-0.00010883	0.34601	0.329774	0.2776	0.998708	0.962
BASP1	rs2624420	17113698	C	ankylosing spondylitis	0.00011094	0.33959	0.3298	0.006587	genotyped	1.04
BASP1	rs79135679	17113945	C	ankylosing spondylitis	-0.00022215	0.54038	0.024097	0.3935	0.946625	0.923
BASP1	rs111226211	17114081	G	ankylosing spondylitis	2.24e-05	0.93435	0.043251	0.9321	0.956945	1.01
BASP1	rs297177	17114476	T	ankylosing spondylitis	5.85e-05	0.59151	0.474278	0.9918	0.997031	1.02
BASP1	rs297178	17114626	A	ankylosing spondylitis	0.00046793	0.26495	0.017066	0.9592	0.997852	1.18
BASP1	rs1482345	17114704	A	ankylosing spondylitis	2.43e-05	0.82299	0.492085	0.7559	0.99722	1.01
BASP1	rs1351583	17116221	T	ankylosing spondylitis	8.44e-05	0.45488	0.365182	0.8453	0.998845	1.03
BASP1	rs185582458	17116251	T	ankylosing spondylitis	-2.7e-05	0.96898	0.006593	0.681	0.932133	0.99
BASP1	rs297167	17116782	A	ankylosing spondylitis	0.00046421	0.26869	0.017081	1	0.996943	1.18
BASP1	rs150019781	17118390	T	ankylosing spondylitis	0.00044667	0.077876	0.048474	0.9118	0.995847	1.17
BASP1	rs297165	17118927	G	ankylosing spondylitis	0.00046591	0.26716	0.01707	0.9592	0.995717	1.18
BASP1	rs1032763	17118930	T	ankylosing spondylitis	-0.00010861	0.34698	0.330001	0.2206	0.998335	0.962
BASP1	rs150333150	17119233	A	ankylosing spondylitis	0.0005032	0.27627	0.015351	0.9025	0.908161	1.2
BASP1	rs556084072	17119340	A	ankylosing spondylitis	0.00071709	0.58244	0.001849	1	0.935142	1.29
BASP1	rs2652666	17119879	T	ankylosing spondylitis	-9.35e-05	0.42847	0.304176	0.1365	0.997566	0.967
BASP1	rs2652667	17120274	A	ankylosing spondylitis	-9.27e-05	0.4328	0.304015	0.153	0.997464	0.967
BASP1	rs560117074	17120322	A	ankylosing spondylitis	-7.25e-06	0.99181	0.006454	0.2189	0.915448	0.997
BASP1	rs75415333	17120911	C	ankylosing spondylitis	-8.66e-05	0.83663	0.01706	0.3847	genotyped	0.969
BASP1	rs1985113	17121534	C	ankylosing spondylitis	-0.00018361	0.13556	0.265212	0.007694	0.99575	0.936
BASP1	rs297203	17121634	C	ankylosing spondylitis	0.00053029	0.026752	0.054949	0.9603	0.98635	1.21
BASP1	rs532333903	17122029	A	ankylosing spondylitis	-0.002073	0.11718	0.00179	1	0.937597	0.476
BASP1	rs999990	17122228	T	ankylosing spondylitis	8.24e-06	0.93984	0.466205	0.5117	0.994491	1
BASP1	rs2402348	17122398	T	ankylosing spondylitis	-9.97e-06	0.92716	0.472601	0.4545	0.993755	0.996
BASP1	rs2624421	17122731	G	ankylosing spondylitis	-0.00034858	0.041378	0.118772	0.1056	0.958401	0.883
BASP1	rs2402349	17122819	C	ankylosing spondylitis	7.76e-06	0.94312	0.491348	0.6103	0.995992	1
BASP1	rs117662014	17123261	G	ankylosing spondylitis	-0.00094525	0.20786	0.00572	0.8717	0.910741	0.713
BASP1	rs4643956	17123497	G	ankylosing spondylitis	-3.28e-05	0.76378	0.458033	0.4507	0.995842	0.988
BASP1	rs76079913	17123557	C	ankylosing spondylitis	0.00061502	0.18238	0.015432	0.9026	0.907344	1.25
BASP1	rs79207820	17123952	T	ankylosing spondylitis	-0.00018609	0.47127	0.048966	0.8788	0.946147	0.935
BASP1	rs297204	17124053	A	ankylosing spondylitis	0.00048631	0.24449	0.017295	0.8788	0.990357	1.19
BASP1	rs7704060	17124559	T	ankylosing spondylitis	1.44e-06	0.98943	0.482987	0.7476	0.995297	1
BASP1	rs78721862	17124898	A	ankylosing spondylitis	-0.00056448	0.5198	0.004095	0.6592	0.934081	0.817
BASP1	rs547596377	17125487	C	ankylosing spondylitis	-0.0011135	0.18565	0.004502	0.684	0.923465	0.671
BASP1	rs189240380	17125862	A	ankylosing spondylitis	-0.00013895	0.57025	0.05709	0.6362	0.907726	0.951
BASP1	rs297205	17126149	A	ankylosing spondylitis	-0.000114	0.47452	0.134413	0.4331	0.996842	0.96
BASP1	rs114945179	17126651	C	ankylosing spondylitis	1.35e-05	0.97475	0.01639	0.9578	genotyped	1
BASP1	rs297206	17126682	A	ankylosing spondylitis	8.49e-05	0.44449	0.399593	0.87	0.997071	1.03
BASP1	rs1875537	17126856	A	ankylosing spondylitis	6.47e-05	0.55449	0.442655	0.8301	0.996852	1.02
BASP1	rs297207	17126975	A	ankylosing spondylitis	0.00048592	0.24763	0.017059	1	0.990892	1.19
BASP1	rs2731787	17127010	C	ankylosing spondylitis	-0.00017087	0.16552	0.263804	0.01822	0.995909	0.941
BASP1	rs76560754	17128012	C	ankylosing spondylitis	0.00017862	0.41193	0.066929	0.1263	0.996277	1.07
BASP1	rs297208	17128097	A	ankylosing spondylitis	0.00049381	0.23686	0.017357	0.9197	0.989168	1.19
BASP1	rs193203418	17128141	T	ankylosing spondylitis	-0.00050351	0.49048	0.006099	0.1919	0.905834	0.835
BASP1	rs297209	17128279	G	ankylosing spondylitis	0.00048829	0.24553	0.017043	0.9184	0.992948	1.19
BASP1	rs12655526	17128613	G	ankylosing spondylitis	2.72e-06	0.98007	0.483745	0.7741	0.99799	1
BASP1	rs115836805	17129578	T	ankylosing spondylitis	0.00034761	0.29728	0.027626	0.5612	0.98611	1.13
BASP1	rs2896245	17129725	C	ankylosing spondylitis	-0.00019651	0.13504	0.218431	0.9681	0.997652	0.932
BASP1	rs12514388	17130416	T	ankylosing spondylitis	0.00034214	0.3602	0.022768	0.9365	0.947082	1.13
BASP1	rs167215	17130523	C	ankylosing spondylitis	0.00053305	0.20345	0.017124	0.9188	0.993718	1.21
BASP1	rs2731788	17130597	T	ankylosing spondylitis	-0.00016684	0.17459	0.265352	0.01316	0.998187	0.942
BASP1	rs297211	17130687	C	ankylosing spondylitis	0.00050991	0.22484	0.017071	0.8782	0.992758	1.2
BASP1	rs113037610	17130701	T	ankylosing spondylitis	-0.00017217	0.60961	0.026766	0.03611	0.998402	0.94
BASP1	rs297212	17130766	G	ankylosing spondylitis	-0.00015168	0.26281	0.201325	0.9534	0.998325	0.947
BASP1	rs297213	17130778	A	ankylosing spondylitis	0.00052751	0.21526	0.016765	0.4686	0.986867	1.21
BASP1	rs297214	17130796	C	ankylosing spondylitis	0.00052742	0.21536	0.016764	0.4686	0.986832	1.21
BASP1	rs297215	17130823	G	ankylosing spondylitis	0.00058967	0.16575	0.016778	0.5345	0.987179	1.24
BASP1	rs297216	17130833	C	ankylosing spondylitis	-0.00011427	0.47325	0.134335	0.4728	0.999058	0.96
BASP1	rs139071301	17130836	A	ankylosing spondylitis	-7.01e-05	0.92662	0.005504	0.4161	0.926123	0.975
BASP1	rs297217	17130920	A	ankylosing spondylitis	0.00053807	0.19987	0.017102	0.9188	0.992901	1.21
BASP1	rs114504093	17131076	T	ankylosing spondylitis	0.00012818	0.80612	0.011857	0.3906	0.919266	1.05
BASP1	rs297218	17131263	G	ankylosing spondylitis	0.00054323	0.19565	0.017094	0.9593	0.991932	1.22
BASP1	rs2624425	17131452	A	ankylosing spondylitis	-0.00016994	0.1676	0.2638	0.01739	0.997502	0.941
BASP1	rs297219	17131535	C	ankylosing spondylitis	-0.00011207	0.48173	0.134395	0.4683	0.999119	0.961
BASP1	rs2652670	17132022	A	ankylosing spondylitis	-0.00022721	0.13666	0.152714	0.02802	0.97227	0.922
BASP1	rs77274522	17132153	C	ankylosing spondylitis	0.00017607	0.59972	0.02728	2.76e-07	genotyped	1.07
BASP1	rs112748411	17132438	G	ankylosing spondylitis	-0.00015117	0.65258	0.026975	0.04754	0.999005	0.947
BASP1	rs2170525	17132500	T	ankylosing spondylitis	-0.00016934	0.16823	0.265167	0.0143	0.999062	0.941
BASP1	rs77431043	17132854	A	ankylosing spondylitis	0.0011285	0.059123	0.008521	0.4805	0.971524	1.5
BASP1	rs297220	17132916	G	ankylosing spondylitis	-0.00011843	0.32568	0.282297	0.005689	0.998755	0.958
BASP1	rs114819015	17133439	C	ankylosing spondylitis	0.0003897	0.16007	0.040078	0.2748	0.997049	1.15
BASP1	rs118099973	17133673	A	ankylosing spondylitis	-0.0005266	0.73885	0.001277	1	0.904948	0.828
BASP1	rs62347963	17133766	A	ankylosing spondylitis	-1.29e-06	0.99053	0.483974	0.7767	0.999292	1
BASP1	rs57405408	17133790	A	ankylosing spondylitis	-5.41e-06	0.96029	0.48417	0.7197	0.998793	0.998
BASP1	rs62347965	17133791	C	ankylosing spondylitis	-4.87e-06	0.96431	0.484222	0.7172	0.998745	0.998
BASP1	rs114017354	17133930	C	ankylosing spondylitis	0.0011087	0.21856	0.003882	0.4729	0.928844	1.49
BASP1	rs297221	17134109	A	ankylosing spondylitis	-0.00012168	0.4451	0.1346	0.2506	genotyped	0.957
BASP1	rs60388951	17134319	G	ankylosing spondylitis	-1.81e-06	0.98675	0.483921	0.7767	0.999412	0.999
BASP1	rs149186718	17134618	A	ankylosing spondylitis	0.00024902	0.37332	0.040196	0.5765	0.972674	1.09
BASP1	rs13187032	17135535	G	ankylosing spondylitis	-2.36e-06	0.98266	0.483857	0.7846	0.999436	0.999
BASP1	rs78893672	17136049	G	ankylosing spondylitis	0.00021877	0.6049	0.017877	0.6946	0.939271	1.08
BASP1	rs150795618	17136339	T	ankylosing spondylitis	0.00013003	0.85492	0.005986	0.3642	0.979396	1.05
BASP1	rs297198	17136345	A	ankylosing spondylitis	0.00048562	0.24673	0.017109	0.9188	0.99376	1.19
BASP1	rs2624431	17136611	G	ankylosing spondylitis	-0.00017119	0.16446	0.263907	0.0168	0.997636	0.94
BASP1	rs78794589	17136950	T	ankylosing spondylitis	0.00018712	0.38887	0.067177	0.1784	0.997681	1.07
BASP1	rs297200	17137115	C	ankylosing spondylitis	-0.00011884	0.32396	0.282341	0.005765	0.998983	0.958
BASP1	rs167214	17137175	G	ankylosing spondylitis	-0.00011889	0.32374	0.282347	0.005765	0.998983	0.958
BASP1	rs71609368	17137392	G	ankylosing spondylitis	9.19e-06	0.94527	0.218778	0.7221	0.960219	1
BASP1	rs67661227	17137409	A	ankylosing spondylitis	-2.05e-06	0.98498	0.483905	0.7819	0.999467	0.999
BASP1	rs112932986	17137667	T	ankylosing spondylitis	0.0001843	0.39588	0.067238	0.2067	0.997622	1.07
BASP1	rs144993819	17138188	C	ankylosing spondylitis	-0.00071372	0.038205	0.027079	0.9202	0.941381	0.774
BASP1	rs140567320	17138951	G	ankylosing spondylitis	-0.00014222	0.67278	0.026855	0.2469	0.995214	0.95
BASP1	rs297202	17139117	T	ankylosing spondylitis	-0.00011863	0.32477	0.282338	0.005695	0.999221	0.958
BASP1	rs624867	17139187	A	ankylosing spondylitis	-0.0001167	0.46353	0.134527	0.5389	0.999514	0.959
BASP1	rs72736449	17139658	T	ankylosing spondylitis	0.0013218	0.062585	0.006191	0.8861	0.950125	1.61
BASP1	rs79950812	17140084	C	ankylosing spondylitis	0.0004858	0.24696	0.017088	0.9188	0.990013	1.19
BASP1	rs6894000	17140312	T	ankylosing spondylitis	8.27e-05	0.45599	0.399515	0.8282	0.999199	1.03
BASP1	rs623308	17141073	T	ankylosing spondylitis	-0.00012159	0.31284	0.282334	0.00555	0.99928	0.957
BASP1	rs187308083	17141419	G	ankylosing spondylitis	0.0012746	0.34652	0.001743	0.2748	0.920227	1.58
BASP1	rs6859179	17141484	G	ankylosing spondylitis	-2.96e-06	0.97829	0.483849	0.7793	0.999682	0.999
BASP1	rs2731807	17141894	C	ankylosing spondylitis	-0.00012182	0.3119	0.282361	0.006076	0.999136	0.957
BASP1	rs62347968	17141921	A	ankylosing spondylitis	-0.00012377	0.71341	0.02834	0.1455	0.937293	0.957
BASP1	rs2731806	17141956	A	ankylosing spondylitis	-0.00017014	0.16702	0.263856	0.01418	0.997975	0.941
BASP1	rs13153864	17141989	T	ankylosing spondylitis	-4.21e-05	0.81061	0.111063	0.9081	0.965346	0.985
BASP1	rs2624429	17142201	A	ankylosing spondylitis	0.00016627	0.17694	0.265	0.1723	genotyped	1.06
BASP1	rs12656050	17142224	T	ankylosing spondylitis	-2.4e-06	0.98236	0.483902	0.7715	0.999656	0.999
BASP1	rs676132	17142341	G	ankylosing spondylitis	-0.00011159	0.48305	0.134772	0.4133	0.9995	0.961
BASP1	rs117423189	17142398	T	ankylosing spondylitis	-1.01e-05	0.98451	0.012019	0.222	0.901754	0.996
BASP1	rs60191274	17142478	A	ankylosing spondylitis	0.0001954	0.36991	0.066625	0.2991	0.998173	1.07
BASP1	rs12519405	17142767	C	ankylosing spondylitis	0.0001556	0.31195	0.1464	0.7697	genotyped	1.06
BASP1	rs185014243	17143195	T	ankylosing spondylitis	0.00049353	0.24186	0.016973	0.7974	0.987665	1.19
BASP1	rs114626272	17143515	C	ankylosing spondylitis	2.42e-05	0.96201	0.01163	0.7692	genotyped	1.01
BASP1	rs1964566	17143610	G	ankylosing spondylitis	7.01e-06	0.9487	0.4831	0.3194	genotyped	1
BASP1	rs673700	17143737	G	ankylosing spondylitis	0.00048779	0.24468	0.017127	0.9188	0.993025	1.19
BASP1	rs648724	17143917	T	ankylosing spondylitis	0.00049851	0.23561	0.017075	0.8782	0.991281	1.2
BASP1	rs6892883	17143921	C	ankylosing spondylitis	-0.00014389	0.67146	0.026405	0.3448	0.997301	0.95
BASP1	rs675514	17144119	C	ankylosing spondylitis	5.97e-05	0.68518	0.162912	0.468	0.995877	1.02
BASP1	rs806102	17144283	A	ankylosing spondylitis	0.00050648	0.22783	0.017091	0.8377	0.99109	1.2
BASP1	rs12657676	17144514	T	ankylosing spondylitis	3.52e-06	0.9742	0.483873	0.7974	0.996641	1
BASP1	rs67972039	17144575	C	ankylosing spondylitis	0.00011071	0.32416	0.37983	0.7937	0.993054	1.04
BASP1	rs632754	17145142	A	ankylosing spondylitis	1.64e-05	0.8879	0.31908	0.4083	0.996397	1.01
BASP1	rs1875538	17145198	A	ankylosing spondylitis	8.54e-06	0.93743	0.482318	0.6966	0.998209	1
BASP1	rs191248675	17145492	A	ankylosing spondylitis	-0.00027377	0.46668	0.022811	0.3279	0.929147	0.907
BASP1	rs2261514	17145620	A	ankylosing spondylitis	-6.6e-05	0.6034	0.240025	0.04606	0.997529	0.977
BASP1	rs116527967	17146061	G	ankylosing spondylitis	0.00089565	0.28639	0.004521	0.2895	0.919875	1.38
BASP1	rs2731804	17146261	C	ankylosing spondylitis	-6.87e-05	0.58876	0.240013	0.04763	0.998195	0.976
BASP1	rs617089	17146347	A	ankylosing spondylitis	2.93e-05	0.78894	0.439903	0.5398	0.998326	1.01
BASP1	rs11739746	17147118	C	ankylosing spondylitis	-8.85e-05	0.49041	0.234456	0.05948	0.99524	0.969
BASP1	rs72736462	17147798	C	ankylosing spondylitis	-0.00053924	0.23302	0.0147	0.7725	genotyped	0.824
BASP1	rs587977	17148236	T	ankylosing spondylitis	0.00010843	0.68578	0.043008	0.3353	0.99835	1.04
BASP1	rs587065	17148448	T	ankylosing spondylitis	0.00010521	0.69445	0.043069	0.336	0.998432	1.04
BASP1	rs587006	17148502	A	ankylosing spondylitis	2.73e-05	0.80335	0.439745	0.495	0.998496	1.01
BASP1	rs682748	17148911	G	ankylosing spondylitis	1.86e-05	0.86517	0.438953	0.608	0.99867	1.01
BASP1	rs682285	17149016	C	ankylosing spondylitis	1.9e-05	0.86242	0.439013	0.608	0.998805	1.01
BASP1	rs680100	17149439	T	ankylosing spondylitis	-3.24e-05	0.81173	0.199899	0.8393	0.998063	0.988
BASP1	rs142958092	17149452	A	ankylosing spondylitis	-0.00019046	0.57765	0.025963	0.7837	0.996002	0.934
BASP1	rs67569153	17149986	T	ankylosing spondylitis	-0.00017669	0.26049	0.140351	0.9159	0.992532	0.939
BASP1	rs72736463	17150178	A	ankylosing spondylitis	0.0010684	0.12672	0.006408	0.7803	0.94535	1.47
BASP1	rs297172	17150524	C	ankylosing spondylitis	1.67e-05	0.87889	0.438839	0.608	0.999073	1.01
BASP1	rs297171	17150901	C	ankylosing spondylitis	1.8e-05	0.86952	0.438942	0.6202	0.999058	1.01
BASP1	rs189120716	17151369	A	ankylosing spondylitis	-0.0015804	0.13224	0.002772	1	0.961571	0.567
BASP1	rs297170	17151417	C	ankylosing spondylitis	1.67e-05	0.87911	0.438837	0.6153	0.999112	1.01
BASP1	rs13178413	17151456	A	ankylosing spondylitis	-1.55e-06	0.98864	0.481829	0.8831	0.999195	0.999
BASP1	rs297169	17151705	T	ankylosing spondylitis	9.95e-05	0.71011	0.043146	0.3578	0.997819	1.04
BASP1	rs114786333	17152218	A	ankylosing spondylitis	0.00086909	0.25759	0.005429	0.1098	0.923654	1.37
BASP1	rs115585652	17152219	T	ankylosing spondylitis	0.00087897	0.25238	0.005433	0.1096	0.922624	1.37
BASP1	rs212384	17152223	A	ankylosing spondylitis	-3.19e-05	0.81453	0.199549	0.8558	0.998448	0.989
BASP1	rs2652674	17152228	G	ankylosing spondylitis	-7.33e-05	0.56774	0.233724	0.0671	0.996456	0.974
BASP1	rs62347995	17152978	T	ankylosing spondylitis	-0.00026206	0.50516	0.021082	0.364	0.919676	0.91
BASP1	rs297168	17153001	C	ankylosing spondylitis	0.000109	0.68425	0.042979	0.3246	0.999082	1.04
BASP1	rs12187710	17153250	G	ankylosing spondylitis	-1e-06	0.99264	0.481888	0.8697	0.999273	1
BASP1	rs144386814	17153314	G	ankylosing spondylitis	-4.59e-05	0.8714	0.039965	0.1341	0.946353	0.984
BASP1	rs2731796	17153618	C	ankylosing spondylitis	5.48e-05	0.6676	0.2387	0.5011	genotyped	1.02
BASP1	rs590518	17154305	C	ankylosing spondylitis	-3.28e-05	0.80912	0.199498	0.8642	0.99857	0.988
BASP1	rs2731795	17154626	A	ankylosing spondylitis	-5.47e-05	0.66746	0.238505	0.07169	0.999614	0.981
BASP1	rs76601681	17155030	G	ankylosing spondylitis	-0.00038764	0.69938	0.003203	0.08323	0.902457	0.87
BASP1	rs683580	17155359	A	ankylosing spondylitis	1.56e-05	0.88651	0.438892	0.5888	0.99931	1.01
BASP1	rs12186747	17155432	A	ankylosing spondylitis	-2.47e-06	0.98187	0.481892	0.8751	0.999377	0.999
BASP1	rs56695979	17155696	T	ankylosing spondylitis	-0.00011089	0.67928	0.04302	0.194	genotyped	0.961
BASP1	rs551410050	17155786	A	ankylosing spondylitis	0.0010705	0.49608	0.001292	1	0.917724	1.47
BASP1	rs548967289	17155813	C	ankylosing spondylitis	0.0017153	0.28414	0.00127	0.3784	0.90636	1.85
BASP1	rs79473958	17155900	C	ankylosing spondylitis	-0.0004529	0.097857	0.04112	0.8118	genotyped	0.85
BASP1	rs115899367	17156374	C	ankylosing spondylitis	-0.00015061	0.6082	0.03537	0.1004	genotyped	0.947
BASP1	rs297179	17156456	G	ankylosing spondylitis	1.4e-05	0.89809	0.438889	0.584	0.99946	1.01
BASP1	rs573289352	17156674	T	ankylosing spondylitis	-0.0013145	0.36343	0.001553	1	0.907838	0.624
BASP1	rs151169904	17157201	G	ankylosing spondylitis	0.00026913	0.73221	0.004939	0.5781	0.96904	1.1
BASP1	rs297180	17157291	T	ankylosing spondylitis	1.54e-05	0.88858	0.4381	0.4147	genotyped	1.01
BASP1	rs297181	17157479	T	ankylosing spondylitis	1.32e-05	0.90389	0.43889	0.5864	0.99967	1
BASP1	rs2279305	17157528	C	ankylosing spondylitis	-4.47e-06	0.96725	0.481925	0.8859	0.999476	0.998
BASP1	rs297182	17158041	T	ankylosing spondylitis	5.63e-05	0.7037	0.160868	0.4832	0.996125	1.02
BASP1	rs549769314	17158564	C	ankylosing spondylitis	-0.0019019	0.22488	0.001324	1	0.908372	0.506
BASP1	rs111511736	17158717	T	ankylosing spondylitis	-0.00023668	0.48969	0.025961	0.6302	0.991265	0.919
BASP1	rs62347996	17158995	T	ankylosing spondylitis	1.02e-05	0.92565	0.475961	0.9891	0.996786	1
BASP1	rs612379	17159361	T	ankylosing spondylitis	9.8e-05	0.71483	0.043058	0.2407	0.994546	1.04
BASP1	rs612378	17159362	T	ankylosing spondylitis	2.74e-05	0.80299	0.432937	0.7648	0.996082	1.01
BASP1	rs55949463	17159422	T	ankylosing spondylitis	0.0009901	0.22832	0.00473	0.4053	0.917738	1.43
BASP1	rs7702735	17159582	C	ankylosing spondylitis	-0.00017892	0.59979	0.026232	0.838	0.98669	0.938
BASP1	rs116076274	17159602	G	ankylosing spondylitis	0.0003524	0.20448	0.040042	0.2743	0.994883	1.13
BASP1	rs297183	17159993	G	ankylosing spondylitis	2.76e-05	0.80156	0.432896	0.7123	0.995678	1.01
BASP1	rs167213	17160112	T	ankylosing spondylitis	3.16e-05	0.7738	0.43288	0.702	0.995587	1.01
BASP1	rs13175997	17160258	C	ankylosing spondylitis	1.52e-05	0.88928	0.475978	0.9509	0.996101	1.01
BASP1	rs149721319	17160468	T	ankylosing spondylitis	0.000345	0.21396	0.040097	0.2556	0.995046	1.13
BASP1	rs297184	17160574	C	ankylosing spondylitis	9.92e-05	0.71158	0.04305	0.2852	0.993546	1.04
BASP1	rs76637286	17160887	G	ankylosing spondylitis	0.00098992	0.22833	0.004673	0.4061	0.92527	1.43
BASP1	rs57747213	17161008	A	ankylosing spondylitis	9.84e-05	0.714	0.043048	0.2852	0.993239	1.04
BASP1	rs10055321	17161355	A	ankylosing spondylitis	2.79e-05	0.79935	0.432912	0.7123	0.995032	1.01
BASP1	rs187945742	17161358	T	ankylosing spondylitis	0.00035041	0.20718	0.040033	0.2841	0.99514	1.13
BASP1	rs7712780	17161451	G	ankylosing spondylitis	9.95e-05	0.37355	0.387922	0.5243	0.992273	1.04
BASP1	rs12657901	17162704	G	ankylosing spondylitis	1.14e-05	0.91722	0.476512	0.9155	0.988662	1
BASP1	rs642276	17163825	T	ankylosing spondylitis	0.00048882	0.24935	0.017088	0.8776	0.966888	1.19
BASP1	rs641871	17163899	G	ankylosing spondylitis	0.00048166	0.25819	0.016909	0.9176	0.970868	1.19
BASP1	rs55815650	17164053	A	ankylosing spondylitis	0.00078276	0.34471	0.004631	0.5318	0.918408	1.32
BASP1	rs144083821	17164162	A	ankylosing spondylitis	-0.0001834	0.56451	0.031853	0.007225	0.933049	0.936
BASP1	rs115271160	17164414	G	ankylosing spondylitis	-0.00022114	0.75986	0.006007	0.5354	0.934655	0.924
BASP1	rs115338358	17164754	A	ankylosing spondylitis	0.00010318	0.73493	0.033116	5.99e-06	1	1.04
BASP1	rs576375257	17164919	G	ankylosing spondylitis	0.0015184	0.28222	0.001619	0.2291	0.91007	1.72
BASP1	rs115339970	17165455	G	ankylosing spondylitis	-6.91e-05	0.83721	0.0286	0.6324	0.937651	0.976
BASP1	rs79346329	17166211	C	ankylosing spondylitis	-0.00054309	0.10298	0.02744	0.01164	genotyped	0.823
BASP1	rs186321329	17166548	T	ankylosing spondylitis	-0.00034657	0.58608	0.007984	0.6449	0.915537	0.883
BASP1	rs56350748	17166555	A	ankylosing spondylitis	0.00085219	0.23708	0.00614	0.1587	0.915676	1.36
BASP1	rs2652677	17166817	T	ankylosing spondylitis	-9.25e-06	0.93546	0.403177	0.1043	0.932051	0.997
BASP1	rs141489349	17166913	C	ankylosing spondylitis	0.00044626	0.43467	0.010083	0.4422	0.903228	1.17
BASP1	rs6861492	17166993	G	ankylosing spondylitis	9.13e-05	0.42322	0.40235	0.245	0.939914	1.03
BASP1	rs582991	17167535	C	ankylosing spondylitis	6.23e-07	0.99553	0.454605	0.4497	0.957641	1
BASP1	rs13169507	17167570	G	ankylosing spondylitis	-2.05e-05	0.85438	0.439146	0.3862	0.957204	0.993
BASP1	rs78860185	17167789	G	ankylosing spondylitis	-0.00035815	0.17953	0.04339	0.3447	genotyped	0.879
BASP1	rs146276757	17167948	C	ankylosing spondylitis	0.00012661	0.8139	0.010961	0.9346	0.936448	1.05
BASP1	rs116062105	17167995	T	ankylosing spondylitis	5.65e-06	0.98825	0.020755	0.9668	0.983037	1
BASP1	rs113100410	17168087	A	ankylosing spondylitis	-1.31e-05	0.94973	0.07366	0.85	genotyped	0.995
BASP1	rs1532700	17168175	G	ankylosing spondylitis	-0.00017784	0.79052	0.006631	0.08165	genotyped	0.938
BASP1	rs686204	17168217	A	ankylosing spondylitis	-0.00044252	0.73045	0.001862	1	0.943561	0.853
BASP1	rs586667	17168369	A	ankylosing spondylitis	-6.41e-06	0.98609	0.022778	0.9383	0.967069	0.998
BASP1	rs62347998	17168802	T	ankylosing spondylitis	-0.00019796	0.47566	0.042613	0.6182	0.934689	0.931
BASP1	rs185585250	17169660	A	ankylosing spondylitis	-0.00026093	0.71876	0.006156	0.1118	0.91145	0.911
BASP1	rs142596484	17170182	A	ankylosing spondylitis	0.00010882	0.75769	0.02489	0.8067	0.977274	1.04
BASP1	rs4702202	17170643	A	ankylosing spondylitis	-2.92e-05	0.79683	0.371179	0.4063	0.981176	0.99
BASP1	rs114583038	17171026	A	ankylosing spondylitis	0.00020116	0.61977	0.018288	0.962	1	1.07
BASP1	rs17543303	17171061	G	ankylosing spondylitis	-9.48e-05	0.7671	0.030382	0.4673	0.976092	0.967
BASP1	rs68182860	17171531	T	ankylosing spondylitis	-5.26e-05	0.64554	0.352056	0.4128	0.98589	0.981
BASP1	rs181690464	17171597	T	ankylosing spondylitis	-0.0005822	0.3108	0.00951	1	0.941249	0.812
BASP1	rs187216620	17172019	C	ankylosing spondylitis	-0.0012906	0.15912	0.00386	0.459	0.900731	0.63
BASP1	rs4563627	17172373	G	ankylosing spondylitis	-6.58e-05	0.74879	0.076378	0.9902	0.987773	0.977
BASP1	rs2402350	17172790	T	ankylosing spondylitis	5.8e-05	0.59856	0.4189	0.958	genotyped	1.02
BASP1	rs116087286	17172903	G	ankylosing spondylitis	-0.00011266	0.77718	0.01904	0.07613	genotyped	0.96
BASP1	rs11745555	17173050	T	ankylosing spondylitis	-0.00059084	0.30977	0.00915	0.4985	0.957068	0.809
BASP1	rs114398271	17173335	G	ankylosing spondylitis	0.00031013	0.67132	0.005665	0.269	0.97314	1.12
BASP1	rs181789281	17174407	A	ankylosing spondylitis	3.87e-05	0.91914	0.020907	0.967	0.991974	1.01
BASP1	rs112372271	17174735	G	ankylosing spondylitis	-0.00025198	0.57116	0.01526	1	0.987275	0.914
BASP1	rs76117882	17174778	G	ankylosing spondylitis	0.00047227	0.48656	0.006526	0.2163	0.97984	1.18
BASP1	rs143194361	17175578	A	ankylosing spondylitis	-9.84e-05	0.71559	0.04235	0.833	0.993594	0.965
BASP1	rs185316666	17175716	A	ankylosing spondylitis	-1.84e-05	0.97747	0.00746	0.3973	0.93375	0.993
BASP1	rs610887	17175730	A	ankylosing spondylitis	-0.00024536	0.58122	0.015217	0.953	0.990994	0.916
BASP1	rs113970802	17176212	G	ankylosing spondylitis	-0.00025863	0.56081	0.01521	0.953	0.992253	0.911
BASP1	rs142677720	17176358	A	ankylosing spondylitis	4.22e-05	0.9116	0.02095	1	0.993693	1.02
BASP1	rs16869532	17176619	G	ankylosing spondylitis	4e-05	0.83736	0.0852	0.9649	genotyped	1.01
BASP1	rs183266689	17177224	T	ankylosing spondylitis	4.33e-05	0.90928	0.020918	0.9671	0.994159	1.02
BASP1	rs12519177	17177820	C	ankylosing spondylitis	-0.00015036	0.58204	0.04183	2.33e-09	genotyped	0.948
BASP1	rs140534633	17177850	G	ankylosing spondylitis	-0.0011072	0.16035	0.004958	0.4682	0.960133	0.672
BASP1	rs116529877	17177857	A	ankylosing spondylitis	3.98e-05	0.91646	0.020944	1	0.994993	1.01
BASP1	rs138993433	17178200	C	ankylosing spondylitis	-0.0002036	0.59554	0.022217	0.2276	0.914603	0.93
BASP1	rs78036982	17178357	C	ankylosing spondylitis	4.2e-05	0.91205	0.02091	1	0.99467	1.02
BASP1	rs13162280	17178474	A	ankylosing spondylitis	-7.99e-05	0.4899	0.338111	0.4323	0.983253	0.972
BASP1	rs75328792	17178734	G	ankylosing spondylitis	0.00052834	0.43518	0.006542	0.1031	0.984043	1.21
BASP1	rs77899832	17179001	G	ankylosing spondylitis	0.0005315	0.43267	0.00654	0.1025	0.980532	1.21
BASP1	rs193277721	17179183	T	ankylosing spondylitis	0.0011017	0.034381	0.011711	0.8752	0.933133	1.48
BASP1	rs75163083	17179275	A	ankylosing spondylitis	3.7e-05	0.92241	0.020947	1	0.994276	1.01
BASP1	rs16869537	17179761	A	ankylosing spondylitis	-0.00023131	0.6035	0.015157	0.8588	0.993345	0.92
BASP1	rs11747214	17179872	A	ankylosing spondylitis	-3.38e-05	0.86204	0.086638	0.6382	0.981108	0.988
BASP1	rs16869538	17179905	G	ankylosing spondylitis	-0.00022789	0.60906	0.015131	0.8587	0.994937	0.922
BASP1	rs72736472	17180067	A	ankylosing spondylitis	0.00049531	0.026282	0.065045	0.8869	0.974338	1.19
BASP1	rs177052	17180343	C	ankylosing spondylitis	0.00014028	0.67304	0.027546	0.426	0.98513	1.05
BASP1	rs147631775	17180404	C	ankylosing spondylitis	0.00051757	0.44734	0.006479	0.2747	0.98191	1.2
BASP1	rs1002124	17180466	T	ankylosing spondylitis	0.00051009	0.45306	0.006508	0.2765	0.981435	1.2
BASP1	rs111888784	17180483	A	ankylosing spondylitis	-0.0002274	0.60991	0.015126	0.8587	0.995098	0.922
BASP1	rs116725896	17180867	C	ankylosing spondylitis	-0.00012478	0.76741	0.01694	0.1627	genotyped	0.956
BASP1	rs1384266	17181395	C	ankylosing spondylitis	-0.00026215	0.55357	0.015416	0.8605	0.978162	0.91
BASP1	rs4602628	17181964	T	ankylosing spondylitis	-0.00020825	0.6379	0.0154	0.8606	0.981257	0.928
BASP1	rs2896247	17182136	C	ankylosing spondylitis	-2.1e-05	0.95471	0.02233	0.4649	0.976148	0.993
BASP1	rs2896248	17182176	T	ankylosing spondylitis	-2.09e-05	0.95476	0.022316	0.4647	0.976468	0.993
BASP1	rs73050812	17182421	A	ankylosing spondylitis	-0.00023314	0.60042	0.015162	0.813	0.994882	0.92
BASP1	rs72736473	17182522	A	ankylosing spondylitis	-0.00010572	0.69607	0.042322	0.866	0.990141	0.963
BASP1	rs114540625	17182553	G	ankylosing spondylitis	3.08e-05	0.9355	0.020909	0.9014	0.994418	1.01
BASP1	rs12653191	17182699	C	ankylosing spondylitis	-8.3e-05	0.45329	0.425714	0.7982	0.983884	0.971
BASP1	rs144516996	17183350	G	ankylosing spondylitis	0.00029215	0.58812	0.010935	0.6196	0.931554	1.11
BASP1	rs6897753	17183544	A	ankylosing spondylitis	-3.4e-05	0.86182	0.086455	0.5252	0.977607	0.988
BASP1	rs372751221	17183729	T	ankylosing spondylitis	-0.00079669	0.57898	0.001561	0.5069	0.913022	0.752
BASP1	rs115585012	17183825	T	ankylosing spondylitis	-1.49e-05	0.96869	0.020905	0.9671	0.994928	0.995
[truncated: 3,087 more rows]
