# Supplementary material for: Identification of potential biomarkers for ankylosing spondylitis based on bioinformatics analysis
Source: BMC Musculoskelet Disord. 2023 May 24;24:413. doi: 10.1186/s12891-023-06550-3 (PMC10207833; doi:10.1186/s12891-023-06550-3)
Supplement: Supplementary file 1 — Additional file1: Table S1. Dataset GSE73754. Table S2. Dataset GSE11886. Table S3.Gene profile of each module in WGCNA analysis. Table S4. The significance SNP sites corresponding to the sevengenes. Table S5. GSEA pathways forkey genes. Table S6. Drug predictionresults. [file 12891_2023_6550_MOESM1_ESM.zip › Supplementary Information/Table S5. GSEA pathways for key genes..xlsx]

## Sheet: DYSF
Table S5. GSEA pathways for key genes.（DYSF)
NAME	GS<br> follow link to MSigDB	GS DETAILS	SIZE	ES	NES	NOM p-val	FDR q-val	FWER p-val	RANK AT MAX	LEADING EDGE
KEGG_GNRH_SIGNALING_PATHWAY	KEGG_GNRH_SIGNALING_PATHWAY	Details ...	92	0.486577	1.90188	0	0.0275597	0.02	3397	tags=38%, list=21%, signal=48%
KEGG_STARCH_AND_SUCROSE_METABOLISM	KEGG_STARCH_AND_SUCROSE_METABOLISM	Details ...	35	0.665594	1.88122	0	0.0196383	0.028	308	tags=14%, list=2%, signal=15%
KEGG_FOCAL_ADHESION	KEGG_FOCAL_ADHESION	Details ...	191	0.543973	1.85751	0	0.0190471	0.042	2660	tags=30%, list=16%, signal=35%
KEGG_MAPK_SIGNALING_PATHWAY	KEGG_MAPK_SIGNALING_PATHWAY	Details ...	249	0.486463	1.84888	0	0.0149874	0.044	2907	tags=31%, list=18%, signal=38%
KEGG_PROTEASOME	KEGG_PROTEASOME	Details ...	40	-0.736742	-1.69744	0.00808081	0.220242	0.234	3243	tags=65%, list=20%, signal=81%
KEGG_NUCLEOTIDE_EXCISION_REPAIR	KEGG_NUCLEOTIDE_EXCISION_REPAIR	Details ...	43	-0.603234	-1.64572	0.0102459	0.200787	0.348	3383	tags=60%, list=21%, signal=76%

## Sheet: BASP1
Table S5. GSEA pathways for key genes.（BASP1)
NAME	GS<br> follow link to MSigDB	GS DETAILS	SIZE	ES	NES	NOM p-val	FDR q-val	FWER p-val	RANK AT MAX	LEADING EDGE
KEGG_STARCH_AND_SUCROSE_METABOLISM	KEGG_STARCH_AND_SUCROSE_METABOLISM	Details ...	35	0.699566	2.03557	0	0.00495037	0.004	1593	tags=23%, list=10%, signal=25%
KEGG_MAPK_SIGNALING_PATHWAY	KEGG_MAPK_SIGNALING_PATHWAY	Details ...	249	0.518232	2.01136	0	0.00368818	0.006	2570	tags=30%, list=16%, signal=35%
KEGG_NEUROTROPHIN_SIGNALING_PATHWAY	KEGG_NEUROTROPHIN_SIGNALING_PATHWAY	Details ...	122	0.536093	1.9565	0	0.0052648	0.011	2398	tags=38%, list=15%, signal=44%
KEGG_LEUKOCYTE_TRANSENDOTHELIAL_MIGRATION	KEGG_LEUKOCYTE_TRANSENDOTHELIAL_MIGRATION	Details ...	109	0.639639	1.95463	0	0.00423015	0.012	1901	tags=36%, list=12%, signal=40%
KEGG_CARDIAC_MUSCLE_CONTRACTION	KEGG_CARDIAC_MUSCLE_CONTRACTION	Details ...	68	-0.484871	-1.65757	0.0138889	0.336894	0.335	2445	tags=26%, list=15%, signal=31%
KEGG_ALANINE_ASPARTATE_AND_GLUTAMATE_METABOLISM	KEGG_ALANINE_ASPARTATE_AND_GLUTAMATE_METABOLISM	Details ...	30	-0.578999	-1.65332	0.0077821	0.175067	0.344	2122	tags=30%, list=13%, signal=34%

## Sheet: PYGL
Table S5. GSEA pathways for key genes.（PYGL)
NAME	GS<br> follow link to MSigDB	GS DETAILS	SIZE	ES	NES	NOM p-val	FDR q-val	FWER p-val	RANK AT MAX	LEADING EDGE
KEGG_STARCH_AND_SUCROSE_METABOLISM	KEGG_STARCH_AND_SUCROSE_METABOLISM	Details ...	35	0.710572	2.03402	0	0.00639175	0.005	1864	tags=23%, list=12%, signal=26%
KEGG_AXON_GUIDANCE	KEGG_AXON_GUIDANCE	Details ...	127	0.47651	1.88727	0.00195312	0.0186316	0.025	2003	tags=21%, list=12%, signal=24%
KEGG_MELANOGENESIS	KEGG_MELANOGENESIS	Details ...	96	0.451069	1.87678	0	0.0132143	0.027	2419	tags=22%, list=15%, signal=26%
KEGG_FOCAL_ADHESION	KEGG_FOCAL_ADHESION	Details ...	191	0.538224	1.87151	0.00198807	0.00991075	0.027	2679	tags=29%, list=17%, signal=35%
KEGG_CARDIAC_MUSCLE_CONTRACTION	KEGG_CARDIAC_MUSCLE_CONTRACTION	Details ...	68	-0.540545	-1.81643	0.00192678	0.0395419	0.052	3033	tags=32%, list=19%, signal=40%
KEGG_PROTEASOME	KEGG_PROTEASOME	Details ...	40	-0.770938	-1.74158	0.0020284	0.051161	0.126	2210	tags=58%, list=14%, signal=66%

## Sheet: SPI1
Table S5. GSEA pathways for key genes.（SPI1)
NAME	GS<br> follow link to MSigDB	GS DETAILS	SIZE	ES	NES	NOM p-val	FDR q-val	FWER p-val	RANK AT MAX	LEADING EDGE
KEGG_STARCH_AND_SUCROSE_METABOLISM	KEGG_STARCH_AND_SUCROSE_METABOLISM	Details ...	35	0.678622	1.92832	0	0.0134672	0.011	1499	tags=20%, list=9%, signal=22%
KEGG_NEUROTROPHIN_SIGNALING_PATHWAY	KEGG_NEUROTROPHIN_SIGNALING_PATHWAY	Details ...	122	0.526702	1.90007	0	0.0145115	0.021	2684	tags=39%, list=17%, signal=47%
KEGG_LEUKOCYTE_TRANSENDOTHELIAL_MIGRATION	KEGG_LEUKOCYTE_TRANSENDOTHELIAL_MIGRATION	Details ...	109	0.628513	1.89795	0	0.00967433	0.021	2010	tags=36%, list=12%, signal=41%
KEGG_INSULIN_SIGNALING_PATHWAY	KEGG_INSULIN_SIGNALING_PATHWAY	Details ...	132	0.520426	1.84801	0.00196078	0.0133763	0.038	2601	tags=31%, list=16%, signal=37%
KEGG_RIBOSOME	KEGG_RIBOSOME	Details ...	69	-0.768536	-1.55576	0.0371179	1	0.579	2281	tags=78%, list=14%, signal=91%
KEGG_PYRUVATE_METABOLISM	KEGG_PYRUVATE_METABOLISM	Details ...	38	-0.579642	-1.53836	0.0276134	0.65014	0.628	2067	tags=34%, list=13%, signal=39%

## Sheet: C5AR1
Table S5. GSEA pathways for key genes.（C5AR1)
NAME	GS<br> follow link to MSigDB	GS DETAILS	SIZE	ES	NES	NOM p-val	FDR q-val	FWER p-val	RANK AT MAX	LEADING EDGE
KEGG_STARCH_AND_SUCROSE_METABOLISM	KEGG_STARCH_AND_SUCROSE_METABOLISM	Details ...	35	0.692338	1.9711	0	0.0121041	0.008	276	tags=14%, list=2%, signal=15%
KEGG_ADHERENS_JUNCTION	KEGG_ADHERENS_JUNCTION	Details ...	66	0.523855	1.87227	0	0.0215273	0.034	2555	tags=32%, list=16%, signal=38%
KEGG_LEUKOCYTE_TRANSENDOTHELIAL_MIGRATION	KEGG_LEUKOCYTE_TRANSENDOTHELIAL_MIGRATION	Details ...	109	0.613558	1.85494	0	0.0173589	0.042	2019	tags=38%, list=12%, signal=43%
KEGG_AXON_GUIDANCE	KEGG_AXON_GUIDANCE	Details ...	127	0.470884	1.85474	0	0.0133034	0.043	2555	tags=25%, list=16%, signal=30%
KEGG_PROTEASOME	KEGG_PROTEASOME	Details ...	40	-0.765676	-1.77444	0	0.0892882	0.103	2236	tags=58%, list=14%, signal=67%
KEGG_RNA_POLYMERASE	KEGG_RNA_POLYMERASE	Details ...	27	-0.708881	-1.72149	0	0.0946563	0.185	1602	tags=44%, list=10%, signal=49%

## Sheet: ANPEP
Table S5. GSEA pathways for key genes.（ANPEP)
NAME	GS<br> follow link to MSigDB	GS DETAILS	SIZE	ES	NES	NOM p-val	FDR q-val	FWER p-val	RANK AT MAX	LEADING EDGE
KEGG_STARCH_AND_SUCROSE_METABOLISM	KEGG_STARCH_AND_SUCROSE_METABOLISM	Details ...	35	0.697706	1.95762	0	0.00997376	0.009	897	tags=17%, list=6%, signal=18%
KEGG_AXON_GUIDANCE	KEGG_AXON_GUIDANCE	Details ...	127	0.492588	1.93805	0	0.00560226	0.01	2488	tags=24%, list=15%, signal=29%
KEGG_LEUKOCYTE_TRANSENDOTHELIAL_MIGRATION	KEGG_LEUKOCYTE_TRANSENDOTHELIAL_MIGRATION	Details ...	109	0.636567	1.91418	0	0.00490967	0.013	1675	tags=34%, list=10%, signal=38%
KEGG_MELANOGENESIS	KEGG_MELANOGENESIS	Details ...	96	0.466865	1.90927	0	0.00465946	0.015	1973	tags=21%, list=12%, signal=24%
KEGG_ALANINE_ASPARTATE_AND_GLUTAMATE_METABOLISM	KEGG_ALANINE_ASPARTATE_AND_GLUTAMATE_METABOLISM	Details ...	30	-0.632944	-1.8111	0.00377358	0.0506276	0.063	2294	tags=37%, list=14%, signal=43%
KEGG_PENTOSE_AND_GLUCURONATE_INTERCONVERSIONS	KEGG_PENTOSE_AND_GLUCURONATE_INTERCONVERSIONS	Details ...	16	-0.645228	-1.7766	0.00821355	0.0422221	0.098	1266	tags=19%, list=8%, signal=20%

## Sheet: SORL1
				Table S5. GSEA pathways for key genes.（SORL1)
NAME	GS<br> follow link to MSigDB	GS DETAILS	SIZE	ES	NES	NOM p-val	FDR q-val	FWER p-val	RANK AT MAX	LEADING EDGE
KEGG_ALDOSTERONE_REGULATED_SODIUM_REABSORPTION	KEGG_ALDOSTERONE_REGULATED_SODIUM_REABSORPTION	Details ...	41	0.635587	2.04128	0	0.00313344	0.003	1688	tags=24%, list=10%, signal=27%
KEGG_REGULATION_OF_ACTIN_CYTOSKELETON	KEGG_REGULATION_OF_ACTIN_CYTOSKELETON	Details ...	204	0.570195	2.00235	0	0.00246672	0.004	2895	tags=35%, list=18%, signal=42%
KEGG_MELANOGENESIS	KEGG_MELANOGENESIS	Details ...	96	0.493863	1.98735	0	0.00164448	0.004	3783	tags=31%, list=23%, signal=41%
KEGG_FOCAL_ADHESION	KEGG_FOCAL_ADHESION	Details ...	191	0.568409	1.94146	0	0.00304047	0.01	3035	tags=35%, list=19%, signal=42%
KEGG_PROTEASOME	KEGG_PROTEASOME	Details ...	40	-0.784368	-1.793	0	0.0580917	0.071	1625	tags=60%, list=10%, signal=67%
KEGG_PENTOSE_AND_GLUCURONATE_INTERCONVERSIONS	KEGG_PENTOSE_AND_GLUCURONATE_INTERCONVERSIONS	Details ...	16	-0.603833	-1.7172	0.0094697	0.0930157	0.195	3447	tags=38%, list=21%, signal=48%
