# Supplementary material for: Identification of potential biomarkers for ankylosing spondylitis based on bioinformatics analysis
Source: BMC Musculoskelet Disord. 2023 May 24;24:413. doi: 10.1186/s12891-023-06550-3 (PMC10207833; doi:10.1186/s12891-023-06550-3)
Supplement: Supplementary file 1 — Additional file1: Table S1. Dataset GSE73754. Table S2. Dataset GSE11886. Table S3.Gene profile of each module in WGCNA analysis. Table S4. The significance SNP sites corresponding to the sevengenes. Table S5. GSEA pathways forkey genes. Table S6. Drug predictionresults. [file 12891_2023_6550_MOESM1_ESM.zip › Supplementary Information/Table S6. Drug prediction results..xlsx]

## Sheet: Table S6. Drug prediction resul
Table S6. Drug prediction results.
Rank	Score	Type	ID	Name	Description
17	97.96	cp	BRD-K06024458	n-arachidonyl-GABA	cannabinoid receptor agonist
36	96.15	cp	BRD-K94070024	depomedrol	Glucocorticoid receptor agonist
40	95.76	cp	BRD-K56301217	ABT-737	BCL inhibitor
56	93.73	cp	BRD-K20313525	rosmarinic-acid	GABA transaminase inhibitor
60	93.13	cp	BRD-A16311756	profenamine	Butyrylcholinesterase inhibitor
67	91.48	cp	BRD-A42628519	iopanoic-acid	Radiopaque medium
72	91.12	cp	BRD-A34208323	VU-0404997-2	Glutamate receptor modulator
76	90.53	cp	BRD-K46068882	eugenitol	Bacterial quorum sensing inhibitor
82	90.23	cp	BRD-A01593789	chlormadinone	5-alpha reductase inhibitor
85	89.77	cp	BRD-A18043272	phensuximide	Succinimide antiepileptic
88	89.51	cp	BRD-A32949107	MRS-1845	Calcium channel blocker
89	89.47	cp	BRD-K72264770	QW-BI-011	Histone lysine methyltransferase inhibitor
96	89.11	cp	BRD-K65331431	retinyl	vitamin analog
99	88.91	cp	BRD-K04146668	GW-441756	Growth factor receptor inhibitor
101	88.79	cp	BRD-A91555231	norepinephrine	Adrenergic receptor agonist
102	88.69	cp	BRD-K25504083	cytochalasin-d	Actin polymerization inhibitor
104	88.67	cp	BRD-A23637604	oxymetholone	Androgen receptor agonist
116	87.63	cp	BRD-K91145395	prostratin	PKC activator
127	86.64	cp	BRD-K94832621	Y-134	Estrogen receptor antagonist
130	86.36	cp	BRD-K73293050	WZ-3146	EGFR inhibitor
134	85.91	cp	BRD-K92428232	GSK-461364	PLK inhibitor
136	85.87	cp	BRD-K53523901	arctigenin	MEK inhibitor
138	85.79	cp	BRD-K91370081	anisomycin	DNA synthesis inhibitor
140	85.69	cp	BRD-A70514680	articaine	Local anesthetic
142	85.4	cp	BRD-K52620403	STO-609	Calmodulin antagonist
145	85.05	cp	BRD-A01320529	salmeterol	Adrenergic receptor agonist
155	83.94	cp	BRD-K07403598	CAY-10470	NFkB pathway inhibitor
156	83.72	cp	BRD-K94325918	kinetin-riboside	Apoptosis stimulant
158	83.58	cp	BRD-K84895041	BMY-45778	IP1 prostacyclin receptor agonist
161	83.3	cp	BRD-K15600710	obatoclax	BCL inhibitor
164	83.12	cp	BRD-K35687265	ON-01910	PLK inhibitor
168	82.72	cp	BRD-A94793051	gestrinone	Progesterone receptor antagonist
169	82.63	cp	BRD-A26095496	clobetasol	Glucocorticoid receptor agonist
170	82.63	cp	BRD-K29733039	deforolimus	MTOR inhibitor
172	82.38	cp	BRD-K64881305	ispinesib	Kinesin-like spindle protein inhibitor
177	82.14	cp	BRD-A52650764	ingenol	PKC activator
179	81.83	cp	BRD-K26818574	BIX-01294	Histone lysine methyltransferase inhibitor
180	81.72	cp	BRD-A56020723	CA-074-Me	Cathepsin inhibitor
181	81.6	cp	BRD-A09062839	amylocaine	Local anesthetic
183	81.48	cp	BRD-K44432556	VU-0418946-1	HIF modulator
186	80.93	cp	BRD-K37080523	isoreserpine	Vesicular monoamine transporter inhibitor
189	80.32	cp	BRD-K05977823	tenovins	SIRT inhibitor
191	80.25	cp	BRD-K89152108	liothyronine	Thyroid hormone stimulant
193	80.17	cp	BRD-K04833372	GSK-1904529A	IGF-1 inhibitor
202	78.82	cp	BRD-A52326238	isogedunin	HSP inhibitor
212	77.73	cp	BRD-K36737713	AG-957	Protein tyrosine kinase inhibitor
216	77.35	cp	BRD-A28105619	cucurbitacin-i	JAK inhibitor
222	76.85	cp	BRD-K53665955	MK-5108	Aurora kinase inhibitor
224	76.72	cp	BRD-K09549677	mibefradil	T-type calcium channel blocker
229	76.16	cp	BRD-A34205397	suloctidil	Adrenergic receptor antagonist
237	75.75	cp	BRD-A71157293	fursultiamine	Vitamin B
240	75.55	cp	BRD-K44849676	capsazepine	TRPV agonist
244	75.09	cp	BRD-K00656370	6-aminochrysene	Transferase inhibitor
245	75.07	cp	BRD-K87510569	RS-504393	CC chemokine receptor antagonist
247	74.93	cp	BRD-A25687296	emetine	Protein synthesis inhibitor
250	74.72	cp	BRD-A79803969	memantine	Glutamate receptor antagonist
252	74.55	cp	BRD-K37516142	idebenone	Calcium channel modulator
254	74.47	cp	BRD-K37456065	VU-0365114-2	M5 modulator
256	74.43	cp	BRD-K38055836	etamivan	Respiratory stimulant
270	73.39	cp	BRD-K93332168	isocarboxazid	Monoamine oxidase inhibitor
273	73.17	cp	BRD-K66944906	fraxidin	Carbonic anhydrase inhibitor
277	72.66	cp	BRD-K85266041	DNQX	Glutamate receptor antagonist
279	72.65	cp	BRD-K90885812	propantheline	Acetylcholine receptor antagonist
283	72.43	cp	BRD-K12502280	TG-101348	FLT3 inhibitor
284	72.28	cp	BRD-K51918615	iodophenpropit	Histamine receptor antagonist
293	70.61	cp	BRD-K64935403	ebelactone-b	Lipase inhibitor
295	70.29	cp	BRD-A69636825	diltiazem	Calcium channel blocker
301	69.44	cp	BRD-K26664453	cytochalasin-b	Microtubule inhibitor
304	69.25	cp	BRD-K14618467	IKK-16	IKK inhibitor
307	69.04	cp	BRD-A06352418	terfenadine	Histamine receptor antagonist
310	68.56	cp	BRD-K20755323	SA-792728	Sphingosine kinase inhibitor
311	68.43	cp	BRD-K45542189	diethylcarbamazine	Lipoxygenase inhibitor
313	68.22	cp	BRD-K01555864	dibenzoylmethane	Antineoplastic
316	67.61	cp	BRD-A04327189	synephrine	Adrenergic receptor agonist
325	66.89	cp	BRD-M86331534	pyrvinium-pamoate	AKT inhibitor
327	66.61	cp	BRD-A82656074	naltrindole	Opioid receptor antagonist
329	66.27	cp	BRD-K05926469	lenalidomide	Antineoplastic
331	66.13	cp	BRD-A10523515	GSK-429286A	Rho associated kinase inhibitor
332	66.12	cp	BRD-K31611373	fluprostenol	Prostanoid receptor agonist
337	65.85	cp	BRD-K56614220	clofazimine	GK0582 inhibitor
341	65.36	cp	BRD-K72726508	arcyriaflavin-a	CDK inhibitor
342	65.24	cp	BRD-A80383043	BRD-A80383043	Glutamate receptor agonist
343	65.11	cp	BRD-K31912990	CGP-71683	Neuropeptide receptor antagonist
349	64.83	cp	BRD-K21672174	RO-28-1675	Glucokinase activator
350	64.79	cp	BRD-K57631554	aminolevulinic-acid	Oxidizing agent
353	64.32	cp	BRD-K14681867	somatostatin	Somatostatin receptor agonist
359	63.53	cp	BRD-K19533706	tranilast	Angiogenesis inhibitor
360	63.52	cp	BRD-K80431395	triciribine	AKT inhibitor
361	63.5	cp	BRD-K38477985	malonoben	Protein tyrosine kinase inhibitor
366	63.21	cp	BRD-A93236127	digitoxin	ATPase inhibitor
372	62.85	cp	BRD-K83508485	FK-888	Tachykinin antagonist
373	62.84	cp	BRD-K71860425	CDK2-5-inhibitor	CDK inhibitor
380	61.96	cp	BRD-A43974499	reboxetine	Adrenergic receptor antagonist
383	61.72	cp	BRD-K54210043	NS-1619	Calcium channel activator
385	61.64	cp	BRD-K74761218	WT-171	HDAC inhibitor
386	61.28	cp	BRD-K10573841	tunicamycin	GLCNAC phosphotransferase inhibitor
388	61.08	cp	BRD-K15262564	mupirocin	Isoleucyl-tRNA synthetase inhibitor
389	61.05	cp	BRD-K10995081	perphenazine	Dopamine receptor antagonist
397	60.68	cp	BRD-K46441700	GR-55562	Serotonin receptor antagonist
399	60.66	cp	BRD-K06792661	narciclasine	Coflilin signaling pathway activator
404	60.41	cp	BRD-K64755930	etazolate	Phosphodiesterase inhibitor
405	60.21	cp	BRD-K89626439	sirolimus	MTOR inhibitor
411	59.82	cp	BRD-K12906962	dichlorobenzamil	Sodium/calcium exchange inhibitor
416	59.54	cp	BRD-K52662033	lidocaine	Histamine receptor agonist
421	59.25	cp	BRD-K56343971	vemurafenib	RAF inhibitor
424	58.99	cp	BRD-A89672324	CGP-55845	GABA receptor antagonist
429	58.85	cp	BRD-A83326220	brazilin	Nitric oxide production inhibitor
432	58.66	cp	BRD-A17065207	brefeldin-a	Protein synthesis inhibitor
434	58.42	cp	BRD-K87158025	benzamil	Sodium channel blocker
435	58.39	cp	BRD-A15297126	fluocinonide	Glucocorticoid receptor agonist
445	57.79	cp	BRD-K70487031	flupentixol	Dopamine receptor antagonist
446	57.79	cp	BRD-K80527266	triacsin-c	Adrenergic receptor antagonist
448	57.44	cp	BRD-K92492521	LY-255283	Leukotriene receptor antagonist
452	57.19	cp	BRD-A43331270	niguldipine	Calcium channel blocker
453	57.15	cp	BRD-K57926513	tyrphostin-AG-1295	PDGFR receptor inhibitor
455	56.96	cp	BRD-K40255344	tyrphostin-A9	Protein tyrosine kinase inhibitor
457	56.77	cp	BRD-K86930074	cediranib	KIT inhibitor
464	56.31	cp	BRD-K92984783	melperone	Serotonin receptor antagonist
466	56.16	cp	BRD-A62809825	thapsigargin	ATPase inhibitor
467	56.13	cp	BRD-K51941867	LM-1685	Cyclooxygenase inhibitor
475	55.6	cp	BRD-A19248578	latrunculin-b	Actin polymerization inhibitor
476	55.49	cp	BRD-K40892394	AR-C133057XX	Nitric oxide synthase inhibitor
479	55.28	cp	BRD-K19360254	ergocornine	Dopamine receptor agonist
485	55.08	cp	BRD-K59633790	VU-0420363-1	SARS coronavirus 3C-like protease inhibitor
487	54.9	cp	BRD-A68929948	DAPT-GSI-IX	Gamma secretase inhibitor
491	54.76	cp	BRD-K66792149	quinoclamine	Algicide
494	54.5	cp	BRD-A32836748	leu-enkephalin	Opioid receptor agonist
500	53.97	cp	BRD-K55454768	TAS-301	Calcium-calmodulin dependent protein kinase inhibitor
508	53.16	cp	BRD-A46186775	hydrocortisone	Glucocorticoid receptor agonist
514	52.93	cp	BRD-A96255180	ribavirin	Antiviral
515	52.86	cp	BRD-A77722753	hydralazine	Vasodilator
517	52.84	cp	BRD-A39268308	epibatidine	Acetylcholine receptor agonist
518	52.74	cp	BRD-K00532621	midazolam	Benzodiazepine receptor agonist
519	52.68	cp	BRD-K62289640	lylamine	Cannabinoid receptor agonist
525	52.13	cp	BRD-K70327191	benzoxiquine	Anti-infective
527	52.06	cp	BRD-K64835161	BRD-K64835161	-666
528	52.04	cp	BRD-K82823804	SA-792987	PKC inhibitor
531	52	cp	BRD-U25771771	WZ-4-145	EGFR inhibitor
533	51.83	cp	BRD-K03981224	ethisterone	Progestogen hormone
534	51.75	cp	BRD-K76840893	RS-17053	Adrenergic receptor antagonist
537	51.38	cp	BRD-K95921201	reserpine	Vesicular monoamine transporter inhibitor
541	51.31	cp	BRD-K50387473	XMD-892	MAP kinase inhibitor
544	51.08	cp	BRD-K02715688	hydrastine	Tyrosine hydroxylase inhibitor
545	51.01	cp	BRD-A37052580	physostigmine	Acetylcholinesterase inhibitor
546	50.98	cp	BRD-K23913458	coumarin	Vitamin K antagonist
558	50.31	cp	BRD-A42346008	metanephrine	Epinephrine metabolite
564	49.87	cp	BRD-K30697463	desoximetasone	Glucocorticoid receptor agonist
570	49.7	cp	BRD-K16336526	capsaicin	TRPV agonist
572	49.5	cp	BRD-K16551401	PNU-22394	Serotonin receptor agonist
582	49.09	cp	BRD-K11634954	GBR-13069	Dopamine uptake inhibitor
583	49.08	cp	BRD-K82164249	andarine	Androgen receptor modulator
585	49	cp	BRD-K05653692	DL-PDMP	Glucosyltransferase inhibitor
587	48.7	cp	BRD-K63343048	orlistat	Lipase inhibitor
589	48.54	cp	BRD-K59419204	AM-281	Cannabinoid receptor antagonist
590	48.44	cp	BRD-A17448384	beclometasone	Glucocorticoid receptor agonist
593	48.21	cp	BRD-K60511616	pravastatin	HMGCR inhibitor
600	47.85	cp	BRD-K51223576	AG-99	Tyrosine kinase inhibitor
602	47.83	cp	BRD-K49294207	BIBU-1361	EGFR inhibitor
608	47.39	cp	BRD-K63675182	triflupromazine	Dopamine receptor antagonist
612	47.29	cp	BRD-K83289131	CAY-10618	NAMPT inhibitor
619	47.13	cp	BRD-K84595254	strophanthidin	ATPase inhibitor
620	47.02	cp	BRD-K86003836	flubendazole	Tubulin inhibitor
621	46.99	cp	BRD-A72596465	GW-6471	PPAR receptor antagonist
622	46.94	cp	BRD-K80348542	cephaeline	Protein synthesis inhibitor
623	46.68	cp	BRD-U01690642	acetyl-geranyl-cysteine	Isoprenylated protein methylation inhibitor
624	46.46	cp	BRD-K63150726	JTE-907	Cannabinoid receptor inverse agonist
628	46.19	cp	BRD-K85242180	beta-CCP	Indoleamine 2,3-dioxygenase inhibitor
633	45.77	cp	BRD-K33204703	AG-370	PDGFR receptor inhibitor
634	45.61	cp	BRD-M07438658	lapatinib	EGFR inhibitor
635	45.55	cp	BRD-A38030642	cyclosporin-a	Calcineurin inhibitor
640	45.24	cp	BRD-K19416115	sitagliptin	Dipeptidyl peptidase inhibitor
647	44.77	cp	BRD-K01624546	docosatrienoic-acid	LTB4 inhibitor
653	44.49	cp	BRD-A01346607	flumetasone	Glucocorticoid receptor agonist
659	44.14	cp	BRD-K19295594	gossypol	BCL inhibitor
662	44.07	cp	BRD-K35458079	edaravone	Nootropic agent
663	44.06	cp	BRD-K39120595	bithionol	Autotaxin inhibitor
664	43.98	cp	BRD-K67831364	ZM-323881	VEGFR inhibitor
665	43.87	cp	BRD-K31627533	rimexolone	Glucocorticoid receptor agonist
666	43.75	cp	BRD-A15435692	BMY-14802	Sigma receptor antagonist
668	43.49	cp	BRD-K28761384	zuclopenthixol	Dopamine receptor antagonist
669	43.34	cp	BRD-K97330509	SRC-kinase-inhibitor-II	SRC inhibitor
672	43.24	cp	BRD-K28863208	PNU-282987	Cholinergic receptor agonist
674	43.21	cp	BRD-K24675965	LY-288513	CCK receptor antagonist
675	43.18	cp	BRD-M30523314	vinorelbine	Tubulin inhibitor
676	43.18	cp	BRD-K50720187	flupirtine	Glutamate receptor antagonist
679	43.17	cp	BRD-K66093087	FGIN-1-43	Benzodiazepine receptor agonist
682	43.04	cp	BRD-A71203467	l-stepholidine	Dopamine receptor antagonist
683	43.03	cp	BRD-K74112339	acetohydroxamic-acid	Urease inhibitor
685	42.95	cp	BRD-K07325606	hispidin	PKC inhibitor
690	42.83	cp	BRD-A30590053	MR-16728	Acetylcholine release enhancer
695	42.55	cp	BRD-K32795028	1-benzylimidazole	Thromboxane synthase inhibitor
697	42.34	cp	BRD-A12016240	LY-278584	Serotonin receptor antagonist
699	42.16	cp	BRD-K14791739	fluticasone	Glucocorticoid receptor agonist
704	42.05	cp	BRD-A11007541	BCI-hydrochloride	Protein phosphatase inhibitor
705	42.04	cp	BRD-A98702003	carbenoxolone	11-beta-HSD1 inhibitor
709	41.68	cp	BRD-K84996949	sinensetin	Cyclooxygenase inhibitor
711	41.54	cp	BRD-K15409150	penfluridol	T-type calcium channel blocker
717	41.38	cp	BRD-U37049823	HG-6-64-01	RAF inhibitor
722	41.01	cp	BRD-K83063356	RS-102895	CCR antagonist
723	40.95	cp	BRD-K26997899	SA-792574	Microtubule inhibitor
728	40.82	cp	BRD-A49906757	scopolamine	Acetylcholine receptor antagonist
731	40.57	cp	BRD-A41995253	brucine	Glycine receptor antagonist
735	40.46	cp	BRD-A89434049	sarmentogenin	ATPase inhibitor
740	40.23	cp	BRD-K14821540	FCCP	Mitochondrial oxidative phosphorylation uncoupler
749	39.9	cp	BRD-K97309399	thiothixene	Dopamine receptor antagonist
750	39.89	cp	BRD-K07881437	danusertib	Aurora kinase inhibitor
754	39.75	cp	BRD-K61951118	FG-7142	GABA benzodiazepine site receptor inverse agonist
755	39.7	cp	BRD-A97701745	pindolol	Adrenergic receptor antagonist
756	39.68	cp	BRD-K70883034	nimetazepam	GABA receptor agonist
757	39.63	cp	BRD-K39569857	avrainvillamide-analog-3	nucleophosmin inhibitor
759	39.63	cp	BRD-K64517075	heliomycin	ATP synthase inhibitor
771	39.45	cp	BRD-K55420858	mirin	MRE11A exonuclease inhibitor
772	39.43	cp	BRD-A82238138	budesonide	Glucocorticoid receptor agonist
778	39.17	cp	BRD-K74305673	IKK-2-inhibitor-V	IKK inhibitor
783	38.91	cp	BRD-K35240538	methylprednisolone	Glucocorticoid receptor agonist
784	38.85	cp	BRD-K84175871	pseudoephedrine	Adrenergic receptor agonist
785	38.84	cp	BRD-K08273968	griseofulvin	Tubulin inhibitor
786	38.83	cp	BRD-A53131506	epitestosterone	Inactive testosterone analog
788	38.63	cp	BRD-K22009844	phenprobamate	Muscle relaxant
793	38.44	cp	BRD-K71103788	duloxetine	Serotonin reuptake inhibitor
795	38.37	cp	BRD-A13133631	fluorometholone	Glucocorticoid receptor agonist
797	38.23	cp	BRD-K91696562	orantinib	FGFR inhibitor
802	38.03	cp	BRD-K85013741	auraptene	Nitric oxide production inhibitor
804	38.03	cp	BRD-A75479906	rimantadine	Antiviral
805	38.01	cp	BRD-A15010982	HU-211	Glutamate receptor antagonist
822	37.34	cp	BRD-K86191271	cytosporone-b	NUR77 receptor agonist
825	37.28	cp	BRD-K02526760	QS-11	ARFGAP inhibitor
832	36.71	cp	BRD-A72711497	lasalocid	Bacterial permeability inducer
836	36.45	cp	BRD-K55991774	BAS-09104376	HIV integrase inhibitor
837	36.43	cp	BRD-A19195498	trimipramine	Norepinephrine reuptake inhibitor
839	36.32	cp	BRD-K43245338	MDL-28170	Calpain inhibitor
841	36.31	cp	BRD-K98426715	tubacin	HDAC inhibitor
845	36.13	cp	BRD-K72029282	probucol	Atherogenesis inhibitor
850	35.92	cp	BRD-K95202259	ML-3163	p38 MAPK inhibitor
854	35.71	cp	BRD-K45252063	clofibrate	PPAR receptor agonist
855	35.7	cp	BRD-A03816571	CP-55940	Cannabinoid receptor agonist
863	35.35	cp	BRD-K93433262	alfacalcidol	Vitamin D receptor agonist
867	35.23	cp	BRD-K76872913	benzanthrone	Aromatic hydrocarbon derivative
870	35.05	cp	BRD-A13807286	HA-14-1	BCL inhibitor
875	34.82	cp	BRD-K00486786	RO-08-2750	NGF binding inhibitor
880	34.72	cp	BRD-A36707673	hydroxycholesterol	LXR agonist
883	34.63	cp	BRD-K15616905	CCCP	Mitochondrial oxidative phosphorylation uncoupler
888	34.37	cp	BRD-A96897502	U-74389F	Lipid peroxidase inhibitor
889	34.36	cp	BRD-K46142322	RS-67333	Serotonin receptor partial agonist
890	34.28	cp	BRD-K17075857	chloroxine	Opioid receptor antagonist
891	34.25	cp	BRD-K28346421	rifapentine	RNA polymerase inhibitor
896	33.87	cp	BRD-K82846253	repaglinide	Insulin secretagogue
897	33.86	cp	BRD-K15588452	R-96544	Serotonin receptor antagonist
900	33.77	cp	BRD-K51751936	alfadolone	GABA receptor agonist
901	33.77	cp	BRD-K74765201	tomelukast	Leukotriene receptor antagonist
904	33.69	cp	BRD-K68507560	dicycloverine	Acetylcholine receptor antagonist
908	33.58	cp	BRD-K57011718	UK-356618	Metalloproteinase inhibitor
909	33.57	cp	BRD-K63089472	farnesylthioacetic-acid	Inhibitor of methyl esterification of farnesylated proteins
913	33.41	cp	BRD-K99498722	NPI-2358	Tubulin inhibitor
914	33.4	cp	BRD-A20239487	atenolol	Adrenergic receptor antagonist
915	33.39	cp	BRD-K95237249	probenecid	Uricosuric blocker
920	33.29	cp	BRD-A78360835	cercosporin	Photoactivated toxin
922	33.23	cp	BRD-K27737647	H-89	PKA inhibitor
924	33.17	cp	BRD-K34092021	arvanil	TRPV agonist
925	33.14	cp	BRD-A54845972	dihydroergotamine	Serotonin receptor agonist
929	33.05	cp	BRD-A22707317	SB-205384	GABA receptor modulator
933	32.82	cp	BRD-K06878038	deferiprone	Chelating agent
934	32.79	cp	BRD-A54029483	IRL-2500	Endothelin receptor antagonist
935	32.79	cp	BRD-K65146499	nabumetone	Cyclooxygenase inhibitor
941	32.45	cp	BRD-K72024482	MRS-1754	Adenosine receptor antagonist
945	32.31	cp	BRD-K04170657	psoromic-acid	Ras GTPase inhibitor
947	32.27	cp	BRD-K61097567	SB-218795	Tachykinin antagonist
954	31.82	cp	BRD-K96134740	kitasamycin	Protein synthesis inhibitor
955	31.73	cp	BRD-K34995470	SU-1498	VEGFR inhibitor
959	31.44	cp	BRD-K81225797	SCH-58261	Adenosine receptor antagonist
960	31.44	cp	BRD-K27351809	nomegestrol	Progesterone receptor agonist
964	31.33	cp	BRD-K72703948	ZM-447439	Aurora kinase inhibitor
965	31.32	cp	BRD-K12357156	AG-490	EGFR inhibitor
966	31.29	cp	BRD-K12002134	megestrol	progesterone receptor agonist
974	31.08	cp	BRD-A72703248	SKF-96365	Calcium channel blocker
979	30.86	cp	BRD-K54314721	zolmitriptan	Serotonin receptor agonist
981	30.63	cp	BRD-K82109576	vincristine	Tubulin inhibitor
982	30.63	cp	BRD-A89175223	bisoprolol	Adrenergic receptor antagonist
984	30.53	cp	BRD-K66206289	lobeline	Acetylcholine receptor antagonist
987	30.46	cp	BRD-K38305202	domperidone	Dopamine receptor antagonist
989	30.44	cp	BRD-K02404261	caffeine	Adenosine receptor antagonist
992	30.36	cp	BRD-M64432851	sunitinib	FLT3 inhibitor
995	30.15	cp	BRD-A50737080	CGK-733	ATR kinase inhibitor
997	30.09	cp	BRD-A31204924	mitotane	Antineoplastic
1002	29.93	cp	BRD-K26979635	NS-3694	Glutamate receptor antagonist
1004	29.87	cp	BRD-A55756846	H-7	PKA inhibitor
1008	29.57	cp	BRD-K85133207	HDAC1-selective	HDAC inhibitor
1009	29.37	cp	BRD-K29530284	amlexanox	Histamine receptor modulator
1020	28.98	cp	BRD-K88560311	rucaparib	PARP inhibitor
1021	28.95	cp	BRD-K63979671	etifenin	Compound used in hepatobiliary scans of the liver
1024	28.77	cp	BRD-A10969569	ambelline	Plant alkaloid
1027	28.67	cp	BRD-K19220233	JNK-9L	JNK inhibitor
1028	28.66	cp	BRD-K67174588	toremifene	Estrogen receptor antagonist
1035	28.32	cp	BRD-A68930007	ouabain	ATPase inhibitor
1049	27.66	cp	BRD-A99833829	bethanechol	Acetylcholine receptor agonist
1054	27.51	cp	BRD-K33459542	ditolylguanidine	Sigma receptor agonist
1055	27.48	cp	BRD-K85383046	IAA-94	Chloride channel blocker
1056	27.47	cp	BRD-K70914287	BIBX-1382	EGFR inhibitor
1061	27.18	cp	BRD-A88774919	doxycycline	Bacterial 30S ribosomal subunit inhibitor
1064	27.11	cp	BRD-K03642198	AY-9944	Hedgehog pathway modulator
1067	27.06	cp	BRD-K47717570	NBQX	Glutamate receptor antagonist
1068	27.04	cp	BRD-A29426959	carbinoxamine	Histamine receptor antagonist
1069	27.04	cp	BRD-A24228527	ofloxacin	Bacterial DNA gyrase inhibitor
1072	26.91	cp	BRD-K40887525	ritanserin	Serotonin receptor antagonist
1078	26.63	cp	BRD-K01638814	rilmenidine	Adrenergic receptor agonist
1081	26.54	cp	BRD-K20742498	RS-39604	Serotonin receptor antagonist
1083	26.51	cp	BRD-K26241953	piceatannol	SYK inhibitor
1096	25.94	cp	BRD-K84266862	BRL-50481	Phosphodiesterase inhibitor
1097	25.93	cp	BRD-A15079084	phorbol-12-myristate-13-acetate	PKC activator
1098	25.92	cp	BRD-A49225603	alimemazine	Histamine receptor agonist
1104	25.68	cp	BRD-K14550461	doxercalciferol	Vitamin D receptor agonist
1106	25.62	cp	BRD-K59753975	vindesine	Tubulin inhibitor
1115	25.37	cp	BRD-K17415526	tyrphostin-AG-835	Protein tyrosine kinase inhibitor
1123	25.19	cp	BRD-K40742111	baeomycesic-acid	Lipoxygenase inhibitor
1127	25.04	cp	BRD-K77625572	etomoxir	Carnitine palmitoyltransferase inhibitor
1128	25.04	cp	BRD-K30867024	SB-216641	Serotonin receptor antagonist
1139	24.72	cp	BRD-A70649075	sulconazole	Sterol demethylase inhibitor
1140	24.66	cp	BRD-K12513978	fenbufen	Cyclooxygenase inhibitor
1144	24.48	cp	BRD-K98769987	flumazenil	Benzodiazepine receptor antagonist
1149	24.15	cp	BRD-K39965020	doconexent	PPAR receptor agonist
1151	24.12	cp	BRD-A90515964	guaifenesin	Expectorant
1152	24.11	cp	BRD-A49172652	lansoprazole	ATPase inhibitor
1156	23.96	cp	BRD-K26134695	calpeptin	Calpain inhibitor
1158	23.91	cp	BRD-K08619838	tremorine	Acetylcholine receptor agonist
1160	23.85	cp	BRD-A50157456	terbutaline	Adrenergic receptor agonist
1163	23.77	cp	BRD-K98521173	desoxycortone	Mineralocorticoid receptor agonist
1168	23.47	cp	BRD-K22828899	TUL-XXI039	Serine/threonine kinase inhibitor
1169	23.47	cp	BRD-K35498378	alrestatin	Aldose reductase inhibitor
1174	23.38	cp	BRD-A54236247	racephedrine	Adrenergic receptor agonist
1175	23.34	cp	BRD-A98378129	talniflumate	Cyclooxygenase inhibitor
1180	23.21	cp	BRD-K36377456	marmesin	Angiogenesis inhibitor
1182	23.13	cp	BRD-K11911061	GR-127935	Serotonin receptor antagonist
1188	22.98	cp	BRD-K76775527	nimesulide	Cyclooxygenase inhibitor
1193	22.83	cp	BRD-K04210847	tamoxifen	Estrogen receptor antagonist
1198	22.68	cp	BRD-A25576662	streptozotocin	DNA alkylating agent
1202	22.54	cp	BRD-K63606607	bufalin	ATPase inhibitor
1204	22.45	cp	BRD-K18036262	L-168049	Glucagon receptor antagonist
1205	22.42	cp	BRD-K61737877	VEGF-receptor-2-kinase-inhibitor-IV	VEGFR inhibitor
1208	22.31	cp	BRD-K05528470	L-745870	Dopamine receptor antagonist
1209	22.29	cp	BRD-A92537424	danazol	Estrogen receptor antagonist
1212	22.12	cp	BRD-K95655893	MAZ-51	VEGFR inhibitor
1214	22.1	cp	BRD-A31800922	procyclidine	Acetylcholine receptor antagonist
1216	22	cp	BRD-A26002865	verrucarin-a	Protein synthesis inhibitor
1217	21.99	cp	BRD-K11663430	pyroxamide	HDAC inhibitor
1220	21.92	cp	BRD-A30815329	felodipine	Calcium channel blocker
1222	21.89	cp	BRD-K62982419	cilomilast	Phosphodiesterase inhibitor
1223	21.76	cp	BRD-K11696279	BU-239	Imidazoline receptor agonist
1225	21.58	cp	BRD-K53959060	indirubin	CDK inhibitor
1230	21.48	cp	BRD-K35960502	niclosamide	DNA replication inhibitor
1239	21.2	cp	BRD-K09436313	prostaglandin	Prostanoid receptor antagonist
1241	21.17	cp	BRD-K47780086	penciclovir	DNA directed DNA polymerase inhibitor
1243	21.09	cp	BRD-K48722833	iloperidone	Dopamine receptor antagonist
1244	21.09	cp	BRD-K13646352	midostaurin	FLT3 inhibitor
1246	21.03	cp	BRD-K73109821	diazoxide	Potassium channel activator
1248	20.96	cp	BRD-K73395020	SA-1478088	-666
1253	20.83	cp	BRD-K71512533	SNS-314	Aurora kinase inhibitor
1255	20.78	cp	BRD-K40919711	BAPTA-AM	Potassium channel blocker
1259	20.72	cp	BRD-A67799922	phenoxybenzamine	Adrenergic receptor antagonist
1260	20.71	cp	BRD-K68341547	W-9	Calmodulin antagonist
1263	20.58	cp	BRD-K28120222	parthenolide	NFkB pathway inhibitor
1264	20.49	cp	BRD-K32906660	bis-tyrphostin	EGFR inhibitor
1271	20.41	cp	BRD-K65285700	BRD-K65285700	Cannabinoid receptor agonist
1280	20.26	cp	BRD-K17823458	danoprevir	HCV inhibitor
1285	20.03	cp	BRD-A80574334	oxalomalic-acid	Isocitrate dehydrogenase inhibitor
1290	19.9	cp	BRD-A18579359	wiskostatin	Neural Wiskott-Aldrich syndrome protein inhibitor
1291	19.87	cp	BRD-K83972459	JWE-035	Aurora kinase inhibitor
1293	19.8	cp	BRD-A12560204	nitrendipine	Calcium channel blocker
1295	19.75	cp	BRD-A24429032	HEAT	Adrenergic receptor antagonist
1300	19.58	cp	BRD-A10355991	norketamine	Glutamate receptor antagonist
1301	19.56	cp	BRD-K17705806	JTC-801	Opioid receptor antagonist
1303	19.54	cp	BRD-K53123955	niridazole	Phosphofructokinase inhibitor
1307	19.39	cp	BRD-K23369905	oxiconazole	Bacterial cell wall synthesis inhibitor
1313	19.19	cp	BRD-A23290232	westcort	Glucocorticoid receptor agonist
1314	19.13	cp	BRD-A28318179	aminomethyltransferase	Nitric oxide synthase inhibitor
1316	19.09	cp	BRD-K55127134	fluphenazine	Dopamine receptor antagonist
1320	18.96	cp	BRD-K17140735	SCH-79797	Proteasome inhibitor
1325	18.85	cp	BRD-A90131694	alclometasone	Glucocorticoid receptor agonist
1326	18.72	cp	BRD-K76205745	losartan	Angiotensin receptor antagonist
1332	18.49	cp	BRD-K95739795	tetrabenazine	Vesicular monoamine transporter inhibitor
1335	18.42	cp	BRD-K70976396	cefoxitin	Bacterial cell wall synthesis inhibitor
1341	18.31	cp	BRD-A71459254	cymarin	ATPase inhibitor
1342	18.26	cp	BRD-A62434282	goserelin	Gonadotropin releasing factor hormone receptor agonist
1343	18.26	cp	BRD-K31699485	DMEOB	glutamate receptor modulator
1345	18.2	cp	BRD-A03359064	ICI-89406	Adrenergic receptor antagonist
1348	18.16	cp	BRD-A92826379	lupanine	Sodium channel blocker
1351	18.11	cp	BRD-A62184259	cycloheximide	Protein synthesis inhibitor
1353	18.08	cp	BRD-K03557653	sappanone-a	Tyrosinase inhibitor
1354	18.07	cp	BRD-K69763916	LY-341495	Glutamate receptor antagonist
1355	18.07	cp	BRD-A55393291	testosterone	Androgen receptor agonist
1358	18.03	cp	BRD-K94830329	ataluren	CFTR channel agonist
1363	17.96	cp	BRD-K24656285	farnesol	FXR agonist
1364	17.93	cp	BRD-K67847053	guanabenz	Adrenergic receptor agonist
1370	17.78	cp	BRD-K05395900	nicotine	Acetylcholine receptor agonist
1375	17.61	cp	BRD-K20986251	lithocholic-acid	FXR antagonist
1381	17.46	cp	BRD-K92778217	mefenamic-acid	Cyclooxygenase inhibitor
1385	17.33	cp	BRD-K08806317	timolol	Adrenergic receptor antagonist
1386	17.32	cp	BRD-K77925998	quipazine	Serotonin receptor agonist
1393	17.16	cp	BRD-K07265709	razoxane	Chelating agent
1397	17.12	cp	BRD-K59184148	SB-216763	Glycogen synthase kinase inhibitor
1402	16.87	cp	BRD-K47693913	evoxine	Furoquinoline alkaloid
1403	16.85	cp	BRD-K86595100	chlordiazepoxide	Benzodiazepine receptor agonist
1408	16.72	cp	BRD-K69556541	ryanodine	Calcium channel blocker
1411	16.63	cp	BRD-K29582115	ziprasidone	Dopamine receptor antagonist
1412	16.63	cp	BRD-K93325701	damnacanthal	SRC inhibitor
1416	16.58	cp	BRD-A49765801	fludroxycortide	Glucocorticoid receptor agonist
1418	16.57	cp	BRD-K42748308	XE-991	Potassium channel blocker
1419	16.54	cp	BRD-K57546357	prunetin	Breast cancer resistance protein inhibitor
1421	16.52	cp	BRD-K17896185	FIT	Opioid receptor agonist
1424	16.45	cp	BRD-K15402119	huperzine-a	Acetylcholinesterase inhibitor
1425	16.43	cp	BRD-K35629949	SR-27897	CCK receptor antagonist
1426	16.36	cp	BRD-A02180903	betamethasone	Glucocorticoid receptor agonist
1427	16.34	cp	BRD-K08109516	L-701324	Glutamate receptor antagonist
1428	16.33	cp	BRD-A33447119	oxfendazole	Anthelmintic
1430	16.25	cp	BRD-A48261811	argatroban	Thrombin inhibitor
1435	16.19	cp	BRD-K68336408	tyrphostin-AG-1478	EGFR inhibitor
1441	15.97	cp	BRD-K80970344	pyrrolidine-dithiocarbamate	NFkB pathway inhibitor
1444	15.93	cp	BRD-A20968261	WAY-213613	Glutamate inhibitor
1448	15.81	cp	BRD-K26117720	gingerol	Nitric oxide synthase inhibitor
1450	15.79	cp	BRD-A48570745	ivermectin	GABA receptor agonist
1459	15.56	cp	BRD-K89930444	AG-592	Tyrosine kinase inhibitor
1461	15.55	cp	BRD-K31054881	BMY-7378	Adrenergic receptor antagonist
1467	15.48	cp	BRD-M47937986	cefatrizine	Bacterial cell wall synthesis inhibitor
1470	15.43	cp	BRD-K09859624	methantheline	Acetylcholine receptor antagonist
1475	15.3	cp	BRD-K74763371	bosentan	Endothelin receptor antagonist
1476	15.25	cp	BRD-K94649603	taxifolin	Opioid receptor antagonist
1479	15.2	cp	BRD-K24859147	KIN001-242	Protein kinase inhibitor
1482	15.1	cp	BRD-K59469039	AG-879	Angiogenesis inhibitor
1483	15.08	cp	BRD-A77118605	BML-ST330	Phospholipase inhibitor
1487	15.06	cp	BRD-K65786282	CGP-7930	GABA receptor modulator
1490	14.96	cp	BRD-K23583188	lavendustin-a	EGFR inhibitor
1493	14.92	cp	BRD-A37776212	ICI-204448	Opioid receptor agonist
1500	14.73	cp	BRD-K12867552	THM-I-94	HDAC inhibitor
1503	14.68	cp	BRD-K84987553	MDM2-inhibitor	MDM inhibitor
1511	14.4	cp	BRD-K64052750	gefitinib	EGFR inhibitor
1513	14.37	cp	BRD-K54095730	CMPD-1	p38 MAPK inhibitor
1514	14.34	cp	BRD-A32164164	methyllycaconitine	Acetylcholine receptor antagonist
1516	14.33	cp	BRD-A91866971	SQ-29548	Thromboxane receptor antagonist
1519	14.29	cp	BRD-K98490050	amsacrine	Topoisomerase inhibitor
1523	14.23	cp	BRD-A95696820	acadesine	AMPK activator
1527	14.16	cp	BRD-A80502530	cinobufagin	ATPase inhibitor
1528	14.14	cp	BRD-K33226500	indinavir	HIV protease inhibitor
1544	13.84	cp	BRD-U44618005	WH-4023	SRC inhibitor
1547	13.73	cp	BRD-K85015012	NNC-05-2090	GAT inhibitor
1554	13.66	cp	BRD-K08219523	5-nonyloxytryptamine	Serotonin receptor agonist
1555	13.66	cp	BRD-K47192521	icosapent	Platelet aggregation inhibitor
1558	13.54	cp	BRD-K85503079	perospirone	Dopamine receptor antagonist
1559	13.49	cp	BRD-A57457122	VU-0400071-3	Glutamate receptor modulator
1566	13.3	cp	BRD-A29901043	KIN001-127	ITK inhibitor
1578	13.1	cp	BRD-K95435023	PHA-665752	c-Met inhibitor
1582	13.04	cp	BRD-K07996107	harpagoside	Acetylcholinesterase inhibitor
1583	13.02	cp	BRD-K68997413	PF-3845	FAAH inhibitor
1587	12.89	cp	BRD-K61480498	epoxycholesterol	LXR agonist
1588	12.89	cp	BRD-A43150328	penicillic-acid	other antibiotic
1595	12.79	cp	BRD-K64610608	EMF-bca1-57	caspase inhibitor
1598	12.76	cp	BRD-K43330982	JTE-013	Lysophospholipid receptor antagonist
1608	12.54	cp	BRD-K90543092	levonorgestrel	Estrogen receptor agonist
1615	12.38	cp	BRD-K28849549	mesalazine	Cyclooxygenase inhibitor
1616	12.37	cp	BRD-K00337317	NU-7441	DNA dependent protein kinase inhibitor
1625	12.22	cp	BRD-K26521938	dinoprostone	Prostanoid receptor agonist
1627	12.2	cp	BRD-K72903603	zidovudine	Reverse transcriptase inhibitor
1633	12.01	cp	BRD-K63533170	AM-630	Cannabinoid receptor antagonist
1634	11.99	cp	BRD-A28422058	L-689560	Glutamate receptor antagonist
1646	11.83	cp	BRD-K96670504	lonidamine	Glucokinase inhibitor
1648	11.79	cp	BRD-K68246049	TTNPB	Retinoid receptor agonist
1650	11.78	cp	BRD-K80315159	DPPE	Histamine receptor antagonist
1651	11.71	cp	BRD-K41707108	ceramide	Phosphoenolpyruvate carboxylase activator
1660	11.6	cp	BRD-A20126139	medrysone	Glucocorticoid receptor agonist
1665	11.53	cp	BRD-A13650332	flucloxacillin	Bacterial cell wall synthesis inhibitor
1667	11.49	cp	BRD-A33833419	TER-14687	Inhibitor of translocation of PKCq in T cells
1672	11.37	cp	BRD-K12244279	MEK1-2-inhibitor	MEK inhibitor
1673	11.36	cp	BRD-K55748775	SCH-28080	ATPase inhibitor
1677	11.31	cp	BRD-A45333398	periplocymarin	Apoptosis stimulant
1678	11.31	cp	BRD-K89348303	ramipril	ACE inhibitor
1681	11.23	cp	BRD-K11558771	droxinostat	HDAC inhibitor
1689	11.08	cp	BRD-K54708045	nTZDpa	PPAR receptor agonist
1695	11	cp	BRD-K96471533	nitazoxanide	Pyruvate ferredoxin oxidoreductase inhibitor
1696	10.99	cp	BRD-K38323065	phenacetin	Cyclooxygenase inhibitor
1697	10.98	cp	BRD-K69032158	diprotin-a	Dipeptidyl peptidase inhibitor
1701	10.91	cp	BRD-K87573634	propylpyrazole	Estrogen receptor agonist
1704	10.89	cp	BRD-A47144777	dihydro-7-desacetyldeoxygedunin	HSP inhibitor
1710	10.82	cp	BRD-K96862998	pirfenidone	TGF beta receptor inhibitor
1711	10.82	cp	BRD-K47328134	lysylphenylalanyl-tyrosine	Heparin activation inhibitor
1716	10.73	cp	BRD-K20920669	cromoglicic-acid	Immunosuppressant
1717	10.72	cp	BRD-K82036761	sertraline	Serotonin receptor antagonist
1718	10.71	cp	BRD-K14329163	BAY-K8644	Calcium channel activator
1719	10.69	cp	BRD-A16665823	butoconazole	Bacterial cell wall synthesis inhibitor
1723	10.6	cp	BRD-K50866992	tropisetron	Serotonin receptor antagonist
1725	10.59	cp	BRD-K63915849	AS-604850	PI3K inhibitor
1732	10.52	cp	BRD-K93280214	gabazine	GABA receptor antagonist
1733	10.51	cp	BRD-K83144676	olmesartan	Angiotensin antagonist
1737	10.48	cp	BRD-K08115555	tyrphostin-AG-1288	TNF production inhibitor
1739	10.46	cp	BRD-K44779798	miglitol	Glucosidase inhibitor
1742	10.43	cp	BRD-A56892734	esomeprazole	ATPase inhibitor
1743	10.42	cp	BRD-A84189516	baccatin-III	Paclitaxel precursor
1753	10.25	cp	BRD-A98283014	calmidazolium	Calcium channel blocker
1757	10.21	cp	BRD-A21723284	naltriben	Opioid receptor antagonist
1761	10.17	cp	BRD-A27554692	altrenogest	Progestogen hormone
1771	10.07	cp	BRD-A92177080	betamethasone	Glucocorticoid receptor agonist
1773	10.06	cp	BRD-K47598052	PP-1	SRC inhibitor
1774	10.04	cp	BRD-K02275692	cefotiam	Bacterial cell wall synthesis inhibitor
1781	9.92	cp	BRD-K22096725	ALW-II-49-7	Ephrin inhibitor
1783	9.9	cp	BRD-K54704028	BAY-36-7620	Glutamate receptor antagonist
1784	9.9	cp	BRD-K85603128	resorcinol	Phosphodiesterase inhibitor
1789	9.79	cp	BRD-A56012032	thiorphan	Membrane metalloendopeptidase inhibitor
1790	9.78	cp	BRD-K83636919	entacapone	Catechol O methyltransferase inhibitor
1791	9.73	cp	BRD-K27184429	levocetirizine	Histamine receptor antagonist
1792	9.72	cp	BRD-A06352508	SB-218078	CHK inhibitor
1794	9.71	cp	BRD-K50168500	canertinib	EGFR inhibitor
1795	9.7	cp	BRD-K19894101	MST-312	Telomerase inhibitor
1796	9.68	cp	BRD-K74236984	UNC-0321	Histone lysine methyltransferase inhibitor
1801	9.54	cp	BRD-K78637815	LY-320135	Cannabinoid receptor antagonist
1802	9.53	cp	BRD-K96527333	dehydroisoandosterone	GABA receptor modulator
1803	9.53	cp	BRD-A67862938	naftidrofuryl	Adrenergic receptor antagonist
1806	9.48	cp	BRD-A10420615	cyclopiazonic-acid	ATPase inhibitor
1807	9.48	cp	BRD-K17743125	belinostat	HDAC inhibitor
1809	9.42	cp	BRD-A34806832	proscillaridin	ATPase inhibitor
1820	9.26	cp	BRD-K68558722	deracoxib	Cyclooxygenase inhibitor
1822	9.24	cp	BRD-K97399794	quercetin	Polar auxin transport inhibitor
1823	9.24	cp	BRD-A08877921	cephalotaxine	Protein synthesis inhibitor
1828	9.15	cp	BRD-K01292756	pimozide	Dopamine receptor antagonist
1829	9.13	cp	BRD-K76674262	homoharringtonine	Protein synthesis inhibitor
1832	9.12	cp	BRD-K08703257	3-amino-benzamide	PARP inhibitor
1834	9.09	cp	BRD-A44090213	indoprofen	Cyclooxygenase inhibitor
1838	9.05	cp	BRD-A25004090	erastin	Ion channel antagonist
1843	8.93	cp	BRD-A30435184	metergoline	Dopamine receptor agonist
1844	8.9	cp	BRD-K21733600	rofecoxib	Cyclooxygenase inhibitor
1850	8.86	cp	BRD-A70268693	PG-9	Acetylcholine receptor agonist
1852	8.85	cp	BRD-K41859756	NVP-AUY922	HSP inhibitor
1853	8.84	cp	BRD-A37347161	BRL-52537	Opioid receptor agonist
1855	8.83	cp	BRD-K11742128	triprolidine	Histamine receptor antagonist
1857	8.81	cp	BRD-K71499074	diclofenamide	Carbonic anhydrase inhibitor
1859	8.8	cp	BRD-A09472452	flecainide	Sodium channel blocker
1860	8.79	cp	BRD-K48932581	cetraxate	Mucus protecting agent
1862	8.77	cp	BRD-K91623615	ABT-751	Tubulin inhibitor
1863	8.76	cp	BRD-K46742498	alosetron	Serotonin receptor antagonist
1865	8.73	cp	BRD-K40578143	GR-79236	Adenosine receptor agonist
1869	8.68	cp	BRD-K20995441	U-54494A	Opioid receptor agonist
1870	8.66	cp	BRD-K93480852	KN-93	Calcium-calmodulin dependent protein kinase inhibitor
1872	8.63	cp	BRD-A14966924	alaproclate	Serotonin receptor antagonist
1882	8.53	cp	BRD-K41410256	balsalazide	Cyclooxygenase inhibitor
1885	8.51	cp	BRD-A67438293	treprostinil	Prostacyclin analog
1886	8.49	cp	BRD-K38003476	clocortolone	Glucocorticoid receptor agonist
1887	8.49	cp	BRD-A94756469	digoxin	ATPase inhibitor
1896	8.37	cp	BRD-K67261995	adipiodone	Contrast agent
1901	8.31	cp	BRD-K49669041	BX-912	Pyruvate dehydrogenase kinase inhibitor
1904	8.28	cp	BRD-K82143716	flucytosine	Antifungal
1905	8.26	cp	BRD-A60294240	tribenoside	Anti-inflammatory
1911	8.21	cp	BRD-K76274772	MAPP-D-erythro	Ceramidase inhibitor
1917	8.17	cp	BRD-A07765530	epinephrine	carbonic anhydrase activator
1919	8.12	cp	BRD-K13664374	dichloroacetic-acid	Pyruvate dehydrogenase kinase inhibitor
1920	8.11	cp	BRD-K82357231	desloratadine	Histamine receptor antagonist
1921	8.1	cp	BRD-K68174511	torin-2	MTOR inhibitor
1922	8.09	cp	BRD-A23359898	sibutramine	Serotonin reuptake inhibitor
1926	8.05	cp	BRD-K33193182	methylnorlichexanthone	Aurora kinase inhibitor
1927	8.04	cp	BRD-U08759356	EI-346-erlotinib-analog	EGFR inhibitor
1936	7.92	cp	BRD-A38913120	BH3I-1	BCL inhibitor
1940	7.89	cp	BRD-A74904029	EI-231	Casein kinase inhibitor
1946	7.83	cp	BRD-A68631409	evodiamine	ATPase inhibitor
1949	7.79	cp	BRD-K05673000	dicloxacillin	Bacterial cell wall synthesis inhibitor
1950	7.76	cp	BRD-K64310881	MW-STK33-3B	Potassium channel activator
1951	7.75	cp	BRD-A32161980	carbetocin	Oxytocin receptor agonist
1957	7.69	cp	BRD-K79131256	albendazole	Anthelmintic
1959	7.68	cp	BRD-K81418486	vorinostat	HDAC inhibitor
1964	7.63	cp	BRD-A54927599	KF-38789	P-selectin inhibitor
1965	7.61	cp	BRD-K97810537	beclometasone	Glucocorticoid receptor agonist
1966	7.58	cp	BRD-A96107863	nisoldipine	Calcium channel blocker
1967	7.58	cp	BRD-K80325895	eicosadienoic-acid	-666
1968	7.58	cp	BRD-K30020243	aliskiren	Antihypertensive
1969	7.57	cp	BRD-K36009368	NNC-63-0532	Opioid receptor agonist
1971	7.51	cp	BRD-A22380646	pantoprazole	ATPase inhibitor
1972	7.49	cp	BRD-A61858259	CAY-10415	Insulin sensitizer
1976	7.4	cp	BRD-K27721098	clopidogrel	Purinergic receptor antagonist
1977	7.38	cp	BRD-K74212935	ergocryptine	Dopamine agonist
1978	7.37	cp	BRD-K08973992	linoleic-acid	Oxidative stress inducer
1982	7.29	cp	BRD-K63784565	BRD-K63784565	Topoisomerase inhibitor
1983	7.29	cp	BRD-K04923131	GSK-3-inhibitor-IX	Glycogen synthase kinase inhibitor
1984	7.29	cp	BRD-A25143711	hydrocortisone	Glucocorticoid receptor agonist
1985	7.29	cp	BRD-K39670393	amthamine	Histamine receptor agonist
1988	7.26	cp	BRD-A15493168	tetracycline	Bacterial 30S ribosomal subunit inhibitor
1991	7.23	cp	BRD-K15563106	phloretin	Sodium/glucose cotransporter inhibitor
1992	7.22	cp	BRD-K34170797	fexaramine	FXR agonist
1994	7.22	cp	BRD-K06593056	LE-135	Retinoid receptor agonist
2002	7.09	cp	BRD-K35531059	molsidomine	Guanylyl cyclase activator
2003	7.08	cp	BRD-A35033682	eriodictyol	Cytochrome P450 inhibitor
2004	7.05	cp	BRD-K05658747	raltegravir	HIV integrase inhibitor
2011	6.99	cp	BRD-K06817181	BRD-K06817181	JAK inhibitor
2014	6.91	cp	BRD-K00615600	AG-14361	PARP inhibitor
2015	6.9	cp	BRD-A09828896	SKF-81297	Dopamine receptor agonist
2016	6.9	cp	BRD-K08287586	butylparaben	DNA synthesis inhibitor
2023	6.85	cp	BRD-K02265150	amoxapine	Norepinephrine reuptake inhibitor
2027	6.82	cp	BRD-A47513740	calyculin	Protein phosphatase inhibitor
2030	6.77	cp	BRD-A41555725	chlortetracycline	Protein synthesis inhibitor
2035	6.68	cp	BRD-K32311154	nifekalant	Potassium channel blocker
2036	6.68	cp	BRD-K08998509	fananserin	Dopamine receptor antagonist
2037	6.68	cp	BRD-K47659338	EMD-386088	Serotonin receptor agonist
2038	6.67	cp	BRD-K56334280	amonafide	Topoisomerase inhibitor
2040	6.65	cp	BRD-K12539581	nocodazole	Tubulin inhibitor
2042	6.62	cp	BRD-K81062487	taurocholic-acid	Bile acid
2045	6.62	cp	BRD-K62363391	dapsone	Bacterial antifolate
2046	6.61	cp	BRD-K15502390	nevirapine	Reverse transcriptase inhibitor
2052	6.56	cp	BRD-K36740062	GSK-1070916	Aurora kinase inhibitor
2053	6.55	cp	BRD-K19605405	ZM-241385	Adenosine receptor antagonist
2054	6.55	cp	BRD-K92138166	mammea-a	other antibiotic
2063	6.5	cp	BRD-A39172021	ampiroxicam	Cyclooxygenase inhibitor
2075	6.43	cp	BRD-K89274813	DMP-543	Acetylcholine release stimulant
2076	6.41	cp	BRD-A52282606	lacidipine	Calcium channel blocker
2078	6.41	cp	BRD-K87226815	cycloserine	Bacterial cell wall synthesis inhibitor
2079	6.38	cp	BRD-A35519318	benidipine	Calcium channel blocker
2080	6.36	cp	BRD-K51018020	VAMA-37	DNA dependent protein kinase inhibitor
2089	6.27	cp	BRD-A18620900	estriol	Estrogen receptor agonist
2094	6.21	cp	BRD-K41564320	purvalanol-b	Tyrosine kinase inhibitor
2096	6.2	cp	BRD-K12932420	YM-976	Phosphodiesterase inhibitor
2099	6.17	cp	BRD-A29260609	acebutolol	Adrenergic receptor antagonist
2100	6.16	cp	BRD-K26015241	ODQ	Guanylyl cyclase inhibitor
2107	6.03	cp	BRD-K32830106	guanfacine	Adrenergic receptor agonist
2117	5.99	cp	BRD-K88701661	dimercaptosuccinic-acid	Chelating agent
2119	5.97	cp	BRD-K90864987	cobalt(II)-chloride	HSP inducer
2120	5.96	cp	BRD-K03670461	tyrphostin-AG-82	EGFR inhibitor
2121	5.96	cp	BRD-K23204545	busulfan	DNA inhibitor
2124	5.93	cp	BRD-K80778372	RO-19-4605	GABA benzodiazepine site receptor inverse agonist
2125	5.92	cp	BRD-A82371568	clofarabine	Ribonucleoside reductase inhibitor
2130	5.88	cp	BRD-K19525698	ozagrel	Thromboxane synthase inhibitor
2137	5.85	cp	BRD-A43882281	pinacidil	ATP channel activator
2142	5.78	cp	BRD-K42452249	EO-1428	p38 MAPK inhibitor
2151	5.75	cp	BRD-K56957086	dacinostat	HDAC inhibitor
2154	5.7	cp	BRD-K39746403	erythromycin	NFkB pathway inhibitor
2157	5.68	cp	BRD-A44133049	azasetron	Serotonin receptor antagonist
2160	5.67	cp	BRD-K01436366	XMD-1150	Leucine rich repeat kinase inhibitor
2163	5.65	cp	BRD-K75295174	alisertib	Aurora kinase inhibitor
2164	5.63	cp	BRD-K68402494	ML-9	Myosin light chain kinase inhibitor
2170	5.57	cp	BRD-K41895714	AS-605240	PI3K inhibitor
2172	5.55	cp	BRD-K17561142	amiodarone	Potassium channel blocker
2173	5.53	cp	BRD-A51829654	BRL-15572	Serotonin receptor antagonist
2176	5.5	cp	BRD-K16444452	ibudilast	Leukotriene receptor antagonist
2177	5.49	cp	BRD-K70358946	aripiprazole	Serotonin receptor agonist
2179	5.48	cp	BRD-K88741031	methyl-2,5-dihydroxycinnamate	EGFR inhibitor
2183	5.46	cp	BRD-K73589401	corticosterone	mineralocorticoid receptor agonist
2190	5.37	cp	BRD-K21806131	tegaserod	Serotonin receptor partial agonist
2198	5.3	cp	BRD-K78122587	NNC-55-0396	T-type calcium channel blocker
2202	5.27	cp	BRD-K91243525	SR-142948	Neurotensin receptor antagonist
2210	5.24	cp	BRD-K47207162	zimelidine	Serotonin reuptake inhibitor
2212	5.21	cp	BRD-K17306061	aprepitant	Tachykinin antagonist
2217	5.17	cp	BRD-A41692738	TGX-221	PI3K inhibitor
2218	5.17	cp	BRD-K41903098	diphenoxylate	Opioid receptor agonist
2220	5.16	cp	BRD-K08924299	palonosetron	Serotonin receptor antagonist
2221	5.15	cp	BRD-K73838513	cinacalcet	Calcium channel activator
2222	5.14	cp	BRD-K24538644	KUC104502N	-666
2224	5.14	cp	BRD-K72093121	vidarabine	Antiviral
2225	5.12	cp	BRD-K97365803	PI-828	PI3K inhibitor
2232	5.07	cp	BRD-K48115423	2-(4-methoxybenzylthio)-6-methylpyrimidin-4-ol	Matrix metalloprotease inhibitor
2233	5.07	cp	BRD-A65615053	zacopride	Serotonin receptor antagonist
2234	5.06	cp	BRD-K60460488	nelfinavir	HIV protease inhibitor
2237	5.04	cp	BRD-K36198571	WAY-170523	Metalloproteinase inhibitor
2240	5.01	cp	BRD-K63068307	ZSTK-474	PI3K inhibitor
2247	4.96	cp	BRD-K21450440	benzthiazide	Carbonic anhydrase inhibitor
2251	4.93	cp	BRD-K67637637	olopatadine	Histamine receptor antagonist
2254	4.9	cp	BRD-K36627727	tamibarotene	Retinoid receptor agonist
2255	4.9	cp	BRD-K53570330	carbofuran	Cholinesterase inhibitor
2258	4.86	cp	BRD-A56359832	zileuton	Leukotriene inhibitor
2259	4.86	cp	BRD-K02590140	O-2050	Cannabinoid receptor antagonist
2265	4.83	cp	BRD-K89014967	AS-703026	MEK inhibitor
2266	4.83	cp	BRD-K18787491	U-0126	MEK inhibitor
2270	4.79	cp	BRD-A22256192	terazosin	Adrenergic receptor antagonist
2271	4.77	cp	BRD-K52989797	clomipramine	Serotonin transporter inhibitor (SERT)
2273	4.76	cp	BRD-K29653726	topiramate	Carbonic anhydrase inhibitor
2276	4.76	cp	BRD-K60762818	desipramine	Tricyclic antidepressant
2280	4.72	cp	BRD-K81729199	AQ-RA741	Acetylcholine receptor antagonist
2286	4.66	cp	BRD-K76907295	VU-0418947-2	HIF modulator
2290	4.65	cp	BRD-K06980535	promazine	Dopamine receptor antagonist
2291	4.64	cp	BRD-K50938287	sumatriptan	Serotonin receptor agonist
2303	4.51	cp	BRD-A07395371	esmolol	Adrenergic receptor antagonist
2307	4.47	cp	BRD-K51066026	aminoindazole	Ionophore
2310	4.47	cp	BRD-K50859149	sulfafurazole	Bacterial antifolate
2311	4.46	cp	BRD-K01902415	pirinixic-acid	PPAR receptor agonist
2312	4.45	cp	BRD-A68723818	brompheniramine	Histamine receptor antagonist
2323	4.37	cp	BRD-K99063460	didanosine	Nucleoside reverse transcriptase inhibitor
2329	4.34	cp	BRD-A35108200	dexamethasone	Glucocorticoid receptor agonist
2330	4.33	cp	BRD-K74133369	oligomycin-a	ATP synthase inhibitor
2333	4.3	cp	BRD-K68488863	ENMD-2076	FLT3 inhibitor
2334	4.3	cp	BRD-A76093993	cromakalim	Potassium channel activator
2337	4.29	cp	BRD-K99451608	lopinavir	HIV protease inhibitor
2339	4.28	cp	BRD-A15914070	4-hydroxy-2-nonenal	Cytotoxic lipid peroxidation product
2340	4.26	cp	BRD-K97799481	theophylline	Adenosine receptor antagonist
2341	4.26	cp	BRD-A28856712	tetryzoline	Adrenergic receptor agonist
2342	4.25	cp	BRD-A35623999	CGP-37157	L-type calcium channel blocker
2345	4.23	cp	BRD-A80017228	bendroflumethiazide	Sodium/potassium/chloride transporter inhibitor
2346	4.22	cp	BRD-K15791587	L-733060	Tachykinin antagonist
2353	4.21	cp	BRD-K78373679	RO-3306	CDK inhibitor
2354	4.2	cp	BRD-K48722258	dilazep	Adenosine reuptake inhibitor
2356	4.19	cp	BRD-A79981887	midodrine	Adrenergic receptor agonist
2358	4.18	cp	BRD-K16195444	oxymetazoline	Adrenergic receptor agonist
2363	4.16	cp	BRD-K01649396	indatraline	Norepinephrine transporter inhibitor
2364	4.14	cp	BRD-K09537769	NU-7026	DNA dependent protein kinase inhibitor
2374	4.08	cp	BRD-A36318220	necrostatin-1	RIPK inhibitor
2379	4.06	cp	BRD-K86204871	terconazole	Sterol demethylase inhibitor
2380	4.05	cp	BRD-K55703048	latrepirdine	Glutamate receptor antagonist
2386	4.02	cp	BRD-K43978949	PIT	Purinergic receptor antagonist
2387	4.02	cp	BRD-K55930204	phenytoin	Hydantoin antiepileptic
2389	3.98	cp	BRD-K29359156	ebselen	H+/K+-ATPase inhibitor
2390	3.98	cp	BRD-K93461745	buspirone	Serotonin receptor agonist
2392	3.97	cp	BRD-A43974575	tranylcypromine	Monoamine oxidase inhibitor
2394	3.95	cp	BRD-K34508425	KUC103898N	-666
2395	3.95	cp	BRD-K34415467	trimethobenzamide	Histamine receptor antagonist
2406	3.91	cp	BRD-A80775386	hyperforin	Cyclooxygenase inhibitor
2407	3.91	cp	BRD-K00610438	altanserin	Serotonin receptor antagonist
2412	3.88	cp	BRD-K15891719	tenofovir	Reverse transcriptase inhibitor
2414	3.88	cp	BRD-K35573744	erbstatin-analog	EGFR inhibitor
2415	3.87	cp	BRD-K76810206	nicergoline	Adrenergic receptor antagonist
2423	3.84	cp	BRD-K92049597	triamterene	Sodium channel blocker
2425	3.82	cp	BRD-A48257147	PHCCC	Glutamate receptor agonist
2427	3.81	cp	BRD-A73741725	exemestane	Aromatase inhibitor
2428	3.81	cp	BRD-A22143024	estropipate	Estrogen receptor agonist
2432	3.77	cp	BRD-A31227688	kynuramine	Aryl hydrocarbon receptor activator
2434	3.77	cp	BRD-K52911425	GDC-0941	PI3K inhibitor
2439	3.75	cp	BRD-K81528515	nilotinib	ABL inhibitor
2454	3.7	cp	BRD-K69840642	ISOX	HDAC inhibitor
2455	3.7	cp	BRD-K94294671	OSI-027	MTOR inhibitor
2458	3.67	cp	BRD-A35588707	teniposide	Topoisomerase inhibitor
2460	3.66	cp	BRD-K65910366	KUC103904N	-666
2461	3.66	cp	BRD-K22385716	LY-303511	Casein kinase inhibitor
2482	3.56	cp	BRD-K49657628	tyrphostin-AG-18	EGFR inhibitor
2483	3.56	cp	BRD-A11678676	wortmannin	PI3K inhibitor
2487	3.54	cp	BRD-K43796186	benzyl-quinazolin-4-yl-amine	EGFR inhibitor
2491	3.52	cp	BRD-K38436528	imipramine	Norepinephrine reuptake inhibitor
2493	3.5	cp	BRD-K45435259	SCH-23390	Dopamine receptor antagonist
2496	3.49	cp	BRD-A54596827	solifenacin	Acetylcholine receptor antagonist
2499	3.45	cp	BRD-A83237092	fulvestrant	Estrogen receptor antagonist
2500	3.45	cp	BRD-K44094599	tacrolimus	Calcineurin inhibitor
2505	3.44	cp	BRD-K26373640	IKK-2-inhibitor	IKK inhibitor
2506	3.44	cp	BRD-K60640630	mometasone	Glucocorticoid receptor agonist
2507	3.44	cp	BRD-A65671304	candesartan	Angiotensin receptor antagonist
2511	3.39	cp	BRD-K70511574	sunitinib	PLK inhibitor
2518	3.38	cp	BRD-K52313696	tacedinaline	HDAC inhibitor
2520	3.37	cp	BRD-A73581086	ergometrine	Adrenergic receptor agonist
2523	3.37	cp	BRD-K61250553	loperamide	Opioid receptor agonist
2524	3.35	cp	BRD-K62221994	T-98475	Gonadotropin releasing factor hormone receptor antagonist
2525	3.35	cp	BRD-K41143549	BRD-K41143549	Glutamate receptor antagonist
2532	3.33	cp	BRD-K96809896	SKF-86002	p38 MAPK inhibitor
2536	3.33	cp	BRD-K63630713	etacrynic-acid	Sodium/potassium/chloride transporter inhibitor
2540	3.31	cp	BRD-K37130656	rivaroxaban	Coagulation inhibitor
2542	3.31	cp	BRD-K29950728	clomifene	Estrogen receptor antagonist
2545	3.29	cp	BRD-K81847782	scandenin	Plant compound with antimicrobial activity
2547	3.28	cp	BRD-K43164539	cholic-acid	Bile acid
2548	3.27	cp	BRD-K16508793	diazepam	Benzodiazepine receptor agonist
2555	3.24	cp	BRD-K22631935	neurodazine	Neurogenesis of non-pluripotent C2C12 myoblast inducer
2556	3.24	cp	BRD-K55344148	BU-224	Imidazoline receptor ligand
2560	3.23	cp	BRD-A58564983	selamectin	Nematocide
2562	3.22	cp	BRD-K64606589	apicidin	HDAC inhibitor
2564	3.22	cp	BRD-K93034159	cladribine	Adenosine deaminase inhibitor
2567	3.19	cp	BRD-K34014345	naproxol	Anti-inflammatory
2571	3.18	cp	BRD-K81209512	AG-494	EGFR inhibitor
2574	3.17	cp	BRD-A62035778	scopolamine	Acetylcholine receptor antagonist
2575	3.15	cp	BRD-K13356952	methazolamide	Carbonic anhydrase inhibitor
2579	3.11	cp	BRD-A38749782	fludrocortisone	Glucocorticoid receptor agonist
2585	3.1	cp	BRD-K88358234	xaliproden	Serotonin receptor agonist
2586	3.1	cp	BRD-K96263742	GW-7647	PPAR receptor agonist
2589	3.09	cp	BRD-A47633927	NPC-15199	ICAM1 antagonist
2606	3.03	cp	BRD-U44700465	HG-5-88-01	Protein kinase inhibitor
2611	3.02	cp	BRD-K29905972	axitinib	PDGFR receptor inhibitor
2612	3.02	cp	BRD-K59058766	chlorprothixene	Dopamine receptor antagonist
2620	3	cp	BRD-U97083655	teicoplanin	Bacterial cell wall synthesis inhibitor
2621	3	cp	BRD-K77286328	reversine	Aurora kinase inhibitor
2625	2.97	cp	BRD-A01787639	naftopidil	Adrenergic receptor antagonist
2630	2.96	cp	BRD-K32710582	EI-247	IGF-1 inhibitor
2631	2.96	cp	BRD-K89046952	ciclacillin	Bacterial cell wall synthesis inhibitor
2637	2.92	cp	BRD-K39987650	bisacodyl	Laxative
2644	2.89	cp	BRD-K48923948	BMS-641988	Androgen receptor antagonist
2655	2.86	cp	BRD-K11630072	carmofur	Thymidylate synthase inhibitor
2656	2.85	cp	BRD-K62353524	DY-131	Estrogen receptor agonist
2661	2.82	cp	BRD-K18816859	L-694247	Serotonin receptor agonist
2662	2.82	cp	BRD-K28667196	fillalbin	Increases arterial blood pressure
2663	2.82	cp	BRD-K06895174	cisapride	Serotonin receptor agonist
2673	2.78	cp	BRD-K84639753	safinamide	Dopamine uptake inhibitor
2674	2.78	cp	BRD-A85025557	NCS-382	GABA receptor antagonist
2683	2.75	cp	BRD-K30570479	VU-0400195-3	Glutamate receptor modulator
2684	2.75	cp	BRD-K49111258	prazosin	Adrenergic receptor antagonist
2685	2.75	cp	BRD-A25234499	aminoglutethimide	Glucocorticoid receptor antagonist
2693	2.73	cp	BRD-K50325075	UCL-2077	Slow after hyperpolarization channel blocker
2696	2.72	cp	BRD-A16444946	acarbose	Glucosidase inhibitor
2697	2.72	cp	BRD-K32836707	CAY-10577	Casein kinase inhibitor
2698	2.71	cp	BRD-A39646320	HC-toxin	HDAC inhibitor
2699	2.71	cp	BRD-K71731651	PNU-120596	Acetylcholine receptor agonist
2700	2.71	cp	BRD-A77299732	salubrinal	Eukaryotic translation initiation factor inhibitor
2704	2.7	cp	BRD-K12102668	nialamide	Monoamine oxidase inhibitor
2707	2.69	cp	BRD-A52193669	withaferin-a	IKK inhibitor
2712	2.68	cp	BRD-K73991644	isoquercetin	Aldose reductase inhibitor
2713	2.68	cp	BRD-K03109492	NSC-663284	CDC inhibitor
2725	2.64	cp	BRD-A59808129	guggulsterone	Cholesterol inhibitor
2727	2.64	cp	BRD-K11853856	PJ-34	PARP inhibitor
2731	2.61	cp	BRD-K37846922	3,3'-diindolylmethane	CHK inhibitor
2732	2.61	cp	BRD-K21565985	xylazine	Adrenergic receptor agonist
2733	2.61	cp	BRD-K29173907	isoflupredone	Glucocorticoid receptor agonist
2740	2.57	cp	BRD-K77947974	fluspirilene	Dopamine receptor antagonist
2748	2.54	cp	BRD-A71262238	nafadotride	Dopamine receptor antagonist
2749	2.54	cp	BRD-K04976539	aminogenistein	SRC inhibitor
2752	2.51	cp	BRD-K73319509	PF-04217903	c-Met inhibitor
2754	2.5	cp	BRD-K18523449	mestanolone	Androgenic steroid
2755	2.5	cp	BRD-A47706533	L-BSO	Glutathione transferase inhibitor
2756	2.5	cp	BRD-A10070317	propranolol	Adrenergic receptor antagonist
2757	2.5	cp	BRD-K11158509	tyrphostin-B44	EGFR inhibitor
2758	2.5	cp	BRD-K00603606	ticlopidine	Purinergic receptor antagonist
2759	2.5	cp	BRD-K47983010	BX-795	IKK inhibitor
2760	2.49	cp	BRD-A55484088	BNTX	Opioid receptor antagonist
2768	2.45	cp	BRD-U66370498	androstanol	CAR antagonist
2771	2.43	cp	BRD-K50836978	purvalanol-a	CDK inhibitor
2773	2.42	cp	BRD-K98684188	GSK-0660	PPAR receptor antagonist
2787	2.4	cp	BRD-K71534238	GW-9508	Free fatty acid receptor agonist
2788	2.4	cp	BRD-K56403959	ZK-756326	CC chemokine receptor ligand
2793	2.39	cp	BRD-A83937277	mephenytoin	Hydantoin antiepileptic
2798	2.36	cp	BRD-A31801025	formestane	Aromatase inhibitor
2799	2.36	cp	BRD-K05151076	ZK-164015	Estrogen receptor antagonist
2804	2.35	cp	BRD-A79672927	tropicamide	Acetylcholine receptor antagonist
2807	2.33	cp	BRD-A28970875	puromycin	Protein synthesis inhibitor
2811	2.31	cp	BRD-A02189320	met-leu-phe	-666
2816	2.29	cp	BRD-K32610195	androstenedione	Cytochrome P450 inhibitor
2817	2.29	cp	BRD-K90333595	phentolamine	Adrenergic receptor antagonist
2822	2.29	cp	BRD-K48168960	propylthiouracil	Thyroid peroxidase inhibitor
2824	2.28	cp	BRD-K04430056	7-nitroindazole	nitric oxide synthase inhibitor
2825	2.28	cp	BRD-K94441233	mevastatin	HMGCR inhibitor
2829	2.26	cp	BRD-K68867920	quetiapine	Dopamine receptor antagonist
2831	2.26	cp	BRD-A24514565	warfarin	Vitamin K antagonist
2832	2.24	cp	BRD-K62310379	fluticasone	Glucocorticoid receptor agonist
2836	2.22	cp	BRD-K47943470	tyrphostin-51	EGFR inhibitor
2837	2.22	cp	BRD-K99029477	prometon	Photosynthesis inhibitor
2838	2.22	cp	BRD-A99177642	deltaline	Acetylcholine receptor antagonist
2839	2.22	cp	BRD-K08547377	irinotecan	Topoisomerase inhibitor
2855	2.18	cp	BRD-K25906698	immepip	Histamine receptor agonist
2856	2.18	cp	BRD-K34608650	BRD-K34608650	Cannabinoid receptor agonist
2857	2.18	cp	BRD-K55424922	anpirtoline	Serotonin receptor agonist
2863	2.18	cp	BRD-K37289225	clozapine	Dopamine receptor antagonist
2865	2.16	cp	BRD-K34441861	moexipril	ACE inhibitor
2869	2.15	cp	BRD-K53878242	MMPX	Phosphodiesterase inhibitor
2870	2.15	cp	BRD-A50764878	MDL-73005EF	Serotonin receptor antagonist
2881	2.11	cp	BRD-K32584078	BML-257	AKT inhibitor
2882	2.11	cp	BRD-K07762753	aminopurvalanol-a	Tyrosine kinase inhibitor
2883	2.11	cp	BRD-K46862739	metyrapone	Cytochrome P450 inhibitor
2885	2.11	cp	BRD-A80213327	NSC-23766	Ras GTPase inhibitor
2887	2.08	cp	BRD-K59037100	oxybenzone	Lipase inhibitor
2888	2.08	cp	BRD-M45964048	verteporfin	Photosensitizing agent
2891	2.08	cp	BRD-K07303502	arachidonyl-trifluoro-methane	Cytosolic phospholipase inhibitor
2892	2.07	cp	BRD-K18194590	mephentermine	Adrenergic receptor agonist
2893	2.06	cp	BRD-K59332007	linopirdine	Potassium channel blocker
2895	2.06	cp	BRD-A26384407	chlortalidone	Carbonic anhydrase inhibitor
2896	2.05	cp	BRD-K08502430	angiogenesis-inhibitor	Angiogenesis inhibitor
2897	2.05	cp	BRD-K21667562	AM-404	Cyclooxygenase inhibitor
2904	2.04	cp	BRD-K52080565	rilmenidine	Imidazoline receptor agonist
2905	2.04	cp	BRD-K69837166	trap-101	Nociceptin/orphanin FQ (NOP) receptor antagonist
2906	2.04	cp	BRD-K45988865	tetramethylsilane	Internal standard for NMR spectroscopy
2907	2.04	cp	BRD-A38898897	GW-311616	Leukocyte elastase inhibitor
2912	2.01	cp	BRD-K16621777	enobosarm	Androgen receptor modulator
2913	2.01	cp	BRD-K61993165	niacin	NAD precursor with lipid lowering effects
2914	2.01	cp	BRD-K52075715	oxibendazole	Tubulin inhibitor
2915	2.01	cp	BRD-K18518344	digitoxigenin	ATPase inhibitor
2921	1.97	cp	BRD-K54790157	trioxsalen	DNA synthesis inhibitor
2922	1.97	cp	BRD-K75478907	GS-39783	GABA receptor modulator
2923	1.97	cp	BRD-A63043573	cabergoline	Dopamine receptor agonist
2926	1.97	cp	BRD-K97056771	HY-11007	BCR-ABL kinase inhibitor
2927	1.97	cp	BRD-A75769826	SDM25N	Opioid receptor antagonist
2934	1.94	cp	BRD-K10961822	latanoprost	Prostanoid receptor agonist
2936	1.94	cp	BRD-A01826957	xanthinol	Vasodilator
2945	1.9	cp	BRD-K70401845	erlotinib	EGFR inhibitor
2947	1.9	cp	BRD-A23072235	pheniramine	Histamine receptor antagonist
2950	1.87	cp	BRD-A75935363	atracurium	Acetylcholine receptor antagonist
2951	1.87	cp	BRD-K49328571	dasatinib	BCR-ABL kinase inhibitor
2952	1.87	cp	BRD-K36153907	KU-C103885	Cystic fibrosis transmembrane conductance regulator inhibitor
2953	1.87	cp	BRD-K05464208	JX-401	p38 MAPK inhibitor
2956	1.86	cp	BRD-A93659613	GR-89696	Opioid receptor agonist
2962	1.83	cp	BRD-K22227508	targinine	Nitric oxide synthase inhibitor
2963	1.83	cp	BRD-K34154330	tracazolate	GABA receptor modulator
2964	1.83	cp	BRD-A41451487	PK-11195	Benzodiazepine receptor antagonist
2965	1.83	cp	BRD-K72541103	JAK3-inhibitor-I	JAK inhibitor
2968	1.83	cp	BRD-A31159102	fluoxetine	Selective serotonin reuptake inhibitor (SSRI)
2976	1.8	cp	BRD-K43764301	dexketoprofen	Cyclooxygenase inhibitor
2977	1.8	cp	BRD-K33882852	ZK-93423	Benzodiazepine receptor agonist
2978	1.8	cp	BRD-K18250272	propoxycaine	Local anesthetic
2979	1.8	cp	BRD-K14282469	LY-165163	Serotonin receptor antagonist
2980	1.8	cp	BRD-K06221026	DUP-697	Cyclooxygenase inhibitor
2981	1.8	cp	BRD-K56115039	BU-226	Imidazoline receptor ligand
2982	1.8	cp	BRD-K25311561	KU-55933	ATM kinase inhibitor
2989	1.77	cp	BRD-A09539288	homatropine	Acetylcholine receptor antagonist
2994	1.76	cp	BRD-A11990600	lorazepam	Benzodiazepine receptor agonist
2995	1.76	cp	BRD-A18202423	CPCCOEt	Glutamate receptor antagonist
2996	1.76	cp	BRD-K65503129	HSP90-inhibitor	HSP inhibitor
2997	1.76	cp	BRD-A08003242	rhodomyrtoxin-b	sodium fluorescein uptake inhibitor
2998	1.76	cp	BRD-K28307902	flutamide	Androgen receptor antagonist
3006	1.73	cp	BRD-K73824630	skatole	Thrombin inhibitor
3007	1.73	cp	BRD-K15196155	IBC-293	Hydroxycarboxylic acid receptor agonist
3018	1.7	cp	BRD-K13927029	retinol	Retinoid receptor ligand
3022	1.69	cp	BRD-K73999723	telmisartan	Angiotensin receptor antagonist
3023	1.69	cp	BRD-K67013324	luzindole	Melatonin receptor antagonist
3024	1.69	cp	BRD-K64402243	ivachtin	Caspase inhibitor
3025	1.69	cp	BRD-K77008974	WYE-354	MTOR inhibitor
3037	1.66	cp	BRD-K54416256	methimazole	Antithyroid
3038	1.66	cp	BRD-A34706053	CGP-12177	Adrenergic receptor agonist
3039	1.66	cp	BRD-K63792901	arecaidine	Acetylcholine receptor agonist
3040	1.66	cp	BRD-K91336023	mesulergine	Dopamine receptor agonist
3048	1.63	cp	BRD-K99411983	lumicolchicine	Colchicine isomer, non-binder of microtubules
3058	1.62	cp	BRD-K10843433	phenylbutazone	Cyclooxygenase inhibitor
3059	1.62	cp	BRD-K96144918	mead-acid	KPL-1 tumor suppressor
3060	1.62	cp	BRD-K28168037	fenretinide	Apoptosis stimulant
3061	1.62	cp	BRD-A93206962	L-755507	Adrenergic receptor agonist
3063	1.62	cp	BRD-K00627859	tubastatin-a	HDAC inhibitor
3068	1.6	cp	BRD-K92726801	hydrastinine	Haemostatic agent
3069	1.59	cp	BRD-K36324071	NF-449	Purinergic receptor antagonist
3070	1.59	cp	BRD-K34533029	tyrphostin-AG-494	EGFR inhibitor
3084	1.55	cp	BRD-K99447003	enalaprilat	ACE inhibitor
3085	1.55	cp	BRD-K28907958	CD-437	Retinoid receptor agonist
3086	1.55	cp	BRD-K28115081	apafant	Platelet activating factor receptor antagonist
3087	1.55	cp	BRD-K14200658	syrosingopine	Vesicular monoamine transporter inhibitor
3088	1.55	cp	BRD-K50018155	RS-67506	Serotonin receptor partial agonist
3089	1.55	cp	BRD-K78633253	EXO-1	ARF inhibitor
3101	1.52	cp	BRD-K35128472	2-aminopurine	Serine/threonine kinase inhibitor
3102	1.52	cp	BRD-A58157837	butabindide	Tripeptidyl peptidase inhibitor
3103	1.52	cp	BRD-A09467419	mebeverine	Acetylcholine receptor antagonist
3104	1.52	cp	BRD-K50388907	fenofibrate	PPAR receptor agonist
3113	1.48	cp	BRD-A14208071	oxyphenonium	Cholinergic receptor antagonist
3114	1.48	cp	BRD-K63151507	MNITMT	Lymphocyte inhibitor
3121	1.46	cp	BRD-K99964838	bosutinib	ABL inhibitor
3122	1.46	cp	BRD-K92413528	thiazolidinecarboxylic-acid	Reducing agent
3133	1.44	cp	BRD-K46018455	bezafibrate	PPAR receptor agonist
3137	1.44	cp	BRD-K66615216	moxifloxacin	Bacterial DNA gyrase inhibitor
3143	1.41	cp	BRD-K13566078	BMS-345541	IKK inhibitor
3144	1.41	cp	BRD-K61829047	7b-cis	Exportin antagonist
3145	1.41	cp	BRD-K83637872	SANT-1	Smoothened receptor antagonist
3146	1.41	cp	BRD-A17411484	carprofen	Cyclooxygenase inhibitor
3147	1.41	cp	BRD-K25905511	buddleoflavonoloside	Acetylcholinesterase inhibitor
3148	1.41	cp	BRD-A97479839	piperidolate	Acetylcholine receptor antagonist
3149	1.41	cp	BRD-K37991163	paroxetine	Selective serotonin reuptake inhibitor (SSRI)
3160	1.37	cp	BRD-A41304429	practolol	Adrenergic receptor antagonist
3161	1.37	cp	BRD-K93188295	ARC-239	Adrenergic receptor antagonist
3164	1.37	cp	BRD-A45498368	WYE-125132	MTOR inhibitor
3165	1.37	cp	BRD-K64890080	BI-2536	PLK inhibitor
3166	1.37	cp	BRD-A09056319	alfuzosin	Adrenergic receptor antagonist
3167	1.36	cp	BRD-K54256913	MK-1775	WEE1 kinase inhibitor
3170	1.34	cp	BRD-A06726973	dibutyrylcyclic-gmp	cGMP analog
3171	1.34	cp	BRD-K06198550	isorotenone	Mitochondrial complex I inhibitor
3172	1.34	cp	BRD-A51820102	econazole	Bacterial cell wall synthesis inhibitor
3176	1.34	cp	BRD-K01663662	diphenidol	Acetylcholine receptor agonist
3183	1.3	cp	BRD-K94887716	TFMPP	Serotonin receptor agonist
3184	1.3	cp	BRD-A48720949	testosterone	androgen receptor agonist
3185	1.3	cp	BRD-K70241288	L-692585	Growth hormone releasing peptide ligand agonist
3186	1.3	cp	BRD-K86727142	embelin	HCV inhibitor
3187	1.3	cp	BRD-A05186015	bupropion	Dopamine uptake inhibitor
3191	1.29	cp	BRD-K10705233	GW-405833	Cannabinoid receptor agonist
3195	1.27	cp	BRD-K32744045	disulfiram	Aldehyde dehydrogenase inhibitor
3196	1.27	cp	BRD-K78485176	olmesartan	Angiotensin receptor antagonist
3197	1.27	cp	BRD-A29485665	bicalutamide	Androgen receptor antagonist
3209	1.25	cp	BRD-K01612348	meropenem	Bacterial cell wall synthesis inhibitor
3212	1.23	cp	BRD-K66766661	17-beta-estradiol	Estrogen receptor agonist
3213	1.23	cp	BRD-A50684349	fenoldopam	Dopamine receptor agonist
3214	1.23	cp	BRD-K40227168	vinburnine	Adrenergic receptor antagonist
3215	1.22	cp	BRD-K57718010	pentylenetetrazol	GABA receptor antagonist
3216	1.22	cp	BRD-K30240666	clemastine	Histamine receptor antagonist
3220	1.2	cp	BRD-K17349619	HLI-373	MDM inhibitor
3221	1.2	cp	BRD-K13544237	r(-)-propylnorapomorphine	Dopamine receptor agonist
3222	1.2	cp	BRD-K19352500	prochlorperazine	Dopamine receptor antagonist
3227	1.2	cp	BRD-K14993104	bemegride	Chemoreceptor agonist
3228	1.2	cp	BRD-A09094913	strychnine	Acetylcholine receptor antagonist
3233	1.17	cp	BRD-K59851896	calycanthine	GABA release inhibitor
3238	1.16	cp	BRD-K23623876	decafluorobutane	Contrast agent
3239	1.16	cp	BRD-K84709232	caffeic-acid	Lipoxygenase inhibitor
3240	1.16	cp	BRD-A17428743	BW-723C86	Serotonin receptor agonist
3241	1.16	cp	BRD-K13819402	desoxypeganine	Acetylcholinesterase inhibitor
3246	1.16	cp	BRD-K32164935	tolazamide	ATP channel blocker
3249	1.13	cp	BRD-K22947005	dexbrompheniramine	Histamine receptor antagonist
3250	1.13	cp	BRD-K62996583	lidoflazine	Calcium channel blocker
3251	1.13	cp	BRD-K12120659	GR-144053	Integrin antagonist
3252	1.13	cp	BRD-K27305650	LY-294002	MTOR inhibitor
3253	1.13	cp	BRD-K95309561	dienestrol	Estrogen receptor agonist
3254	1.13	cp	BRD-K56558538	ambroxol	Sodium channel blocker
3257	1.13	cp	BRD-K35559145	levomepromazine	Dopamine receptor antagonist
3267	1.09	cp	BRD-K94841585	emodic-acid	Laxative
3268	1.09	cp	BRD-A81233518	glycopyrrolate	Acetylcholine receptor antagonist
3276	1.06	cp	BRD-K67506692	tyrphostin-AG-126	ERK1 and ERK2 phosphorylation inhibitor
3281	1.05	cp	BRD-K55591206	epigallocatechin	Nitric oxide synthase inhibitor
3282	1.05	cp	BRD-A13188892	doxazosin	Adrenergic receptor antagonist
3285	1.02	cp	BRD-K10466330	AVA	Nucleophosmin inhibitor
3287	1.02	cp	BRD-A33168282	sotalol	Adrenergic receptor antagonist
3288	1.02	cp	BRD-K20655524	mefexamide	Psychoactive drug
3289	1.02	cp	BRD-K49865102	PD-0325901	MEK inhibitor
3290	1.02	cp	BRD-K12184916	dactolisib	MTOR inhibitor
3293	1	cp	BRD-A91699651	chloroquine	Antimalarial
3297	0.99	cp	BRD-K85402309	dovitinib	EGFR inhibitor
3298	0.99	cp	BRD-K90259198	W-7	Calmodulin antagonist
3299	0.99	cp	BRD-K94379058	BML-190	Cannabinoid receptor inverse agonist
3300	0.99	cp	BRD-K40901640	cinanserin	Serotonin receptor antagonist
3301	0.99	cp	BRD-K79404599	enzastaurin	PKC inhibitor
3302	0.99	cp	BRD-K91263825	nortriptyline	Tricyclic antidepressant
3303	0.99	cp	BRD-K40645748	mefloquine	Adenosine receptor antagonist
3304	0.99	cp	BRD-A19500257	geldanamycin	HSP inhibitor
3305	0.99	cp	BRD-K28360340	TW-37	BCL inhibitor
3306	0.99	cp	BRD-A67373739	AICA-ribonucleotide	AMPK activator
3317	0.95	cp	BRD-K91900765	VX-745	p38 MAPK inhibitor
3318	0.95	cp	BRD-A95696066	nisoxetine	Norepinephrine reuptake inhibitor
3319	0.95	cp	BRD-K05181084	NGB-2904	Dopamine receptor antagonist
3320	0.95	cp	BRD-K72676686	fluvoxamine	Selective serotonin reuptake inhibitor (SSRI)
3322	0.95	cp	BRD-K77987382	mebendazole	Tubulin inhibitor
3329	0.92	cp	BRD-K62959606	sphingosine	Ceramidase inhibitor
3330	0.92	cp	BRD-A49046702	SKF-89976A	GABA uptake inhibitor
3331	0.92	cp	BRD-K51816706	oxindole-I	VEGFR inhibitor
3332	0.92	cp	BRD-A53077924	tianeptine	Selective serotonin reuptake enhancer (SSRE)
3333	0.92	cp	BRD-A98431941	ephedrine	Adrenergic receptor agonist
3335	0.9	cp	BRD-A07440155	labetalol	Adrenergic receptor antagonist
3339	0.88	cp	BRD-A26097136	bulleyaconitine-a	Non-opiod analgesic
3340	0.88	cp	BRD-K88429204	pyrimethamine	Dihydrofolate reductase inhibitor
3341	0.88	cp	BRD-K90524085	MY-5445	Phosphodiesterase inhibitor
3346	0.88	cp	BRD-K89839824	raltitrexed	Thymidylate synthase inhibitor
3350	0.86	cp	BRD-K10974103	diloxanide	Protein synthesis inhibitor
3351	0.85	cp	BRD-K02965346	SU-11274	Hepatocyte growth factor receptor inhibitor
3352	0.85	cp	BRD-K51302260	KU-C103871	GSP agonist
3353	0.85	cp	BRD-K74141488	naftifine	Fungal squalene epoxidase inhibitor
3354	0.85	cp	BRD-K89210380	biotin	Vitamin B
3355	0.85	cp	BRD-K67080878	milrinone	Phosphodiesterase inhibitor
3356	0.84	cp	BRD-K41051431	mecillinam	Bacterial cell wall synthesis inhibitor
3361	0.81	cp	BRD-K02227374	milnacipran	Serotonin reuptake inhibitor
3362	0.81	cp	BRD-K20141153	atomoxetine	Norepinephrine transporter inhibitor
3363	0.81	cp	BRD-A39290993	cyproterone	Androgen receptor antagonist
3364	0.81	cp	BRD-K62200014	anagrelide	Phosphodiesterase inhibitor
3365	0.81	cp	BRD-A47598013	citalopram	Serotonin reuptake inhibitor
3366	0.81	cp	BRD-K93176058	AC-55649	Retinoid receptor agonist
3373	0.78	cp	BRD-K58772419	AZD-6482	PI3K inhibitor
3374	0.78	cp	BRD-K87048468	RS-102221	Serotonin receptor antagonist
3375	0.78	cp	BRD-K09416995	lovastatin	HMGCR inhibitor
3376	0.78	cp	BRD-K31238592	devazepide	CCK receptor antagonist
3377	0.78	cp	BRD-A75402480	desoxycorticosterone	Mineralocorticoid receptor agonist
3378	0.78	cp	BRD-A90311807	cilastatin	Dehydropeptidase inhibitor
3379	0.78	cp	BRD-K72783841	tyrphostin-AG-555	EGFR inhibitor
3381	0.77	cp	BRD-K92000912	AM-251	Cannabinoid receptor antagonist
3386	0.74	cp	BRD-K62858456	lomerizine	Calcium channel blocker
3387	0.74	cp	BRD-K41567364	SB-334867	Orexin receptor antagonist
3388	0.74	cp	BRD-A41833852	naloxone	Opioid receptor antagonist
3389	0.74	cp	BRD-K60298136	ITE	Aryl hydrocarbon receptor agonist
3390	0.74	cp	BRD-A69960130	bromocriptine	Dopamine receptor agonist
3391	0.74	cp	BRD-K65639003	icariin	Phosphodiesterase inhibitor
3394	0.74	cp	BRD-A60197193	amisulpride	Dopamine receptor antagonist
3396	0.72	cp	BRD-K41713976	E-4031	Potassium channel blocker
3401	0.7	cp	BRD-K78659596	MLN-2238	Proteasome inhibitor
3402	0.7	cp	BRD-K01815685	indole	aryl hydrocarbon receptor agonist
3406	0.7	cp	BRD-K45117373	Y-26763	Potassium channel activator
3413	0.67	cp	BRD-K37798499	etoposide	Topoisomerase inhibitor
3414	0.67	cp	BRD-A29082194	gitoxigenin	ATPase inhibitor
3415	0.67	cp	BRD-K53263234	CITCO	CAR agonist
3416	0.67	cp	BRD-K77908580	entinostat	HDAC inhibitor
3417	0.67	cp	BRD-A74980173	gatifloxacin	Bacterial DNA gyrase inhibitor
3418	0.67	cp	BRD-K07888107	depudecin	HDAC inhibitor
3430	0.63	cp	BRD-A19633847	perhexiline	Carnitine palmitoyltransferase inhibitor
3431	0.63	cp	BRD-K41260949	valproic-acid	HDAC inhibitor
3432	0.63	cp	BRD-K60923938	veratridine	Sodium channel activator
3433	0.63	cp	BRD-K73589491	nizatidine	Histamine receptor antagonist
3434	0.63	cp	BRD-K14441456	tyrphostin-AG-556	EGFR inhibitor
3435	0.63	cp	BRD-K64245000	GW-4064	FXR agonist
3436	0.63	cp	BRD-K49448285	bisindolylmaleimide	CDK inhibitor
3437	0.63	cp	BRD-A37492983	iocetamic-acid	Radiopaque medium
3438	0.63	cp	BRD-K05396879	15-delta-prostaglandin-j2	PPAR receptor agonist
3439	0.6	cp	BRD-K50324045	avrainvillamide-analog-6	nucleophosmin inhibitor
3441	0.6	cp	BRD-K68873215	phosphodiesterase-V-inhibitor-II	Phosphodiesterase inhibitor
3442	0.6	cp	BRD-K18574842	nafcillin	Bacterial cell wall synthesis inhibitor
3443	0.6	cp	BRD-K73391359	quinisocaine	Local anesthetic
3444	0.6	cp	BRD-A78391468	prednisolone	Glucocorticoid receptor agonist
3445	0.6	cp	BRD-A26711594	nicardipine	Calcium channel blocker
3446	0.6	cp	BRD-K47869605	podophyllotoxin	Microtubule inhibitor
3447	0.6	cp	BRD-K67783091	haloperidol	Dopamine receptor antagonist
3448	0.6	cp	BRD-K02867583	minaprine	Serotonin reuptake inhibitor
3449	0.59	cp	BRD-K33211335	dextromethorphan	Glutamate receptor antagonist
3454	0.56	cp	BRD-A92630576	trimebutine	Opioid receptor agonist
3455	0.56	cp	BRD-K05906022	limonin	HIV protease inhibitor
3456	0.56	cp	BRD-K93645900	tadalafil	Phosphodiesterase inhibitor
3459	0.56	cp	BRD-A36217750	sulfinpyrazone	Uricosuric blocker
3460	0.56	cp	BRD-K89997465	chlorpromazine	Dopamine receptor antagonist
3464	0.53	cp	BRD-A71657825	2-(biphenyl-4-ylsulfonamido)pentanedioic-acid	Matrix metalloprotease inhibitor
3465	0.53	cp	BRD-K08619574	thioproperazine	Dopamine receptor antagonist
3466	0.53	cp	BRD-K73397362	purmorphamine	Smoothened receptor agonist
3467	0.53	cp	BRD-K23566484	nilutamide	Androgen receptor antagonist
3468	0.53	cp	BRD-A52660433	tetrindole	Monoamine oxidase inhibitor
3469	0.53	cp	BRD-K64746805	MBCQ	Phosphodiesterase inhibitor
3470	0.53	cp	BRD-K51290057	SA-792709	Retinoid receptor agonist
3472	0.53	cp	BRD-K23875128	RHO-kinase-inhibitor-III[rockout]	Rho associated kinase inhibitor
3480	0.49	cp	BRD-K39983086	loteprednol	Glucocorticoid receptor agonist
3481	0.49	cp	BRD-A34751532	homosalate	HSP inducer
3482	0.49	cp	BRD-K76133116	benzydamine	Membrane integrity inhibitor
3483	0.49	cp	BRD-K09132007	D-4476	TGF beta receptor inhibitor
3484	0.49	cp	BRD-K51575138	TPCA-1	IKK inhibitor
3485	0.49	cp	BRD-K09778810	FGIN-1-27	Inositol monophosphatase inhibitor
3492	0.46	cp	BRD-K07736136	VX-702	p38 MAPK inhibitor
3493	0.46	cp	BRD-K68065987	MK-2206	AKT inhibitor
3494	0.46	cp	BRD-K01192156	tyrphostin-AG-112	Protein tyrosine kinase inhibitor
3495	0.46	cp	BRD-K11163873	phenanthridone	PARP inhibitor
3496	0.46	cp	BRD-K13169950	NSC-3852	HDAC inhibitor
3497	0.46	cp	BRD-K40782193	QX-222	Sodium channel blocker
3498	0.46	cp	BRD-A33711280	metixene	Acetylcholine receptor antagonist
3499	0.46	cp	BRD-K45330754	diethylstilbestrol	Estrogen receptor agonist
3501	0.46	cp	BRD-K76304753	phenazopyridine	Local anesthetic
3502	0.46	cp	BRD-A78322124	dobutamine	Adrenergic receptor agonist
3503	0.46	cp	BRD-K88789588	letrozole	Aromatase inhibitor
3504	0.44	cp	BRD-K12079898	PD-160170	Neuropeptide receptor antagonist
3508	0.42	cp	BRD-K88677950	PD-198306	MAP kinase inhibitor
3509	0.42	cp	BRD-K15715913	fluperlapine	Serotonin receptor antagonist
3510	0.42	cp	BRD-K51476772	ST-638	Tyrosine kinase inhibitor
3511	0.42	cp	BRD-K72222507	quinapril	ACE inhibitor
3513	0.42	cp	BRD-A29734509	disopyramide	Sodium channel blocker
3514	0.42	cp	BRD-A98299281	velnacrine	cholinesterase inhibitor
3516	0.41	cp	BRD-K66788707	fludarabine	DNA synthesis inhibitor
3519	0.39	cp	BRD-A11605036	thiocolchicoside	GABA receptor antagonist
3520	0.39	cp	BRD-K96720755	relcovaptan	Vasopressin receptor antagonist
3521	0.39	cp	BRD-K89402695	L-655240	Thromboxane receptor antagonist
3522	0.39	cp	BRD-K29582677	flunarizine	Calcium channel blocker
3523	0.38	cp	BRD-K68202742	trichostatin-a	HDAC inhibitor
3531	0.35	cp	BRD-K62374253	rufloxacin	Bacterial DNA gyrase inhibitor
3532	0.35	cp	BRD-K30563334	rifabutin	Protein synthesis inhibitor
3533	0.35	cp	BRD-K02113016	olaparib	PARP inhibitor
3534	0.35	cp	BRD-A51410489	yohimbine	Adrenergic receptor antagonist
3535	0.35	cp	BRD-K06208435	YS-035	Calcium channel blocker
3536	0.35	cp	BRD-A68281735	REV-5901	Leukotriene receptor antagonist
3537	0.35	cp	BRD-K18742343	H-8	PKA inhibitor
3538	0.35	cp	BRD-K39339537	epirizole	Cyclooxygenase inhibitor
3539	0.35	cp	BRD-K75615183	talipexole	Adrenergic receptor agonist
3540	0.35	cp	BRD-K96799727	pifithrin-mu	HSP inhibitor
3541	0.35	cp	BRD-K12762134	XAV-939	Tankyrase inhibitor
3542	0.35	cp	BRD-A93255169	thalidomide	TNF production inhibitor
3545	0.33	cp	BRD-A24381660	zeranol	Estrogen receptor agonist
3547	0.32	cp	BRD-K52172416	anastrozole	Aromatase inhibitor
3548	0.32	cp	BRD-K17008822	BD-1008	Sigma receptor antagonist
3551	0.32	cp	BRD-A19736161	ondansetron	Serotonin receptor antagonist
3556	0.28	cp	BRD-K72420232	WZ-4002	EGFR inhibitor
3557	0.28	cp	BRD-K80672993	M2-PK-activator	-666
3558	0.28	cp	BRD-K45158365	valsartan	Angiotensin receptor antagonist
3559	0.28	cp	BRD-A44780397	mifepristone	Glucocorticoid receptor antagonist
3560	0.28	cp	BRD-K17497770	butein	EGFR inhibitor
3562	0.28	cp	BRD-A95939040	sertaconazole	Sterol demethylase inhibitor
3563	0.28	cp	BRD-K63550407	erythromycin	NFkB pathway inhibitor
3564	0.28	cp	BRD-A48430263	pioglitazone	Insulin sensitizer
3565	0.28	cp	BRD-K97764662	PD-173074	FGFR inhibitor
3567	0.25	cp	BRD-K50938786	ropivacaine	Sodium channel blocker
3568	0.25	cp	BRD-M00539986	formoterol	Adrenergic receptor agonist
3569	0.25	cp	BRD-K81839095	estrone	Estrogen receptor agonist
3570	0.25	cp	BRD-K60770992	pergolide	Dopamine receptor agonist
3571	0.25	cp	BRD-A64092382	mexiletine	Sodium channel blocker
3572	0.25	cp	BRD-K12994359	valdecoxib	Cyclooxygenase inhibitor
3578	0.21	cp	BRD-K89125793	tinidazole	Antiprotozoal
3579	0.21	cp	BRD-A68888262	azelastine	Histamine receptor antagonist
3580	0.21	cp	BRD-A22769835	homochlorcyclizine	Antihistamine
3581	0.21	cp	BRD-K68143200	SA-792541	CDC inhibitor
3586	0.18	cp	BRD-K92015269	GBR-12783	Dopamine uptake inhibitor
3587	0.18	cp	BRD-K57179821	crotamiton	Antipruritic
3588	0.18	cp	BRD-K80639402	SB-258585	Serotonin receptor antagonist
3589	0.18	cp	BRD-K46317332	proadifen	Nitric oxide synthase inhibitor
3590	0.18	cp	BRD-A35912562	pregnenolone	Glutamate receptor modulator
3592	0.18	cp	BRD-K88742110	BRD-K88742110	HDAC inhibitor
3594	0.14	cp	BRD-K10670311	sulfasalazine	Antirheumatic
3595	0.14	cp	BRD-K35941380	methysergide	Serotonin receptor antagonist
3596	0.14	cp	BRD-K28936863	ketotifen	Histamine receptor agonist
3597	0.14	cp	BRD-A72758037	asiatic-acid	Apoptosis stimulant
3599	0.14	cp	BRD-K13032584	procarbazine	Monoamine oxidase inhibitor
3600	0.14	cp	BRD-K36616567	doxepin	Histamine receptor antagonist
3601	0.14	cp	BRD-A84481105	thioridazine	Dopamine receptor antagonist
3602	0.14	cp	BRD-K02637541	celecoxib	Cyclooxygenase inhibitor
3603	0.14	cp	BRD-K78959463	FPL-64176	Calcium channel activator
3607	0.11	cp	BRD-A55913614	primaquine	Antimalarial
3608	0.11	cp	BRD-A04756508	norgestimate	Progesterone receptor agonist
3609	0.11	cp	BRD-A06784547	MRS-1334	Adenosine receptor antagonist
3610	0.11	cp	BRD-K33308633	INCA-6	Calcineurin inhibitor
3611	0.11	cp	BRD-A18917088	estradiol	Contraceptive agent
3612	0.11	cp	BRD-A93424738	dexamethasone	Glucocorticoid receptor agonist
3614	0.11	cp	BRD-K36927236	glibenclamide	Sulfonylurea
3615	0.1	cp	BRD-K40758068	efavirenz	HIV protease inhibitor
3625	0.07	cp	BRD-K04466929	Merck60	HDAC inhibitor
3626	0.07	cp	BRD-K08417745	SID-26681509	Cathepsin inhibitor
3627	0.07	cp	BRD-K61323504	SB-225002	CC chemokine receptor antagonist
3628	0.07	cp	BRD-K15025317	BAY-11-7821	NFkB pathway inhibitor
3629	0.07	cp	BRD-K09631521	thiotepa	Cytochrome P450 inhibitor
3630	0.07	cp	BRD-A36066264	estradiol-benzoate	Estrogen receptor agonist
3631	0.07	cp	BRD-K56429665	calcipotriol	Vitamin D receptor agonist
3632	0.07	cp	BRD-K94512704	spiramide	Dopamine receptor antagonist
3633	0.07	cp	BRD-K79425933	benperidol	Dopamine receptor antagonist
3634	0.07	cp	BRD-K03816923	rottlerin	MAP kinase inhibitor
3636	0.06	cp	BRD-K68132782	terbinafine	Fungal squalene epoxidase inhibitor
3641	0.04	cp	BRD-K88679075	methandriol	Androgenic steroid
3642	0.04	cp	BRD-K63923597	barasertib	Aurora kinase inhibitor
3643	0.04	cp	BRD-K09963420	saquinavir	HIV protease inhibitor
3644	0.04	cp	BRD-K90789829	nefazodone	Adrenergic inhibitor
3645	0.04	cp	BRD-K80738081	resveratrol	Cytochrome P450 inhibitor
3646	0.04	cp	BRD-K37865504	LY-2183240	FAAH inhibitor
3649	0.03	cp	BRD-A16332958	modafinil	Adrenergic receptor agonist
3650	0.03	cp	BRD-K91290917	amodiaquine	Histamine receptor agonist
3652	0.03	cp	BRD-A17655518	ibuprofen	Cyclooxygenase inhibitor
3653	0.03	cp	BRD-K63828191	raloxifene	Estrogen receptor antagonist
3657	0.02	cp	BRD-K32501161	vanoxerine	Dopamine uptake inhibitor
3658	0.02	cp	BRD-K75958195	pizotifen	Serotonin receptor antagonist
3659	0.02	cp	BRD-K39915878	loxapine	Dopamine receptor antagonist
3660	0.02	cp	BRD-A91008255	bepridil	Calcium channel blocker
3661	0.02	cp	BRD-K29458283	chlorambucil	DNA inhibitor
3675	0.01	cp	BRD-K22031190	diflunisal	Prostanoid receptor antagonist
4134	0	cp	BRD-K82216340	medroxyprogesterone	progesterone receptor agonist
4135	0	cp	BRD-K54529596	captopril	ACE inhibitor
4136	0	cp	BRD-K67977190	eprosartan	Angiotensin receptor antagonist
4137	0	cp	BRD-K56450366	NSC-94258	Antineoplastic
4138	0	cp	BRD-K50384076	7,4'-dihydroxyflavone	Opioid receptor antagonist
4139	0	cp	BRD-K06750613	GSK-1059615	PI3K inhibitor
4140	0	cp	BRD-A87125127	3-matida	Glutamate receptor antagonist
4141	0	cp	BRD-A83892713	rifampicin	RNA polymerase inhibitor
4142	0	cp	BRD-A80928489	1-monopalmitin	P-glycoprotein inhibitor
4143	0	cp	BRD-A29731977	17-hydroxyprogesterone-caproate	progesterone receptor agonist
4144	0	cp	BRD-A14985772	ascorbyl-palmitate	antioxidant
4145	0	cp	BRD-K66956375	oleoylethanolamide	Cannabinoid receptor agonist
4146	0	cp	BRD-K54472332	elvitegravir	HIV integrase inhibitor
4147	0	cp	BRD-K70557564	zosuquidar	P-glycoprotein inhibitor
4148	0	cp	BRD-K13514097	everolimus	MTOR inhibitor
4149	0	cp	BRD-K28428262	brivanib	FGFR inhibitor
4150	0	cp	BRD-K71035033	masitinib	KIT inhibitor
4151	0	cp	BRD-K99749624	linifanib	PDGFR receptor inhibitor
4152	0	cp	BRD-K46212057	voriconazole	Cytochrome P450 inhibitor
4153	0	cp	BRD-K83794624	pirarubicin	Topoisomerase inhibitor
4154	0	cp	BRD-K23192422	lestaurtinib	FLT3 inhibitor
4155	0	cp	BRD-K82091397	SB-239063	p38 MAPK inhibitor
4156	0	cp	BRD-K64800655	PHA-793887	CDK inhibitor
4157	0	cp	BRD-K01253243	SB-590885	RAF inhibitor
4158	0	cp	BRD-K75181824	acetyl-geranygeranyl-cysteine	Inhibitor of methyl esterification of geranylgeranylated proteins
4159	0	cp	BRD-K79437791	acetyl-farnesyl-cysteine	Inhibitor of methylation of endogenous isoprenylated proteins
4160	0	cp	BRD-K80725632	lavendustin-c	EGFR inhibitor
4161	0	cp	BRD-K13087974	4,5-dianilinophthalimide	EGFR inhibitor
4162	0	cp	BRD-K33572481	taurodeoxycholic-acid	Bile acid
4163	0	cp	BRD-K18135438	chenodeoxycholic-acid	11-beta-HSD1 inhibitor
4164	0	cp	BRD-K74733595	APHA-compound-8	HDAC inhibitor
4165	0	cp	BRD-K61341215	vecuronium	Acetylcholine receptor antagonist
4166	0	cp	BRD-A84327315	calcitriol	Vitamin D receptor agonist
4167	0	cp	BRD-K14880289	GW-501516	PPAR receptor agonist
4168	0	cp	BRD-K39944607	ochratoxin-a	Phenylalanyl tRNA synthetase inhibitor
4169	0	cp	BRD-A80960055	celastrol	Anti-inflammatory
4170	0	cp	BRD-U86922168	QL-XII-47	BTK inhibitor
4171	0	cp	BRD-U73238814	QL-XI-92	DDR1 inhibitor
4172	0	cp	BRD-U51951544	ZG-10	JNK inhibitor
4173	0	cp	BRD-K64857848	XMD-885	Leucine rich repeat kinase inhibitor
4174	0	cp	BRD-K40175214	torin-1	MTOR inhibitor
4175	0	cp	BRD-K38615104	A-443644	AKT inhibitor
4176	0	cp	BRD-A61856038	tremulacin	Lipoxygenase inhibitor
4177	0	cp	BRD-K91733562	secoisolariciresinol	Antioxidant
4178	0	cp	BRD-K92870997	pterostilbene	Cyclooxygenase inhibitor
4179	0	cp	BRD-K44442813	pidotimod	Interferon receptor agonist
4180	0	cp	BRD-A02990301	lofexidine	Adrenergic receptor agonist
4181	0	cp	BRD-K82147103	lofepramine	Norepinephrine reuptake inhibitor
4182	0	cp	BRD-K49404994	levetiracetam	Calcium channel blocker
4183	0	cp	BRD-A24191444	ifenprodil	Adrenergic receptor antagonist
4184	0	cp	BRD-K98493452	honokiol	AKT inhibitor
4185	0	cp	BRD-K59570838	homoveratrylamine	Dopamine analog
4186	0	cp	BRD-K33312228	halometasone	Glucocorticoid receptor agonist
4187	0	cp	BRD-K84566043	fenpiverinium	Acetylcholine receptor antagonist
4188	0	cp	BRD-K39391626	ethylestrenol	Progesterone receptor agonist
4189	0	cp	BRD-K28029915	dolasetron	Serotonin receptor antagonist
4190	0	cp	BRD-K39462424	dexchlorpheniramine	Histamine receptor antagonist
4191	0	cp	BRD-K15916496	clotrimazole	Cytochrome P450 inhibitor
4192	0	cp	BRD-K04993501	cefixime	Bacterial cell wall synthesis inhibitor
4193	0	cp	BRD-K52735702	cefdinir	Bacterial cell wall synthesis inhibitor
4194	0	cp	BRD-K39621635	artemether	Antimalarial
4195	0	cp	BRD-A59985574	topotecan	Topoisomerase inhibitor
4196	0	cp	BRD-K48935217	epothilone	Microtubule inhibitor
4197	0	cp	BRD-K61192372	capecitabine	DNA synthesis inhibitor
4198	0	cp	BRD-K24681473	YM-155	Survivin inhibitor
4199	0	cp	BRD-K18855837	varenicline	Acetylcholine receptor agonist
4200	0	cp	BRD-K13390322	AT-7519	CDK inhibitor
4201	0	cp	BRD-K79090631	CGP-60474	CDK inhibitor
4202	0	cp	BRD-A74771556	nikkomycin	Chitin inhibitor
4203	0	cp	BRD-A00520476	otenzepad	Acetylcholine receptor antagonist
4204	0	cp	BRD-K66896231	BRD-K66896231	Acetylcholinesterase inhibitor
4205	0	cp	BRD-K40619305	larixinic-acid	Compound that interacts with metal centers
4206	0	cp	BRD-U82589721	HG-5-113-01	Protein kinase inhibitor
4207	0	cp	BRD-U68942961	JW-7-24-1	LCK Inhibitor
4208	0	cp	BRD-K28143534	cyproheptadine	Histamine receptor antagonist
4209	0	cp	BRD-K94144010	cotinine	Nicotine metabolite
4210	0	cp	BRD-K88304388	dextrorphan	Glutamate receptor antagonist
4211	0	cp	BRD-A84702196	penicillin	Bacterial cell wall synthesis inhibitor
4212	0	cp	BRD-A74500471	ethambutol	Bacterial cell wall synthesis inhibitor
4213	0	cp	BRD-A52172093	VU-0413807-2	Calcium channel blocker
4214	0	cp	BRD-A81402010	KU-C103443N	CDC inhibitor
4215	0	cp	BRD-K91442916	CAM-9-026	Membrane metalloendopeptidase inhibitor
4216	0	cp	BRD-A79465854	auranofin	NFkB pathway inhibitor
4217	0	cp	BRD-K67868012	PI-103	MTOR inhibitor
4218	0	cp	BRD-K56700933	phenethyl-isothiocyanate	Antineoplastic
4219	0	cp	BRD-A58955223	sulforaphane	Antineoplastic
4220	0	cp	BRD-K75532464	FTI-276	Farnesyltransferase inhibitor
4221	0	cp	BRD-K93095519	SJ-172550	MDM inhibitor
4222	0	cp	BRD-K43797669	genistein	Tyrosine kinase inhibitor
4223	0	cp	BRD-A60070924	alpha-estradiol	Estrogen receptor agonist
4224	0	cp	BRD-A73605923	mocimycin	Protein synthesis inhibitor
4225	0	cp	BRD-K12260308	xanthoxyline	Antifungal
4226	0	cp	BRD-A41941932	vitexin	Antioxidant
4227	0	cp	BRD-K62206109	VUF-5681	Histamine receptor antagonist
4228	0	cp	BRD-A55594068	vinblastine	Microtubule inhibitor
4229	0	cp	BRD-A81795050	U-18666A	Oxidosqualene cyclase inhibitor
4230	0	cp	BRD-A84389633	tropanyl-3,5-dimethylbenzoate	Serotonin receptor antagonist
4231	0	cp	BRD-K63874012	thioperamide	Histamine receptor antagonist
4232	0	cp	BRD-K60184833	tyrphostin-46	Tyrosine kinase inhibitor
4233	0	cp	BRD-K51805276	temefos	Cholinesterase inhibitor
4234	0	cp	BRD-A31195449	TCB2	Serotonin receptor agonist
4235	0	cp	BRD-K31843556	T-0070907	PPAR receptor antagonist
4236	0	cp	BRD-K68332390	ponalrestat	Aldose reductase inhibitor
4237	0	cp	BRD-K70881766	solanine	Acetylcholinesterase inhibitor
4238	0	cp	BRD-A25775766	securinine	GABA receptor antagonist
4239	0	cp	BRD-K22503835	scriptaid	HDAC inhibitor
4240	0	cp	BRD-K35430135	SR-59230A	Adrenergic receptor antagonist
4241	0	cp	BRD-K01567962	pyrazolanthrone	JNK inhibitor
4242	0	cp	BRD-K15601958	SEW-2871	Lysophospholipid receptor agonist
4243	0	cp	BRD-A15530910	carpindolol	Adrenergic receptor antagonist
4244	0	cp	BRD-K94270326	ecopipam	Dopamine receptor antagonist
4245	0	cp	BRD-K25875056	SC-9	Protein tyrosine kinase activator
4246	0	cp	BRD-K14767410	SC-560	Cyclooxygenase inhibitor
4247	0	cp	BRD-K53913732	SB-408124	Orexin receptor antagonist
4248	0	cp	BRD-K24201553	SB-269970	Serotonin receptor antagonist
4249	0	cp	BRD-K05901394	terguride	Dopamine receptor agonist
4250	0	cp	BRD-K06426971	ryuvidine	Histone lysine methyltransferase inhibitor
4251	0	cp	BRD-K79684402	RO-10-5824	Dopamine receptor agonist
4252	0	cp	BRD-A59174698	ritodrine	Adrenergic receptor agonist
4253	0	cp	BRD-K56596464	QX-314	Sodium channel blocker
4254	0	cp	BRD-K31792052	pifithrin	Interleukin receptor antagonist
4255	0	cp	BRD-K67277431	picotamide	Thromboxane receptor antagonist
4256	0	cp	BRD-K10177585	PSB-11	Adenosine receptor antagonist
4257	0	cp	BRD-K16977723	PP-3	EGFR inhibitor
4258	0	cp	BRD-K95785537	PP-2	SRC inhibitor
4259	0	cp	BRD-A63836183	PD-123319	Angiotensin receptor antagonist
4260	0	cp	BRD-K82731415	olomoucine	CDK inhibitor
4261	0	cp	BRD-A39522003	OMDM-2	FAAH inhibitor
4262	0	cp	BRD-K18316707	O-1918	Cannabinoid receptor antagonist
4263	0	cp	BRD-A51393488	noscapine	Bradykinin receptor antagonist
4264	0	cp	BRD-K10136726	tosyllysyl-chloromethyl-ketone	Chymotrypsin inhibitor
4265	0	cp	BRD-A94413429	NTNCB	Neuropeptide receptor antagonist
4266	0	cp	BRD-A35338386	NECA	Adenosine receptor agonist
4267	0	cp	BRD-K44899736	RO-16-6941	Monoamine oxidase inhibitor
4268	0	cp	BRD-A99449986	MT-21	Caspase activator
4269	0	cp	BRD-K37618799	MRS-1220	Adenosine receptor antagonist
4270	0	cp	BRD-K60230970	MG-132	Proteasome inhibitor
4271	0	cp	BRD-A41145729	methoprene-acid	Retinoid receptor agonist
4272	0	cp	BRD-K09635134	l-erythro-MAPP	negative control for D-erythro-MAPP
4273	0	cp	BRD-K28137194	loreclezole	GABA receptor agonist
4274	0	cp	BRD-K13261168	LY-16350	Dopamine receptor agonist
4275	0	cp	BRD-K33396764	alpha-linolenic-acid	Omega 3 fatty acid stimulant
4276	0	cp	BRD-A96882008	L-732138	Tachykinin antagonist
4277	0	cp	BRD-K83322645	L-693403	Sigma receptor agonist
4278	0	cp	BRD-K40656405	L-165041	PPAR receptor agonist
4279	0	cp	BRD-A42553870	L-152804	Neuropeptide receptor antagonist
4280	0	cp	BRD-K37312348	kenpaullone	CDK inhibitor
4281	0	cp	BRD-K17743697	KB-R7943	Sodium/calcium exchange inhibitor
4282	0	cp	BRD-K17796732	JWH-015	Cannabinoid receptor agonist
4283	0	cp	BRD-K64670467	JNJ-16259685	Glutamate receptor antagonist
4284	0	cp	BRD-K95676198	JAK3-inhibitor-V	JAK inhibitor
4285	0	cp	BRD-K92678294	irilin-a	Isoflavone
4286	0	cp	BRD-K08554278	bisbenzimide	DNA binding agent
4287	0	cp	BRD-K79930101	GW-583340	EGFR inhibitor
4288	0	cp	BRD-K16664969	GTP-14564	FLT3 inhibitor
4289	0	cp	BRD-K52394958	GR-159897	Tachykinin antagonist
4290	0	cp	BRD-K77998258	ganglioside	SRC activator
4291	0	cp	BRD-K51318897	fenbendazole	Tubulin inhibitor
4292	0	cp	BRD-K04046242	equilin	Estrogen receptor agonist
4293	0	cp	BRD-A39969961	eplerenone	Cytochrome P450 inhibitor
4294	0	cp	BRD-K37792168	denbufylline	Phosphodiesterase inhibitor
4295	0	cp	BRD-K94920105	DR-2313	PARP inhibitor
4296	0	cp	BRD-K17378184	prestwick-559	Dopamine receptor agonist
4297	0	cp	BRD-K06014311	DH-97	Melatonin receptor antagonist
4298	0	cp	BRD-K74430258	1,2-dichlorobenzene	Hepatotoxicant
4299	0	cp	BRD-K31633810	DAU-5884	Acetylcholine receptor antagonist
4300	0	cp	BRD-K10065684	dantron	Laxative
4301	0	cp	BRD-A73909368	dactinomycin	RNA polymerase inhibitor
4302	0	cp	BRD-A41250306	cyclopenthiazide	Thiazide diuretic
4303	0	cp	BRD-K54142781	cirazoline	Adrenergic receptor agonist
4304	0	cp	BRD-A49358627	ciprofibrate	PPAR receptor agonist
4305	0	cp	BRD-K72816382	cinalukast	Leukotriene receptor antagonist
4306	0	cp	BRD-K87932577	CDK1-5-inhibitor	CDK inhibitor
4307	0	cp	BRD-K99174507	cardiogenol-c	Cardiomyogenesis inducer
4308	0	cp	BRD-A30437061	camptothecin	Topoisomerase inhibitor
4309	0	cp	BRD-K79353516	indolophenanthridine	CALY activator
4310	0	cp	BRD-K00675675	CL-82198	Metalloproteinase inhibitor
4311	0	cp	BRD-K74913225	brinzolamide	Carbonic anhydrase inhibitor
4312	0	cp	BRD-K39111395	BCL2-inhibitor	BCL inhibitor
4313	0	cp	BRD-K07507905	BRL-37344	Adrenergic receptor agonist
4314	0	cp	BRD-K18799075	BAY-59-3074	Cannabinoid receptor partial agonist
4315	0	cp	BRD-K52459643	prostaglandin-e1	Prostanoid receptor agonist
4316	0	cp	BRD-K36258877	AZ-10417808	Caspase inhibitor
4317	0	cp	BRD-K29555132	arachidonamide	Cannabinoid receptor agonist
4318	0	cp	BRD-K23335153	AMN-082	Glutamate receptor modulator
4319	0	cp	BRD-A95445494	maackiain	Sodium/glucose cotransporter inhibitor
4320	0	cp	BRD-K66353228	zoxazolamine	Myorelaxant
4321	0	cp	BRD-K45296539	ZD-7114	Adrenergic receptor agonist
4322	0	cp	BRD-K44084986	Y-27632	Rho associated kinase inhibitor
4323	0	cp	BRD-K55430733	WAY-629	Serotonin receptor agonist
4324	0	cp	BRD-K69600043	thiethylperazine	Dopamine receptor antagonist
4325	0	cp	BRD-K99595596	salsolinol	Monoamine oxidase inhibitor
4326	0	cp	BRD-K51541829	RO-25-6981	Ionotropic glutamate receptor antagonist
4327	0	cp	BRD-K46678324	RHO-kinase-inhibitor-II	Rho associated kinase inhibitor
4328	0	cp	BRD-A83431637	resmethrin	Cytochrome P450 inhibitor
4329	0	cp	BRD-K13725475	rhodomyrtoxin	Cytotoxic agent
4330	0	cp	BRD-K38251852	paxilline	Potassium channel blocker
4331	0	cp	BRD-A93477898	PETCM	Caspase activator
4332	0	cp	BRD-K48735772	PD-158780	EGFR inhibitor
4333	0	cp	BRD-K62792802	LY-83583	Guanylyl cyclase inhibitor
4334	0	cp	BRD-K47150025	KI-8751	VEGFR inhibitor
4335	0	cp	BRD-A48809242	IB-MECA	Adenosine receptor agonist
4336	0	cp	BRD-A07000685	hydrocortisone	Glucocorticoid receptor agonist
4337	0	cp	BRD-A65767837	hydrocortisone	Glucocorticoid receptor agonist
4338	0	cp	BRD-A33084410	5'-guanidinonaltrindole	Opioid receptor antagonist
4339	0	cp	BRD-A50675702	fipronil	GABA gated chloride channel blocker
4340	0	cp	BRD-K08556791	ethoprop	Acetylcholinesterase inhibitor
4341	0	cp	BRD-K14920963	erythrosine	Coloring agent
4342	0	cp	BRD-K50464341	berbamine	Calmodulin antagonist
4343	0	cp	BRD-K63945320	dihydrosamidin	Phospholipase inhibitor
4344	0	cp	BRD-A65076780	dihydroergocristine	Adrenergic receptor antagonist
4345	0	cp	BRD-A17819071	gedunin	HSP inhibitor
4346	0	cp	BRD-K55677650	CO-101244	Ionotropic glutamate receptor antagonist
4347	0	cp	BRD-K40965114	cyanopindolol	Adrenergic receptor antagonist
4348	0	cp	BRD-A54487287	cortisone	Glucocorticoid receptor agonist
4349	0	cp	BRD-A55946879	BW-B70C	Lipoxygenase inhibitor
4350	0	cp	BRD-A22713669	BVT-948	Tyrosine phosphatase inhibitor
4351	0	cp	BRD-A16694057	bisphenol-a	PPAR receptor antagonist
4352	0	cp	BRD-K50214219	CS-1657	PARP inhibitor
4353	0	cp	BRD-A65145453	ATPA	Glutamate receptor agonist
4354	0	cp	BRD-A56675431	altizide	Thiazide diuretic
4355	0	cp	BRD-K62929068	6-benzylaminopurine	Purinergic receptor activator
6071	0	cp	BRD-K83963101	MLN-8054	Aurora kinase inhibitor
6072	0	cp	BRD-K53561341	KIN001-220	Aurora kinase inhibitor
6073	0	cp	BRD-K04887706	AKT-inhibitor-1-2	AKT inhibitor
6074	0	cp	BRD-K15592317	CP466722	ATM kinase inhibitor
6075	0	cp	BRD-K69932463	AZD-8055	MTOR inhibitor
6076	0	cp	BRD-K68191783	ALW-II-38-3	Ephrin inhibitor
6077	0	cp	BRD-K07691486	roscovitine	CDK inhibitor
6078	0	cp	BRD-K29313308	HDAC3-selective	HDAC inhibitor
6079	0	cp	BRD-A08187463	racecadotril	Enkephalinase inhibitor
6080	0	cp	BRD-K97061094	azacyclonol	Histamine receptor antagonist
6081	0	cp	BRD-K55044200	amoxicillin	Penicillin binding protein inhibitor
6082	0	cp	BRD-K32318651	acyclovir	DNA polymerase inhibitor
6083	0	cp	BRD-K91699951	benzonatate	Local anesthetic
6084	0	cp	BRD-A53952395	prilocaine	Local anesthetic
6085	0	cp	BRD-K82381502	acetylcholine	Acetylcholine receptor agonist
6086	0	cp	BRD-K02123250	JNJ-38877605	Tyrosine kinase inhibitor
6087	0	cp	BRD-K52522949	NCH-51	HDAC inhibitor
6088	0	cp	BRD-K67102207	phenylbutyrate	HDAC inhibitor
6089	0	cp	BRD-K11433652	aspirin	Cyclooxygenase inhibitor
6090	0	cp	BRD-K44497846	enalapril	ACE inhibitor
6091	0	cp	BRD-K88868628	iodoacetic-acid	Cysteine peptidase inhibitor
6092	0	cp	BRD-K71289571	zafirlukast	Leukotriene receptor antagonist
6093	0	cp	BRD-K49519144	LY-2140023	Glutamate receptor agonist
6094	0	cp	BRD-A87848830	bimatoprost	Prostanoid receptor agonist
6095	0	cp	BRD-K75089421	procainamide	Sodium channel blocker
6096	0	cp	BRD-K73978287	hydrocortisone	Glucocorticoid receptor agonist
6097	0	cp	BRD-A65282128	cefazolin	Bacterial cell wall synthesis inhibitor
6098	0	cp	BRD-A67605442	tetrahydrobiopterin	Nitric oxide stimulant
6099	0	cp	BRD-A31312900	montelukast	Leukotriene receptor antagonist
6100	0	cp	BRD-K10016611	pyridine-2-aldoxime	Acetylcholinesterase inhibitor
6101	0	cp	BRD-K57886322	fluocinonide	Glucocorticoid receptor agonist
6102	0	cp	BRD-K11801786	trimidox	Ribonucleotide reductase inhibitor
6103	0	cp	BRD-K21680192	mitoxantrone	Topoisomerase inhibitor
6104	0	cp	BRD-K91601245	mercaptopurine	Immunosuppressant
6105	0	cp	BRD-K81128206	edrophonium	Acetylcholinesterase inhibitor
6106	0	cp	BRD-K79602928	metformin	Insulin sensitizer
6107	0	cp	BRD-K71926323	marbofloxacin	Bacterial DNA gyrase inhibitor
6108	0	cp	BRD-K55301415	abiraterone	17,20 lyase inhibitor
6109	0	cp	BRD-K47679368	bromfenac	Cyclooxygenase inhibitor
6110	0	cp	BRD-K37194137	III606050	Cytochrome P450 inhibitor
6111	0	cp	BRD-K34098590	tienilic-acid	Sodium/potassium/chloride transporter inhibitor
6112	0	cp	BRD-A64479082	quinidine	Sodium channel blocker
6113	0	cp	BRD-K09186807	KIN001-244	Phosphoinositide dependent kinase inhibitor
6114	0	cp	BRD-K83988098	alvespimycin	HSP inhibitor
6115	0	cp	BRD-K24994810	androstenol	GABA receptor modulator
6116	0	cp	BRD-K77175907	calcifediol	Vitamin D receptor agonist
6117	0	cp	BRD-A02333338	cyclopamine	Smoothened receptor antagonist
6118	0	cp	BRD-K71823332	epothilone-a	Microtubule stabilizing agent
6119	0	cp	BRD-K79254416	decitabine	DNA methyltransferase inhibitor
6120	0	cp	BRD-K56001384	antimycin-a	ATP synthase inhibitor
6121	0	cp	BRD-K02130563	panobinostat	HDAC inhibitor
6122	0	cp	BRD-A46179541	doxapram	Potassium channel blocker
6123	0	cp	BRD-A69512159	carbidopa	Aromatic L-amino acid decarboxylase inhibitor
6124	0	cp	BRD-K83010055	VU-0415374-1	Glutamate receptor modulator
6125	0	cp	BRD-K30649484	mafenide	Carbonic anhydrase inhibitor
6126	0	cp	BRD-K78126613	menadione	Mitochondrial DNA polymerase inhibitor
6127	0	cp	BRD-K69328504	L-690488	Inositol monophosphatase inhibitor
6128	0	cp	BRD-K09499853	KU-0060648	DNA dependent protein kinase inhibitor
6129	0	cp	BRD-K26657438	imiquimod	TLR agonist
6130	0	cp	BRD-K82135108	elesclomol	Oxidative stress inducer
6131	0	cp	BRD-A97437073	rosiglitazone	Insulin sensitizer
6132	0	cp	BRD-K82746043	navitoclax	BCL inhibitor
6133	0	cp	BRD-K00317371	RITA	MDM inhibitor
6134	0	cp	BRD-A70407468	PSB-36	Adenosine receptor antagonist
6135	0	cp	BRD-A65280694	molindone	Dopamine receptor antagonist
6136	0	cp	BRD-K86509404	iso-olomoucine	CDK inhibitor
6137	0	cp	BRD-A95869247	indapamide	Thiazide diuretic
6146	-0.01	cp	BRD-A97674275	ranolazine	Sodium channel blocker
6149	-0.02	cp	BRD-K68264559	brimonidine	Adrenergic receptor agonist
6152	-0.03	cp	BRD-K76908866	CP-724714	EGFR inhibitor
6153	-0.03	cp	BRD-A02710418	meptazinol	Opioid receptor agonist
6154	-0.03	cp	BRD-K42500029	CGP-57380	MAP kinase inhibitor
6156	-0.03	cp	BRD-A09533288	verapamil	Calcium channel blocker
6158	-0.04	cp	BRD-A20697603	thiostrepton	FOXM1 inhibitor
6165	-0.07	cp	BRD-K59456551	methotrexate	Dihydrofolate reductase inhibitor
6166	-0.07	cp	BRD-K81169441	cerivastatin	HMGCR inhibitor
6167	-0.07	cp	BRD-A49160188	donepezil	Acetylcholinesterase inhibitor
6168	-0.07	cp	BRD-K43068349	AMG-9810	TRPV antagonist
6175	-0.11	cp	BRD-A34817987	itraconazole	Cytochrome P450 inhibitor
6176	-0.11	cp	BRD-K46137903	prednicarbate	Phospholipase activator
6177	-0.11	cp	BRD-K32821942	azathioprine	Dehydrogenase inhibitor
6181	-0.14	cp	BRD-K04710043	hexamethylenebisacetamide	AKT inhibitor
6182	-0.14	cp	BRD-A64297288	amlodipine	Calcium channel blocker
6183	-0.14	cp	BRD-K33106058	cytarabine	Ribonucleotide reductase inhibitor
6184	-0.14	cp	BRD-A02759312	betaxolol	Adrenergic receptor antagonist
6185	-0.14	cp	BRD-K03842655	penitrem-a	Potassium channel blocker
6186	-0.14	cp	BRD-K19136521	indirubin	CDK inhibitor
6187	-0.14	cp	BRD-K45033733	famciclovir	DNA polymerase inhibitor
6189	-0.14	cp	BRD-K79116891	proxymetacaine	Sodium channel blocker
6192	-0.18	cp	BRD-A30655177	LFM-A13	BTK inhibitor
6193	-0.18	cp	BRD-K06712146	YM-90709	IL5 inhibitor
6194	-0.18	cp	BRD-K47936004	piribedil	Dopamine receptor agonist
6195	-0.18	cp	BRD-A40639672	ketorolac	Cyclooxygenase inhibitor
6196	-0.18	cp	BRD-A92670106	tocainide	Sodium channel blocker
6197	-0.18	cp	BRD-K12219985	glipizide	Sulfonylurea
6198	-0.18	cp	BRD-K98548675	parthenolide	NFkB pathway inhibitor
6201	-0.2	cp	BRD-K04196797	oxcarbazepine	Sodium channel blocker
6202	-0.21	cp	BRD-A62025033	temsirolimus	MTOR inhibitor
6203	-0.21	cp	BRD-A89337244	PD-102807	Acetylcholine receptor antagonist
6204	-0.21	cp	BRD-K84663978	trequinsin	Phosphodiesterase inhibitor
6205	-0.21	cp	BRD-K92760278	riboflavin	Vitamin B
6206	-0.21	cp	BRD-K59522102	piperine	Monoamine oxidase inhibitor
6207	-0.21	cp	BRD-K67017579	cilostazol	Phosphodiesterase inhibitor
6208	-0.21	cp	BRD-K59369769	tozasertib	Aurora kinase inhibitor
6209	-0.21	cp	BRD-K50417881	eticlopride	Dopamine receptor antagonist
6210	-0.21	cp	BRD-K53857191	risperidone	Dopamine receptor antagonist
6216	-0.25	cp	BRD-K54094468	remoxipride	Dopamine receptor antagonist
6217	-0.25	cp	BRD-K50311478	tosyl-phenylalanyl-chloromethyl-ketone	Chymotrypsin inhibitor
6218	-0.25	cp	BRD-A54880345	etomidate	GABA receptor modulator
6222	-0.28	cp	BRD-K11717138	benzbromarone	Chloride channel blocker
6223	-0.28	cp	BRD-K16406336	methylene-blue	Guanylyl cyclase inhibitor
6224	-0.28	cp	BRD-K89375097	pirenzepine	Acetylcholine receptor antagonist
6225	-0.28	cp	BRD-A35511923	L-803087	Somatostatin receptor agonist
6226	-0.28	cp	BRD-K22010301	JLK-6	Gamma secretase inhibitor
6227	-0.28	cp	BRD-K74195153	irsogladine	Phosphodiesterase inhibitor
6228	-0.28	cp	BRD-K32526544	DCEBIO	Potassium channel activator
6229	-0.28	cp	BRD-K34820100	tebuthiuron	Photosynthesis inhibitor
6230	-0.28	cp	BRD-A64977602	mirtazapine	Adrenergic receptor antagonist
6231	-0.28	cp	BRD-K57222227	indometacin	Cyclooxygenase inhibitor
6232	-0.28	cp	BRD-K60274257	dephostatin	Tyrosine phosphatase inhibitor
6234	-0.28	cp	BRD-K38197229	bumetanide	Solute carrier family member inhibitor
6235	-0.31	cp	BRD-K13800121	parecoxib	Cyclooxygenase inhibitor
6236	-0.32	cp	BRD-K33864865	LY-225910	CCK receptor antagonist
6237	-0.32	cp	BRD-K55468218	spiperone	Dopamine receptor antagonist
6238	-0.32	cp	BRD-A52588987	SKF-83566	Dopamine receptor antagonist
6240	-0.32	cp	BRD-K90027355	spironolactone	Mineralocorticoid receptor antagonist
6244	-0.35	cp	BRD-K40902647	vincamine	Adrenergic receptor antagonist
6245	-0.35	cp	BRD-K95763993	trapidil	PDGFR receptor inhibitor
6246	-0.35	cp	BRD-K63504947	semaxanib	VEGFR inhibitor
6247	-0.35	cp	BRD-A45140972	meclocycline	Bacterial 30S ribosomal subunit inhibitor
6248	-0.35	cp	BRD-A81177136	KN-62	Calcium-calmodulin dependent protein kinase inhibitor
6249	-0.35	cp	BRD-K08890269	CO-102862	Sodium channel blocker
6250	-0.35	cp	BRD-K41996876	tyrphostin-1	EGFR inhibitor
6251	-0.35	cp	BRD-A17535965	gelsemine	Acetylcholine receptor antagonist
6252	-0.35	cp	BRD-A97104540	fenoterol	Adrenergic receptor agonist
6253	-0.35	cp	BRD-A87606379	nadolol	Adrenergic receptor antagonist
6254	-0.35	cp	BRD-A92585442	RU-28318	Cytochrome P450 inhibitor
6258	-0.39	cp	BRD-A47829399	artesunate	DNA synthesis inhibitor
6259	-0.39	cp	BRD-K13926615	vardenafil	Phosphodiesterase inhibitor
6260	-0.39	cp	BRD-K48367671	febuxostat	Xanthine oxidase inhibitor
6261	-0.39	cp	BRD-A27887842	prednisolone	Glucocorticoid receptor agonist
6262	-0.39	cp	BRD-A10903566	imiloxan	Adrenergic receptor antagonist
6263	-0.39	cp	BRD-A15131297	benazepril	ACE inhibitor
6265	-0.39	cp	BRD-K33583600	isoliquiritigenin	Guanylate cyclase activator
6266	-0.42	cp	BRD-K42573370	avrainvillamide-analog-2	nucleophosmin inhibitor
6267	-0.42	cp	BRD-K05350981	oligomycin-c	ATPase inhibitor
6268	-0.42	cp	BRD-K87024524	phenelzine	Monoamine oxidase inhibitor
6269	-0.42	cp	BRD-K66707493	lawsone	Coloring agent
6270	-0.42	cp	BRD-K32645441	dipropyl-5ct	Serotonin receptor agonist
6271	-0.42	cp	BRD-K51662849	ilomastat	Matrix metalloprotease inhibitor
6272	-0.42	cp	BRD-K09255212	clioquinol	Chelating agent
6274	-0.42	cp	BRD-K81473089	tacrine	Acetylcholinesterase inhibitor
6275	-0.43	cp	BRD-K78838262	austricine	Hypolipidemic
6276	-0.43	cp	BRD-K11129031	gemfibrozil	Lipoprotein lipase activator
6278	-0.46	cp	BRD-K09397065	SR-57227A	Serotonin receptor agonist
6279	-0.46	cp	BRD-K64994968	progesterone	Progesterone receptor agonist
6280	-0.46	cp	BRD-A64125466	dehydrocholic-acid	choleretic agent
6282	-0.46	cp	BRD-A77291778	cyclopentolate	Acetylcholine receptor antagonist
6283	-0.46	cp	BRD-K71799949	carbamazepine	Carboxamide antiepileptic
6284	-0.49	cp	BRD-K90976994	dehydrocholic-acid	Bile acid
6285	-0.49	cp	BRD-K57569181	pentoxifylline	Phosphodiesterase inhibitor
6286	-0.49	cp	BRD-K26429091	J-104129	Acetylcholine receptor antagonist
6287	-0.49	cp	BRD-K82562631	tolmetin	Cyclooxygenase inhibitor
6288	-0.49	cp	BRD-A00993607	alprenolol	Adrenergic receptor antagonist
6298	-0.53	cp	BRD-K00959089	thenoyltrifluoroacetone	Chelating agent
6299	-0.53	cp	BRD-A14395271	mesoridazine	Dopamine receptor antagonist
6300	-0.53	cp	BRD-K90382497	GW-843682X	PLK inhibitor
6301	-0.53	cp	BRD-K46384212	o-3M3FBS	phospholipase activator
6302	-0.53	cp	BRD-K79366068	PSB-069	NTPDase inhibitor
6303	-0.53	cp	BRD-K15933101	ropinirole	Dopamine receptor agonist
6304	-0.53	cp	BRD-A51714012	venlafaxine	Adrenergic inhibitor
6307	-0.56	cp	BRD-K28296557	AKT-inhibitor-IV	AKT inhibitor
6308	-0.56	cp	BRD-K96271548	coumaric-acid	Antioxidant
6309	-0.56	cp	BRD-A57382968	piroxicam	Cyclooxygenase inhibitor
6310	-0.56	cp	BRD-K79092138	nitrofural	Bacterial DNA inhibitor
6313	-0.56	cp	BRD-K57080016	selumetinib	MEK inhibitor
6314	-0.56	cp	BRD-K48692744	NU-1025	PARP inhibitor
6321	-0.6	cp	BRD-K74402642	NSC-632839	Ubiquitin specific protease inhibitor
6322	-0.6	cp	BRD-K45068323	W-13	Calmodulin antagonist
6323	-0.6	cp	BRD-K61401890	deguelin	NADH-ubiquinone oxidoreductase (Complex I) inhibitor
6324	-0.6	cp	BRD-A46393198	tetramisole	Immunostimulant
6325	-0.6	cp	BRD-K89732114	trifluoperazine	Dopamine receptor antagonist
6326	-0.63	cp	BRD-K60160658	tiagabine	GABA uptake inhibitor
6327	-0.63	cp	BRD-K90733503	cefalexin	Bacterial cell wall synthesis inhibitor
6328	-0.63	cp	BRD-K11540476	EMF-BCA1-64	Caspase inhibitor
6329	-0.63	cp	BRD-U94846492	quinine	Hemozoin biocrystallization inhibitor
6330	-0.63	cp	BRD-K71430621	clobenpropit	Histamine receptor antagonist
6331	-0.63	cp	BRD-A81772229	simvastatin	HMGCR inhibitor
6335	-0.63	cp	BRD-K98530306	clonidine	Adrenergic receptor agonist
6336	-0.63	cp	BRD-A42571354	cetirizine	Histamine receptor antagonist
6341	-0.67	cp	BRD-A74907996	equol	Estrogen receptor agonist
6342	-0.67	cp	BRD-K46435977	valaciclovir	DNA polymerase inhibitor
6343	-0.67	cp	BRD-A02481876	importazole	Importin-beta transport receptor inhibitor
6344	-0.67	cp	BRD-K08996725	zolantidine	Histamine receptor antagonist
6345	-0.67	cp	BRD-K60060639	methyllidocaine	antiarrhythmic medication
6353	-0.7	cp	BRD-A64228451	terreic-acid	BTK inhibitor
6354	-0.7	cp	BRD-K59962020	CHEMBL-374350	NFkB pathway inhibitor
6355	-0.7	cp	BRD-A44448661	pentobarbital	Barbiturate antiepileptic
6356	-0.7	cp	BRD-A73368467	fexofenadine	Histamine receptor antagonist
6357	-0.7	cp	BRD-K85119730	tolbutamide	ATP channel blocker
6359	-0.74	cp	BRD-K43880410	pregnenolone	glutamate receptor modulator
6360	-0.74	cp	BRD-K70281171	U-99194	Dopamine receptor antagonist
6361	-0.74	cp	BRD-K38449220	seneciphylline	Cytochrome P450 inhibitor
6362	-0.74	cp	BRD-K02581333	protein-tyrosine-phosphatase-inhibitor-IV	Tyrosine phosphatase inhibitor
6363	-0.74	cp	BRD-K03319035	maprotiline	Norepinephrine reuptake inhibitor
6366	-0.74	cp	BRD-K62810658	PD-98059	MEK inhibitor
6370	-0.78	cp	BRD-K46469693	SCH-442416	Adenosine receptor antagonist
6371	-0.78	cp	BRD-K76568384	PHTPP	Estrogen receptor antagonist
6372	-0.78	cp	BRD-K63165456	norcyclobenzaprine	Adrenergic receptor agonist
6373	-0.78	cp	BRD-K06753942	nobiletin	MEK inhibitor
6374	-0.78	cp	BRD-K45861246	azaperone	Dopamine receptor antagonist
6375	-0.78	cp	BRD-A58048407	nimodipine	Calcium channel blocker
6376	-0.78	cp	BRD-A18763547	BAX-channel-blocker	Cytochrome C release inhibitor
6384	-0.81	cp	BRD-K02992638	lamivudine	Nucleoside reverse transcriptase inhibitor
6385	-0.81	cp	BRD-K59597909	phenothiazine	Dopamine receptor antagonist
6386	-0.81	cp	BRD-K15567136	papaverine	Phosphodiesterase inhibitor
6387	-0.81	cp	BRD-A19661776	mianserin	Serotonin receptor antagonist
6388	-0.81	cp	BRD-A63667919	methylergometrine	Dopamine receptor antagonist
6389	-0.81	cp	BRD-K73290745	ICI-199441	Opioid receptor agonist
6400	-0.85	cp	BRD-A29289453	PCA-4248	Platelet activating factor receptor antagonist
6401	-0.85	cp	BRD-K15164005	apoptosis-activator-II	Carboxylesterase inhibitor
6402	-0.85	cp	BRD-K30480208	torasemide	Electrolyte reabsorption inhibitor
6403	-0.85	cp	BRD-A75552914	isoxicam	Cyclooxygenase inhibitor
6404	-0.85	cp	BRD-A86044036	flurbiprofen	Cyclooxygenase inhibitor
6405	-0.85	cp	BRD-U88459701	atorvastatin	HMGCR inhibitor
6410	-0.88	cp	BRD-K92446736	zatebradine	HCN channel blocker
6411	-0.88	cp	BRD-K10042277	desmethylclozapine	Acetylcholine receptor agonist
6415	-0.92	cp	BRD-K63195589	tipifarnib	Farnesyltransferase inhibitor
6416	-0.92	cp	BRD-K18909381	CGS-12066B	Serotonin receptor agonist
6418	-0.92	cp	BRD-A50311610	meclozine	CAR agonist
6426	-0.95	cp	BRD-K96778649	tyrphostin-47	EGFR inhibitor
6427	-0.95	cp	BRD-K07117950	imperatorin	CDK inhibitor
6428	-0.95	cp	BRD-K16233984	eriochrome-black-t	Azo dye
6429	-0.95	cp	BRD-K81876028	CP-93129	Serotonin receptor agonist
6431	-0.95	cp	BRD-A70083328	secnidazole	Acetylcholinesterase inhibitor
6442	-0.99	cp	BRD-K25310650	ormetoprim	Bacterial antifolate
6443	-0.99	cp	BRD-K06467078	corynanthine	Adrenergic receptor antagonist
6445	-0.99	cp	BRD-K46211610	tolazoline	Adrenergic receptor antagonist
6446	-1.02	cp	BRD-A72441487	stiripentol	GABA uptake inhibitor
6447	-1.02	cp	BRD-K70330367	amantadine	Glutamate receptor antagonist
6455	-1.06	cp	BRD-K52930707	rescinnamine	ACE inhibitor
6456	-1.06	cp	BRD-K87049188	fusaric-acid	Dopamine beta hydroxylase inhibitor
6457	-1.06	cp	BRD-A81866333	CGS-21680	Adenosine receptor agonist
6458	-1.06	cp	BRD-K59574735	ubenimex	Leukotriene inhibitor
6459	-1.06	cp	BRD-A08709697	heliotrine	Pyrrolizidine alkaloid
6461	-1.06	cp	BRD-K97752965	nicorandil	Nitric oxide donor
6462	-1.07	cp	BRD-K24132293	piperlongumine	Glutathione transferase inhibitor
6464	-1.09	cp	BRD-K21283037	riluzole	Glutamate inhibitor
6465	-1.09	cp	BRD-K32412559	morphothebaine	Adrenergic receptor antagonist
6466	-1.09	cp	BRD-K49890030	gavestinel	Glutamate receptor antagonist
6467	-1.09	cp	BRD-A28746609	paclitaxel	Tubulin inhibitor
6469	-1.11	cp	BRD-K47278471	diphenhydramine	Histamine receptor antagonist
6470	-1.11	cp	BRD-K72034655	peucedanin	Apoptosis stimulant
6474	-1.13	cp	BRD-K49668410	clarithromycin	Bacterial 50S ribosomal subunit inhibitor
6475	-1.13	cp	BRD-K94919853	10H-phenothiazin-10-yl)(p-tolyl)methanone	Butyrylcholinesterase inhibitor
6476	-1.13	cp	BRD-K30189597	SYK-inhibitor	SYK inhibitor
6477	-1.13	cp	BRD-A37817666	picrotoxin	GABA receptor antagonist
6478	-1.13	cp	BRD-K87696786	LY-456236	Glutamate receptor antagonist
6479	-1.13	cp	BRD-A43930669	L-368899	Oxytocin receptor antagonist
6482	-1.16	cp	BRD-K98157055	SIB-1757	Glutamate receptor antagonist
6485	-1.16	cp	BRD-K36862742	hydroflumethiazide	Sodium/potassium/chloride transporter inhibitor
6486	-1.18	cp	BRD-A32349859	methyl-angolensate	Apoptosis inhibitor
6490	-1.19	cp	BRD-A01295252	trans-7-hydroxy-pipat	Dopamine receptor ligand
6493	-1.2	cp	BRD-K42221274	NNC-711	GAT inhibitor
6494	-1.2	cp	BRD-K78280988	anandamide	Cannabinoid receptor agonist
6498	-1.2	cp	BRD-A44008656	doxylamine	Histamine receptor antagonist
6499	-1.2	cp	BRD-K76723084	isotretinoin	Retinoid receptor agonist
6501	-1.23	cp	BRD-K16485616	mocetinostat	HDAC inhibitor
6502	-1.23	cp	BRD-A24122750	saclofen	GABA receptor antagonist
6503	-1.23	cp	BRD-K54330070	SB-202190	p38 MAPK inhibitor
6504	-1.23	cp	BRD-K24240364	GYKI-52466	Glutamate receptor antagonist
6505	-1.23	cp	BRD-K06854232	AM-580	Retinoid receptor agonist
6506	-1.23	cp	BRD-A48237631	mitomycin-c	DNA alkylating agent
6507	-1.23	cp	BRD-K53545112	CNQX	Glutamate receptor antagonist
6508	-1.23	cp	BRD-K28183345	proguanil	Dihydrofolate reductase inhibitor
6509	-1.23	cp	BRD-K80396088	gliquidone	Sulfonylurea
6510	-1.23	cp	BRD-K66876909	linezolid	Bacterial 50S ribosomal subunit inhibitor
6511	-1.23	cp	BRD-K15108141	gemcitabine	Ribonucleotide reductase inhibitor
6512	-1.24	cp	BRD-K82255054	propofol	GABA receptor agonist
6513	-1.25	cp	BRD-K61177364	NBI-27914	CRF receptor antagonist
6515	-1.27	cp	BRD-A41450521	tosufloxacin	Bacterial DNA gyrase inhibitor
6516	-1.27	cp	BRD-K51730347	diphencyprone	Immunostimulant
6517	-1.27	cp	BRD-K64451768	GANT-58	GLI antagonist
6518	-1.27	cp	BRD-A49370193	RO-60-0175	Serotonin receptor agonist
6519	-1.27	cp	BRD-K20482099	rutin	Antioxidant
6523	-1.3	cp	BRD-K86301799	dipyridamole	Phosphodiesterase inhibitor
6533	-1.34	cp	BRD-A13084692	troglitazone	Insulin sensitizer
6534	-1.34	cp	BRD-K56047318	RHC-80267	Triacylglycerol lipase inhibitor
6535	-1.34	cp	BRD-K48029790	OBAA	Phospholipase inhibitor
6536	-1.34	cp	BRD-A11135865	nor-binaltorphimine	Opioid receptor antagonist
6540	-1.34	cp	BRD-K32536677	AGK-2	SIRT inhibitor
6542	-1.37	cp	BRD-K93618743	ipriflavone	Bone resorption inhibitor
6543	-1.37	cp	BRD-K78278890	NM-PP1	Mutant kinase inhibitor
6544	-1.37	cp	BRD-A76279427	myriocin	Serine palmitoyltransferase inhibitor
6545	-1.37	cp	BRD-A26334849	propafenone	Antiarrhythmic
6546	-1.37	cp	BRD-K37691127	hinokitiol	Tyrosinase inhibitor
6547	-1.37	cp	BRD-K25224017	pirenperone	Serotonin receptor antagonist
6548	-1.37	cp	BRD-A24817035	laudanosine	Central nervous system agent
6553	-1.37	cp	BRD-K93918653	quizartinib	FLT3 inhibitor
6563	-1.41	cp	BRD-A19053259	pseudopelletierine	Anthelmintic
6564	-1.41	cp	BRD-K70778732	trazodone	Adrenergic receptor antagonist
6565	-1.42	cp	BRD-A44551378	LFM-A12	EGFR inhibitor
6568	-1.44	cp	BRD-K32755366	reserpic-acid	Norepinephrine transporter inhibitor
6569	-1.44	cp	BRD-K26160755	RS-45041-190	Imidazoline receptor agonist
6570	-1.44	cp	BRD-K77771411	moxonidine	Imidazoline receptor agonist
6571	-1.44	cp	BRD-K68190965	GR-46611	Serotonin receptor agonist
6572	-1.44	cp	BRD-K50135270	GBR-12935	Dopamine uptake inhibitor
6573	-1.44	cp	BRD-K99107520	felbamate	Glutamate receptor antagonist
6574	-1.44	cp	BRD-A65449987	flunisolide	Cytochrome P450 inhibitor
6575	-1.44	cp	BRD-K99922388	DPO-1	Potassium channel blocker
6584	-1.46	cp	BRD-K22662435	ganciclovir	DNA polymerase inhibitor
6589	-1.48	cp	BRD-K00184207	GR-206	Aryl hydrocarbon receptor ligand
6590	-1.48	cp	BRD-A73680854	PT-630	Dipeptidyl peptidase inhibitor
6591	-1.48	cp	BRD-K18905250	ST-91	Adrenergic receptor agonist
6592	-1.48	cp	BRD-K54665485	R-59022	Diacylglycerol kinase inhibitor
6600	-1.52	cp	BRD-A70731303	avrainvillamide-analog-5	nucleophosmin inhibitor
6601	-1.52	cp	BRD-K35483542	alitretinoin	Retinoid receptor agonist
6602	-1.52	cp	BRD-K68103045	CGS-20625	Benzodiazepine receptor agonist
6603	-1.52	cp	BRD-K04877770	FTase-inhibitor-B581	Farnesyltransferase inhibitor
6605	-1.52	cp	BRD-K16554956	PTB1	AMPK activator
6608	-1.53	cp	BRD-K15519488	CS-110266	Dopamine receptor agonist
6612	-1.55	cp	BRD-K19796430	erismodegib	Smoothened receptor antagonist
6613	-1.55	cp	BRD-K19309090	SR-95639A	Acetylcholine receptor agonist
6618	-1.56	cp	BRD-K14693417	cinchonine	P-glycoprotein inhibitor
6624	-1.59	cp	BRD-K02607075	tubocurarine	Acetylcholine receptor antagonist
6625	-1.59	cp	BRD-A75478957	PD-166793	Metalloproteinase inhibitor
6626	-1.59	cp	BRD-K52721684	PCO-400	Potassium channel activator
6627	-1.59	cp	BRD-K49671696	ketanserin	Serotonin receptor antagonist
6628	-1.59	cp	BRD-K82484965	carmoxirole	Dopamine receptor agonist
6630	-1.59	cp	BRD-A45543382	metrizamide	Radiopaque medium
6632	-1.62	cp	BRD-A88282067	delcorine	Antiarrhythmic
6633	-1.62	cp	BRD-K49519092	immethridine	Histamine receptor agonist
6634	-1.62	cp	BRD-K65417056	meprylcaine	Local anesthetic
6635	-1.63	cp	BRD-K86958018	olvanil	TRPV agonist
6640	-1.64	cp	BRD-K36864847	BD-1047	Adrenergic receptor antagonist
6641	-1.64	cp	BRD-K37447567	hydrocotarnine	Opioid receptor antagonist
6642	-1.66	cp	BRD-A36471396	biperiden	Acetylcholine receptor antagonist
6644	-1.66	cp	BRD-K05977355	fluconazole	Sterol demethylase inhibitor
6645	-1.66	cp	BRD-K16478699	PLX-4720	RAF inhibitor
6646	-1.66	cp	BRD-K02407574	parbendazole	Tubulin inhibitor
6649	-1.68	cp	BRD-K59773493	benzohydroxamic-acid	Antifungal
6652	-1.69	cp	BRD-K30097969	pitavastatin	HMGCR inhibitor
6653	-1.69	cp	BRD-K63516691	T-0156	Phosphodiesterase inhibitor
6654	-1.69	cp	BRD-A31007383	SDZ-WAG-994	Adenosine receptor agonist
6656	-1.69	cp	BRD-K81272440	dantrolene	Calcium channel blocker
6665	-1.72	cp	BRD-K50140147	NVP-TAE684	ALK inhibitor
6666	-1.73	cp	BRD-K81521265	dicyclohexylurea	Epoxide hydolase inhibitor
6667	-1.73	cp	BRD-A07875874	cilnidipine	Calcium channel blocker
6674	-1.76	cp	BRD-K57930253	nitrazepam	Benzodiazepine receptor agonist
6675	-1.76	cp	BRD-K60623809	SU-11652	Tyrosine kinase inhibitor
6676	-1.76	cp	BRD-K32696739	noreleagnine	Monoamine oxidase inhibitor
6677	-1.76	cp	BRD-A42831637	tetrahydrocannabinol-7-oic-acid	Anti-inflammatory
6678	-1.76	cp	BRD-A61470182	n-formylmethionylalanine	macrophage activator
6679	-1.76	cp	BRD-K31542390	mycophenolic-acid	Dehydrogenase inhibitor
6687	-1.8	cp	BRD-K57033106	tripelennamine	Histamine receptor antagonist
6688	-1.8	cp	BRD-K34330170	rotenonic-acid	Retinoid receptor antagonist
6689	-1.8	cp	BRD-A74667430	etodolac	Cyclooxygenase inhibitor
6690	-1.81	cp	BRD-K43236057	piceid	ICAM1 inhibitor
6695	-1.83	cp	BRD-A94543220	bifonazole	Sterol demethylase inhibitor
6696	-1.83	cp	BRD-A94709349	metaxalone	Muscle relaxant
6697	-1.83	cp	BRD-K93460210	lamotrigine	Serotonin receptor antagonist
6698	-1.83	cp	BRD-A04668240	CGP-52432	GABA receptor antagonist
6706	-1.86	cp	BRD-K29668683	BD-1063	Sigma receptor antagonist
6708	-1.87	cp	BRD-K50495309	SRC-kinase-inhibitor-I	SRC inhibitor
6709	-1.87	cp	BRD-K83023055	GR-135531	Melatonin receptor agonist
6710	-1.87	cp	BRD-A55416093	colforsin	Adenylyl cyclase activator
6713	-1.87	cp	BRD-K09907482	PRL-3-inhibitor-I	Tyrosine phosphatase inhibitor
6720	-1.9	cp	BRD-K41160163	fenobam	Glutamate receptor antagonist
6721	-1.9	cp	BRD-K07888196	tyrphostin-AG-538	IGF-1 inhibitor
6722	-1.9	cp	BRD-K14536225	piceid	Glucosidase inhibitor
6723	-1.9	cp	BRD-K43736954	cortisone	Glucocorticoid receptor agonist
6729	-1.9	cp	BRD-K63430059	methoxsalen	DNA synthesis inhibitor
6732	-1.94	cp	BRD-K21853356	RG-14620	EGFR inhibitor
6733	-1.94	cp	BRD-K09638361	SA-63133	-666
6734	-1.94	cp	BRD-K27450477	EHNA	Adenosine deaminase inhibitor
6737	-1.94	cp	BRD-K28912512	nicotinamide	Protein synthesis stimulant
6738	-1.94	cp	BRD-K86600316	RS-79948	Adrenergic receptor antagonist
6740	-1.96	cp	BRD-A43940795	tetrahydropalmatine	Serotonin release inhibitor
6742	-1.97	cp	BRD-K01779529	fluoropyruvate	Pyruvate dehydrogenase kinase inhibitor
6743	-1.97	cp	BRD-K24526313	levcromakalim	Potassium channel activator
6746	-1.97	cp	BRD-K85090592	pilocarpine	Acetylcholine receptor agonist
6753	-2.01	cp	BRD-K93201660	ML-7	Myosin light chain kinase inhibitor
6754	-2.01	cp	BRD-K15086322	JNJ-10191584	Histamine receptor antagonist
6755	-2.01	cp	BRD-A41722204	sulmazole	Adenosine receptor antagonist
6756	-2.01	cp	BRD-A39747742	estradiol-valerate	Estrogen receptor agonist
6757	-2.01	cp	BRD-K02953697	naringin	Cytochrome P450 inhibitor
6760	-2.02	cp	BRD-K50660797	epicatechin	Bacterial DNA gyrase inhibitor
6761	-2.02	cp	BRD-K67043667	altretamine	DNA synthesis inhibitor
6767	-2.04	cp	BRD-K66412701	pazufloxacin	Topoisomerase inhibitor
6768	-2.04	cp	BRD-A59215453	lobelanidine	Acetylcholine receptor antagonist
6769	-2.04	cp	BRD-A30205217	ethotoin	Hydantoin antiepileptic
6773	-2.07	cp	BRD-K70505054	ranitidine	Histamine receptor antagonist
6774	-2.07	cp	BRD-K49027941	PSB-1115	Adenosine receptor antagonist
6776	-2.08	cp	BRD-K76064317	tyrphostin-AG-1296	FLT3 inhibitor
6778	-2.08	cp	BRD-A02367930	ethinyl-estradiol	DNA directed DNA polymerase stimulant
6779	-2.11	cp	BRD-K05737787	isoeugenol	Nitric oxide production inhibitor
6780	-2.11	cp	BRD-K82983861	GW-0742	PPAR receptor agonist
6781	-2.11	cp	BRD-A78942461	ICI-118551	Adrenergic receptor antagonist
6782	-2.11	cp	BRD-A04706586	bucladesine	Adenosine receptor agonist
6783	-2.11	cp	BRD-K73196317	urapidil	Adrenergic receptor antagonist
6786	-2.13	cp	BRD-K92991072	PAC-1	Caspase activator
6787	-2.14	cp	BRD-A97739905	ketoprofen	Cyclooxygenase inhibitor
6788	-2.15	cp	BRD-K05181463	L-741626	Dopamine receptor antagonist
6789	-2.15	cp	BRD-A09722536	cyclophosphamide	DNA alkylating agent
6795	-2.18	cp	BRD-K37206356	rhamnetin	HDAC inhibitor
6800	-2.22	cp	BRD-A39052811	mosapride	Serotonin receptor agonist
6801	-2.22	cp	BRD-K10870738	CDC	Lipoxygenase inhibitor
6802	-2.22	cp	BRD-K21548250	moracizine	Sodium channel blocker
6804	-2.23	cp	BRD-A90799790	isradipine	Calcium channel blocker
6805	-2.24	cp	BRD-K88551539	CAY-10585	HIF modulator
6808	-2.25	cp	BRD-K61217870	n-(3-acetamidophenyl)-3-chlorobenzamide	Glutamate receptor antagonist
6809	-2.26	cp	BRD-K68392338	ZK-93426	Benzodiazepine receptor antagonist
6811	-2.26	cp	BRD-K19540840	saracatinib	SRC inhibitor
6812	-2.26	cp	BRD-K96354014	nifedipine	Calcium channel blocker
6813	-2.29	cp	BRD-K04412738	tramadol	Norepinephrine reuptake inhibitor
6814	-2.29	cp	BRD-K94176593	TWS-119	Glycogen synthase kinase inhibitor
6815	-2.29	cp	BRD-K87990216	piretanide	Glucocorticoid receptor agonist
6816	-2.29	cp	BRD-K78692225	leflunomide	Dihydroorotate dehydrogenase inhibitor
6818	-2.3	cp	BRD-K37848908	ceforanide	Penicillin binding protein inhibitor
6824	-2.33	cp	BRD-K02950022	BMS-299897	Gamma secretase inhibitor
6825	-2.33	cp	BRD-A85234536	N6-cyclopentyladenosine	Adenosine receptor agonist
6833	-2.37	cp	BRD-K54759182	dosulepin	Norepinephrine reuptake inhibitor
6836	-2.37	cp	BRD-K47639036	flavoxate	Acetylcholine receptor antagonist
6838	-2.4	cp	BRD-K17868609	BRL-54443	Serotonin receptor agonist
6839	-2.4	cp	BRD-A84389091	L-655708	GABA receptor inverse agonist
6842	-2.43	cp	BRD-K22878149	SB-205607	Delta 1 opioid receptor agonist
6843	-2.43	cp	BRD-K14765469	vesamicol	Acetylcholinesterase inhibitor
6844	-2.43	cp	BRD-K43290182	Ro-04-6790	Serotonin receptor antagonist
6845	-2.45	cp	BRD-K13049116	BMS-754807	IGF-1 inhibitor
6855	-2.46	cp	BRD-K76805682	SB-415286	Glycogen synthase kinase inhibitor
6856	-2.46	cp	BRD-K15834839	lobendazole	Anthelmintic
6857	-2.47	cp	BRD-K99946902	hexylresorcinol	Local anesthetic
6861	-2.5	cp	BRD-A79903587	tegafur	Thymidylate synthase inhibitor
6862	-2.5	cp	BRD-K13810148	givinostat	HDAC inhibitor
6863	-2.5	cp	BRD-A10977446	carvedilol	Adrenergic receptor antagonist
6866	-2.51	cp	BRD-K14807180	SB-221284	Serotonin receptor antagonist
6872	-2.54	cp	BRD-K19284129	salvinorin-a	Opioid receptor agonist
6873	-2.54	cp	BRD-K97863768	prothionamide	Mycobacterium tuberculosis enoyl-[acyl-carrier-protein] reductase [NADH] (inhA) inhibitor
6882	-2.57	cp	BRD-K56745457	azauridine	Antiviral
6883	-2.57	cp	BRD-K09485525	GANT-61	GLI antagonist
6884	-2.57	cp	BRD-K95885906	quercetagetin	PIM inhibitor
6886	-2.58	cp	BRD-K59650319	YM-298198	Glutamate receptor antagonist
6894	-2.61	cp	BRD-K40530731	hyoscyamine	Acetylcholine receptor antagonist
6901	-2.61	cp	BRD-A25067867	benzatropine	Acetylcholine receptor antagonist
6903	-2.64	cp	BRD-K04111260	raclopride	Dopamine receptor antagonist
6908	-2.7	cp	BRD-K32828673	chelidonine	Tubulin inhibitor
6909	-2.71	cp	BRD-A22844106	tenoxicam	Cyclooxygenase inhibitor
6925	-2.78	cp	BRD-K09471561	levofloxacin	Bacterial DNA gyrase inhibitor
6928	-2.79	cp	BRD-A54490543	pirlindole	Monoamine oxidase inhibitor
6931	-2.82	cp	BRD-K68437527	EMF-bca1-60	caspase inhibitor
6932	-2.82	cp	BRD-K43887077	dopamine	Dopamine receptor agonist
6936	-2.85	cp	BRD-K95899059	LY-344864	Serotonin receptor agonist
6939	-2.88	cp	BRD-A75517195	thiazolopyrimidine	CDC inhibitor
6940	-2.89	cp	BRD-K23922020	arecaidine	Acetylcholine receptor agonist
6941	-2.89	cp	BRD-A80793822	pemoline	Dopamine receptor agonist
6948	-2.92	cp	BRD-K46056750	AZD-7762	CHK inhibitor
6950	-2.95	cp	BRD-A01643550	prednisolone	Glucocorticoid receptor agonist
6951	-2.95	cp	BRD-K17294426	clebopride	Dopamine receptor antagonist
6955	-2.96	cp	BRD-A63546914	RO-04-5595	Glutamate receptor antagonist
6958	-3	cp	BRD-K78431006	crizotinib	ALK inhibitor
6959	-3	cp	BRD-K39733634	L-161982	Prostanoid receptor antagonist
6960	-3	cp	BRD-K96084870	DMBI	PDGFR receptor inhibitor
6967	-3.03	cp	BRD-K49810818	sorafenib	FLT3 inhibitor
6968	-3.03	cp	BRD-A49734948	foliosidine	Plant alkaloid
6974	-3.06	cp	BRD-K66874953	pifithrin-alpha	TP53 inhibitor
6977	-3.07	cp	BRD-K28667793	pyrazinamide	Fatty acid synthase inhibitor
6978	-3.07	cp	BRD-K54316499	tolterodine	Acetylcholine receptor antagonist
6979	-3.07	cp	BRD-A84134924	pancuronium	Acetylcholine receptor antagonist
6980	-3.07	cp	BRD-A85587465	bemesetron	Serotonin receptor antagonist
6981	-3.07	cp	BRD-K27499107	carbacyclin	IP receptor activator
6983	-3.09	cp	BRD-K49481516	galantamine	Acetylcholinesterase inhibitor
6988	-3.14	cp	BRD-K28075147	biochanin-a	Estrogen receptor agonist
6989	-3.14	cp	BRD-A65013509	oxybutynin	Acetylcholine receptor antagonist
6992	-3.17	cp	BRD-K11373525	ZD-7155	Angiotensin receptor antagonist
6997	-3.21	cp	BRD-K33551950	radicicol	HSP inhibitor
6998	-3.21	cp	BRD-K08640512	RS-100329	Adrenergic receptor antagonist
6999	-3.21	cp	BRD-K96119599	leucodin	Melanin inhibitor
7003	-3.21	cp	BRD-K68407802	KIN001-055	EGFR inhibitor
7004	-3.24	cp	BRD-A67981824	cefotaxime	Bacterial cell wall synthesis inhibitor
7009	-3.27	cp	BRD-A02713983	dihydrodeoxygedunin	Growth factor receptor activator
7010	-3.27	cp	BRD-K14888893	minoxidil	KATP activator
7011	-3.28	cp	BRD-K09764130	mead-ethanolamide	Cannabinoid receptor agonist
7012	-3.28	cp	BRD-K67566344	KU-0063794	MTOR inhibitor
7020	-3.33	cp	BRD-A84174393	meloxicam	Cyclooxygenase inhibitor
7024	-3.35	cp	BRD-K41170226	deoxycholic-acid	G protein-coupled receptor agonist
7025	-3.35	cp	BRD-K59753853	MDL-29951	Glutamate receptor antagonist
7029	-3.38	cp	BRD-K67537649	PQ-401	IGF-1 inhibitor
7032	-3.42	cp	BRD-K36965586	m-chlorophenylbiguanide	Serotonin receptor agonist
7036	-3.45	cp	BRD-A83695761	chromanol	Potassium channel blocker
7045	-3.51	cp	BRD-K52751261	TAK-715	p38 MAPK inhibitor
7047	-3.52	cp	BRD-K05104363	PD-184352	MEK inhibitor
7051	-3.54	cp	BRD-K29673530	hypericin	Tyrosine kinase inhibitor
7059	-3.59	cp	BRD-K33483813	actarit	Interleukin receptor agonist
7062	-3.61	cp	BRD-K54233340	dorsomorphin	AMPK inhibitor
7074	-3.7	cp	BRD-K70301876	escitalopram	Selective serotonin reuptake inhibitor (SSRI)
7076	-3.74	cp	BRD-A24543851	nornicotine	Acetylcholine receptor agonist
7077	-3.74	cp	BRD-K20714604	RS-56812	Serotonin receptor partial agonist
7083	-3.77	cp	BRD-K88625236	nonoxynol-9	Membrane integrity inhibitor
7088	-3.8	cp	BRD-A56245458	reichstein	Androgen receptor antagonist
7089	-3.8	cp	BRD-K06159959	CCMQ	Inhibitor of the binding of homoquinolinic acid to non-NMDA sensitive sites
7090	-3.81	cp	BRD-K45446451	JZL-184	Monoacylglucerol lipase inhibitor
7091	-3.81	cp	BRD-A36267905	buphenine	Adrenergic receptor agonist
7092	-3.81	cp	BRD-A51382177	fosinopril	ACE inhibitor
7098	-3.88	cp	BRD-K00312224	PPT	Estrogen receptor agonist
7102	-3.91	cp	BRD-K20152659	gamma-homolinolenic-acid	Cholesterol inhibitor
7104	-3.93	cp	BRD-K99616396	motesanib	KIT inhibitor
7111	-4.01	cp	BRD-K26863634	BIX-01338	Histone lysine methyltransferase inhibitor
7113	-4.02	cp	BRD-A97730597	hexylcaine	Sodium channel blocker
7118	-4.09	cp	BRD-K94080537	diethyltoluamide	DEET activator of fly antenna ionotropic receptor IR40a
7119	-4.09	cp	BRD-K06080977	eicosatetraynoic-acid	Cyclooxygenase inhibitor
7120	-4.11	cp	BRD-A02176148	tubaic-acid	Mitochondrial complex I inhibitor
7126	-4.16	cp	BRD-U33728988	QL-X-138	MTOR inhibitor
7131	-4.19	cp	BRD-K79877282	PF-543	Sphingosine kinase inhibitor
7132	-4.19	cp	BRD-K44876623	zolpidem	Benzodiazepine receptor agonist
7134	-4.22	cp	BRD-A34255068	rolipram	Phosphodiesterase inhibitor
7135	-4.23	cp	BRD-A69917777	aminopentamide	Acetylcholine receptor antagonist
7138	-4.26	cp	BRD-K30197592	5-methoxytryptamine	Serotonin receptor agonist
7139	-4.26	cp	BRD-K15868788	SDZ-205-557	Serotonin receptor antagonist
7140	-4.29	cp	BRD-K86465814	HO-013	PPAR receptor agonist
7142	-4.32	cp	BRD-K59256312	gabexate	Serine protease inhibitor
7145	-4.33	cp	BRD-K97181089	amiloride	Sodium channel blocker
7152	-4.37	cp	BRD-K00234327	RU-24969	Serotonin receptor agonist
7153	-4.38	cp	BRD-K04546108	JAK3-inhibitor-VI	JAK inhibitor
7154	-4.38	cp	BRD-A42759514	ornidazole	Antiprotozoal
7156	-4.4	cp	BRD-K19462402	buflomedil	Adrenergic receptor antagonist
7165	-4.47	cp	BRD-A79237180	ascorbic-acid	Antioxidant
7187	-4.77	cp	BRD-K06147391	telenzepine	Acetylcholine receptor antagonist
7191	-4.83	cp	BRD-A73859745	glycodeoxycholic-acid	Apoptosis stimulant
7195	-4.88	cp	BRD-K64341947	CFM-1571	Guanylate cyclase activator
7199	-4.9	cp	BRD-A75368507	demeclocycline	Bacterial 30S ribosomal subunit inhibitor
7200	-4.93	cp	BRD-K55034111	pefloxacin	Bacterial DNA gyrase inhibitor
7201	-4.94	cp	BRD-K93080877	Ala-Ala-Phe-CMK	Tripeptidyl peptidase inhibitor
7203	-4.97	cp	BRD-K61314889	IWR-1-ENDO	PARP inhibitor
7205	-4.97	cp	BRD-K92723993	imatinib	BCR-ABL kinase inhibitor
7210	-5.02	cp	BRD-K61691971	avrainvillamide-analog-1	nucleophosmin inhibitor
7216	-5.09	cp	BRD-A26845397	isamoltan	Adrenergic receptor antagonist
7219	-5.11	cp	BRD-K85030058	benactyzine	Acetylcholine receptor antagonist
7220	-5.11	cp	BRD-A10303790	talampicillin	Bacterial cell wall synthesis inhibitor
7221	-5.13	cp	BRD-K52850071	JAK3-Inhibitor-II	JAK inhibitor
7225	-5.15	cp	BRD-K10467831	tibolone	Androgen receptor agonist
7226	-5.15	cp	BRD-K78294846	osthol	Calcium channel blocker
7227	-5.16	cp	BRD-A07824748	flavanone	11-beta-HSD1 inhibitor
7231	-5.18	cp	BRD-K11905747	spectinomycin	Bacterial 30S ribosomal subunit inhibitor
7232	-5.18	cp	BRD-K95609758	BMS-191011	Potassium channel activator
7233	-5.19	cp	BRD-K26801045	pipamperone	Dopamine receptor antagonist
7237	-5.24	cp	BRD-K25079130	avrainvillamide-analog-4	nucleophosmin inhibitor
7240	-5.25	cp	BRD-K02283807	GR-32191	Thromboxane receptor antagonist
7241	-5.25	cp	BRD-K94353609	fluocinolone	Glucocorticoid receptor agonist
7242	-5.26	cp	BRD-K25186396	tangeritin	Cell cycle inhibitor
7245	-5.27	cp	BRD-K77641333	naphazoline	Adrenergic receptor agonist
7246	-5.27	cp	BRD-K63641886	cefuroxime	Bacterial cell wall synthesis inhibitor
7254	-5.36	cp	BRD-K92093830	doxorubicin	Topoisomerase inhibitor
7259	-5.39	cp	BRD-K77133231	PD-169316	p38 MAPK inhibitor
7262	-5.42	cp	BRD-K32292990	CGP-53353	EGFR inhibitor
7265	-5.42	cp	BRD-A13946108	sulindac	Cyclooxygenase inhibitor
7268	-5.49	cp	BRD-K60038276	irbesartan	Angiotensin receptor antagonist
7269	-5.5	cp	BRD-K60476892	YC-1	Guanylyl cyclase activator
7270	-5.5	cp	BRD-A61793559	metolazone	Carbonic anhydrase inhibitor
7272	-5.52	cp	BRD-K84085265	CG-930	JNK inhibitor
7283	-5.61	cp	BRD-A87719232	naproxen	Cyclooxygenase inhibitor
7290	-5.68	cp	BRD-K43405658	tyrphostin-AG-527	Protein tyrosine kinase inhibitor
7293	-5.69	cp	BRD-K28453807	nitrocaramiphen	Cholinergic receptor antagonist
7299	-5.8	cp	BRD-K77695569	tiabendazole	Angiogenesis inhibitor
7300	-5.81	cp	BRD-K93331255	lypressin	Vasopressin receptor agonist
7302	-5.83	cp	BRD-K14643723	4-(2-Amino-ethyl)-benzenesulfonamide	carbonic anhydrase inhibitor
7303	-5.83	cp	BRD-K05804044	AZ-628	RAF inhibitor
7308	-5.88	cp	BRD-K18895904	olanzapine	Dopamine receptor antagonist
7309	-5.88	cp	BRD-K93880783	stavudine	DNA directed DNA polymerase inhibitor
7313	-5.95	cp	BRD-K32107296	temozolomide	DNA alkylating agent
7314	-5.95	cp	BRD-K06234293	LY-364947	TGF beta receptor inhibitor
7315	-5.96	cp	BRD-K47631482	bromhexine	Mucolytic agent
7318	-5.98	cp	BRD-K31987754	oleylethanolamide	Cannabinoid receptor agonist
7322	-6.04	cp	BRD-K53318339	vinpocetine	Phosphodiesterase inhibitor
7325	-6.07	cp	BRD-K99291625	SB-203580	p38 MAPK inhibitor
7329	-6.14	cp	BRD-K54411430	robustic-acid	cAMP inhibitor
7331	-6.17	cp	BRD-A62071884	siguazodan	Phosphodiesterase inhibitor
7332	-6.17	cp	BRD-K82823076	RO-15-4513	GABA benzodiazepine site receptor inverse agonist
7333	-6.2	cp	BRD-K85871428	SC-68376	p38 MAPK inhibitor
7335	-6.24	cp	BRD-K79124250	ioxaglic-acid	Radiopaque medium
7336	-6.24	cp	BRD-K44067360	flufenamic-acid	Chloride channel blocker
7348	-6.38	cp	BRD-A45889380	mepacrine	Cytokine production inhibitor
7351	-6.41	cp	BRD-K64785675	TG100-115	-666
7355	-6.44	cp	BRD-K39520573	GW-5074	Leucine rich repeat kinase inhibitor
7356	-6.45	cp	BRD-A55369275	CGP-54626	GABA receptor antagonist
[truncated: 429 more rows]
